# Supplementary material for: Invasive vegetation affects amphibian skin microbiota and body condition
Source: PeerJ. 2020 Feb 19;8:e8549. doi: 10.7717/peerj.8549 (PMC7035873; doi:10.7717/peerj.8549)
Supplement: Supplemental Information 1 [file peerj-08-8549-s001.zip]

Archive with 27 entries (24 files):
- PeerJ Supp/
- PeerJ Supp/collab_soil_tilden_new.txt
- __MACOSX/
- __MACOSX/PeerJ Supp/
- __MACOSX/PeerJ Supp/._collab_soil_tilden_new.txt
- PeerJ Supp/.DS_Store
- __MACOSX/PeerJ Supp/._.DS_Store
- PeerJ Supp/collab_skin_tilden2.txt
- __MACOSX/PeerJ Supp/._collab_skin_tilden2.txt
- PeerJ Supp/soil_campus_tilden.tre
- __MACOSX/PeerJ Supp/._soil_campus_tilden.tre
- PeerJ Supp/rep_tree.tre
- __MACOSX/PeerJ Supp/._rep_tree.tre
- PeerJ Supp/TableS1.pdf
- __MACOSX/PeerJ Supp/._TableS1.pdf
- PeerJ Supp/TableS2.pdf
- __MACOSX/PeerJ Supp/._TableS2.pdf
- PeerJ Supp/supplemental_tables_captions.docx
- __MACOSX/PeerJ Supp/._supplemental_tables_captions.docx
- PeerJ Supp/collab_analysis_skin_updated.R
- __MACOSX/PeerJ Supp/._collab_analysis_skin_updated.R
- PeerJ Supp/collab_analysis_soil_updated.R
- __MACOSX/PeerJ Supp/._collab_analysis_soil_updated.R
- PeerJ Supp/~$pplemental_tables_captions.docx
- __MACOSX/PeerJ Supp/._~$pplemental_tables_captions.docx
- PeerJ Supp/bd_result_r.txt
- __MACOSX/PeerJ Supp/._bd_result_r.txt
