# Supplementary material for: Invasive vegetation affects amphibian skin microbiota and body condition
Source: PeerJ. 2020 Feb 19;8:e8549. doi: 10.7717/peerj.8549 (PMC7035873; doi:10.7717/peerj.8549)
Supplement: Supplemental Information 1 [file peerj-08-8549-s001.zip › PeerJ Supp/collab_soil_tilden_new.txt]

Sample	Type	Site	Habitat_Type	Species	693986950b3dc1c2c0f212eb28606c5a	271b576cc1f2ce84b35d8374ed909db4	8635f4deabdf5269a43072d7ed4fdf3c	06f249e121d0aa52f0a23d83a77224e5	83dd03fbccf8f6cfebf8a05561afe96c	867abad3852b604e9b96f8a4dcd03c65	40556136a0a6807e97d5d4393cd79a3c	8ca47e3f7a6d3e6bf8ee598100421cbc	45114cc2a223e679265c91349e3c9aea	dd553b9af6eac132f3d562d9f4b3c2fb	00e5c53e5de89d9e75ef2771ed62717f	b6cf446f918dd4b73e6f127625a33f03	e6e57c26107207468660e16e3f0881cd	7f2c4a956f06f06fb22d4dda88121193	1f4f4a82b05eeccd5361047345201e66	959dc33fb13c310dd52835caa52eeca4	0e126e351739b8da5162df23ca249859	eeb073acc8c79cef49a0102de04f291f	b3e9b641b57872026412d490cbc468d1	c164fd002b5502c5963286a9322833a0	2c8921fcb56c25fd9ae8f47c713ff70c	9551681bc5f9ea8cfff4c12f5cab0103	d326bbb64c756840cdf8e484f2ea7652	531153edee0adba240b5e3a522c3f131	7e7b1130572adc47a0d2b3b4bd9d91a5	e5701abae521c279d3c45df09d57b2db	bf981d491f31ae07e725d9af65538c34	c68c29d09b76c6738c7e138485cb0638	cb38fa4204b8f078ded9a296b14549f6	f317a3bc28231cd055d5749b5886ab2d	d9d980e45e7118c91301ed3c168b9af7	3f0b0108af3848e5b83c520c3fc0da88	db7ff36a4f830a66685a7b05ed6a4ac7	ff89f465bc34d53198a8bcedf522c73f	b94769eb72718a0c512ade94384e3902	b99c80217f1112dd51f7e1d8de2e6e2d	08e735ec9dbad0fc44bf61529153723e	832ccb367d0785dc8d1f9a2c75160d59	4ff0b088b2eed1e096ab82fee50413c7	a3b2563c2e0b9dc498975725b75fc560	720d5f9b735597f8e2d39d025f2c9748	20b686910cf9db4b08f7b7c220800316	e29134dbee24bdd2aa68952d186eb8fe	ec69936c17f37d20d7eba29c621126dd	cccf5b5cc45509502b2e2d6c260b52a4	e98349f8b3c7732e4c4148cab1686545	6aa20aa407a1e0fa53df3312655b22e6	20ad5b343a158e617aa2f39adbf005b6	fa3786cea7fb2676040f66d6decd1bca	3cc194d0119455313061d4c14bf9cd2c	8a8a97e6b7d0f7046388c72d9946e332	0acfc8aa39adf718d8317042a741de7e	999e7806b23a27b7759c33ac170411f7	217791e2b9f75aa3915ad540e35c3612	e6c271f6902231bce85cc9af51729c94	efd4e453c7741b8f39f3530569382267	c3fa4f21ea8f16bddb2dd05314c45924	fcbac5351296a020a371b35eb62bad5c	92280cb27b0a97b2163a1e187b675c0c	b4dff88bea3b609481803b0e5001a77f	dc5030eb18fe395a50b8235f2e583dbd	df4d7f6b4f96b11e9c1a597526740cd6	903054790ae2d546c6f832a1765b4c93	6598429447ed4906911ed1b36f9c17ca	e344eff9c512c8663b55a3717f2e4ece	014dc748758152a58b50bcdc52979757	bf5f4f4da286a3c774d31edb1b6cdf32	da150aff3d59124c280b5fd8472c550e	ecfde18a508ec2ce5126cc5e79eeba4e	c847a1ece6867df4b6d8cdd008c9bb92	685c3f01d0150013e91f92ad0647c28e	0b2647a610d300a56e01e3a85e4c1dd0	61ce80827f7196bc090fa9a4cc34a138	90a9d4d5f86538db13546b1af5a3c12d	6d719ad12060a828dcf712d2a41b612e	8fb04b080ed1f9936da6e8d3f2be08d0	3309d238938cbac170f202acea8ed0ae	696243d2dedb718b59eb9048cb4e9475	12534616632742aa327b73a7ba944d43	528d52e9d0c0a264583753a67d6da33c	d2e66902d9a7f6b68522b1eeb834bf69	8328ad7be48131f98e50d21d3601a7ff	477e328b3b1835b7ead9de35f4753759	31de871bad103340eaac73b2383506fe	9a1e1931c50647dcdd837a81db95812f	a154d5b1a065884c395bf5417b056bc9	08b7d1ec9b601f4166aed8bef8598c81	edd30ea46700d97d9c5eb0e8775b8ab7	a7169bcdeb455242621613a0e228009d	621d1089ed7a8550ac6fe480340f6951	97f1dad8f37ccb7ab6fd10a207d3e1cb	54651aef844df42a573e4c71c53fc2b5	d45a0deb59c21cb51dc73b6a64d0edce	4b876be10986f43f2412fc17a9b72de5	346f6286f57bc3152e02f87c44386528	35b68da71701471e2732fca02ced7b78	18ec57e2bf0c5ac99702b9bab11490be	888c1f97b0dae8c8b3264f21fa23818e	d408d6711ab05cdbe712334af15be3b7	e48a0df69c19d24beefcab903e08dd0f	25976640bfc999b49f17ca08410d77ac	8b5f56118145d7ffaba3bca4eade7421	1bfa5c0bbafb3a1bff066a17234ff32e	aad12d128d47b829c381e6e205b93ad5	651d5e82a6f8abbf76e05bb7e1442b87	ed54b9815e7cb25e5318017e086bbe01	d60cbce30d332606d32e57400d749dfd	8fbb45639f32c85085e06660994f97ae	ee9c5a8f692f7c2b42c869905be38c2e	ac0cc4c4caa63978fcb9b60772a73825	6d80e3698883ee1b292e9477ff396ae0	b9fcec01f1c5272ff219ee681eb39d58	e630e95789c62a8372e499eacc271c90	641871493509db1a1a186c1774849a0c	26dced51f936f6ac6f6200bd49079161	54f5aab9558589955ca67a394a0d1176	22ce3612144f2f4a0edd5a2055e91838	f32b7797f27410d8f3038bae5ae13c45	a07502d409329c1fbb54d1c037cfd53c	f107d95eb568e1884ecf619570c9f5f9	81b750e461c4c19b71bb69a7be144baf	114159617d8501c001b0fee1fac85cf3	b59b8d0739303b8ef4f29699a87bb5d9	6c310ab85bb0a16cabcbd78e66152de5	4fbbe364adcde3a84f51a161ebfa54b7	7a19553e334f4b217b533dea45094b51	11a99c6654c888cf981d47b1e9a13a43	673aa828bb4ad0c23667a133c698c6eb	e726533fc65b0c9959d602285178d568	929d9a7f88bd83bc06d889c356d9a13e	fea9a73729c41bce1bf030ad95251537	10781fcf723f9798d1951f17fe0eb00c	a7c9d12ab6de779b86f016b4b9fb9ea3	e77e7ca09de4e691738c41f6d22c6fa7	c9e7926bf66bf2f8d7ed26a705d76e58	b2bcabf3fe2106ec87fab1cf5ca486ba	13dc561d2ba25f3ee979a8add936a160	52ad4225410077a6b8bcaacd112dc3b5	8e21d64094bc755bf2c44fba1f4bc4fe	19f50e066230463f30a9423a2f0541e0	49a1897b3e8a961a219716df9d1892f5	e80f4a5748c8ac1cce350439873ed9d7	11eda7d42819e5bcde46237d083872da	d3e41f41f121300d18905ec2ad974249	00751fa634535475b17f4deb25546884	dfa6be6ab09b40cf408366b32d58f694	88ebe808d7c45650ec713b3a126af121	d8769ffaa4e18fc15393033562e7ba2d	783752c3c111e9ad5d3aeac32a9c70d9	4a820c093084d6615d4e362e0e58a447	ad759d9fbfce393e4857716f753d9bef	0dab2a85ad798e5275b67da4df268e9c	ad574a0549476e3fe09be14e6cbee475	6d17a73adfb2cef70014c57198832c5d	1e35340b00aa3700065e736507968736	09e63693f38679f02c0fa9f68672da2c	14331f18e634d3684c9185733a8c7be7	064adc0178077427f1b5ae6466e533e0	8b5de61b51fee6d382de99cffeca85bf	7dafa187620255afc39369ed1d29df21	fed998f5a10e6bc08ccbb3db3c04cdc6	946f99007d7ea7b7be49af6665567695	d0f57ae2a67f063bd64cf5500a14e066	b951fdaa9e1d418021ff1864215e856b	102ef5be319f433b5bf1ff9c0c80658f	a6d4742d8c802171498b62b6d79b1764	861069314820a1d83de2b1214fa23e55	aa75fcc425c12ce3009d50d59234eab7	f2139fee20c8ee91ca62180de29b60b2	263696ce0f8d6d81eaca95f372e78cbc	ae1296a72210ed715126fa22557b2616	e499c6d272e595ec18ffe6114d34b99c	8019f6867fc58a8ffce7d07bd7d6b71e	13e6542cd9ac20d726d0c5552fefba5b	542b1dcc6de61619309ef1126acf169c	4b6fedd1a8a1398c3536613393c715da	a6b8919f329559de56a300a5409e106b	d0811aea45b2734c3fae658d086f6815	90d60b275e7c44109d6e5206c48be942	b4ed8aee557ea3dc1d9f8bdf5b915000	8f2f530e4848d02e9002710334b1cf08	f4ab08967f420d77c4df2ec76139d969	38cf7ab9612a05fae726fcf961a1fd7c	5124885f63e9dd60a82c8eb40a9d632a	a14bfd1f6038fc1e75cc7046fe1f3697	be112bb54f52e77f3836018ae718d8e8	c9c69005371a5d23290b256b08d5127a	a69869ed54c5ede58338583d4c71047e	f5a0f8706517672628fb62471c7f3415	4ba58f1e16e0010b4320b8b2556a108c	bebaf5196b8c43f72b5b3dcf2adc8c8a	dfa14e131557ba7faed609001fb41182	3240bbdd4b69ecec44545fd2d79b8349	9635838b901fef669bfc1cea54093b6d	b5c5886ff266ea4b0929cabe7b6e8329	f5c0df0c2db923b031c1f4c21c7e5ad8	5e91c08749688980ba118988c5e0b879	ec5d5abcb32863f072a92ee29b62c768	0307d969bd88d249990b08a196244860	25368dd1216da1cd95e52e114599cec0	34f1a1134a2f5433fd6b90de56403842	5c68b8908e4dbbc1b106f50084e1f64a	6096e4b14513eb7a1c90d865717b7fd9	d93710531847e0d902d724e2e85c7c6c	09bf4a67f0a1adaaa9c4f10c07f5c098	805e633f669e5e954d57037440aa8f67	ad4db7a139d3fd19f38897fa9dee062f	293439207e2cacaab7072483d717a6ab	cda2c47b5c7b6f99d8387f02890114b8	1a82bdb2c0491e4b1d0a995139feca8c	54b522d661ef4ef31d328e63de4392e3	ed1412425c7c2287248eb5e25ba2cda2	b757da9aab56247367c4be7bb9cd0a8a	0afce4fc86d0f4283ed5be302801c775	9be6b9155e116fa92bdea784765acef7	c44c360ca6ce7d94e56d705312cb5d04	4e3c37fd7340e56bd1cadf51bcd748fa	e007858c3abd7a15cf8e8930820a689e	8b2e4b0d8be925fbdd72f1143f712d16	6dd8b084a6bee91ae00b171e32195276	1f6720450a1dc9d37c5dadc071c4c07f	653eba838d02faf12e005975d17bfd25	a3f9011546b083898dc11472f68d53d6	2873f6cace80f4bdc21f4b1b7fd6e05d	61d632f7d1f220568db472e91c9d3900	f4e68e97dd9a78bdfa6f29b217bae699	1e664195a2d9b923d09df55b9d219566	16469cc40587771b7602fa59352c70ab	d3d9ff9c5a32af82c53a2922fd8a009e	57c82a5103d58ce3d52228d877219d1a	6500567dc89527d572e6fa3cdb246f9e	ee4cd11ee5afca311dbfd7b16c4002d6	41d345aa787b2c4404488b1703611b72	3c75ea000b0acd19f0a573f597435fdd	80d21024394f9718ef959db3f723fe73	28ca06eeabf2287d47e95bf3e399d997	ba703b45c1bb67be19af247dfe427733	7a52b9e5295f9aa5d98040cea1b5dc4d	94b83bff57b4cc34e52e84c260e34ac2	a6772a164790bcd0a40146aa2e4950ed	52ef4e5fd1f06bd01003c5f0591376b1	22c0178eb87e8cfd69642b50d302fba8	4dfebc4befb9eea7e0206d60bd3d9809	69e175115483b536f5473c33d9709427	4264afc46480544aaa1f789ad19e09be	86caf0e8871856c77003d96f9c4bae9c	23cd69ce34cca91f4766422e3bcc161f	583acbe1c0cc2d0689b2e71515733934	15d0c75db0d4705fd5dd4770a59c8f00	f3fa5ce15414840a15c0ecb93c1916f4	3e72654afc63a03cfdd1cc770cc39863	a25ffb1b91510136ced2165058eb984e	ebf3a2e4e0237fce3b7c8344a74a7e58	1c243c85d0ef1c7fb852db2ff20274c9	480ba45ca219fe4eeceb213afcbd1bcc	99e5fd4f2495d9f6a2069c820f03e26b	34e143100986daf2a51fbd83e023abfe	0c23c4d1c9010973d329c447949cfe77	f89b62d47d7629faad5df5b90e3584d8	bb6e8deff8b1660f7009f482712bb241	181b8217a1ab398d7326c29b40a17dc3	a2bd7b55fdfac60b9d92d9339d475858	7d9f90a81cc4cd3f78117b0b87025a54	bd8a1eca0d21883b6246db78baa3f7f7	01d87a93d71b79fe327e23e98cf0a228	d6b3acc31411fbfa9d668bb52176fe60	4324014bb414626d0f3ec39c5cc86d92	df3b0b6d184909a507be2c2edacc0d1c	3e55bd6335c9e302cdae8872751aafd6	d4f2711418e7a6ae18f9a57b25083cea	d04db31eb1abae895d806b53ef3e6d33	8ec46736ade6b4dce19cee272e64a41d	5dfde665e5cd22d6ecaf0db1c1bc5de3	dc24aac4ce0f4a42b52a2f6b1754451a	9b058dbf4e45edf67a9b1cf325e45f67	4fcacef509cd8d1f428f0b01555e616d	e0bc0f3c9c6d3dfcea3765a351a1549b	2511ff5d78ef6d53e9819a09ca5d9eea	9a12e390a1eaeac11d37ff34ab147511	a41d967e97b5a6e331173bab846605d9	48ff828bca4063b2270c9831d77c3e85	0d3418cd687751f7b253df67182ffe6e	12456e34b4f1d7a509f7883b4b453c7c	9407db80b6a854a4f5b12fdac4c9aff6	d0f0563c7e20d4e51be16cba42030a66	da9ae48df4bbb540a1586c06e84aae17	9d8f0121303a12e83cc450c0f854f047	c99433bcfcc540167c0c5601bb195325	c754c7691958e24891d942e70c414b20	a969769a23c7151eb73cd0e49edd0a10	10fe8a3ad002a3c8cfb1dc38dce3fc90	14918b5ad485e25772e56f8870cba5ef	a654f2435ae556eea8718198750400d7	c84a71af4dbd39c8424ebdd37345ea65	1693b72fb96d3fa45f67065ef3445042	77cde946ded93cb52a36f654e777bc95	8f09bac714c02dc9415770271349dc99	dc4919160d9fc1a6cc69b05439c4ccbc	ada110d0cf8e1a306a122f30a9d43f37	f4824cbdda001ceb77bfe9c479b77a5e	510f57e10b054530d309eef3096081e2	0cec472e3a2ca3aeabd272364e07e6a6	9c0f13da7e122b66fbc8fedd932c6214	816ed57ea0059f39b991811f69ffa36d	2eb0db7791536c64265346c90e7858b0	8ee6c4ab30ebefae1d1861564e7ff7a8	92c4c226a21b38307613de2fc95f55b5	b379b1521d1a107507e12b3c376067b0	13f32eba3b63edbbf5169bf74a696b73	f642430f53fe26890fe7fb4587ce4e0e	3d34eca67e97b943c8d4f7a90e493b6e	7eab9ae2d6261b542d471c98f6308ba4	0bdf95843ac7e45b65b6f7fbcba23fd7	d60f5b0e9d8b7216feda265f51c8cbfa	9f6d0ba5232b535de37fc3bf70d85d83	921589397d2babac632f3404af55d4b2	1a8249d784caf3f42f7d83440f460b48	4d9b8d84ddb847d7c6eda1a7bd5b0262	45841504d8f886073a1a1069d6c3caec	4caf855972a2f2edefc5138c4f8d0ecc	cbd3bd0c85ddab9285651fccd2878632	cbc2d48c347729de77629020f352784b	22d0ce457b2606ee94ce5ead360574bc	69c6663304a146545f3af78aeed799d5	6dfaef1a993a422533761a3936f1aa08	d6ea177613c452bd0cc137ae56eb5f11	55cdd3ed8d5cf75ba9abdc8a5548a97f	0be5b5f16c1808a5cda8dcb734563aff	ab33e031abb200a86ae938573cd32bea	53dd64b0c29880e8f1e42d19050a7daf	0d499bc8b3a71930bdbe5476fa88403c	0e1d7b9980403dc4cbea7eb92b1bf2e6	1bbcef41d756f879c072c9de9035841e	6066118dabf3e94c911b2157616a51c7	87ca4a9913a66626433151edb64c26ee	03cc90a76e65874ff04ccb1a8ee2d9b4	bb0a7d297d67ee7bbcde0515e2a65570	bab23db4844b5c2375c05488a5244e39	0012c347fee566458c74f601346b173a	28394418218b5cff6061d552e5aee882	d1eb335930aa1e440123d865c6d1cd52	078c73c2b9bfbac9f087fcdc4844e467	7f086b957c209294a4605f4c38a92fdc	385b00f19a2598a2de1b9e467a26d923	748f5e1091680b0ee4428fc49c6ad325	50df0c9c9204b507957b249b495cfb3e	a784cd742b329b7ce3ca9fe2dca9cf15	8735493dec597938c6bf9e275f63976e	fe2061726f708d0d438661cbd9128cc0	4cb6135088f9d611d9c517a10b42da5e	928fb76dbec9031afb8bb3176546ef34	7f69ede44d13785e89a9b03ee27c8dad	4ca1b0bd56684db2b0f71bb339bf8cd2	756d8f6e18b3311b00d8bf0e559e3e27	d65d73de259f35a27ceec4e1e9bce50b	cc950e82a489ac26feefd26c69151db0	807a7c8510657b1c38bd2e1f18e6e552	c094358e071298b3aa7103daeb3312de	52b7f8984dc62828ed16b0813767bae8	ee65f26a40dd4fe4547625b5d56e6096	6ffb2eac9053c14a2517062bea825d71	67145bc55fe02f2269295a04874c66b7	450b51af1ad7e19a21c38edd56d3794d	de3f174f5193e6d67fbefe4dd3e8d924	b021e462c13785b8b7a719136ff3f0e8	0eb6dfb02b1d92f37af36eef579324de	20e09d8470e78dc00e76a27c26eb1ab9	33fd454253b9038b04dc90dc9902d0dc	6d2d187f44fa7f751e8ca227b27335e6	fb111258bb31be1f2f20828bbf952f4b	311b87e1f42dc037f1bc977184af8e5b	7cc1933b3ed9f6683aa7527b887e5eec	a8060846c26ec8ea3f9c22969ede199c	4034bbbdd68d37ef11d47b1476831728	a0bbb2deee14303b454d85844678a845	eaf6dc604e283120c00da01d8da910bd	c8a3674cfae06b6d07786c8a3c0058b3	d4095dbaae7073909cdec00c63135d5a	889ae1a75dfe3300cde98470707f055f	6d194eab339a45b61fbc6f4bd03da0c1	11627f0355a70dd41d81f9f1da617524	09c02294552b9d0a57b07bef835a594d	4abe010b0d93888c3cd38b1f143f4638	25986bd6f2e4dd84a4f6a68a6082656d	5451a3843c1dad11431a991a2d7268e2	edc7320c36b321d26066a36bd73675b6	060fdbbfa61cbfb4d47350dc2a2019cd	064c97a4218d98a97fda6010c8491f66	2796cf13b3b6f3f18360a5d9cfedc580	17e85933b3c52502fb54783584bef8dc	769d22f7e1936c7143ad1296fdcba971	fa2d8337da84d098aade0b59d0cc4172	7a68de5cb85f1a1c69094d2bcc4652ca	2977fb2a719557d4299cdc435094675a	b0ce376adc4313cdc5a8e284fdab7c04	2f7d9aa110ddfc8789b7afaef8ac2bb1	4631999f5cc2cbadc373062bf36fc852	cd438737c067248349550723030bec5b	dc287667872cc6e36d0e552698abbf29	8f11af15abdf5815cc0c0b504250191a	7af83867ad82f1c47ece085567973e81	0023bd10016a5e558af37c535134c6ff	e429dcde94f4bb26a0c330781cd77144	f88ff3e97d9522ccf31333d5ed927bb0	599f0d75cb5397f66a59696b3ebf04e5	f8340a09b133261f735f9ee5b54203fd	859d63ced6550bf4ada1b43364a2e6d9	612a9c789844efc9c886937ddeddc091	e0bd1633b7ef2d298dae21f0d631571b	1e084f7bf3b33c6f8702d3dfaffe7e52	cf00e53950459563cab537499769cbbe	45e698e41b9ba772975c7e5da4a6d92e	dfb430e09ebc55ba829d34209610b57e	4632a52c8a6776053a5576485226d8a4	6ba648fe38a032bfafc59a481dc4b3ba	8b00581824831540aa8de77db92f00d3	96eaed9254d060e7b3d9ae95817d8675	ba6930403eab391afb213559dd0a0b31	9bb1f6bce7dfedc12951e62ee0ff2b6f	f952b4a7db5ef3da66fd23cc071356ef	acc927cd6b25a231df8e8c4d83d82ac3	148f487f7c8a7362b36c4b8971d146a8	ce496d9816d8c54ceb73c1526258984a	02bef775d7fd8aa85ddca28ebc8f0ff9	e8e4e03cc72aec9a2e3e37490fd25419	f65ef8a64333fc9aa05887b2aa16f257	ba8bca241d309d2e433766bbab530d4d	d59f5b7f88db1b4903669c30a957ebb8	1349d393b150b4cea3ad09dc54c76810	259fba6df7bfb34d66cb91212a1ba7e9	353ec8d2f7efdbba747894f5baaf9ee4	a06474ee20776c12af05a4dfc0cea9b6	bc03a200af2224fb2a163c73b8d01417	52a419b4d3d8b6c398da089c79cd5a3f	b1b84f255f930c3a36b903dfcb493243	047c3fe0b53609f1bbe562984062420e	208bbab04abc029fa60c3e9cfb788156	3d922cb0829f692e06b03737df88340a	af2b424aa293a766841b3b8827e25bf7	9333dea0ea7650a21c8ee2983f392843	ac68934aafcff691eedf9296809fd4b1	dc0a4a03916692f64e4d2cdbb730ccb5	ffb5ee2acc41ed03375dfbebe75581a0	0fa8f80e7ba892e2ec52157157d86c55	3aadd9db041e0a98dff75f20b10143cf	e939ef30906bffe172ed90042f19d769	0a2ce9cdb9286174bac0cd599dfeeb78	f862421f10ce11ec0b8b77a54a4cdf44	6af57e390a483e072fd9fa9f3dd66b82	5a78a8936d287d363796fcce0c138d48	79ef5e73f8eac900232da6dab8e01ff6	1688f14bc9ca0ccc2aeae650cd6e6553	3676f2751212b17db73ceb4c71ac2264	955a4264e03a15f1b33f8e7b010deb3d	c57b681ed4a14f8be0558a68a7c2f8d5	c8d0fc260798ab91ac26b30fe4ec6ae2	82b7ef504eae9c4f4cd972e33ce8f849	35e16c32664ffa8698682468ff2c7dd2	b5afd0d8966592de349a9805c386ee36	11f63e800d538ce61113253faf0f0363	89fbbcbac6cfd82b96f49f9f065125db	d52c105b9586ddf8b1adf5800d7820db	822754e7f9add2d17f33255c21748e29	c8886c90b76721c7fff916286399ee78	d53e59e92eb37b67e7bd24d82ce5b642	b55bfa9e3646deda3866cbc054aaf63a	b0ae0cee9f3c23396efb2e53ed7c6b00	4b2d4b9f907b290be8ffb37752807fa4	a22859df45eafeae3c58ed66be705638	80f2c70db5de14b0d28d768354709385	93639a4d6b4e945d9ac2d5b2de92b43c	a470484154b7f6649b849841bd60e77c	ed85745f9b6ef92570ab639e9b22a376	2269907daa55eefb629cc07333ee7dab	44a82ca114d2f5198505d01861c67765	415443f016e56a84b53d6c1a76194500	fb16953c2a6e214340a077e09a7076ec	ca7edd2c0c85a7b9898a8e641b457e50	978676c771c403130460e1e004347be3	6251a19347a4a3990862d179529ccd28	4990a28c16957c1eb8cadc95debb64e7	939c0f06b9e292aee1001d3e1e9f399c	38bfbd3a2cf83da8fe03cea0f6b4f5f3	708ce3bfedcf7256e857288d6b37f3d7	e348dd0f8b01220a2d4fc152bc8feb4e	c93d943f1ed955426e56317c3cd7c35f	dfd2e6ccfa6a58678660994e2f60e9c2	059ce8efb6adbdbbba63cd0060247b0f	a378e3c51d9e9fb25e1e606becd0caec	f600314cbf2e6ef33a8fdae34da55306	6d5cf274c368ccdbbfb7cd73ea4706ed	abe093762d3e88b89f2c6be7e6fbad7e	147569fa94e0a80de15be2a46edf8c1e	8051b49463d0554d902f27eaa3ea7a50	3f1460f168715970edfc6ab694a6aef5	3f5e819ebea0b7d3ab97eb818bf59b95	d5d959e6e6cb636fd4585e0239ec553d	3670b792f1dffdb85c63206d54e5f395	2af11ac0dc96c08060710fdd312bd84b	ec46ed232b3d49189b8ce6c3539c9c8e	4066eea496dc43011db89efa755d95ba	b058a9114b55a96122e2813b6c15673c	e2b617a58d3064f7cd32aedd651816de	23b870d0574883d71d3be8efbb227f91	b57744bd30af9f7a4d538d0aba27596b	cc0da78470a7bbbef5b8effa6e29d43a	b3f1fbcea6d17e866cd1c7ddd5582ed4	55695752bd3ba9bc1e262b6737f64b97	56d0f3be1b541b405a1290ca3daece74	31868f602c439fe9ef159a4f475b7ae0	9709caa822d69efe74d067ac3b9dba0b	0c56da256de899a5eec7fa726f2d9589	94fc67af03b13d1ed756bfde36149768	d7607b471fdd1ac0a1549b9e68e48cfc	ca71d677e6d62cde10e71cec31023ce3	4c1f4841ce0f9d55b5c000ef3c5b7e57	e9a0665339f0d06028e22f02a00c78b5	15ad768dcbed591ede5271d32e1c493e	04a465fb9870f8138a525ff38d1ddd52	a9f25fbbea0dea3446d57c3418740b18	1f9f9961ff2310da44d637c02730f9aa	a012e99d05636f65489e805ef76f1a9f	6675877b8933ad0c32cd81628a9882c2	dba05377f7f5b784b87de56fc71c8d18	f7bb60140fc3a1fb648c0f18b8c6d36c	a8f9ef2b36268c9ee0beee05d863dd5b	468851e53f34d98834a3e1801ef45f5a	76b06893fea4b3af7988ff3e6946104a	881e83221791aa24a0085fa22dab4ac7	8da0979ec775d2731ac811894b916e1e	4b41e442aa4ad32a6381343c32790a3e	87a87c4f8100e4f6e1d8904ba73145bf	be1265dcf110303ae9205c70df189f2c	909f3b5ca78551ccc9e0ece36da14a62	074e66f75650948b8df12cfe2ffb5f37	1552ec8731eca7b1e9c14c0a1111f410	7cc626b5dabc4603e502e83280f2ea0f	155b8f85dc83ce5c2c642853fcff75e2	ca9b619e409b1724291a4ac74f9eabf8	7591f84c80f89d88ecfe4b06dd7316aa	efe88153862334063d2d04df22cb9b2f	83358a5ba1eb93b5fb9b0c26f03cfa16	286264c38ab5891097a4cdd5458a8769	68dcb051543b40c92375b62558e18e2a	ebdac4f735fa99ad9baa1b5d5c93e4e5	913d832b2bd7db15435361041b5ea114	5fcfd9c337a331c880de109286c2134c	42935adcf8c329f53b74ec4819cf97a5	e0c4c9e3b86ccab26e9effc3d1c531f1	2c46a0a1bcaa86140185fa0ae52ee694	9639a7fa231935eb1a1e17581caccae6	65dfa12d95100cd914a50aa14ab0c74e	51f918a1db93ec52e3500254d320ee04	4f2ae539ec2ab0a27619d96987c8203a	47d954564ed89f39288d23749f00ed4c	7d590b2caa2ebf22f55cc9b5e1ddc996	19bb331bff045e1a15cf99b8e35450cf	ea7b33784a4aaac964e233b351393303	fe5d6d4d29fb59f2c26edb02d4385ca0	3267e9c6d495078aa9e5006b7e3ac1e0	1099baeea6ed291cebfdd3b909a0fb9b	2c8389e6a6a5ec47a0ecf0f4e80ba461	947bb131c525264f69000efd5ad1fd83	542e9d159efcd22e0a712cd448286c88	1a7a59e2f294f382b06f31afe0f07a54	c814f4c589b8e7e84ad7df40c0593f97	a5af1a1ae6feef6280e5335101d548e5	30c43b3aa1f539826ac31acb87c07c69	e6333db2c546cb1399e19103560827fd	4278542890d43dee8a58a4e326382ea3	8bafea4274590fc832932ba259da11a8	db95761a8aaff0b4abbc5b8b926a9086	171515396cab5147519d85007b976a1e	90121c3051c690a5d2e2b6ff844738f0	6ff516bcafd6d35fa6f2e08e2bbc4108	cf24ae4dec77849f31ed24868e4b4614	2477fc108dd14c3df98e263151bbd575	ad46db2c47310296436d04a4828225f0	894552bdb4989f19b586a535f775e246	376c0f6b24e2e473223ffe3eb86ed6be	26cf19c23a432727dd640202d2572007	42e136776249f7cc0980e8dc1a45fbeb	0a6effaae209f35f6d50c110283854fb	ef3312bbe2c56a7ae478328b274b3661	f49dc311cc90bf6f36f1cc81671dacb4	671f6b0548b5f6bb5cac618e04d9b774	34bd5a925c1c9bbd21ed956019c25e71	3e16c2c5828eb99c83ca062ff90e0a79	b4e8bafdce81273e5a1b5ab028ab5c03	c76ccc5561c0d0afb24d0908d621e68b	c81435aa620087a7097eb7ce41cb896f	e6e50094a36a75437d87728f4e9f0d46	d89befe9aeb2b12cf87abf887380ee38	65eb93e6978387ea43d3abfc61cc1da5	0a889fcd0efea9eb3df48182a71ef8b2	da00a096909c3a7ab4c3d43a5bc271b1	bffbcb58184abaea7e1080b5d41454a3	0e8140c40b2220ac9bf35e780c5d9ed0	a6f362f0ec7c28e012edbd9423287250	ce1c0b5285e28a26aa64220794962d1f	d80072309ff587c9619b9be29537c8fe	8ce5d403015616c859b6c39e84bc84ff	2d295cc8e1c55fc9008e18a4a9236b59	95fd02bf64a31ed3b9f31a01f2196b30	17d554f58623af019e330c3fe517bd70	7962180a6f7366937e38e7fc584e3e41	880490fb2a2d006841ba04d477e5f2da	90ca2d4f2da879e7e463c6e350983183	f68e1dda791c2aa88f75fc71d1becd24	c8be2dd2f1e60e0eee7bfce96950c3a0	f70ac58758ae0b517392d9fe802a7c52	734e4849488a1c091a492e8f2ea94cd0	94ddce43f30b3de8bd67a4fa1886e95c	6b94c1e0414c0e959c0a02bedb84c4db	d1ae3d223ccc5359910a481c594d7c2d	efad804b3259824a5416fb46db9d2847	d148ddb652a1b5855db71f00d3303dc0	a56e38db167c9b68083f8d2639bed43a	34a1e2b2b60032d1a9ccf367cdbb425a	c19f9bf9e8da88abe9866f4d00a41c94	6fc0d2cd5dd2cab386e972ed98a7cad9	30248d5f67fbffb764be5be30bf8dabe	f0526c2b01fdabbddc327b77487294df	510a1f57615bf6428477357d5b746b59	ec218df246dc64722b5b3c1a0aabae73	45f6b9185a3cd9c7c5860cc88c472815	4453cb651a8781e047b99c045d35d6cf	b3188f7cb4c6b8ed7b5f160c7efa59cf	f29660a177d32a1d5e979d2a1a611684	c5ab708777a7c47fd667316b04fa99bf	fe26d52946cf236cf73c66e2dbee630e	62cf18cc33218da79bc0e60e2435aef2	4c55c8512156aa937958dffe0228d985	82b1125503380c29941c63bbe7482559	29d8ccecf301fe263e8838047ce194bf	df250b4a5a282758ae2885d854c3c4c2	40bea583d101274505438d7960f4a8ca	3b85de4c923bb457e1307c8c8e496df9	779963f4a22c05a4a60f663c405d08f2	f12870f2df4535194be648d6962307b2	38515ff57f2c567e2da7d4e338a944a6	8c4a10c82a9c0e44a6aa0b4633a3ec50	ebb3038a2bca0fea2c307dc7891ed76f	b428b9a4b2f4844a09bd92de3db23578	23d83bd564a10044114f15dc6dd32a32	5b2279875da065eed5a0db265507f960	6cd60bd37f00b25bbec8e13e44854beb	460d90baee2e1cce9e280d7a6d13b5ed	da58d2bff8264cfdfe0fb4a0a5192c6e	8cc0cb1d08883f00db64a594a4bde667	08121332a993190c0034919cf8f90a26	ca0e5b237fcebba1a3df53fffbdd715d	02dc1ed04f08a6731e198e7a8ce0f9b1	22cb6e703c73120c075ab231cf423e29	0ef9c50eaed2ad6a6a59165737e3120b	828cd72821c24051faea42a590706c63	05316465f61878831029a44410153a0f	e2b973b6005a4ab774bbc53a1c12ce30	f5581563d528928b690c2aa77435f6b3	e583c466bec1e423da089cb4a74e64c2	e40b31cea23f47ffeceea4cf06bbd6af	557aef6a368d8d210629831c1a366d82	c1138c7b59204f9301f21b1a8ea25933	8d645015baaa41b55e42a567aef5874d	156572b928592204f50650c986dd8a9c	2ef6e4e62813fdf7c2f8edc5bfc59a1f	a5c1484232401c567f75a127cca266b3	19952574bd7aafe954178caa1d093751	a51da3fd3ba71397bc638ac860fbcb7c	a54ccadffd4fb894c10fcffacc096aa5	4c28f04149785f51fed32e961cd0f86f	b4969d54cd621786e6e113773c8d4d3e	1ea83794b96a00695927de44a90aa26d	b021c5a6ab64134d18f64c857e749914	044792dec1fe73491440f49716adea1a	143d7b1370e27506509fe11964551c0d	d587e0e5c79051f6bf28ed04850b6618	b5f58c8dccdb4e50da75cd97775f1b9a	79d0f0fdf8f39997ae3d632d1f9b24c3	e66d54650f75b7072f56a59c2a7d25ca	cbe3daa4cdab1bfa59049b8f27efec21	952b6171f849a9e632128208f755dc0f	290d00e82b7625c8ab79f9ad9ce480b8	024cab18c946c82fc4a7249326a5eadf	0a4e4c32fe6701fb6bba23b296562579	03af51e75c7ee46771685036b7c12f28	1fffd79879873875a4a40d22e4a99330	d865b5425239838757e91a4bf8e2832a	3c2706416d901477ef9e65efcf6e203b	9c7ee0af86e796a1d9e30a16e15caa8a	f9f68faa49591aaac0003a84aa2c0cc1	3a7ef2cf5234e731173bbb5ea40437f7	f30a036295c1c522f239005e64058c26	5ebd3cee772abecca4d399e926842a2c	9b48c2f8ef8b9607fac02975fa9a0d73	65f23a9351c81cf10a25003861eb9830	92c29d2d693c92b1a640aea70434e88a	365d4b95f5e278f745dbab015166eee1	a35ffcb14544a9705d1f99bedcc56baf	ca85b434502aa8e8c97d97cc9ec81843	5b68da42a5b44067aae84c6dd6c1a79b	9833f48469162193becb50202fa7252a	ef86c96c0c0e8ac38381b5ca65b1a1d6	c5ade28864145995edec9b46da821f16	42647fc26034c5515c6ac28a7d97af67	5e301f77b78181286f42e00aed5c6719	0f5f7693288de84f4ade2e6abaa2440f	a85fb16c21b1871ab0151a800e7fe000	949fd612a6b762e87348b0840dc264a5	1636dec245e9d17c45d4f0cd1db2de35	24aa511e07dcd75479f64bbf0f76b5f4	3017b22e4b5b68c52600cb9e019588b1	7ebbbae641ce970c75013707083718cb	758c28d256fd8eb49bc66c4c8180938c	8b517f4d33d2514a7e0a84b1b51b404c	f735e0fdc4a05fa27bf9d42dfdf62d37	0f75ff0a5c435d97928d8960745b4ff8	88c0814044b72eebaa3defba6538bda8	c59a84d221e8ee2ad80c918fb3efdf17	26f5e9edf5c90b12d11df9ff0ac4e55d	677929eac52be081cdae08a0b9c70eb2	db1369c36ada93bce7612465422e98d3	5fafec85540475adbbdcc2fa636145fe	b5eaefe73e0af247dcdaeea2f5ce433b	4e8a7ad72a5d655e52a65608c91f21c1	b4ab114f02eb129c673999e9249c11d7	60273824ecb498bf9cb12affbd3ad4bd	8ca8b5a0d10a3c4df1dbaaafb16aeb43	a4e64d60aa23b550d05cd3c1658b7c99	4d32c59a6ac573f626424046eb000bc2	9bcdfc8204acdd298aba85b062603595	38a438c0ac980ee192378b94dd688973	6230383688e752072289e3132eaf2918	291713113d06d0a68de25a552b310a23	0cac9fe1272971b503b615fe1e738da1	7f0c00851d3e92d6292d1435f36b673c	7923529aef7c8043435fbd2dbfe96a39	fa78a324c395f794c93a7c76eb9306a0	7ffc8f8789347e3b691997c0095198c0	398f7c01a6e9faf428df436327ddcb37	ed30be310a179d7c1d4c8b925b19f506	2ffa8e849b891ac39da1e77529618983	68d1e01a3f86ec838e66a0a7040a41a1	ea7aa8145b849362545b5f77cc5423bb	00a54345e7e2c5d9fdf20d4bc520aba5	5493f22d66baf578fab3c4e7973c632e	781c9caba3048cfecbe3dce627a307d4	b4eef473e1d42bf1e5970abe4e48f878	24f128b8910f158454543016c005181b	f2de0981412bf5375b0910fb7fe6231b	11805947f95d4d6c6d5bd0f630849b86	eab4597ea534c40eb809fc959219d870	63bd0f2f193816b51021a1c9f75fe209	60d85bd837f29855b621a86dd937c4e6	bc4603278f74527ca5b79b6e65a89bf9	abcda8f593fdefff9f6090e009fd4110	ba1dffab84b0f6840188b5255a627ec3	4cbab50c646c332c026c7e4bd556b1de	3724243b6a0df7a4ee4ee7611a3e7f50	49c62cf07d46559f2d1c653ee8fdc5a5	6d4a996ecc2c202b6af09d6ef7ce73f6	91ffe16968dc00ee496b69024491bb91	af46c18d6eb74db3874affa2c5978822	331657258038535df96ea6665290782a	5520600c169cb1fb5e6f30fc4e699f9e	1b9353cdc238bca17c1e219c34de6b12	6db696d0a79d11aed426f2463227a6a7	6bde68b55f1ceb3dcca5d08d2deb8642	53af7604f959dc3a5806c2441526ee9f	5d151ce0b5a604899d938943546003dd	aa5da655a44ea76e3b93686a9d33e37e	83f9cca14de7ad0e92459f3204b5422c	cc8f50db69e88a3bc70597ec626a997c	77e93bd3a78c538863ad7414b5884dfe	f47a1db8d438559ddbd5d603a78cefe4	2d472d96718b8082143b440d80693cd1	f3ccbc282daf76bb450f3c1b3af9e340	4fb42d957338020c8c1208cd00e86a56	5756a576ead848381c478553ccc84551	13076840141e712d744f1524bed0fa90	083b38601bdfa3a72710d7f70afef2c1	4cd636158ba73bf315e486c52a77e63f	db0a11cca9c30d06cca374d02762d174	99976ad3bf0aaf083d055e2f3208712e	bed0ecee8b865265f7da01ef5111c09a	d9878968649f7aa72fc6b7735105887e	05cde0c55d312007276546c59bdfea6c	4a765d0399f680090e795cc4439b3e18	ee81c60a29d36423fef8cb45441fc6b5	5984c840c5cdeabb6540d4863e81270a	b755c832fb91a3f13c1a39b874e51c2d	4cd53f1b4eae39733dbf5f16554f6eda	7b4e54b3fc967720478049e32e59c31a	6a6f60748fc5e75f5f3a4e6841b056a5	0222d3a73fafa53c994878a023dc1efc	4eee045d602a14ff24aef24d80ec2eb5	c807acca325c111a26de6a39390862e4	07420e64522ae69cb1867de6b874f2fa	8cbb54a9d4a307468ac0c93b69388f73	f6baa31e561aa1e73cebe053ad8121cb	e16bcfbe695025122aae003025a1ce88	e387d60d4ded0507c274fc24f13f983a	2c019ec69d3c9041bb4c1c88817ebd23	7353297d3e40e11fcaf6bb99a80902a3	8064bf76723584a4b6fd72a35373bdb0	fb49924df22c932a01a1cbc4ec50553f	6907245dce00a8d30e0abbebf94d10c2	84e669875b9e3d25608e1d717af23a17	b40e445e1ad7edc719d9c2c850533e7c	c00c33564d9d83fb10bc4dd4ebe0d880	8f92db4caa92bd5b37e263023d816b0d	86675e29d44b937b2d115604cc4cdaa5	956e12dfdd819475fb049b9e77686616	92434fc13ec4c8dcf05a665a92645f51	09db7795ec75e9cd2f20968092934215	725fa418bec142ab3f3bf78a3664150c	dcb94256a65a73793393f0f79e3340ed	76a9e34379b1bb77b6f1ba049c52eac3	8aa440a88e8c2668f734d21f78ee17ca	3bd21c1f2b1ae487f30791218b8444c0	06cc888d0d5838c6a976f3b9fe39aa39	ae3f8b6e30c7ec14dab6433c9e221a40	2225cc29642036ffac2ddcae600395bf	727813d0e35241186cfa51881b2dfdba	96d8524d81ca7858ff42acbd6ed1ec88	c0a9dd93e8d0d383207056584fb959f6	618eac27434a7743becf8f7bb8886477	c124d40a8ed45a47f451348db45d3d4a	accecd98e5659ba3ac251ef17bc428d5	4dabc664c809586e4f85a02e54cdd350	da0d78da72a7920586bb34854d0fc09f	f59eb777bfe41f27f84f114609d558ce	86610b92c6fe08140453eea21ac2f677	70d19de4d9fcb5ecc468f3122b4d8f7b	8cf653cf4e4c0b5e90da390febcae4e5	822357382959ab4e260e7456fe1a1edd	6c547bfa9cc888f0ef9b751a5447aff3	c9ab82aa315f88eec914c0914f0c9aff	e9449808577cd210f839fad6afb32ec8	efb2d7fe1cfe743d13aee0c888fcbb95	1d17e64f64b2765fece12e19fed1d76c	a70f696b23733e2319a85390c542ea3d	c1c00816a8a57142e2d467f73c25893c	feb306b54ad5ad52b8c22b55ed2b97c0	2987531009fd006a09c0125b938e3672	a0bd9ed383c2ea78c55780e41d590714	b6be1fcc7523d2b58f9fa80874bed789	c2eba29897435c6a56ccab3f98c0b4da	addb71d30e65f2ca885185c4f63a52b5	b869632130bf0dc9dc7b9ef071f6f6bb	d0099ee91dbd9830ee9ca81d0ee85747	f0b16a7c236ebdccf15c4146c0cf642d	df5d75c096f0dd84464302f7e711847d	c1f0e8d25ffabb64d300c12c7a58be6e	5db2213c1ef97c9da7548d0ea0914cd4	b852caa2603e54e686a715d4d6e04293	a06ee7f3569fc188f49f6c88ea10d247	243bc6b6c2535fa71c5860cd5489d4bc	787f0b4eca2776727f75985f671b52bc	08c9926357a5630b9690ef5d0d1ba37b	d232bde2b4823c751db438dbcb84fad4	a7cef8c8bd27600eece778332731609b	5f1830963217edddc01282026d42dc1a	f712394f5f917047add1f7bf8e1cdfe9	2cf52fda27c4762a1dd969684981b813	535c97d4e316154a8a756958677bd50e	3021727b4ea286a95c064fe15d2a7045	8f5ca00348af1351b1ce9d766fa472ed	71bf6bf22ce39a11139689c4de7dc8df	df63623c7ee5d90c3a4bc58b07da1229	0991b2995509039217b6ed4919b77e9f	8460d749c54a4dd2cde6dd7c7388d686	96a0375319176819bf705b9a499aa3b9	1af603a7b939c26edc652944fd560e2c	298c15570f66f242f3798a8a6e383f8d	c02d957ab998c0044dffd0599b34c123	741abf908a03272ac7c9cd2c2c987466	8ef8c9ca606096951f912bb5643b37c4	ace63d3669448ec854f5d4f1d802df22	73ae72ee79db4d2619df0d82263cca5c	2e1aad0cad41b59e6d162ebd16e51bf5	1e94b1a18c5899370fadf872810fd67f	c2e2234bbc52495972c6f1b83d72fdd0	5227a0d4d70016b0490ee2b61f89e6ed	3336c64a7c98ee98e402798992ccf232	19028bc6b48f28ca11b7269b42353522	ef727b11707f1f6e419b4bba172e5979	bb0c5dadded2988964b4ae41d798a34c	48da65a617b0a0a0a4d87ce9b9ce1ab6	49aeb3765704381ad68a3fabec019cfb	c06864e7e87d9b8ec68e01d4cb6c2862	ae20468d9bf0c76f58f4a60fdee5fe4c	c1358a30f69afbac0f8af7c13b0c543b	d46be10411d895030f89392b6f352e5f	c7db35780c2458b2e8e9b33c048c057c	1c4f968b1ab83a3d38b32241322421b7	08d4714d09b407b7b4846f8beb3d14ce	206c091b36e4cd9aa50131bff2fb7474	6a5bf84172a7d57e1b66c7a7dd9a0edd	63acdb592bf34b3f8e0617e8c446b4bd	52f2246b6de5fdf6875f40d742b92f72	90c0ab4afc4045a76edb069235036334	fee8436c86d7a8fd13286912da71dc49	202bcf59576f6bcbf1f04ca5bce57ad5	715d7f904017f65c4ad6e16fa7644ab7	a0f7e5d96fea8258195ee9e9b6aa42ac	6311d267528181dd3033a0a9db7b85d6	851aa62cfc884bf49c73e3024eedce89	0126dc4bf3e31b554a55aaeefb3deb18	e8a863eb610fa25d801f002e300789ff	e3f2b8e2e6b819ea9f23bebe13756580	be2b660a28b3c71aa50656ebe4d32089	ad605afa6de9c90c0fdeba3667dde4ca	2afa140bd21e5e5bcd8bbd5f55734d86	ef9bb014f26e380f0ce146da8fad3ed4	da286b640fe7d1ff2ff9144a1ba1fbea	b62bcb7f62ed9e28af50bf37b555fed4	b4dc7dcfe7ba235bf0ed4994a8388966	0b824ff4d297b8b97f07d826a1da4737	e8eca862abc6edf13d3596914286d539	0c1fe21dc3b5d5ff083c3d0ece28577e	8b4ea65f891ce5b47ef5ab75ff56499f	1ad96045a9967dc502f853d5460514f7	7a5f6278ec04ad6bfaca69a5541bfd73	36b2db60002f5bef0cb692edb6ea954f	2f8726fb3ec6858a3c26ff55d7ee1514	97d0d1f2bf1973bee81f0c779e54bc4e	fd2520d086df5081cf473ae40fee0a4f	b37d61f2081038a5c8e89db3bc36d348	579c572f58456b124d916319005afbce	181f71f77796d25964aaa8fa1f89148f	49ab5cc8320e669bc57ae8759d54e1d7	9ee1c39055e93bce1766b00d5c7669ea	eabe5af7e6d35189d637acf2c9a6f27c	f9ab3c66f43ea4752411f2795e64aba7	868bc7e43d3bb03654a6773141f00a29	da2fb2d7f3fecd5cfc2981c82dddb4d9	cce6af475addf6d911b2d8c7a9a7a534	018d2183a209e6fd87f3833c6a80df5d	9cd340c16b0820cae84514e3820f91c9	9ea0f1fe6111f590b3063993406b42a9	f9c5e1438f2126f25a07d71ed1f8f2e4	d3e2fd3cfeee5e0defbe144f7ddff39c	9897d7313476c189a27d6f564f0fa582	73cd0b59d3c1ee6c6470bd953cc007a2	00b04f351aae29a374d94efb2f6ad992	57f3562d588b974e7979619da315d1f6	907dd77a928e1fe3c66057ead6e2deda	d8b253da31cae9272be8c76108df2c79	958795a878ae3f13d4b694eb94b0d2a5	6bae37822e33636a5de9d026954b1176	5d59ef22c0151b73e101d7ce3ee2ed9f	b34dfc81de57e6096a408a71abf13d23	1bd67d24dce45a9aee0ad7aaf2b08cfb	9f612d4753518e1546abbaf81ae691ba	a5c20b7f147f4f52dbcf7c2670074bbf	497d342f41cc80dac27d66ec8f3ecc1e	f2dc8b393592d28c2c51e60f3b4ec447	f354d4527d83c0342cf74a35cf08bf0a	5c6c110e191a65b1a7e063fbf777b9d2	bcf2a636fe1519cfdc61f4311086d990	56f92682c27fffd603ddb974d665edc2	a5b6813a3b4babb274aa0568460aeeeb	23624ee5475e2184385e7a2e74337972	4a01e93034b0f82435b985ae794d6fb8	3d4f43aa61e8956de1108c2796b6c83a	a7c412566fa5712a3b914e2b5c1403e9	85f3b5fff41d14eac9f4bbac3d5b14da	ba102293d0a9021c48e7af19143be385	6df8c10d9db366a7ba0d573b139d2edf	f8a981c802320058b805ee32e8ef638d	5a6cccbd24115276906e925ec8056be0	c7d56c84b33907b6662ffd6d3491fe5b	b4deca667b3f393a6f6fadb3af23fb7b	c750cc73b5e26c8c40dd8ae436083781	bb457453b9b7146d0e84b91a04bed2df	37a873f6c0a6d69bc3a9dda38640e486	94cfc07561cc5b4ba40d4e65dbcd7e1b	43ee9ef8434b44a5f10b3c6f23b308ef	354a9c6f2c2584c3cc31700136052f29	2139dbcc6d322fee3bb0a671fbe2297b	137f8839e21e333c7fd6197228138ad9	4f61341e8b5d93826ab89d35d3f6334e	16c45962d2afee3492073c5d85ae5ad3	80e60debd9a51b1e2301fd105e89fdf3	4bf3e33610d6b5851b831138cfeb2522	d0f2bbff47b02bb74f40d002ef9d57f0	c9dbe5ed79e9f8cc56889cdfac042256	f4067e354202c761e87b0c0b38922054	2ba961fa67a827c9e1ee90c639e1914d	fb3900b53e69ea12abfdb616fbacc47c	1d90d44d83b380b8ef9612950558717e	922781ee91b5c60a29942d4c44b4b50e	c540fefa822da874b7edb68d9ee89695	3a0524a922ca805f774b72645820615a	decfeb5b82b8d95d001e0eb83f32475e	b3997a39a26f08d316eb5db73755b147	bec3ba2dda29e48f28b9db1af76cf968	a3fb47aa9f58cdab0b7cdc56b05fa8b1	25ec6a2151d45de3778ea63f07aaa783	ab0aac3adf125cc03619370a8d54372c	7ba6d16d6e9fd027250bd45e0e00dd5b	61ce874823ed3a3c498a345bd9a5b4f2	751e3b9d80af6d2066ae5546f10ddb86	237f1e3f176cec77abbb2b5687a9d871	12bf4a039996b350926402008de7147b	0318de393abfcf1194ff707e615d0cd9	54534250bb39296a8d25f3f087c7b5ce	90ab8ce201c21441ebb59b8fca92e5f3	36f60cbfb1f96aa624819a9f3107be31	5c6f0b2e364269f1f4bf502ad1af3706	87c684762a85cb8d377cd4f049d01cf5	3fda5e17224cf029151142e424d41ea6	80c0558ed347726dffa3ee5878ef336e	c53804f99296ca6968057cf35550e6a6	3e00a33b844a56c2e00acedeffc43b5e	a77ced46deb83a7d5abc79978e9bda72	2e18207c313c6fb0ff506d623a10c70a	3bae864405cc1f00125dd1ec0989fbb3	b421c134196f12e3f0b2b0fb77963ce1	6fa87a677968e70896a1758110444414	4b91e0dcd1bd1bc495bd671f08807727	bdaab6b6421beafdd509509e8e1c3cfd	609ee457fca85747563ee439f9647850	567c44371c6a329f3148c01c533a9d0f	b903a434705e04e56276a02bd19a76da	b00d8f7abe5ae0b1cf11bb303aeff382	d1b2f8a2d0609d9e3c4c601b7fe5146d	265f6c0f5ed7eb2a0ac39225f15e3968	e66dc63d962fd1dedd226a8dff782789	04175897d2e507fa057a9ae895ee814a	8784c0536fabeeb47636eafbf288e523	6170ee6fdca6e535bb9bea8237afbfcd	3bde92b6a319f4c6440e2cedbda93254	af887236ee0501cd8d66abac069301cd	8dced34fb68d54fcf9a27c06638f74a7	cc5a1402d3fc85f36f01c1446ccd862a	6270edf5a68b2b52e721e8550efee72f	1fad3b361787345c5c1012dbca74b747	c95ae406e809bf890d9c57ac747a1904	f6720b937fab5a8659272ad598284f64	9a6bb080486ba1a67add1759be80e665	c5d7582acb838506b589e70ec7ebc184	ded6ea0c5fe356c1d2c9b4e5f276fe8d	51f2b0208e1b3b7b40966ea15f026006	01e621899ab9f3a202c6c89a2f8dff7d	b58839818c12b27c51fb93c157e60b85	da296d0d0ec750485e821fc4630adf2f	e5fb0ad9fabc3f5051f7d497a544a7d4	1960caeab523652ed235fdb3ba227e1e	675999ae65440500a81da32022f6bbed	ad60e26c25dca0db8c328a4c5b89d4c4	662ac4ab8392b0be547b819ee0030a5a	291f0e22d5b3a6142fda1832b3c2245f	a2f19510f4d40e612a00d149a2c2983c	922fd45e6f3163b61c303fe7b2fca2c6	2178db320a0dcca433682b2244cd416c	880a26964e17710815baa55f5aed0792	6d05de90587e0bff672b63e58c28c0ab	62ab3ec11e2c7d247ec90a010f08b127	a75ae1a0ba4be12ef7a0486b9e9de148	3f5dc40630bf744ebc13693ff49dd195	29867c223ffd53537c126ea6d169a81a	fe46e50b1c57e3a53bb2f66370d31ca6	8f4501cd1486a703f6bbf95671093bc5	7ff3c6447d1c3bc8120fd4255dba90ed	8191d82a12e366f821b2bc7bdc95b870	20f7e8c563e82de34c11d125e5216fc7	e07b725ffb402eb27b175d0325c5d00c	b608eba00a444e4f13d0355dd48817b5	602e3abbb8f1e780bdbfaa559dc44404	80d7cddcef4e318e41d64fc01644e6df	63ec2963b291d5bc50e437d7f0523e41	e7ed686f813bef7753793886125b87b2	aa9c7e95326225072d52cb08a32cd6bb	8356aad234c95bcaa67b24bf79048660	d887153709a6395198dfba2b957d9679	c9bb645795743de8b4d55b280c66f724	9791f02d824610db09fbd453c4a07383	487c6cf37507bc9a11a5dd529e33974f	a1386bafa50866869055ab2070232803	733b75c4e300642100b4283efe607b0e	17c45c9bf03ddc794e7e6598502873e1	0fc05c1beb81794832f8c46d0f803bfb	ac6b4a0a46aa3481262e44a6e29b33f6	5552ce5af316214fae9f25fad1d982e1	f151fff9b246f357871364433f1154e3	585930551d1b45e094669169d7087ead	406efac6a7f6828dfb9ee81a3ceb1f37	0349f39eb3ae7835ccb467451496991a	85409e187365c76e8fd9d9995faf3a9f	cdd8dc39347bce42b45de1d65b5fb395	c79d20fc0e353ab2d8dd071117e2f688	ffd6304b1955af047c8b239a9a8b9e19	5c7efb16bc98732254198caeb4f7b6f1	f021f4832a90c7159b1265079308c0d5	2f52b48312b1f80f8be5b8c5f8d06127	501b7a4978b1b9b4fb4e09a6fedda78b	996e6b9a589b70947dbc2ffa23d54c59	ce0dd1e154f201f68928b413517b1fa4	648e8d0fccbcbea6d9a79d7ca11b2f6a	cf70c1e931a45461cb3dfd80ce2594ad	c96d6db4ae72213760c1f2510fef7774	f85e71c737d1c507120c084e96c888cd	0ee55073d1cc637c3e3ef57605b98286	578a3135c1efaeccc59eb72a9fa81fc7	2c89c3ae6139633f67624b19c25d31d2	63b238e19d16ac0382620899c2a9e13a	86d1ba99936bd96e5a4bef6134193a80	b606d68a93c0fc3e05109ff014ddb799	a5a10ae51d2c30edf6d2f6aa53d077bf	603bafac0feefa2d89c775eef715c2ac	522e7e58a13c8ff400a57a6f11742607	849648a9af7e7ad0cdcc01e034844946	0d85e8a3c3e7994ca98cd7532cd7679c	e018f1c0c0e05d673de19b3831153c9d	aabc9fdb83951e9be0e2039e9c2c103f	0f86116fc894194f6b9fc85912b8c214	823544d0615ab57c8d5cd62215c4c785	bc5216bcdbfd023b0fad515cd5771d49	3dbaf63dff78798e0aef4792bbd4d58c	471e65b32eff24bf6c8f725ba9c02448	6ea1acb219e968fd9daa835f87ec1efa	2bcc7082f4a29b154bcaa87cf00b4fe3	6fe4ad457210eba361bbe9d10d5d12db	cf5c8a5e17cab1feee91dae67a73d800	83a3b6700b2378a1de78274fa083370d	b8678a099c70b95f3bfb7b338cb16ee3	06d0dc4b2bded1551fbf7a5e0566e467	a9381be1796d559035761e129b753050	a7a9939394b4ee0ef419f84fab7df01d	3a44bcb35daa93e5832f6ce618f21de1	6424250710a6c8f3ecd0fd26603bcbdb	761fe843593663b7d860cca16d066430	383850e7eca1ee8339048d81cd952b81	80a305cdd00e92a1ec31e49726e5c579	c937d3245f2b3fd34c43644d109ee7e7	04a9278c8747279936a81ae1c9731161	01a3b65999700a742e2e0cdb0e8a6b47	cfc1680261984975fa0d5cd0e91fe0ad	851980c576eb68148d1d9b856f28a207	7b098737dc0cd1efee8cd3e003751f54	5d9f8453345ce7ac8c2dd5c559e16210	59a6ddade3edc829d4ce69227acb689d	291140e37415c063cc562377013e0a58	2044766341227e8a140bfb52797aeaf8	86a9edf4eb9e47ac9b4afc29b4e5a59c	fa4cf68a25b5b551b72db58ee681d67d	f66529ba58fb7f456b8dd09fd1ea842d	a0d00905f9fc713636a2eb877e0cb7d2	d49c64ad2f383eb8c25e5d904cb73f9a	433a3a23c43caf41f272405dd3e25bae	88a45cf0f099b92de40c4b4aadf27758	7b5afc21508102a6c81750cd6ebfd8f2	f5970a2d9ba0606eea9bf0c4962c1616	81302874b018cf9169b8886163123b87	709da530d4d22c0dc3f2d81846f45ed3	bf05982e3f11757bf976e817e5d5253f	dfb6dd578dccfd219ef326b04ab4d1d3	2bb71402e3d3436db0a8a2f66e489254	b79add6bd2c9329ce98744210edfabe2	bbe19ec0589f383111f7b14b31196a4c	b8a1e879802d6411041993f175a51b24	57450993437a06afb8b7fe45130863be	ac6b492d3cbbec644a7b23d6d6522819	9e6d05e95e4326904c8105ec47fbe0df	9e5d0e6514754b8694a9224835573fbf	1b9b2465dfb398eeb08f383073a93c69	32a4ca7cf6f95ac3dfdedda354172635	4ec350e71212558934d772522d814f64	3c3a2e828123e5cd4f884045aae6f234	a8e8ce2197d3947a0769abfc507cf46c	0905c0dc5600359d7d530c155440d05a	51f1dc1f7ac9e06bb5a15d33a4d4dd94	58df6cb7f717063d8f86097d5782c23e	7823e8282bf202611291fced87a02e77	8a695a2312c1eb87cb549c04d85798b3	864010c701ebf2938e47db29283a03b8	6799d0328413e8b4754a0fba4cb0d72c	bdc926f81f19f02ee765a1d1ceecd063	7b9e868bbb5868154bc0cb9988ae0e89	7f213fa1a8249f9d23411d23e549b92f	a154d0f1e3d79cfb44b00eb688a9e940	f49860980ee09ec3f5a0c927dac380fd	e8c87909824236c5dff3e81ca8d5b4e0	f891c987096e4a38df50951e53455777	a13434e0f7994f7fccfe04d4161decbc	d8bd60cf318ee1a2a24a4a1003f298ff	cee6932d62951876a35615de9e0dd543	83a3cf508d0a229d48dc18e5194e02b5	2f4d7230b2603669c40ccb184fb16b1d	5aa7d4d0072111108f0f4b78c9a69ee8	b1b847766d983cf0c4ad1e69c181a061	ede5325ef0e955dba7d5b77f6fa46cc3	bda9a7bfea826c420470735b421da317	de7f897ac4152fc9a329f11d29271e80	3fc2ae7f496207629be43e5b53e96224	cc2d75bf5a77135ae4716305c8bea7a6	a19ab58d1b4be16f30e26ee90dca2c29	09058abb6bc6821de2d35db7d4356cc6	c240343a6c5b2742abb380c240098546	be111c80d1f37b0d40427f3764770c7b	619c3de5eeb611ade520111aaeba53df	688352d8f43f20a2467a77257067af4f	4a47c766bb55baeed2571abc86fd780c	6641ac0e67d77a53f64d2c31c96bcb4f	21f8cc7e38845d6e9f1c59426bb41d8c	8c67d337ace504436b82c196ea979cc3	7bc0f9cd4f07f62b9aaff7546ee4e09d	13094d5e4c09c0c56c7f9850055f1b11	7f983d57978555310aca32018752e45b	913e48d9e2caae8fdb73d2822a52a26b	15f044274c008f8b2f18053fece251fc	9f8ad9f0aa8ffa6d72b7532a45b7da24	9408aae05e56beb309e1fa0384a637a9	67999e759ac7602bde80daab58ff49f0	655662f71ba3995b0e3ac8ed62b20b5b	3124a0ee5e26649d86360f38343a48bf	2c54e82a11d3d21a08120259bf1cf965	efb8602f3d0765aaf09b975799823da9	8fc300240ccd2ad81fdf6e32f0e10c2b	4539759da5f2864593cfa874cb2a9741	4a6bceaea43e71a1e98f4e215e6f780a	d1ede3d9d5190e4823415c7dc76cdc61	5c1e13cf24d5fa74c1d6dc545cd200d5	c059ffee40976ff34cf6c02618d54d48	9fe5eb2f5155ff5b331f513f348669c0	fdfd6887bc3f622a35902aeac0353a2b	ffd3cdbb81e83a100f4cd6413bb6a9c9	6aeff09833e54f2034bc5af96ce4778c	7d7ffcc054627fc68a2498f29247af01	ff877f5ecf9ab2af3f3cfc3e95b0cdf6	b0d54bb563111fc372db32c786005242	9948c2de83db1ac282c3497321eb7a08	af395ca5c578c0e6255851e98805fe37	4699c86817823b9be5ef780035188610	c388402ed7b44482620846543605806b	6f0f6ca4d5526840c5e4bc3acca9cda0	9f2757ec63cb0cd8527446b5ebc2bd02	4bb6f44150a980432c5ee47b2945a517	ecd95884a99127f325462b6e7a5a79d2	9ae73314feaecd1442dd992d711694f8	b475d5e05f0765fa29fe76787e154850	f34ac3a9dcfc20fafbc58115e409355e	2cc61a14ba111fc662bb8ed89e9f4e24	998f16c5d21741915fa8d96b3483cc75	e0223db505f648c9959e6181c9faffd7	d89f1df6b9aa75464d404a6565a3e27a	e19ef3baf7b8705f8e247997c5dd0f07	9f83c65bc7d2b765acadb4c2eeeeff89	a9a07cbb160266ff09cf49ad5d8b8c9a	bd67b513e56a86b1b16e97ca0180c574	ece4589880c25b4eab07b7890ccf05ec	b64073ee4f00a419d7802100d85d6db4	63d1267c9766b6a6f6bb7468c3c50d2e	5ba570f4eb8bd01e7f620837413b7cce	f18f7c1acb14cbf9e77fabd8ef4536c4	961f2becef6912795fe0c1cc16e12a31	f8c38f92f489fc229b0a74becbdb1bb6	2899612d084dff709dc7a2973a7121f6	99937f5456370d1aebd54693425725ae	1c533d50c6d468dfe8ef8d75c3b5d896	78701f6be70c57e78ad77fd14d9da6a8	46100a75c5e7fecf880d799c90929918	1fcb50e6ea98622af637359854671ce7	699b509f561a36e76797ef6c045a9d42	34c4d0b077b63e273dce45c4fcf575b6	31a87bbcd677aaae64df578e962be343	50dfa9590708f5ef6d803812b3d65d3e	87d991a5e42077cfb89ce70e8504a678	7dba7115dbc5aa697a875c105ad9161d	59cda17cf5c210c11562ccf16f05db20	b828161f553a8f2297a483acb1c49857	51c6cb136182408219e22c7622404834	1e3187e2afe1d70c1072fd3775d02caa	cfc88dc6e02fb7d74bdbb17298de20f5	33eaf0b750b7c62cfe2f12cd2d78828c	b5fdb9bfbb0a805f6ce9bc0511ef61fa	56e0e768d788212c30327ccb22cd4d42	3f4da37b00ce840fef5686ddb6378eec	4d315f3758d84c1a46dd6028be5d34f2	d60a7c8ebceab7ca05e118b42ecab879	469a2e803b0b659c81ebad15ec0d843a	afe8618b15cac0b3a80be97efe12face	14ee8a89bf91c7d2cf609b5354a67478	c9cd47494e1b0ebbc45baec8eda8914d	6ea61ccc29350bbe05ddbb06505fa24e	21b3f364ef20876536221511cf9535fd	d61ad783cefd307d0358d655424d2d2e	725be6516a1e6ff09c683ce8ca606163	c4720cabc49137c16a554b9ac3e80db5	540bd048de0e54693e7e4655c4196ec0	980978a371cc5942be087bf324c5e2f3	ce03564ec51834cc000502afaf45de55	34fa12dfb373a1e0ed85ac3b648e85ed	07a956f6d0d25ec64c55a3ccad822a79	43d17b7946f2b1df10071cb938679c9d	dcb9114fa77167486790048643ce0c70	16f2d30cdb0679cd4d74b95f203fd85d	a3f3934a2ac396a9db1469b32c3003db	f294808897e3aec1a2a58756bf1b9c01	5347292c307c96bf64210904e10ab73c	8f3287584c5e3c390e6455fd308991ba	9c2e895c66ea1ab39a157f3138da3193	20a6284569f22769aae6bc7c37b6b8ae	2c30bcf0c3caf77ba858facca91c1bfe	14458b15a6638d12e87e889944270091	c1229ce7565d79e7e4f70397823f9558	21abb5a93c0004b39622fcb111db5099	cf55e98c35cbf99a4d3336ac0b58477c	4461166fb1b30770a405c30372d56bc7	c65f71f28cc9999e519c52375f3adb5a	b52b9c6fd0dda2328e831c5d2d9c7d75	c1647fb225d739b4bba4bfa39d61e15b	fa45baefbafd9d44381774d3b321f130	823b2f52aa34cf621f7edebfb883aea9	088d81ce22b769292b02801df4f0a042	604248ae98d92826fad0cf51caaf6e7a	0db3b1b8c110a4881f55511d7f83e380	2c0a85599b01ad9cc533c3a1e5e9858d	510ab0843e0cb48e08d6d51d97b79c47	627d7224f6f5e045d8037a551ff16c1d	c86c4c5ff650ebe087db2c1fcf9b677c	e21c06957a2167fcfe5f32907679ae37	d3f2c8b36d61f0cb8bb207f809895886	1bf4c05405ab6ec85e5572ebbc1b0186	99304aad06df2a47dc2d25deb3be95c4	3ff3f009a93c8cada665963e9b00d4d7	6cf4f796a2df73228101b6bbe28ba62c	eabd609cb6a9aecae081d499ab9fd2e9	40254a866059b384aa5b30a91ba31947	4f6a1817209eea1406f51edc45e63813	dcf86e5d73fdcd44f5b9d31abb8e041b	3e087ecff2c18128b047765a2410f18a	09bedf1ee9478654b581fea611f919e7	8084c043695684076d3fd6e86bdb7bec	5e454625d7bcad5cef76174b019675e5	b9eb37f6859effb67ab5e4835831a5e0	79666e804f151dcb4318c345ed104d87	27ac6dda1c3e84c98762d0c5e43e582d	f526a62280d4d800ca70b00556eda81b	b9102915212abd3c4ce7bd8ffb0d0681	be4789f441249a665f8efef1ef3ab8e2	701a7ad1a0da29ae48757fa5d3b7bb88	039ee8dd25b8d8b06fd69338d05c03fe	2325e4c9f95abc299ab131e3a5b5f5c7	463113b2758eb995065be2d2d639eb8b	e8d30f670fe1f65e3b4e69e152700457	79252304256ec1524f1732593b8a842b	04f60ce0ca3d77135e421f980d286c09	152b75d932ae27e7ba796ebfb2a45a08	206a5fa00c5a94812676f2646def0701	d0efc7ca7ce4c052e090906c46bd484f	b6d9b9747da4de06c7707ae9f95c564d	906ef4dde00472d5f6df25f5d40dc9a2	a10796d45d76169cf14d48a5ecaedeef	e12101cf839c2a9ee36f7464d09eee7d	0e14720959023e974580467871fee963	65e2fe387bfdf0fa880811cceac1d59e	2ccf0b866ca6366431a8c4a2897b3ff0	87248d81f43dc6054c60aeed832b7245	438dc2a2ea2405a782df5830ae62100e	747f74728f508c91b2f65b08b3a327af	317b17404b8c1a393504f9f412022c56	3dc26169fe4ca6715fbc369f14d30970	d3d79b7fefe55c69619959f1be04f18d	2707ca30f01ee8e07aa645b208068852	34a4d1fda3a5b0e525a9460f0c1ad9f4	46eb8f1bcc767e9d7e39a8dd16e49023	823b13ef25617db88458ddafca53d509	7f8f869df686af9ac76c3ba420a0635d	a9d5dd12d9a14d5fbe7da7b7a6e9767f	33c74d4f39e0026ee7e41a53ffc26148	9c6fba5073178ddcfceb388ba50e74bf	28c2c8fd4647cdb4d35caae32d2a7f21	e60c3dc927c1afa1a78516c8236f09c2	3e6df77215986634980e2adbd40a7663	89c905af8eef1c2ae17978d741dc8941	33d5a2c7d222f0b503a88a922c1312e1	1014aff5dca6c2c0dd0fabdd1d99d0c3	1f7d4949f47783d90c1aa1117a8d221e	7245d003fdf05c958701d7f33c874548	6596f231b09d1cdc975931169bdebfef	912bb3dfb82ca51a0f79dc73c5900c20	718d35cc69d299bb323a754704829094	1412f7f2b69a6d1350d35e206e7d210f	0ed541a8f037ce61a1b4f5363ea20f2e	4c9ad6211096cef7339b99102a7ab037	d65645a318b46ef113ebcb8032439959	f5b67f5950dbfcbf1aecad890e3d943d	34d1053233c65c82c1aba56a3bc3040a	26732ef39127b4cac3435fd310ef9efd	0693162bda4ebbb79d6e521353506b91	8c00569991341a9c5d6968a5581d70f2	831acdaa703995ae6da77eb27533ac8c	82233bc7a8767052d471b816ffd32563	0591e3feab942891ce375f0cc386e00c	8dcff91bb7ce11e30a565d92be28ccf0	e34f373bb59b6a20ccd03b37bbf49005	a92f0672a58071f9582eca43b1d7ad15	02bd0f2ee996a45ab2258121c2593ac5	b7908262a5424e6aa21dd8042d7c54cc	a4b566770e18465c6d12ec0b9e1a975f	038cda24080464defef44077e55d614a	5cb573c9685b3a7612abd1da56bff581	9bfe08c51b7a63c8130c31cf1c4c5665	1cbc9f787df38762ae13569943a5023e	5677b1435c0871005d8dce55f854ee29	cfd39376aa7aa38e493dce9309f9df56	5d680af4211c17d1e433159088049673	0975d4ed2fcc80ef563bc0777c3af313	aa100e8e1c6b32e7724f68e1d9b212cd	4493aad8e21328cf76f3f85dbcfe1588	e68a2bd8343ef540abd53e00633ffc67	5d555ea838767d01255ebbcb4cbe0d9d	d4f282723e35911718f53f28282385da	1520252d6099867153bc00276b4fe78b	ab6f64fe6e006f5e5041f24968a3f823	bbd6c125bbaa0f901221b020967e1f39	b21a35e8e08602e1e330a7f509990d1a	47827b0eb0ec8b3e7cdd3fa49bd9f324	fa41cbf2d1d29117da8d24cb3423d671	23329abd12c786039efd1b43a971ed6d	51939afa4a1ab37086370f910b9131ab	0029950f5e1dc05cbec80ff3565f6568	f6e6daf785d6d24e026c872a5b2f1e51	0a56ade5e7087a6710e4d0d81e455f21	f8b5f9873d62f5c19e47db4569793a52	26a8fb9fe39d5987a472b612a0dec1f7	1d35dd5554e4de0a0cd610680af0451a	177b0019fc3cb722b2cfa840cc6494e8	a839f5e596cdfff8069595745b5fc3f0	a967c6fc7371411db4aa21734f557ad7	b439ac260853f8194829b760363386fd	04a57a4ba109e887730e1acbedf36a5a	55f9d3c2036cee392a8c5997f9bfd056	bcff0c46a031dde1af06898f72e2bcf3	93446e52af204dea6f8c8c293c5a686f	16b5bac6d54ff81d0528b8c058b2fd57	5bd168a586fae9c12177c1bc8c214adc	0ced0bb4e0dfe0091eafe3df13b162c2	8cd0e498a9115fb9f74f042455e0f70d	a5bdaef1eff5ed958a66083c36f96848	a4943b370a2a31f1d29fc31d801c69da	9a41f3ae43065d1152cd4ea9370ece49	53b24ecedb02c063edab375d622f2329	a9b3433d10f11691297d95295f0ec701	82837fe549ef166da545e489c8139c83	365ebfdf1a370ffbd233bf0dc8e22cab	d2beb3e716705693759530bf344206e6	1839e46bb8e4d01c6dc3fb75a2469389	6716aacf36bd62c113e4db938363cf3a	c6c80f8ce9759661399f95b038026e91	5f579c14fd03c09ae8e304135f9681d9	35928fde831a38daf4f0fb6a30fd1707	4ec818932f970de26606bddccb1a9111	fd8e4ca927a4239a40497ebbf72005ad	7180bcbbf10e83783d28ba2f70ec16a0	e0e25be8fdb36912d75d3539fb0555dc	e2695578c7cab800fef25b707769b8ae	3fe5f7c016b2e815797cbd161cdf9b6a	cdc75a627291d8f248a2379ef09d0c22	e56b02a1f05e7694f28e0e298868de70	dc9913d0f0775a09ab3acd90fcbfdfc7	24b9fd244bc1bf142a865ce1ce7bc824	7edb980d09a70c6fd3fff34697b43db5	253a300240c484ebe93704c3a48613f9	d53d186b2adb698b162a68a888a968cc	59a8962084cd6494bc5e07848c14ab6d	305895b776839a18aad3bda16121626c	4479830df8a883aa2997024fadc88b52	c1843438d8cc8cad9e5260d9c3096cf1	fae3c93543a974ece7d51f2d4538fced	6f5999887588ca5a21ed9cdb70148ba8	6483b7d25f41156c855b87d77788ffff	1835893c0ccd91e45da811dbd8a8f499	5c4e0ec36178f7fd2fc352019e45276e	ce973178ce78ddcc6e6bdadcaf752db7	55dc51d062e8fc16a9863e5831c81e7e	32f853714a852ee9fe3f333224dcbf72	190321d43c2176dbbd983d860a3c3616	647449bf6ba5133a1200ac051007348a	6268236980c841b6896ce955b33a6cb4	16357c104069b5c62302e913480dce46	6467e53308dc779bc6eacfbde221daad	99114611029727a5d9b6a716cbed72ae	d796fc010016d4b4af568db6cbaec67b	6122320644149dd5145243b520386aab	17caf59ad16db894962b4d8e4b7d63e9	398464854995d3a3fbd4cb7d7f9bfac4	2996703432daf42f24cb08aa7ab4bbb9	3717b4d9708a9cba517492393e583fc0	91222676c59bc9bbef29098237c224f6	2890158ae5ba7380f7b214abd5452671	0c02825c675230626fc5d99415098426	6a709fb1b6447097ff92640d5ade1522	a117969a926bdc003f6f144b9c94db95	967bb5e6d42ed32d0aba3a60266e514b	df1be05d593f516ddfbfeb8d1a80c6a3	5da31a4ef53102496f8e1746ea2fed7e	8590a4057d381083aeafc3af10040f56	0b593c7c0bc50748ef1559253bc3bcc2	47798a84d4b0e16b6b1cc15d9682e15d	972b4b0dbe0e0e395a6fc72a63c70fec	3997ccca64a1e447044afb3666cc2cb9	e4edbb4aba404941724ba287940462d9	7bf709f31966b2a6876a94bb17c2e9b2	e7aad5c85c90e80166e4b24e6f414524	f7fa07323dc9ac64bc81aa2f75bc1a22	05633c0d3110c6d5e4d6dedc398ee1c4	945b4aeb06f65748d6b88fd77d2d7fe6	53f2b3b32bcd310111df54a02cdca54f	f4d46a683ba88f1a7fd97bbbc45b722f	cbbf35958a65fa71b62ee10b85279bfb	3ddf979d19b34e87c800066f689dd4de	124a556a7ea65bd973b47bf28634a1ea	39a97f76452120026c2ba631af90e430	a2f45907c2d00c46036de3d12d05fa6c	da9184e1a17bcc38fe40febcd5155e44	6cc471e914c6af03587844d53a47bca9	28059678966c19fe81314807f64e4a59	2ab277d01012b4877e312134efe376ef	3a7f8612996a03368630807c6c7496ce	48b08877ec62a2b075dd51b715224f5b	9c583f3ab1d3f2bdfd28465fdd6ceaf3	61f7f08645b54593a3be5251a6a5b4aa	aede9b74c36be2eafc0fc369bab540e6	053ea3d6e007c553c35b3c4c2b060fad	55b35e0d44cc327b6e23a12858516dd6	32f582d3d067f891099beebca82a0a5e	95af893ca82f512748bb2db2fbbad354	d1b3b377a42da87904c9dd61e5634429	db9e35457b2af1fcb6c9f08082341965	700a7a2ab2884a4c8657148bf754c56a	c0c4ac36ed2e0dcb7ac91646d256e75f	22105d11341486e339431c3a5f5426f5	f44ef27e6fc7b28b690ef48ecd45744d	5852fe03d36e19976bae1e0416935367	72eedd263d897939a633fa44974d91a1	770ef075d03c39ea59204a8a20102312	2339f644609b78f705aefe9ca4138630	d8e5c905b52c8fdfd786777224131634	c99411617a88b5f4a84ba5b6cd7eea01	77b5b85096e0946b8dc42af546197489	8aa91a9bb2e12936b82df2be7bb696f3	19b3af0289ff7ce9af7b5e4af8b3c3f2	5c3d25a37baaee373e7d74598cfdbe52	82e47b9f81c0adb823c0cd652b5d4a54	dc8a553732e51644789166c63f3939ef	461f8f7cd00ec2cc29bf94bd013c266b	ed66a7b84acd6d6f22cf27912517f1e5	cce0434c133faa19f096dd4e46c60dd3	c5da5f5336c32c5a856980b19047d050	64f59a0b98f3173cf04f57691ce5e11c	88bf884a2fc3a396f1f27016c435fcb1	ac26e3f2d38fbd07d68b9a5845a17170	334ca557375da13a22337139fde30c41	5af20894e5b8fdc448b07c5b285c023c	bdc1edf81e57a386eaeeabf885333c86	c963f185ea4dd5ba748d8d418eb3b15e	5b8b1316777706a6e4941428f6f7b842	896c437df6adedd8e2df88057f59fd14	d1ed4914e9fc71400241aefd738c0540	d744582339c3b91503d76f9881389697	767514d6c208db9776d91fc19d1e75a7	733225faf7f3998d9d4965afc0463256	326cf9a10f57b8f0822bd02fe59c451b	51a8f9bdf3d31e127ba9fceadd30c81b	27a46ffa79b0ef015edfce619925feb2	32b0e088e6f8a0ffe66c477886b55b2d	bea433f9688ebff1f8dd47d0da0d44a9	4ae6785634d84d95ee50398af93d4c6e	de691d3a645c9c2707a219cc1a7e998e	14e1497bc504308423d415f421d409b7	07b4cfd07a3a63d9aa1c26404faf19a4	3a350450715905eee016e294835d38d5	8abcbc8dc13263f1f89366dbbe8d444c	82d463f4212f8414525edeac8d5e9e97	4cf626311c570bf2f95bf1b27c6f96c8	ab14f9fe90178682fbd9d6de388caf2d	66e123b7108031f53a1c0898ebbd53ff	5b20128ff8880f19001faebfe874d620	7b566d544234b09acdd90276e991ce41	b5fc996b1ab5381b58011943bef78257	f661d6d7ee782cd7f896b12b3f941573	5b84f9aefbea73054bcb5ebbf3904893	b9ced9bbc36e66832ca69cbfdf947a3f	e2fcc92ed4f145071525b58f2f750e39	6a201c0cff6ddfc23bd8bde81d962098	be9aff890b9bbb12ea72635b46cb78bb	680d536077f5a039738414a3b623c3bf	7794ffb83cfc2d2724bfb4ddc5959c8e	7d87b10b0259220c80b292ca551dd7cb	8697f658a928f1b5a8ea9bf9b665b29b	69d352ebdf28a543276fa94cf8a5eb77	ab2efbbb278e973c879ce42fea94472a	754414b17c9a886e9242fe734c9fe67d	31ee38e274dd7e1c164436c013c0a45a	3c8050d6e66d99c2e175057d40cf26f9	4ffdb62e0f4d78e4b331a36dbb28875e	565d7417b979794bae03a153bf0d3fb3	056015e3679f31dcb3840c7f55ec676d	9653a59d5054054d18160d0ab492d8f5	68551b050071602d0897a2c713e552f4	0a62f7eeb55553978996b0277275446e	6f8481ab688fd080f6e43437c978f4cb	541ec62b0f90585ad0169ee26ccab743	846c7a0fb8a42b14edd61322352309a3	2c25b9f27b4b9fdee16e622a0a5aa0ea	c6f3750c9e23fc225c8c2609302451e7	5497ed2d4f70652f6755d66b39959c85	aecbfe41cd9e17e8b8b69d680cf09900	f51e3273d455d3a14abed27615c47b09	f6334a8ff3cb264ce70ff1a70714fa76	31adbebbc8363f00a8c20a81d78baf46	cf2477d5b4cd33b42af86e6e94b89ed7	8ed314126fe22cbf3f45f64e859ff87e	e2a5e3151699651d010ed7497072f9dd	f10b12befc8b62351acf53047f2505f6	82fa3a2e38ba5b333601271c18dc61a1	35974f383a3589be116641d45e5b36a9	63f9d40cca68c1e16cfca823a2c81f0f	029d1a71daf2d24337a02a0a35f9f139	bba6a064d4862a5ba10b68bbb8ce4014	773ac09f0dc86fa95bae6c635cddad80	8353c8584f5d255330960f97e38c92a2	2fb5629be71c4ed033148b993783a3b8	976acba1a79de21f7a8537b1c898ba25	33c2019027e296a65fad84f960c69b3b	5b79d251c4d7232d593c469ef5256b85	fec7e58070be8a4003e36fdc2b504e70	6270d1bcfd706250ece26671a23f4535	a9f0ab1a07e54465771636f52687c936	a2ec2075764e4279e409892ca2c7280a	2aee2b5bb71f5c321d21d1718aa419d8	02f0d3ee41f88cc2a55fe8c2971d1c66	b291fb686465653f123bfefbba380d15	30b29dca2e34f48b94f70fd1d18b7b72	32276a61296bb2ee7e5f80a243f9fd45	8645e2bf1a1e15b7cc59e7411b258dc6	0f2b3803325223d8ed9697f81aa6df69	1ecc06d07ee6a68f61eb640375763ea1	9365816bee76639d86143f44e835a447	c7c111e13a28ffebb8d5212994a035ee	84aaf8165c7d6a09a809bb96c191eecc	f172923051ef96f91b5ec060ecea69db	5d322b5c835d5a7afa55c3f7b711c353	382bfecf29be77d3141eb18d7bfce07f	424cf14700e834549d092652dc17143f	4ce2afa61190cc92ebc11e16832286cb	4cf9490af23af672d19005d40819f32a	6699f5a1d2be613c5c24353f117ff8be	220bea8fbe3de9557eb7895d1b5b097c	565a826a72bf32d44b02f69e6edaf147	32c6addbb49a3926b5ebf940db011f04	83fea2dbf7c475a5992546a2b9222443	636c4df7e793046f70309adcfebf901e	76ec8cc5b9043da3f72cfd417c7e0e1f	a469c319b3ab4d68827b7022b06a60c9	ee81dae2b1b6eaa2505629ca16f5d4ee	eab5a87e86abfbef685a2732b8069c88	a0e381e8658025b9a0d32abe10f69c4a	d7000205ff0d985c4491a0907fdb8e39	59a8f850cb4ffd6921a1c5ac8b72ea3c	fabbe13c47cfae3d114f6fdc31ba8390	60c7e7d475dbb518733ab65d983c5fa5	e758a3da6a00db79c3ae3fba1219772c	3558bc5e3381a3f199cf592d72c83055	d5b5c8feead1ff1ac850fe8629bf1c6e	886d2f400e4ca525f5713171362e2f75	ec69cf9f4ced9a58aaf568a199c1f46a	8dbf911ff8bb58730ce229fc99d4bea6	afe747872bf4acf17c367a6c7450fc83	5e08acdfb69e7e3009888cb2d52bf46a	1c8c37fc5c61833c791a8d666a5bfabd	e5cea34ffa7410e52ee578ee7065a180	c8e9ff5d34b290e3ed3ca2b8494ee7ab	79f799375e959c54fc3cb586fa1720b1	1ce609cbf4c30b8d389472ac1098c2d4	09fc3dc4c8d3173874282d4e1ee604df	e712101b8710384d41f5d867e9202872	be5a3a84f22d1398682367a703c7e2b1	7382168e51af98ce1ffb96053699ea73	eb14d61b0a1b20f52bed560fce0993e4	fc1540f22cb165a3f251ca777b1e96a3	2b8243cfec98656bdc6f525252659378	b9cbb6f366bc6cfb0cba45f185a4201b	f2175b757a4cf8490c51703a454d8b77	55873be17d009adf5ad5f1e4efe9ea5e	4e0bd3f74934f144c2f7fb894a914daa	044402e1698be93dfc1e4f6e5fbbeddb	0e37606c473a0d3e570c379897bae26a	7fe72824f63885bb1dd42b9e81723164	80d4a87f74628dfc2e7d82ffa9af449d	2b43c1d81ac62af8c8ff1e49f632afe7	9c86ba2bb614aadc01a812c3c6f004b0	f0510fc39ee7003f658b624f2d56b543	9c0c7ada421a05f294f9c31a0577aea1	0adf8c41227d7022f3d2d6910f8723e7	b8055a02dbad079d679e1ec2db4933a5	62d22dff924630c624bab78507a9ee10	933837a2aeb56a2d97f63902abcad2d1	28070c483e788033565f6439f0283b5e	ac3dcafda1ae48c0f6a68d4137ae1bf0	4eb4c15dd8f2068e1ed7300a823e609f	754cde8e37519fa90d455c14e227a5c0	0ba9327182e7285b2fc77188c99860f3	efe1de8faf1f644b2e2c192144fd0e22	bd2e8be2b97c2d972e783d74fb619ca2	207863c789f9c4728dd0492121f49e5a	41c78391fd9c0a95a08c1ac884dfa5ac	cfd9fbecd28711154188c00e41ba1a54	0dfd01aa3b68899a176a42fc20cfce4a	c18ee49e53f4a16def1d4bfef5f85bbe	04ec45f69f50105e899ff732258f5318	35fcf709ca8d0141fe1109041717d46c	d8288eee2ba33433f30f65ca42dedead	8a88061828b6c5d12c9fdf1899b4ec4e	cd82a730ce04330572cdf6add840f4ec	9af179b04400526fd151e16c66a9e407	b51b09a93f04479edc3955cdcedc4be2	1910f099af7002fa62e31a5fcba4db25	954731844cba2f4053d75eaa2e8922e7	b45c08bd2eadd1ccaa303e4c917d16ff	1ab6314aa8ea7861279ef6b3eb674a70	0d2d01fb96bf3b2802c783d6eed92929	8f0b82e78694354f312e9f6d69a0aa38	22f2583b3181678fedf8b80a950cb23b	31a2ca9c953d2e97d5025166b59ad09d	2eb121503f26da473f9e7cbde9e3c55b	5238456e3ad24e08669dd7138a72ddf3	bddedd1678332c6402561f6f7b55134c	371675b527b024b935987d984e5e0adf	5e2bcf661a85e220577332f81a2abea8	5b12f6c924a73e1067d158207a0704a8	e569a3820b655ccb1a41e23fa7383106	c9cf687d438f8b36d904fc9769da4847	81742da1d410368c593e441bff46dbd0	da3fceb1e4a945de323fe0199b6fc07d	b5164113724e34629a78ee58a271e179	0da29663f885c0cd9711bfd8815fa813	d819ca44bb05604c9bb4eb7260c62cc0	51f8b8c3624f976186e242a7fdec70b0	17afcb3bbb8fb1ccd79616bb9c855531	d42cd1c08de29c6eb9a65d2cef42ebae	54580fb940f267b8e94283e28ad1f13f	b4059fe2a86fc77f1e4088dca5cf828a	70ed89ba1d212f9631759ae1b70608ba	4baf2a9bb1a640ef98df5973d86305f4	db8d0e98308a306bd622c5343194538e	58623e4dbeb0df6dbddd0e1ab2212f3c	e1a31f6c38e1ae8593bdbf3508e45e49	457491634b8821dc5deb9c84592ee131	9eaed40d914c525a924778f3efb8df90	131f8b9807185e055d725c468cd46a88	b9781e39f4300fcfc6d995cf5df79388	d71fa1946202725ad826186d6bc0dc9c	c20a492b2762c4df6b3af41692cab569	ffc4c5e4efd3429ea1d3331cd10e963a	c9e70f05e4f52bd04a436c2da9c87da7	ef3be7038c783f2fc41ba0a01f334a19	b6a921774615ef2a1335014092c58b38	498d922fed3f3033dddb34bb98ddc238	089abaa288f0f9a13bc43f2046ea0e44	5b8902a868562b1cff5c244674e1e246	c6a71d15a6d67a0d418d09f523cb6194	70cc0129804f73bdedf1a9002d6d607c	140c5081c29f9bad8fbc16f9007827fc	b878d2f66bebacfe291b7b6742a9d6ce	e8b0b2a9ba4525ce95e2fabd215e13ca	13ccd9b842f20d9a6e9530973bee5bab	7c6a8ef44b82beaef86fdbad2c9f9d85	c648dbbb0417597bbb6b29151443f75b	09d1b274e7eff865b37f1920af236e41	f7a30b939c4a85d3c2092dda6c4fd1da	29d8de5ab7f45916852e136b62db338f	ba2a098f3674dd450b4b3341af0228b1	7f9ca7d1d1a904517f06ed85783b8978	d1882bd690e6787227a35abf601e474c	8b7e9fe9830129d0bf4807726bf1cf93	63a23afbce872e0809c5b3b8716d3ae4	cf75d394f302fecafb1d69396f4af1c7	33d334b92a0001a7ef9b28d5169a7e3c	863c5bd46468bc7102e24fe54cc7e6b6	2ebc4974d1043e3035ecaacfd16ff84b	82151b575ab50cb871ed2ce3ea2979dc	22c383c9fdb30566c8e9af8a8bb8c794	c1bc2485a464fad3b9b2f8a94e0c0e89	fdf9dd61431515e7bd6f327dcc0bc5e7	6a4083dd85eb1142a1c5cbd0b8b22a4e	7adee9b11964c179c8475ec5077d995d	6d67c5fdd2a43cfd732b72ffa8760c02	92d4651da1df2dab8415ca3985af7cb3	96835873fb6a22c7d4f82be09306e4fc	c4b66380611403ceb6e3541e3dc9806c	9d01ebf01e13fdde6278bd6151cb527b	3fda0829e0a4d222ace4989b83539e92	c3e6af0d8a7180c3a27e6b8a552b598d	0eec083a59d1309a3be584cccfc5d317	ab128744f57645b6c114416eda1c7900	f97b83ad40f23d868f83bc57623ec32f	dd3c64275e428393919575f2ebf04f9a	8c22ebc3da38d53683d5ce3dd6a7db75	44ddf23499488821ce1815c4994c3b4b	4d8f16748b0811a16dc77e4d5f7bdac2	465f76b628bdee57cc237dc69d3d442b	262f7bc8ae40e4d83214b49f5f32bd30	bec5503b8dfbab3e0fe06f70e5367d4d	8cd37b6ff0f4b3eafba84504d4aa5163	987ee58dde6fe1b5db5fecd09be7e4ad	bd5b49356b3f0d7df7ca4df711e53c63	9cf81c15f47363d350e505bc08465a87	ce46550988549cfe0bf51ac96fdc37e5	374c9e35bc8ec71e4448239e9062d0e3	17256177184c1513e0b772cc14d293bd	6c9ef6ba71b9889c622f42699867de67	a6e4767dac6c1912b8ca1007f281cf91	616712bd46b50a38359855560f1fb748	346e58bae383d21df2bda5520858bf7a	c167e5f253b1f73618775a1b0d72b001	91ad627f9d1d7d3381c05e43f09a03ad	76c0e59c860bb70d292e30c94596897e	f8e06f20bc62d1be057802d2eaab044f	047230e244136c01661757af6296017a	c53215f72a5f346870f7e81352cdef29	bb83dda410b1f484a012f3233680d3a3	3b96945028ffab801fb5d7a8caf5f257	aca8f6c215d3f465f5f0869cd168460e	16a21ae0c744d031d7d2299276a04651	543b5414670a7e2219ce9e57c7f0b64e	db6d40ca1b5050afdd130211417db51f	4210efd5a4ad5ecac947adab35892a4c	afc3696a5716afe11ebb5d43e7ff934a	4c1f55e28386410f176a0fd3ff082844	16bab32a19d347ed6275975eded57dfb	77a32e78d12086e4fd997e7031004493	bdadac0d6edf5c23c462c4bffdd59cd3	b632aad1bb2da0c52cad4e5e3a1e646f	28a75e33daff7aeb2a3f5ef7b8671078	98dbc1e11cda9da19e287949dc1ceeb7	832183543ff950d9b26219e8cc232dcf	839875d40a208a5a95d2e62885ce9b34	b7b712ec8c68203864d64d1d4a2bd8b5	58ae8abbb7950a21bae1e442ab14ae9e	8ee5284e5e52111264a4ae83f709eee2	222e06e51fe648371fdf3e0de7547b73	c2323bdf0774868e726018b2200b7f35	e5e478f3d9df1ec5efeb45b157cdd480	6c1a26e0f8acdde9d0c705fbdecc158f	0bb522d136e6b1d447782b8e6cacd198	b612a0fdca858552c972ebf00c70a79f	0abbfd6281e438d1b74a5f4cea8296c2	2b888d9932511207ff792abbfb915380	754d4b56476349548cd3a519bc7258df	13d713ae52a5bf5fddfa3b92add63266	ebdb754eb21c093c94c3a01bdb17dd46	8cb6b17dfb4513d4063c1bc5cc85b4b2	7888518a35291d68a8f1432afdb3dc78	373c030a706cd9b508532940889eeb7d	c26fc6ebb955485a974017d9b6ec43f2	0b35f923ca0836127b89dea15c827b9d	a80587a99e589007e87af8e6b7d3e781	fc027445470bbbe8943b7da9c9384401	133a8dc4ec707efaab131432c9bc3a93	1c36bae8c8790e853654ca0c35d319de	916a2253585ed8bd01736e46b3ab9b34	cd85c952a02941badc75aa59e9aaedc8	ce9f98f3d177ea50cd1c9f0755103874	9f88be28bdffb4c6558c7daf7c4049aa	915074cb0b03fd07f6a44ee6e2a6fb26	733f75ac7fc833f11c34e8db31033e8e	30693e16001efdddab455aba23808f99	910fac3719b0ef56d45a1c7c9f9628b0	b1c2cce53bac4a6d5dd0911923bcb2f9	78f875de175cd986dcd35c9c5c775f25	379a92b0cf43aa2d87a53fd154f9c781	691d2276a978b366e5fe363065c912c6	34d81334869a81b69193b64d62aa2ae3	d83db01148ab60f2c03d1bb13992ba30	e6ee376e777f740edc3a53697ed263bd	b35a64cb864012cf7c5ecf65ca19bba7	96899f48c6432b34a11b9c290cc254f2	50f77045f7edbc74402290afe3e741fe	989bba95875f84492d3379264e93a5b6	65d47698fdd1c5ab9aa20ff6bb8261ac	2485a7fb17f8443e472cea08f4725864	1c5842d3e810b4d2ab7debcd8cce02eb	f368beb7bf307d9cd95399c6c5189ba6	2c4c77236fd77214e49c57c6d0b1e4e3	575622e1052dff61897113966776d52c	689663029a32caf33ec20eb4ec0faeb3	126e3011b9d97248425e790e7aff92f8	d5581bb572e6165f5ff7d2736b7c604f	1e17ca77fd31f27a32608cc77d0a4f5d	0052321af493a9f9c43468d6bdb11ac3	2d0c020269e629c81cf1576ea7ad70f5	4c33781798d19b4d13a1070fbe0ef845	7c145a4cab28bbbebd5b8a8b7f578da5	f3ad1fff0c221d810083480ba0e18edc	daa6423b9aae94eb523c0de529e9d10f	4926a870df469c166448ea0f68ff467e	07f69e980a74a3597e4fef20462623b4	96b63972e668cf5db2221855c1867517	ef62c25517a583a1431b1efe9112ffe7	4e8e5d6dffe5e7eb994b65033c504e82	20aff660bad2a7357726f433907e7008	2c8e1148cd926b08c4494aee397ca2c9	91ca2724072e327e2668401073dad17d	6c57ae0f408f50f99eb59e62cb362dbc	41233829a2112023d7275b3c53f6c365	95e73c08e8152220cd07231bb9c74dad	64a169d98976f67bd2ba2ea9becec89e	048d20ef02a23340cbcc01e43f854ac1	e77c94c771de100f81d7ef829b68efe2	5aa505d7273112616b5b814e0796ea02	21d9daecc0a73e54edb97f3fc55b8cd0	f02a84c2bb5a618b55f337194c108a58	bbb73e53c04fff5e020f84568089f0b1	42ba659e0465b5fa83a90c4c10c787c6	5906f7055905aecd28ac18db60f5b3ae	7294ef053c17f7ec4f60831a71391b0f	036e39d9075e79fa5f6a66b360d59338	76f47dcd9cea85e90b9f94b4980ee3a3	c3d821e861c86bd0ef867c39a9ddfc51	7058700cd420eecd38b57c975b45e1bd	bb2a49d9b841fd1c4cad88f7790b2cbb	e09e54593d83afc1f4d7cca5a6c34177	4ad494830c2f283b3fd382dc45cd5315	a912a6116ca5bce12e6d2724c3aa8a66	ef1941c210241acc37f22a37c194140c	4a3ca8cb1c81fb41823c48c8a04b068f	eeff6fcfd1a311ad6194463cf31da853	fec4ba8572227f7dc11fb51eb77af3bd	3426e0319382488f888593ec81041b37	6efbb03472e63c3fd4a20bdfea7437b5	9fed3b8155a0b2462b255c46df9e971d	a103b3c02e7c4230ecf15636572e3cb7	a6fc5bd21aa8888cb11aa7ba34519d17	3e4fd5862097c8ed848310b34e04bea8	fba4613944482bd49c4f9cbe2f6c02a4	fe5d52e09d17524c0df9d38edc91024d	5b063189e808cb182cd161083c90f48f	b44e1983e1143d6beac69d171a693c8e	8779f556955e1b5698cf800895443673	60160a079ca1775c855eaa345c5cb5b2	03fe7410c5db673a859529ab139111c3	70dce7473db15b4f0ed86223ea17681f	fca9164b6353a35c6b5ac32aafc100f8	a654bf0b343f7e0eebf97b7a37a6b53a	1d7ac76fbfa742998299e0a5f0c3cc7e	b2f2c87e842d54dd17302f443bea7ea4	f6ddfb8b4faf39ab0143596e66aef1d8	b252eef92908729c14e92e9b497fbd52	ad2e43c18e01c809691591010366e826	56c02595af1da1a9358cb8ea5197e37e	6b7cecc3e289784280f82272fce39cec	39d9e1b402adaf577a1c9952038a9861	346fe7076c00df0f1219e878539c8bff	f2a80ca7a1f03c84fef11bfbd8c77604	41f8d165e9d9a1b6a819b381e5b4c061	9574428aacd4526d13dfd7001a2742d8	76b0120395db4c39a5ac0d7381525edb	339601e28da81ffc924de3810da5914f	da0e0a5b420a19079df266a70c8158be	1d8a564335259699fa7ad1cc71765298	119d712dd230b4ae4afb11c79714e04d	dbdeb196b788dec272afe1238903f16a	bd792235f49b12944538744d4d1ade06	d84756bb5a6ef40f8a309574395b3cd8	20b9715f3bb8a5afc85ac12aa2dff50e	8e2b1b9ba8477ce1f7ca737935ae6f6c	913463f34c729fc351476b52abc515ed	0f126ee699e34f6e76d86fbe51533cd4	697b7c83fa487d47887372c5e062e78b	db0e9236bbcd5afe8fd3c7a563a9d7a4	bd71442c57d8c9858ee5abea7ff67cc4	f92de8637e52632ec887cb8aeedd7e60	e19142ae4e473cf1e9d8dd64b8baf787	ebf41897cd60ae6116267d2f8f030c5f	a55c03afdbe20c422b71bf443a99b6fd	5b445997a072e43d7a1a46263945e8c1	11d4d8c8b4981ea931dfa17f3115c0a1	c2617a988e7fdbd60595459caac36cf2	e3d8effe784171eed3e7f83d05685c68	8deedd1e818ffe493bf58c14009b34e8	335cf7540410a514e470250bc85dfe3f	2ff4390b28b5643ac2add07705be0e5c	f9c050b5df0d99daa61688d5413a10a5	d9f5cfa4eaa3d94e6e66b7f05ced5a15	a70e2eac902b22265f65aca69436f110	21b39e89a7b3d1187c925449ef5cd921	af3769ebc7d8fc559b439f4316fda110	5b9914664dfe419b2ba29d61af73c141	5751c51b7529e7232d860a99c8244cbe	754795a295e4c615635819cd62bae03f	4a8a7aada541267a288a4f83878febf7	b1d4ebc0fe98a3fa34b343ada6df970b	ac52550579b00528c3e0644605673d56	8c277d96c3628e10f5a9e197910c6631	e9682d2f3715f05d617f9723b13935b1	99bb18d6e262feae09cc4bc1dd66161e	1511f14d8891f42f5a25f9ead1709f39	bde04fe17ddb6e536540c3f83583714a	8fff823e48319b567205264bd1fe325a	4ac60229e9f4bfe058026f231e41c94d	2b064e6de4cde0d96481f2c570432934	fba3294dd5b2f602735c846733c5b583	032051efad2ec01e41db484a5d6d9306	a22f47f17292fe3e160094706a56b508	27cd0973800682ad69a069d325306a67	1472cd9130d9164f5fce075241ad990c	6f34057a10a631392eefe702e8a83661	26270159c553d418ff130f85429062cf	7636eb7f77c3963d959a8948045a242b	0b8ead831365fb7e2946038542aacbe3	273d96921db4e2770a6707a345059e16	fef197229271e0ae1c1ba5e18d3c5bb0	2ed10f00f55deb6299ff0fc0c25f075a	1b8f9cdbb7768928226b212e3624dfb2	367242b48b02c974ed2af715d7870f99	14440f7fe5cf77d86389d0bd531f5c2b	a6eac410b54adb67a9dd5b8c4aa0581e	5c184204cbf9affb79dacc4d3f26f367	300fbe2c34d613f9b69148ae6e2bf0d1	bf0997999b7024836d4fee535d0583e2	03da15a0712d23eb3beb8788f4c6e202	62129cb43a11b9f0a101d08bac1d92ce	aa0a12de16d71a1393584b45dac81753	0abc81218d24af753492bb5b9b9c3d1e	0634076e5c70cbca50a91df4cf774dda	0d01dbbdf0d924a064fb6e6fa7f3f193	ad8dac0e92d18d7b79332389dde70253	8a904479f3050945266750288f9f58a4	98ad9c7fae25e249ae424a352d393b6b	3aa4f56ec04fe282e4047016651a6d8e	8c1333e1a10dbe084e3d5c682f508030	a10f8fa42adda3cd3b242e9bb2ed3ddd	12521a25e352f9c8820cb0307cce198a	39f8c446f95b80ca18f413994dca2763	7219567443a305529258e6e724eb4dc8	74e5201f131dad7f954410c7461b2f69	84cb56fafd1ccf28969a2bb6b6c5f0ff	b5059282e83e4dae2d980ca4c50733a1	41a18e5337c9290d5da5a94f096a57f5	a073a3e48afddbd408f032d8d5da00c0	5f0b7ea5e8fd1c50774baef6b4004a0d	13d926fcb63524c2480468dbd5623bbf	2f765901ad5506996672e1246e43c367	ce3dfa0c87e249c5a9be5b0a9ea29c73	086815e22661fe4594e34a0c39388ef2	d8d17722d51b2151784d9cbb05d8b18a	ba4e9d770311451a7fc2b830cd962dff	a22465c681ddd92ac02fe74559edc16e	21e8f2ddf7912eb129bf918a44ca1bd8	15f38af739892700003494603844c9ed	9be17b6da450ce792e86e8d272afc47c	20ce8f70db4d18b6e24c804fd2c2f21d	cc635e9ce849498d61436833850e1459	874241c2db31d16564efbdb7efc587f0	949096dd5193492bf22be962f621db6e	73997f6c8a8bfb7f4494d638ab0f26b2	33bf1e0a2cfb76f6572a8bafedd179c7	c00019cfee5284b41fec2a41d6dd655a	de901a59ca8cb8cfd9ab488394e71b58	40ca1fcdd4b6a6406202ff44bf08e706	bcd728b690282d4ddde6c8784e06662a	4c4ea6f9c9979d23881ac4e064873f75	ddf19eff6cd9f965415a3e1f1251a616	222e6f6ae5104ce8eea1c908deb96e9d	7d0963e70b0ce7df5a22614ca9abef55	5917d521f2b4dc209022e7623ce06400	74e14f06f05b8b72cd7fedf27c776a9c	37ff0159bff27362dbe623b664e3f8b3	e7e215b658d51b33d1aae7ceea142e7f	89ccdde0ba56f3e099690344d43ea51e	c6315c565895140ef3d3381e6e6a1c70	4bc479426a4f9d7b67cc662173497c97	d582673fabdadb64b701f4c2ccca2517	4ec8cbeb2b0a167cf56fee863cc30ee0	c6a9c0d80747c0d8238125269244c3ff	07f7089b72d1a975ccd8ad85f86fc088	d0a113d25688deae23b8a41e87d974a6	d02e7ed51548066c28cb05b31faa36f0	ae308225fbc2c8700499f3ee4a649474	dcc6c768788c759f469759cbfcc6688e	bd3519b3f8f3053ec9507831dd45ba25	0f5d839426497da30727f1bf8c23db1e	583afec55f6ff4b090aca31aa276d92d	6d1a11e2b0bd0b1357d28fa0ccdd1a5d	6e22f61b10839389170358d5af9ea0ec	80de49cbc8f08c58da38849bafad2f87	d9793f390ce741025c030351970b5611	a3511201d768726ab287814a1bbe32b2	8a1b615d50b267d9d1ea5d3d0e2a16b7	2172523074bdd79ab67b2952162ed0d7	6569131f0bce9da712dbd6733f79434c	d859ed2da06dec80699373839048b523	7a212e299014ec61acdfa19730681aca	095ed7e9279e39d614efeebee3315ced	e0897bb216405addf388aac017e2e132	c34b1187d20e3c466b68220587faafef	761079998d4211657d13f93debd8257c	7fb06d35dad6ded159a22762fc2f6714	6a6f70267cac650d70eb42ba0155f847	776724d1769ee00b84ccc9029cff8cc1	3f363b12b477b9a49202636ee71e21dd	b78c276a8edb85710e6d1ac4584b3d84	52aefbfd67668fca136cf0b60f1396ee	29336d1aff2b352997780a7fbc53f1b8	73ac3eea203119b87e5e8baf552cf1d6	e88e6274f8e0435d1fb13794df5d63e7	48c04a813307251dbc834062063469a2	281dfca93eecbdce1b8cd848dcec0c5b	dbad25fc134b1d2fa342dc11ce8c13be	50a140d5037a1ee500c4ef62f3cf2c12	cf2d8ab768e3df476526d1ec9e83824f	f7a7cf44e0e62b793acfc69fb436aba9	69a10b6ad972a924bea1c98896721afb	740bedf6caf60d200046c64527a60238	098de5f95238715f540a0a6213c87634	30eb65c900816e9688264192dc0e971f	5760669a241d736f2a7c12831d931785	a7b3800e7bf90fdf37dad472194a92d6	80ed6fb594285f7b504fed72baacdb93	70f276d57109628a3ca903fa44d5d4a6	13722c44acc55e747a070a9efafee643	6ef3d9b6417d9ed7236f82a1b236382e	a7c361676462d41f2088d88ddcad40bc	5913d5b38d285fbff58754470a7c32cc	02247fbc302ec69749fd687bddd3c7af	750609911c95a9c05363058f25920005	b452ee64448539d6d34ac8d89be69e86	42cf7cc8fc4b2009939959c05bd7a337	ee76c4ad8583247d5ec754a8923a5994	f26af6db45f96d44a868873fa3c6c0ca	7752a3db76f166f3009bef731e0499cc	7fa5415bdda394c04ae5ee23b7084bed	87f22abefc7846d0f7ea343f39631a29	272cd76d792df5d3b271b708b92c5723	a3a81b6a446dd91bb34267903e136267	ccc9240f9ac42b893a1bc1381eb435a5	5a70092ac342024dc33ffc1f9b9eb7aa	b15e404d4271d446447a562023bd61cf	44b209f2ed93bfe748db4c699541cb73	bcf971085265ea14c19a05b302d949a6	672ab4b6b1a2586f9bbf180c12f9b560	30e05d9e58b9e6913c95f7327928f408	4d8a02c6cab5c533b4453978c4fe9cb5	064d22f7ca19dad235cddb131b485de7	d85ca61a8786e6ae2ae04706bff2e636	9ab65b729746548660f634731ddacf4c	1d6f0783938b66d3611d2d2f1e2c9282	c07285c15d87efc83a4bd7908eb0a502	0b89a1258b47f51f49b87eb4bf811349	acdf5756aed0d39c5c2a5d168490c859	05ec396e3f7397a7f12d307934347d02	2341869efc670d92a85b7a406f14d6fc	2be56245865cf25b8da63e182daf8b51	88dfca44040ccbf711f2a334abd050ef	0517ac8f6f8f531611fddac6a8b158a6	df23f58fe1f04ea8ba41bfe15a88414e	4debce5ee7d76fda8fb073edf6da7cb3	a5d9e5021671d76bdb45aab600040f6f	ba595361c2b9bf8bb8aa58705e4295c5	de3cad642e68bd85550d3e3615af85e9	b3e8f4645b5b62c0191b4acb9aff4088	d734cf2bc0c4e9a3349482fb5e88cf93	dc1355f803b5c4831b6b76147a84f55f	696b31e57fa3dd44e7ff9de544875024	e7ea4042a4c86988485e70a2d546bcda	8df21467a7bf814e9fe7cf6a61570529	7a4affb260a15caaffd6d57f38f661c6	8c903366718d2359ce233349e82c3fa2	b68eae4bb5b90c59af8c9b28301a428e	5a22f1bd0282e7da05bc30455ea2e687	113d585b3587ce9c265ffdf028af017d	eb80589c814b77973a5ae8db200141b3	20e46057c8224b4162d2c785d9bce76d	dca8bc8610f89425e7c641a388832b3a	b71f17a2e529d62bc735dfc1af6a5846	df12edc79b3166f7247b11ca4dd9eb16	eb6d9106d59a7e791c8e072c0cc756b3	8eca53670ddfc0420afec1beb16e4b8d	4ad160da84b396a3736e4a51409a88b6	de9b0aab16bf41da5b15d7b21f493263	055c7e53a40180bb6e3d261aff17455f	0849232847a2e8f90edf16f822652245	728ca553757788fddeb81eb66a2599e8	862fc97bb16c5c6fe9ce4fb952083073	4db022a7149bbbb15bcd52990430ec0d	bd173bbe86e5ee484f8716bbcbdd390f	22b27895c8585b3925c68d061ec5f8ec	d823d65d6a6c9094c39839f27cdd3b64	09d34f5bbe4f60899b6ca507f252d54c	ea75812a7e880a591877189f63f52fec	4a19aebd7cd2b183c749ebe2ba806cd8	00056c4c5a30dbbfa64dfa34fe792941	94f0b1cd550cf9ba22a6b2f8573e30b5	6133156e2d4f68460d41fbd4a15d17cd	e0780d2ecea497b6f5266075fb25c637	f95fe82ad5bce3b3172f21ebeceddf97	6a13bbcde5c4201e9e726b4a0e701a2a	75c86a78cd7062c51e4c4f37a41e63f3	bacb28fc35c70a5d3df9cbe66dac86ca	5bca3fe3c8d7a4e3b1ca95c50feeb543	67939338a4752e7a8b43bd447825e02b	cecd9efc66871ad9366075ac0708970f	d696950cb0f37fb0f75c83532b39a41c	f5ca5a94846fe29edbbd6c9f1087bd40	9a9459390a7394acfcd92f12605c4e6f	d6d3f44caf7eb73b8ccb7fd22c1e4ee0	6e539678b0c419f24c02c9e9b19fea4f	93d51e440ad322644055f3958feef4d7	2d0fb91e8b72ea44b9d8e785b5edad59	5bd4d104b379f15ff0b754d2feb0aa22	e5b3377124b2b6ce00d11655ad91e27b	4e8c6ae82eacddda9e8e839c5802a953	589060ebfffee9399d250b90758c1750	2582bf20c0d1c2529565050fbfdda787	3c5cc1ea5cc2da21b8ad597f5e65a134	b8ed81855319dac3dd99a5bc5062c6cd	79c89b95b2772812ffff63d68f521456	df6485f0c59f870ffa34796e56205884	ece880ed594bed1bcc56f33ad932cf92	7f5e34821b048e514ffc118db2dec3b2	e33daa9a783bd93fb95d82f30e5e0662	80fc55e053e1bffd34b64d79c17db1cf	5ccb72b5c9414e0e894be22ce02422e6	f0fc2513e66f0ce5261e68fdd46c2809	c1107af0fef7599e984f919ea3a06a9f	35318166709ff26253757712457826d4	221b5c4a892868fe4d110959d1f4f416	b1a5c6a49908a68dfa4aeccb97ed1d09	5d40a30c23846f87dc4650313babe856	050f043f7137b56c6de8b234eff84362	320a7d5b1e722d5b3b08215953ca24e6	fe6d28cd452e4406ac77a3fc9f4e66c3	7d29d6524a07b28e9914c77867e95c5e	5c6a716d746ce6913292730ede2a4fff	deab8da96359babd523150232fcff493	9338c86efa10bbaa9dc790001d2244d2	bc44830e3838ab8a0046cfa9e470c3b0	394a01b6c981760922083c2c40dd94bf	94aa9fa171df5a304611310ce419eb45	b69956ec1dfdffbdeceb1ac5d2df6c7e	3844d0f302d4fa1092b79fe6b3f32a89	a762a7897cfbe650f07f0059bf0e41bb	178cc2c3838c49f1e9ef724ec1a7d660	27859ce795dbb6b0ad6208bbd76eed38	1a8940e9bdd13408e0e474242c8a020c	0e54df80b4e1350d88f233f9f282353e	c0a5a1e5e98e35d1a2404ca268777161	698cf7d8b2f55b82e3f713fc18c4b87b	bfe84c66295671fc7822d5c8ebde5726	f7c7a4b37c3c596d91e2365d329f4fce	fa495e52ed20b5573ca5a331b33eb870	0bd280971533e3c1288fae5f05c8c83c	afa1db4620d4a889092c861d5864536a	be562a701e41fa9f7a557bc0123a2f0b	1ea5ddad10fa556956856d0e067b3db9	49bcc389f61be9b8b09686a1f16c888c	b7f0db3f1595bfb6915e0d52d67432be	05caaca81739f458a2ee4621483b3cb7	9b3b82ee668098a34bd49dab5369ca30	6acebd56071f2fcc307c0406be50831f	d044e98f9453987d6f6f387780a730d1	df9f06c53756e7ec10d52e96174cc9e0	b207c1f5ef4d506bc9aa377c827d0b9b	0c7429fdd54ea137d46ce74c0cdd48c2	207398266bad464eb0de195637ec1603	8b678e318f6ef4b55305c75d38119889	a50cc08fc7c8f6587f3a5d34bfda44a1	f580324640eda07fb1bb87b1586b8887	b15ca3592adeb6e7f55a471ef7f6124c	cdb49b358c600cd59130da4b2e6c811d	789654f29690495655ab1e2ab1ab1bf0	301b70a04a6986350536b000d3a93aef	95e25fe646cc70a64e5a1a923c9651c7	46e6201b9b3cf6828038e7d73efcaaec	83a590ccccf53f3898d96a0b4284ebef	5f53a1f46845efd5a885c804a880d098	1061269448070f68125dee3187cf4365	ae9ebd31719c2380f1b54fef10539b2d	422839e0a914968f26b6aed14ed5e9e4	db889792d9007e6120ebc1aa3f92f15d	9dc633dca681e3314313bbcba9774901	61d35f4977f49e1f2e4c32497b75dc9d	f8c4643ee7f640ae0ae22990f4596165	1ac99b5d00e804d290b69ddcc5723c6c	31612f8630488c9678f6c05428cf352d	06a39ac0f7bcbff47933d5683e4341da	08f8134496726f05795f0565bcb15c00	a37bc8202d982a6a0a6162d069f3a912	3f7ccd149275976e03b8a90f7305a2fb	8d76ac5fd9eb5b4df893f3ae9927b260	2be405a8843cea8997c1d4d4cea7f86b	f42a3c4a147b39d086d2bcd87e4fd1d8	a7e6f13a9ce7818cfcc2f86134c12b0d	3536525a88922c155e1abfa7a25c60f5	86d4ad6cdfd7126709c4e303c92e7aa6	58eae33b8fc0b5750402baefe583f220	71af765feffee8202dffa36591fe3933	fdd7c9e2971a6759c061c5c871048463	8c222fff77e66a6df9234fba3bd06ddf	35ae2b3157715e9818a1cb48b3f1a0a0	4e46855a9d116de6234c299eaa8186ba	fbcc1b600f2d660e1515aaf0b2ff8496	cce3da3d8db8bcbe4a9fe86637785099	8516d326f7113b0eeb6cf0edab9049e2	438c2e3830fbfae599b394af59e73fbf	765760b42f5d9b7ac0a707acd0b6fdc7	edb2fbb39c71abe33a3a86ba93fa1fb6	858ffa5f817080d8d857aa6bc57f221a	e095540dfece425ab90206cf2666fd9a	af90462a9615f14045793a3830b6d47a	0018ab1db438b28abd4d41c035560fca	db2d619ecdb2febb926ccd238516f57d	af5351a72b13aad79017934e342e3b9b	08138d84823e0e3bcb69bc73a314e7b4	e2cd04afde2f00d12bd4f93732616890	3bbbaa37e766ba02327bb6704cd6ec49	f3d3902ed44dba2a47da0cc0b8a452d1	379e91ad0b945e012077c2bb4dba3309	3111013c2c746f02f10f7f9de09b9b3c	30acc6a68cbe3204d2e3dd754c2650f5	d5c3faf8afda3f711761b2e637180928	88823808cca15ac559e637d6ae77d99c	6c242a75cb2ca22c08c75b646127bceb	d0166f0bb6a462f96b2a2e09cdd003e5	63d38b042af33cb1a8dc289c459561e4	2d7b2fa61400e3f16f0b7528ad26cc66	2e2f7a931e3d8a9f3b708e8018ebb069	3bc3a43499733c9974234b30bada53af	45180666f0cca7cae67bc4436e258983	c34820ee61987a3f8847098cdecc8bc5	800b42258ff8bc4d55d7f0f39098a484	526c43cae5ea0f0e867ef5fc9a8fc36a	3c93aac1890ad3b6d555dd39fecf43a3	19259ea60abf1013bddf0d3845cb650e	ddaa105da4c22e2c01d0ff3d87735fde	9ac2aee4ce7fdba29d751eb4600b0476	15d27e0ab705f88bcb5648e53f00860a	4e3dee274ea96f6554c7cb9091dab850	c28a617ba2879036170f395151f296d6	f8e023e914fb9e5e3950dadf8e7f177f	9f2201eb779ed2b2221a73b75e2a9a7c	a6136a73c2bd3300da6f25a27a41a882	b52e44158ccb6d86b990d840db692316	190c527e98cf51d3bd5921162d1f2a15	5253a2e83bd09de7f5cccd1d4181f822	c12f35a46a99a090b9eb10929199bcc4	7ddd3183b57de1ac992ab7bbefb4d070	8ffc119334782b9b14d77811c70aa530	1819787d4d285ccd876a7f56b5b67a59	f3ae323a9b80d8e79d4e2744ae8cb683	64ecf511607ec14e87cad1524904e796	e42326bba09793511f5985ac5924188e	eee960b7eb0a57abd2300c93eb946dfc	1ae66a2427886363a237f1ef4987a5f1	65222874c6abba1ac46976534b026449	fb819b6a96cef2e149e7df754632f3d0	c3b5f36b76b8f14950a27e3e9f3e14c4	dacffc92393e59420b0f66e3423be55c	b320a264d2769eab8388e5a5c4816533	103f52d45db65cc0e17a17da0dd1d7f3	c77ee597ce3fd01c26e12118227e78ad	71517e25cd9342adfcf3212b3f4c6344	c815d77e9d21da9261846d5eac85c527	44011108c003a581af8cfd5b6e744e73	992ebe3d5cd4f8dde7a39ccff68ae357	142ec4134b05204082764030a1b2f2d5	b5314111eee64f4ca084de0f0c39a911	bbb482ca3819901bb5f981e4798baec5	4ebfb2ccd242232318ef89b7f6a76556	406d3fe7bb6aecffa9afb9671f89d350	3104eb74a2a5e79ef4792065174de564	2b11df96382aa4841d04a669e8faff6a	270d2487dc7035ed8c67621192f4676a	473ce7187357a635ae1656180061dc61	7b3b9ae76f8cb1c8304af4d925f15a64	4063477e992d0b4d83acf4a22996cdd8	47051e87ccb6eb54d0c60503a2cea1de	77447f8bb2de24cd0b2a9af69e53f5ab	76b02de89178d1a8ba4a18678f7e6418	452bd2625626ebd905e95f01665734dd	8c1bbc5d6de17fe12a8c79361008525c	dc1dd7179728afa0c951e336754a165b	827c6ea8be527106dbfcecfadbbd5dc6	d73d37f96348c459589c7e1327932ded	56e852bdfa07f941dc3058c3afd2cc91	82d69a8fa3757238ead7808bb0d1b068	8bea8d6ffa8af0bd79f6ba47f4b45714	2842962ead9f13727be8ca5039905983	5d6d2eea73db981cc7df4020d1a41b3d	515c00308ace2bd9287fffcad17679bb	c23f2ca961da5b6d4c8f060bc9480af5	7fcec0e27b7831fd10b6524e4062804e	17f285931bc9be73b250b5975c7cf935	8bd6055f1a65980662f96e37b00b96f0	c55e9506606993fd1cdf26470f197aaf	d90a3775f2a274e8716a6d7a6aa2fde7	ab6a8e2af52c17a984b49aa8fb6f60c8	efa35e57277e905a4536b6fb245911c1	e0f6e93129f4abd55319aca327b75d2d	ef72b17a36592485474d32d2b9996e6e	c1edbdc9100ab196b326e0c0b2c89773	69b157d076218f3d25631203a19d73fe	eff02537cd149d6be9ef02739369db0d	f79cc791aa15332ff4ab7ea890a35c8d	6d47a60c0fbd9164ebe24bea02e6267b	951334a4543e7afdab06bd7687066cec	854d918c1b5d5193a6db605d22c9d214	f11c825f5f72d6a40063d17c7fe3326c	2135c253d073aa26c30a77f25efebb5f	a7c4d3d9e3045c5b01befb179a9c852f	431b17e04e61084090ed12cd9a96acb9	da31f42eee32196919a8ee80af502b70	047dd1a6a899acf38bc0a9514871b4ec	33d9a363d3c3f32ba94e443996f39064	22e148e398f6d8b15de940b7d9254e14	ae614740509864ffce4a5216cf25c955	8b336ad5d19e3c1b4dafc3486d4e36ff	b95b3a089a867f37ff7587dc400896b4	edcc166ad7aa526bfe4e904f7e23e358	3027d598f6dd851f1b1de10c99785cdd	6078373d3374c51769a5305fa3c28923	47124decc7819417dd32c64f849b0cd8	51b998be61b0e3d9dfd22894bc892ca6	6788dc65b13607510dc692fa2671f95a	2ae5ec8e1d3b9ced19e35b39446211b3	a6fa0e961bcf22f72e60c6e5c0bdd9ab	9210912ea42aaf2857edce08eb28dbe6	d21540d8f5a0db1ad5a69e72a9236d6d	33c69cf7ac128d24f0721be0a1e1ed8d	bb04513bff27261c8a20e9f788445038	67b7b2402ffa675c3d51c3d58d8b4469	1d413adf2cd4714f3b6435b8c402f7e7	e3f20757ef07422a0a41e1ebd975b15f	74f5b2c40b97aa338377dc7ec5fedfb7	7fee4e0e60dcbb4a6ba637542be6084c	2ad79bca362b9e64ab874fae06f37c68	55b113b79f908b94a804f980547f4436	f6a4bb0f4051f0a7c9c7b122fbbb3fa1	8134f6d437f3d62b55475c754df0659f	8b9b6e79a5e00064f7afc851a357db81	d045b6d7cfc9228b6c0633606f7b8520	a8b26957f9604f54aba5dfbfe14edf35	7e79652c22d1edf9a1e81d9ecafe98b8	fa94db4c9bf0ac7b2877bd943bf7a1d2	370e02e66521ec71800e64a215fa92d6	a80d1055a85d754cb7101c21fcf857ff	983a5bfe090f7390dedee65643371943	cc4b0be914995c81b7ebd59fa8776bc6	a998370e74e40dcf6f202024a2d4ed1f	e5e1f27144518e65c048b87ec934c34c	63fa60dc6fb8851d590e3646878f891d	b48f00091c3204eb7961189439312159	780e68c3207fb5395f285849c4d5cbdb	b3f5a35d03d27bd190e64a11b4523ea5	4d66ee483deffc2e46ce3c5a29abf062	c979080326136942d061d2700d940669	77827a9651c9c3fb670fa408d35ab97d	e65ae2833b7bbf89505319db8058d264	cbdc30b87c5037fe0e3f1a48a1792db1	1210572bcae61892c55878d93b93313c	df9199d9a755b56b1c7354c8f45eb4dd	8293f4525364a1c04cfaa4bfc0633dcf	61682225e49cea590bc1b56c3195600e	30bb60f6a1ae08e8ff2b896e49f46fe3	8008ad7f7c104f966c519542aa0be669	2d67233b2d33398a95f4776b2ee0c3bb	a285d424c18c834a7055018f5dff542f	f50301640ff177091f3a98414ae86b89	7f0132b235a20cbeca2fdb4d32541327	aff2352fa85e42671d5cb8611010a8d0	da3814e52c689420926d6a33611fff47	d24ae625d40c4cf5e9c69db88bfc7b8a	c7cb550501c3c9ba7a09f8bcbd2ebf39	c200558b2180577d0cedf26f68fd9c0f	f344f26cf00db9133c7fa5cc072bbad6	699a99894922985e9cc78c08c11e5e3a	d4ca5c9237d532143d57d50e6a5c16a0	c3a116dec18cb1f453eeef51de09c673	3d922cbf601faa02cb2b5d6c42a5f1a1	860e94f9427e0bec2641d67bc3a94692	cc86356cdd74156181e6812fcb472deb	600abd5f9339da278b8b6dd0044e405e	e0b505811a5f1c3f8caa8089c3bb2284	73e3f022445373b0727cf50d3c673ecd	d777129cac3eb4aebbce1ce33f0b6a3f	69ba9a390b236b8aa1b447f7dca8ff6b	a69d242ddbae6ff2faa2543869f9930f	e7a02bae45aefdbcabfade89d6ed7409	2fde473d1b451b308b05736b7dc8b954	160d1116a1784c55023aa88b6a92d68d	b68175b8ea0d87cdd2733fb58254d0a3	e1cb3728f2df7df5a1e11a12f91faca9	165a7328ec56e125b34b3c0f9406181b	8b0766d107153c82e4ab5f287749c893	9720e310110f358311772beb699e0fa9	d741925b8c69408b61996dd11534f374	8b0ba802609422879ab78f9b6dd5fd7e	3a6b43cfdfaa05770df4ca8fc1353bc8	13898bfab2fca6d9c99918bd15950f7a	85cb17ba630891d0cbb644bf72401f51	c5cf4072bebdb88516adc674f1526f09	6e3e379243c3d74059710afafb2e527d	0dceaffb3957b44e0e0a3c743da57ff9	5808bc28c486c2465295a226220bbf19	b024ecc3c3ca231def72aaa379b55e04	61ae0f2c8cf4792cac61bbd57a4438c9	fd32c6ed2903bd924dc6e04f4b2d981d	ad6b6a41b5b8b1de4bb3bd273ad6e8ee	a91bef2bb3039ce6a0eb00f28b6a8b43	71442461ead1096ae8a7ac83bb5db8f7	f099d448e711bc3abb59928c9a7c01be	cffa6f8598351b5efa0bc3499455a9ea	cc10670d9d0f4ca1ca38944cca0890ef	16bf39763cdd488bb1e1f800bdf34fbe	d32a604ac2e2ac9e12dbf9cc1783369d	9cbc26f9122646c461526612a18cf426	1e3d83a66cc4e8c56626123914764854	ea9e16e685b79d33ad00d29c4a27d7bf	7c420d054e4efea5aa45f566314920b0	3675e365f007f50a4c398895e3d2c79f	d7945bc047b8b38266a79eec1275dedf	b6d3812e9ff654f9fa96114d3e57db4c	247ee075dc7e6b1c29ccde3067bafbe4	48e1c186760e3a2221ed893862382b7c	0190d553abefadf1e9bca22d31303f72	107aa1af4e6f5868e33d53091b632cdd	ac840c7babd707386415a498da5ae4ed	3f7acb619189917188439557ebac8482	7b4bb1abb08eb0fac4e883943febf8c1	f08f8cb2e94d63f904a5f0fb43259a73	e7e814f324ccb028363cfc129fae1675	0999356091b3a150b7300bc3d21a6450	b17a4eaa9771e62dc4805bd3e9ff4d9a	2402cfa32f3a0657e9091324f8859892	dc9572489f66402180c8a3def40ac037	ad9a88474fe1a5a88942053997b2b30b	513fd480cf0e0f69250f87d1b1902b3b	6bef77f908d9ba5bb6b8c592b9fc54b8	80ef693a5297142af60f44f91a70a211	e3b4515229c5debba014ccf3c39fc85f	6fb94ac673ab4673fddb177f5cd0fe56	005981a038ef7eba33c2040e52b9766f	662826509323c470987d567aa90b3a97	b895b6420568f7b504da11b126b26f3d	15d0a35e54981018a33a8ba6e949e86e	41d9b875ede7a15c1ad51b94f9f42d40	7d9584dab1d3522c87d2123b65f42269	2e092be419998679ba5fae2ac55ad552	eff36eaa24e17ae54474a00e383dff99	2f1f70785f5e674f322ff6298cc4f45c	32d3e8bbd67c5ef0adcc6cd1a9f81dd6	113b318d23356092ddae70f544df4718	8c023ce92472b6cb3b19eb97e5423f92	be24be546939f184a94eb4d1cb77c5db	29d48bf84bec7c42866f407c13c37e68	5fd71e08398c36b85d0984b97582c0b4	4d3e01deace2edaac1657703a861bae1	78216787fbbef7d35e3a68b7e80ea019	8c7193d578c53d8d87dbf5a2bbedf9ce	9630f8e2df8caa1c2e5e6c90c69c6c3a	80f7ed65abb171eda8a1bd3259b08b12	20fd0c90a269769643b61474f66e1d2e	56cb6001718624f0a352527cd3dd29bb	4f1f6a63358ee6025d9358a73220d6e3	b05d7614bed22820c2b9ad5eb34870ca	4032506f0f2e0932d748e1593544d005	72c8399b86031b70f670be0885a22f4c	59b5abd235cf83f3f604911c097761a2	51e4ac263129c15a747f0491cd7ce97c	ef7a55ada7a4d55e1e4c96a78b8689b5	84762c68613563645d78cba8cfae8a14	d70df3ac8de1848fdc85b2e230fba209	53d1f606bc0e7add1577e833b84a28bb	5cd044dfb5feca3ee72dae76fa6e9ee9	ad45bba4cada6a191ea53c44f5218033	3c5d5a7d54e6767b67cf6c62265e9b12	9395217232e7c5b6e65103f0bd5297d7	498d48571cdd0d511809847611d26ed9	e67b2e6f2ef2649c069b0f835b32fae6	de10c472d0516facbf5d4fd41386e0e5	cc9f99ea084cd6135a94a19c3fd01c03	12f9d6011c27f5f7e842cc10ff42093c	e9c41661de978067f9dc87f31a1346aa	5b95a54a8eaaa104c90d75a84ccef383	b00364354e6a93a89915b4bd56ced33e	7b3af66a1418735ecb0ff35b8c9dff93	8284c8ce2a94b92ec570557b444815d6	39e8bac6c1126f2e1aa87054619ff8ee	2575cedf99eadbdf790da4b0025acf04	826dff5618b93377bf4f993e0f4e8bb0	c7211a66171e771889d1aa201d0cc3c3	0dfb5cdacfcc457d315037568f5da372	a9c2123b397b7c094d3e201ca2fbc342	1fed4cb63554ca155505ef4aefe74097	0173ea70aee17818a74b10fc36262872	b2d0015fe7d4b54e98db3a3dc37f97fd	57e856eb2c0a7088baa90936aa0b90dd	a1610ff4e51012673a0df5581b81fa8c	683b1b46d3c8ad989051c58ca560e615	b22e670a24a42599eabcb9d44603203c	cb6da8b4c6c7bf2cfdb8663c1b9e507e	3ed5b7fdbaa36ebf3acdcc3479ff8ecf	722638d703435d347dc34f1dfc751223	db9ecde64ca964e9eaffd18214a3fbf5	1ddacb648ca48dbac3b08028b9566ea8	106e263efa3a86dc3f3b51e2398662c0	3bbd77cb5d951457017d8b8152d3a804	ca1dd3b44f842bae51d8a311eac013a9	038eaa9714aa721a37b6139597a62ffc	b69649fccddce1fca3aa6f02694e3421	b49b439ffb317a0cc7a691cc3ff4f97d	871ea3b0d01e67925340cbe04c9187f0	8caebff91f762213491a3e2335e32315	c874d9e24d83198497d8e986c0f8e0e3	8a6912e453c1e44f0852a09d57834d5e	6f95c67dc2106edb2a0ad7b97f948b4e	73b7563f30dc3ad68a861e25ce589c0a	00b04b6ab22b1d249986064e7dbdf3ac	ea79409cea6dd88b831e75c9364ddf59	2f31567bfa847c15cbf1a3cba26d346a	faa3a0994f5523914378c93b39ef6595	4a83ce7517b757135db669a7d300c791	e0d265f63ca88b6ccb671d937fd7d7da	3835c68f446b37282500e9ccb1ef259d	bb91cf553fb448e20331f0e702c9e629	a27c0544a0789a4e34dc33c69ff79640	9deb2e79cf110eafa99d462814e74989	7047b1c491c8b364448275d58b71b5fd	eb5596ecdf60a7bfdc3d2ce3f0934846	5de1979df67412f69d56b7a28c05a923	caee9fae2ff5529e5d216cc16b3d6285	9fb325390bd3664c80adfa0c450e386f	5bf40c5d4340519234cc43232b4881bd	41d7a7df72d583c8689d92d46ebe9854	6db547551d1a3681eb90fe633c834198	480f4cdc7b0e1b553abd800afa44d44b	15cc1bab639932878884dc2e13582312	67c7ce3ef8215b5a5875018d33926de8	2512e34610762289b994fb44c385cddd	7dc6a1f5d20cb072d8f7e2463c909ea9	6f375d5405464979bc24515da7cdcfec	97469448a11d554c7fd7e8f532cd9d05	df9f5c78474aae39a93ed93f6c04847b	935c191fd306bd55f2904c32744ce36c	d670321c17baf1bfa4c056d92cb52d8a	ea6b99f6643710da76fcb85758e2c871	f29f88a9acab473d0767f3f792b21f94	7bbbfd4dc47f2faa12120cf74deaf189	df1cef75664105e49716d8a5927cddd4	6a1fa76d7d11358dd069a0704729814b	577f0582038fc9cdd2a65e41c598fed6	d79d16c25131869e0bc839e943e14085	db6c4eac53f82e39dfff875616352c1b	63ff6c9ccecff0b3bea50fe92c78e652	1e4d5a6d4578ae1229dcdd3f7ed2b99c	94b1cc19ae9e10f36c3a5bcbfe341735	17f759f190c896a7c2a0f1a7a1e6f49a	75ab485ad7634a22dbee2770f0e2aea3	577fae8db86ab38f2b27815f1f0ea5a6	e7b6a402f504bb4f9af06ff2e80e691e	d1b6e5b6174243fddd14689899b2ff58	f940bbc3f569eb1cd0a269f64867b58f	c0095da7cd06080e9b40c256139d9ec5	35a049ef26b249e6a332d09fc496dd8a	39b86e9961ee7b2d1ab105bd622a400c	bee00e4c6c765b0f9cdb6c853ab07de7	07ea678fd8f1553c70e76f55a75f8e28	3e4751c8cfde4797182e24b7b6a69426	7360e57b4b77507826004f5af9fde057	907efd0096f98f13c08370cc125884cf	b6f15e8337ec74b04943052efe157fd5	808f63b99e38db6a6dcdb5aa1f5ba56d	e015a74695655e2a66dcf6d5c844ae41	40d2d701df6c421e208ba7971bafb2bf	08499dd532a8cfa32fc57e85f2a2cf9c	baaf28bd11590ee7a99a476d900bf864	5fd6259070faf60bc7cec825b2cc4b3d	4f5a191a5e874320560ff8b397252bb3	0eb1902ce5b7f62e3885988cd47c6838	2b0bed6e9dda16fd73e468e226052462	2e55589f4cc9ab07cecbbd1f1964f689	03c337b8b0ade98fef080a9ae26c1abe	6dc4776caf674de398f1de9dd8ab4fb8	a3adceb226cc1a72d88f61bf5ea8fbf0	03b3358897f96697afc64222ff046dab	9d45afae20216af0c6d275be801706b3	8d59030c5c8c2d59da1884f51972928e	d45d2a0738bcad5884c475f23c429ebd	0644e4ca2f44e05c7e4547667531aa8a	b27028915544c19d623edfaf315a9890	818274677a5cb1bb5990b32ffe39d233	730f1bb9d4e36e02b6ffa1c1cab1aee2	981ea1f19f06c9550fc0d09e156d0a77	574be2f3224be8753eea51d1c3769d05	145fe4e1d7d973e408c6774730689148	eb56fd1a06ddee73ee4090fb09d10219	91c5b97f9837606721a8fcaca0a5496f	bbb34f5753a4824ae9b93af09d6ca37d	093db67088e0693a7d2d4e9f4a377cf8	d1c507f3d87adabfdf79128406ee53f0	b0cd02f016589d13f4ce93348aaddfb9	4cd416972b454036b28d750f141b13b5	b5b4d1753b9472a14ab999c8afa0a08d	d3214c35aa1f5558554c55a5834d9803	675b19421840471c8f22923c133de709	5d7c04545603b3491502742f7652a471	b2169de7b5980a96680c0a9cff5fbe7a	6fa91ef6835e2347fba0a9b4fb76d61c	d5e72dec53034d931e0fe8b052da78e6	b20416011740be631bc02339b67ab2e2	e1331d6e537bcadc0df3a362e91c382e	f69afd54235ab39d1ac67e42057b14d0	21051800421572deaabf6f014ca802ec	f482163626e4c859354c09b10c7f8524	0bc2d2d8c7278ffacd99796115a0847d	02da6fcb22dab2fbf353cdc2c43b3261	d5b27b3a0776c1d11682e79374d781d1	9d8b18364e6b1e62282d950c1e1c002c	ab55da243f95f998e878f40292f01816	92f6f3d4396e46a0c832115ec00bf75e	2fbc0458ec50dc6b7404d21fd06836c8	d02faf5035c51e07e603521f608e35aa	05c466cd6e15acd7c74770b602bf2c1f	19d1ef39a7b4312aa80f6bafbe98cde4	b12dc20a288b4485804b09a09bb0c838	b47429ebcd2686fd943607d29a6c59ee	23225978e1e3f45331ce2a9dec4e139e	aeefa430fb2ff2fc96ce837e7e1c786d	64426d35970a12206bc7c187e6f632d2	be9539f576ff8390c08c9ecd90145d75	4288bb2b713af1291eb5b9b784397318	842fcf7ddf9a42ec786eadd7ac7f2595	62224b5e2932b4110fd310d963c5e78c	53b3da2110cea40f49cf81e2ea99a7c3	133b2132544a66039d4ffebee0da7fd1	b192bcf4602268b74f2f47ee1201f7ec	ced24ab406579297e800c2f35e262572	02f323cb21f6476232e29e53a3e755c6	15a631566086768aa8dbafbe6dd22583	0f10d1dd5f51d387f4cce2f483b9d44e	5e9470a4258d1e0dd1b41e3902b5a030	0fcacd53015f449bf4285dae1701e1f4	8de3e575709d8adb55df36d604b79b25	00264b55fc255279183786013b8e68c9	73c45237a56b40037876f731db5c4c97	54498a4d0bb148df4984ab1975d5d6d0	b9d7e44fa77955f861615d0e3d2b61b5	2f368d3d9caab7826069c7a3cb5d0c26	51ef85dff42bff203f698e3ed5f57ffd	d310d3a0c567ff9e95516cb50d71215e	ca0d001645f955fefdd114dd95830738	fce414f9c36ad719a1b47a8e230f6f29	5ea1714e024baef0c75be511f6b28837	453cc8acfa75b13bdb4487f629541a6d	f06557f71a15c59e5744694c9bcbfbbc	ffa4f827ad288a4bfdb6da38e17d03f7	bac3715fe0aa7f1408b17cabf2bb9f91	b8721b8b0e07b6f1b463dc3681fcca7f	5bee943a632bc1f70b103c3098523116	2579e80dc66650df0ac3502d56082ab5	c7a4f068dbc8c5d2e5e366dcefbe55b3	4c4aaef2fa4bfbafc124e74a5dc3fab4	c475fa3c37e666678faca97e06b21219	d03e0a7fdacf9904b6e657921bb1308b	d74aed05cbf4e1f7ae1cda67ba87f997	3b37143d2a9d065fa8a598833f143946	e4d72482f4674c6d79ad3a2e32ac3f5f	e5994901439372d28744f856894cec16	6858afd0f478feb3b9485f48178b16a8	507e21e39c6d8d9eb9c46014a8d6dad7	63a01afb88ba93beb5274fae5e9e8163	f65b04b5570a6423f4b1126ead43a535	7944e4b02f5a9334937c36436e0310e9	e81f398df86d6de1f6402eb58f8063a9	750f08620280ac259d526441d5e4f45f	24163a3991f13bbf1b6af33c5ffb8b65	3dc5dec48077cbbd58be907a8c7af8e5	81910b2404ebdc08d73ef9da376d6aad	7f978e278bea90cabc74b5ed67d7c527	eca8cbc3584556af45f083c22f4ddbcf	c24566a5608dfb7479ce14051e67420f	887a89aab16bdf7a21f99a32ff2dab2e	1c39f77230e6d9d98bdeac3c9bfece62	93242c9bd125296f580cec1290db2745	1ec9cb3bfe6e3c854758209469e17273	d06e08e29d33322440b958e46eea3800	ba6b6d1a43969bded7658ef1557bc498	772a22dfed69b6e34c25ade3b5e1020a	7c280e81fd395a474fdc38ca15b75222	89ce7ea6af25a0a9afca6ad2d436294c	3369850e3ab446b89af82e263d6eccd9	8b84c40b21dc36a3faf8c591d779f2b8	bf3019601aed1cb95d54abc7525b9621	b09cf9b79fe1c16ad210ea8a3dc53632	cd05e81ac35325a4dcb8dcfb3d72bfc8	a1faf2aafd5c508701480816b8f8acad	753d38dff2c9ad3698731e9a98661bac	ca93a92010b7e7a780b787d5614c8667	8a97e317ea5415537fe202dcff046c0a	bfa10a0c7ed72694d84170f234b2daba	c4c3dc91ca403f5ccef3e5c51fdefe53	319ef46180a6c87bcafa9c06421adcc0	bae9383e6ceb1a501c6dc6159786cf04	f7837b6ca08b1bf23a9570257587a12d	544aae03a445668d62e50fd726f24fff	0b794b9f819002fe0c5921a9ab20eaf5	28c5ab5c06291d622dc2e69e68758795	903ef0ad50a942a460056d57a9b61c05	c7dbf27982765aee6126b0fdff199f09	de0726df48aaa33ee5790682b992a54e	162734b3d02fff9e998aea10c383007e	0dfc002735fd8ce5c67fef92a74801ba	72ac363299847edc0d1667e6b0cf4106	cc8b43a6305b6cbdb1b87f2a8d6c3352	e14b26c990418450a78bfd90c477352c	358679d110bde8cdab65d718e6aa72d4	7b2c10d015ce263c2ee6d35b6c5b62f2	66c7e7ef815ecb8022aa319478555307	0d5de2259dc659b7bb90d4a6aded091d	d709e3a24d194d7e27e177c20b4d79a1	b044f81b72afd625db9901cf79d255e7	a5b8529daf4d7436147e73e3ddf835ae	ddfd74ee4881bd0051da656df22ed064	102f60ef5eed3be75bae43cd000c98cc	b93008cf17d41788e353a19a8358f04c	1337bf2bc59761d6b90296e3dea7b397	2b4bd373622eee65622c286c3ccba66a	ebb1a3de38c23d7d93980ab3a98e42e8	c54457da359c4f563f914ba02f31e1e5	21050d96555a0f2ba7ce4e55e6562b44	73ad02684765578bb68abb0e0721a586	5ccd0bfa607c2e56ecc3d3cf06cb4444	5e30c75558d8014fc7fba5c2e982e942	72777d5cd7b37c9324aa6c9cad7f0de2	4134fc40c06cae16c66b0b60f74858c3	0667a7ce7f38cfa49736ada06282b1cc	e696341a5c6ec75bc8ea4ea4df394793	74ace9d8facd076aa323152ec182d210	f1911b56cee5d9267a5a0a861c572b29	9b9df0b0caa7349be66f67a1f8e65383	52a2baa504dc998141ccbe6f75e2c365	9de72ed0f3829a017068d389c6feaa1f	84dfe8ec5b73519ee52f67aa3e6e0238	455bd624e65573a3c24b962081d658f6	a80022c320a84ef226aaf99ee10444e4	072304d8d50b1d1bc0c55c650ab2b240	f37011a218773d2f92cb6a4dde293227	8944acc1723f89894888100fb81dda01	1839daf044d4d22966146c6379f479d6	c3245d09aaa3c198f15dc3a030bf10ff	be4c983e5525a0688898dd7062169f1f	fb559490801b209f2b1b02b471f5051d	7de09d0d5d3a701d59c872a05298c437	5ccbc27061f3be3e5af5ee60d39780a0	90459cf4c8589575b39da5e329e8fa5f	0a9cd4c0fe0f8fff67f1c9cfc9ee4997	aa95f18fefc264f34f573a28248ff72a	36a5fb9fc09d6211c187fabae9cb756c	fd9a5482ff665e5929eb339ef65648d5	0a2be8627ef677ea56b8a9f2d957faa5	d0b601750426478e2f1898c8dc9b59fb	4f1778a6bc663a8a17f40317d57683af	34f4c82d428d549642a1e0a03480d770	189c31948b6bbe95a5a64b936dc86be8	14814ca6e3fe047914f6b0968d8db975	7adbad610b55cd226425d096bc3367c3	1f246255651e4d0f1d7b0b70ffeec320	758f21b5f0c970acf9b711ab8356889e	306e7efb9ea19a0dcef138673fa1e02f	4bb0ae700db8595bc321901d4cd7a5c0	f9fc32d1c78668ca1afcfb4fd59c0c85	6767b06a353667e4b1768280b9286332	7e2661dd4dd869aa38e6ee2a51a2553c	f47c949591b03e6ec46769201b52304c	84f5a4b1b33aaad6034f38be8c9b4b7f	dd9b1fcced791f93af2d31d3cbc14724	b2dba97fec9081bf7e3f065e6801b984	04f961da2e3dd508848bd529f621374f	7ea05c8f022e69d7d3a4d987d114ee7c	5bf5c86c103d5c8499f495333ece1188	8fe65917eb2012f061c7115bc09a7d6a	1883762ea2378e81abdcad3dba25bfad	86fad4f279cf26add65dfc166fc306fa	cbda3f320e6d45cce376f6b6f0aa1cfc	28966bc5e34c040bd006fa1d073715f1	f36310546a0ad437fe64a347799972cf	aaa4c8fd56f3e338347474bb401dc075	72fecee93598767ea8fc7f1f8bd31cf6	3baa88561e81bf6cd6a6f632e5a00371	1ba3e17515bd8be47e3adb776a9e950f	6329230fb1f54724e71a2d70d722f071	86639ba1c2d36079754070e8f53dfbdb	ae62a5ecc19690e51b940062c7657e57	5dccb5dcd96d241c24784f1671a956ae	f5481715696ab355e4001fe51d7a0f27	7b0f4e764a92b49226b660d06de2428c	2da5635de8b2a44c217bb97cedf3d233	4b2c8378d3b62085a548c54faf70381d	a97d08de6c23f8fec9a3ec84b886d36c	f8ce15f23335ae958b9e1a9a8fa4b6a0	d0e0389014e20e697fb8c43108292720	0a05c8130ef71c04f3b1e83aa337b10b	aeee86bf5b9ad60b12ed01543ff0f60c	be9e0d58dda0057efb7f8502eeefc482	3c1d811777a466c754737174f865453e	7929b33cd4398cd8c39143b054db811a	59e28c5603282319b2c8d372f2e166f9	d8ed4cc01286c128fbe61ebe8b6205ae	4d438126bcf30941cf50f3ee728adf72	6caa6dc04be87999e052844d73f65c57	1187d01789ce3ae5dd4e05c035cfe986	09bcf23974853a7a6bce690441f2844a	33995dfb1c41d2b0aa5cef3b5c8b8871	7fd69f265edc8e45ec860008511acb88	812545cb5f8137fe4db83d0937dfec76	246ad15186e17ab1cd422a4ce345d285	503c12e2e415e5ab9a0c4e66cd1f0a3a	d5b079b212dad24f87b9ae37dd6a4dc1	53a7cfadb79555c21debb748b857f0fc	06f92584aeb88ada370ea5ed110f0951	63dc002c597e8306406c92007ccf179a	483936d96232b50f4788b667daf47111	cde3a3fcde90d3e34f96a0460ffb799b	cf6d10f7404a6110f94f01ff0c814468	5ae4cc07a8d59a143feb3246346d3f25	a1c3db613fc41ebe1cdbd3629ad3ef53	62f2aa8f317e13a84fcb75dce4a9acdc	bb6ff2cf968af3bc5bffe1686db47364	f8fec49ec77594ac9295df238428fee5	12289eda62466e40c03a2c791d407204	db29d4bc307c149b6ddfab4509db548a	d38e62bc09136bb0e484a490fa8e111f	107664d3e6f82c29c4977d63dd6f3430	5a0a8ee2f4d90eb0543466a4f87d71cd	e5cb26bbb86fcaac5f08b73d997757ec	1b8795773a4223c0ed39d362dbdf43ed	28aa635ba51f8fd4e0f99ab2c2106be7	a3bbb6f70e6c32cb887327eef42c427b	772875e7784d84aa1cefe93035c41a8d	5b7446d7e5f619df1c1bff4aaffda191	f0b8f6fe1cf6f588d020d7ebb70c3c80	a0b70e177166fede647ac819987bde19	d72cbe84950a059700fab22bf7e1d430	e76ebd486a18f6f5ce4d1374be293f40	0190fd9f56e8d6f3d43012b9013c97ef	57eb0c749720a63a5e8c5eb18cfad083	5d864af8d683876a207c74fc0ed5da47	55da42d7e0260a20497a7075898c832e	1b3c67522907883afc52bd7415d547b3	0ef6fc41ed0908adc63851d807b626b6	d0822e7d6d55cd446810c3ca1785cb3b	46c66f7bc74713cd7b8bae0b934f7c05	b6dbf37ae754967fb1729b257f8f74dd	8871be613f0c49a16973ff82ecac4931	5c971aa81a8f9d6942ea37224193db7a	ab00049d53c5335d987842af727ab57b	e8d21583882d33e7f32465b6ff5942cb	4c75bfa5dc3fd770036d1b36e55a95dd	daccc496bbb44890a4fc61945e169290	0212ae369d5b833812f04a45a5e514be	d0159ee1dd8bdcd2ab10ce1c2bf8cb40	0ecdac55b8e71511c514118efa24f42f	9d37212318efd4fce44f6daa842a892a	d274de191e30c13e1215082d6a97804c	b97f006ec4761f9e36164a3c3543aecd	1162aa46a1f0969f9384876b8c1d6e90	945a36b9700a461cb5fa86f8480b797c	38a3f9eca0af9332e4839c34e58c9464	01c7625e7ea9641f2f62c536396f6169	c1cc5f857e69db418fcbec668b3494c5	a307504918e60e19c481673c5af5cb2f	cd03fd3427ee8979e1a0e73a1b7089a1	1cd0570c206e4f2b345add81c5b079df	18aaa50fdad8447911469cd20c9b8dc4	213af5ffcff88deb0266a48232ac70c6	4637321a52de300f1823d4abe8e7e314	ad43efbc3d8dfa9ebac1d9a3ea0046f3	0f7c1a86170d029ca42e5f111679618d	eb1225cc42b0f556d37c498363c20b41	7b81d5b62ba21715ea6538c4802278bf	cb79046bc512e00e41d54c6b7e9fb430	00199fd3f3991e5e2104911445012937	b7066c7a73e3d7e466159e3fd60ab97a	82d10a474e34ce1beaae767d9a0bd77f	fd8b6a2bb80458f94d2879c7859242eb	c9c09f1cfcab7be455cc8c3af2661271	05e37329118178dd669032374108b4a7	fa95bb75d1fdbcf30332178638b20f97	7a908c92eed1746c11ddb49d7e97dff8	8aff5f8e9b5609f5873dd76934352177	f45963ccd75225a4333bd16e8d5789d5	1882d09096c5f16584de60f22861ec03	2f8cb6bee7293acd6be11c1c4a2ec450	ab25f0ebe4274d391512d85e58943ef9	aee302734287d5316234095671c31047	afde5e155845a0e0d018089efb192d5a	c4423256ef0dfcd4f1d65e348a29e625	83558a4bf8add4d3baac5359ea547370	8e796174fc8ce24b9cbb3a5646bd08a4	d4fc32c94d13713d71e8a8a5cf64710d	1c1b84232a166745269c24beafac1ef9	0a43d62c70cd61859d40b8a54675af0b	a698df448fb350c850c8d5b34b2b59e9	da226eb2e0d03c75e446240fec6efb8c	96a720b70c8c7b8056f33fdc327f1cf4	fcf274576820855565fc3079176a5462	f075744cdedbbbec727c7e1b2037c3e6	28b5cd45169df88637102010e24e6a4c	3a96def372d62fda7afefc44be9e961a	a453fb231bb32830c8ef6c4c682ef441	e44b169679ace2a7dc1096f5a9b36637	9361aa6ff2e3ee305f4a3d613a044c9f	5e5271d522b4ce43d73d74ee80664130	cf08ad4f44d8e0962fd41ac859426e7c	b6f7c0eac568cfc658e1085b774eb722	f11f39c315e9e77ff07977c3ed5351f9	280ece72a4614f0ceb93347d6e59f9a8	22c5cba11bc461598ac440c62b2c9b31	f1bfdb9baec8c030b05380b17d4b36de	0dde3b36065a4afd4cf343be11391c9d	63df9de8759e75a2738f981e371054cc	47f767fa0aa58b6fa4f65bc2ad363734	c46bf4c13bf367e5882a18fac0bcda5b	30cedd2bc83c7e43fb318dee1a7ecc77	51fe2fc540838ec75b709289266355f0	3421fb5c1d634c898c74d6d7cbac8dea	d7ceb8819bd19c95f613284a77b17d7a	ef5105ed8a19735604290cbc352ab83f	b5db90b9b5481d4170ba642186deed6e	6277fef6107a8c261b5d663b8279b766	8e97e97a65cfb2181d42a09a6e036a01	55fd71be377f8463a5190095cf5a0f3a	52416d50a90b620216697f5f3cc80223	698ff45d1cf4426dbae7458d8e508666	9f17ee0f74d1e9df26e3d9b4ca6ef0b6	c6b52928ea2f57613e30ae42c8dd1aa9	96ad7fa2cfb200db2a6060a3e49ff3bf	0fcc18a3ce154dee667761772b527234	4ef69a8f28c50756505f9af547d1beb6	34ab8d88999b903419416576127f4c62	6c06890288d40b2e5bac7f6e2b03a49e	a8cebd18b9e7fb3cccf52d400291aea2	0f4cfa40c186f584d2b954254c5af3d5	27924e62d8658ed45efeda93fe09b12e	ffaa459a9f06aec1fde341c498b18a55	6a3e1b6b09e61f8f95eea57d068466d8	6bfe0600ac6b1afb686b3a30db3a99a3	df0654e1e1dd809648505f4edd20816c	77e39eebfd0f1caa3375367af89d93e8	9bd5554f5b5c88dce5a3b1c87cea3cf9	c600230de022944b551b0e397bf0a102	f896773a62efc85add6cc2c399ab1e48	04897b86514d3f55b3be6f00248846a0	012161f83187764eb74d04e01b1ffea8	6644c92f7f4ed908fa78e956eadbc282	0fdf313c0a5af61a92cd085e7b10c121	6047b2d87954e8404951ba3fc8034120	e7408184d25591f83871e4d592aa0239	f1379f04fb69fcc3987b9a58d049d649	3e1743ede06f7831ca155598c447a638	9be94298bbf623dc0db50db3f7cfe164	6351d3633c7bf1239671d22c7ad7cfc7	4da343d2397e04567937fce584446359	103e5cdedc311dbb6a6fdf5f3cb67492	e5a3317af2c882b1128bcdd6479f8f10	582c872ec46045a647142f5f2ab353f6	f71eadcc9828082731bc990759bf3f4e	9b37de45a725548bda4fd4a53f41fd10	19f7acbffb6ca38546b8df498ef57a4c	898ef855dc98fae6947363e38dcd9353	9bf523d4c4b9f63bd8ef8930aea87107	b39fa457b44a1c3ed2ab1479cf233a21	6e51c7bdc936460a69c9fb09fd0f05af	72b5352641d031b1f3ca23016a158940	416032a2ce716d5c1f5cb9d766189641	0e0eb22a2c913762018febd3ef88769a	efc945187aadb88ede0d6d00bfe7dba1	c40bb48b6d99e87bfe1089ee91c545cf	119048541ebe5362abaca06b0c39e560	f6bec332f534c376d9f97235ef7595c5	b34cfb526c101a39fc67b6231e0b5ead	aa6f799a9718002480ae79a5830b497a	9d289354a8b5b7292f567972b2abf6ba	2a50f592c9d7ef6cf7d0e55a05f37def	545e22a3d98c205b2dea5d49f35aaa61	420ae0de4bd6c85f3417ac22376f213c	99f10f2af54be0ea19005dedc00c3806	689ef5a6409b71e50794895741bd85bd	9cddff12d2a1d07aebecca319710fa2a	da15a5febe8d8b44f7c9dcdeb28e01c8	70d97e952c9dd5d3e2ac79fa49a1fe7b	866759e33255c45b70e3b718f5ecd06d	ca73cdc5ef7207bef50ed8b996ea7020	75afe35b21aac47996309e4158ad2a9f	350958158df54ab2dc6bd014b9804925	aab042793f06578b1b5fa37d3fbd0e8e	23dd1f4556026bd485546d0344eba6b8	ef673a54c2e05daf0eda5f0e4036fd9a	3ec071381d82a88753e5f577da2b3c33	3abe45ade058af8f01e8f9171b45fbbb	45bc8e2a265ebe9649542b8d50b61238	7c27647b0ec30c20744500495f610ff7	0831dee96a5c5ab423c5ea2e80e6b91f	7111b45feae2b0e4b0b8dbcbae663bd7	5502f6064ea984e781c21f1f2f0312ec	5765b81dbe5bdd5d60a192c3b8606923	c959c1b3c12ada3d7c5c0e994cd0730f	992be8cff147a44793fe1889f0588791	cd02a19eee6656172a75ab55cb83a2be	92d2a6731091aa97b6936604e82ae580	161556b0f7c496078126af58d757cd5a	b2631072e34189a3b3445dc91f80c87c	5ee2bcb1ea5c20b77406fdfe42e0f278	6d607847580c825f75f504110159fd92	bacb962ee6e5dc4c03430b0094375039	9ce0d020bec3abf058a94cf3b38e7586	a247bfe89b717a0cd76b778ca5f43400	9b1c6d705666922aedf1791793dd7912	8154d8b19ffbc7b49001c769073d0646	1111ce5e7d58a6c31a99dd67f351fcc2	686f11667e6072bad852d1b0afe416f1	32c167015c2f671db2c4601eabe7c0c0	d5aa7d4a63eb071fcac2dab8a6162216	6dfc5167148914748c969e2a674f8ca4	da4a2cf4c1b7ccac1f416243de701f04	9ca1eb255ad1dbc9077e80e0e272b9b0	402b56d7b0b97f62a3b132fc5063312a	84cb7cb4f26d16c25328411fd4bb3187	baf65ccf5de5511d5aced3ce767b8b98	3168ee97f4058ce10b90a46b0b9b4f86	6c6f166dbdb380fbd3adc11ed7ca7871	51b5d3783d30a2658d9c770d542144ee	ea833b1b33a413edcb378d28679d5bef	0f03d6b5b6be21cb2621894c19ea5455	e965f918cdea0e27cc14ffc37b7ce8ef	da680710cb00ef4d7d1a3ab3aee76cd6	6835742d8863205f8cf26ec515806bfc	21d361d9c0a1b0d310c225f28c00c836	6eb243be99706f3e4dd983f1468bcba6	fcaa26ca19dd18c243dde89c9bcc6515	dfdf05b909162c878c3e4884cffa3d8a	19e4ff86f5fc99e5cbc2ec26453f9a6a	a2590e68e44748510406321c94cefe2b	538af4278825894fb979716c30d4a716	8c929c01ea1d822d5fd3c6717678e904	847725e1e048b126e6a58cd8f8243968	d2ebc8182d869301b54e43866ee40921	f56c7974486001ae0014fec7e6515642	defd60f7b8e4a6e0d182e1bc5760362d	8f92f685124aa34b044bae31502f16c4	550798852b132fa33f7890eb9bde67b6	26fc212f92df3a32bdc236fd1327de1e	4925fa7208ad7dc224a27780c02c3dc4	d9ae8d000d5e129a878448e197af8963	e08b9fc7df8c51e2a84b2fe02a945f38	baec974cfd2f144b239f2bf66f792c25	8f9157d4963d77476e79cd45c0f74d3d	13bbe1b7acd20e9f7712662ecd61a1fd	4a5fe39266fcfe8c2e7737650a9d33bd	0f8d71279eb71b04d255a2b7f9c7b81b	512dc1f6a607a10450c53520bfdcf121	76e51dcc737e0fcfab9fa412a0916396	0e30414bd6e946bbfcc2625fbee1079c	63b2e76138e76e7a31844b7859d2d150	ac924f8788b5880e69c8237734d50c8a	aacdb5271ea5c060c6a4dfd1d7271b06	0ade5f411f0ac6a0dda62f63532dd3dd	89db6eb63d362635bb451a0b9c8271d3	7692bff310c168e9b4a2ac62d2d21d09	042953b8990e1f39e7208c639708cf6a	ae4e94355d86cfac7fc24f84617b840d	9fbed36efe5d76428a15ece58c657e38	4fabc8a27e8009dccdc5bd7d670ecfe4	a29d5aafa9be6ba262ae080a826ee634	2422d4330fda59fc858543fdc1b53693	812ec56495363b80b7a1504303794c48	a9b9cf64239f2b49b36aba0054034258	c41263852e03091295e1e4a8c4e9a7bd	5254b8ba582220f84dc2e7e53f808d4a	7d3d9a536ac34db08e5f4ea0a562afa9	a68a5fa3ea4026e1172c20f340139120	e44a9fd45803e1fb1ff5cc20736eaec1	8582c8451cbdba2a363c25113a2d3f41	a779b33b172d9559e202689c3a7bf45f	f6cc0d221cb7c173e479712a9862f2d8	69e452fcd239d23812e0e6e6101ca863	bb1784d2b9498f0b8413bca2fef2020c	033686fc94a69413b33d089803a7e9b2	1e5d25bfb447ea64f98e62d0aa973cfd	35c5df521ee501b62209ed3bb95f0122	b6de10161dc5112667fae5f7e968e4cc	26814ba35c8c98c142b9f9df4be6e87c	bcca122e399b6a18bcf6742c8231803b	08541e8f60290c5fa51b2571f924122b	0aeb5e0fd2133f70ad1b7bf4bc7c0435	df733386ab204ab41e2a24c47b6314fc	517087114824b2048b74ac206d3e61cb	5316a50e6639cff64fc13d6278279a90	347d8553a3b933a3dceff1126f5b81b5	f6457a936781cd1bc5860207d3283a97	354ffa41dfd40b0c82f0ca15faa832cd	a6ba0733c6d65bb7c80fe790fadd67ac	8dfab1e3abb776a92ad142999915e89e	741b5df484b46fbb3490d8385998bae4	a748fb527fa6376b14d5637f28cdc374	b8f84f445403fa460e11c3b548462e3f	bc7aa32862f2ee33e6e4ffb3cdec6a52	3e7958b2a6e3d2c02c8d3f94d613cb76	52f5ee7d6723b88e716c54708549b6e1	f8d4cefae2fb394e1754f3fc0e676127	07506cc9354ea2f254a21448083c2712	131d866b6a7e94fb91581c3949a8d8d4	e5034dd8a0220018a1f69fef8138d175	543f9a206b1b61e0682fb8db36686e0c	8831ab8114438adc06d1e1489c248163	eaf41858a4c98c9f87cc517015cca97e	89d80f521dfaa731288662e0239d4576	0d33e3a7eee69f0ac2d5a959863748d2	afaa4b0d128db6e701459fba74cffeb2	b5874cf97ca85533511049c6f1996e1a	c48df17b6b98c19835646e03710becee	c7439e6c8ee6a2d236e43ea3b92f95eb	ae2c081db4ab3b9eea232a8861a411f7	455991dd158f6df600d7cb0961dea66c	b0d3790178b31eda2edf58d0ef073be8	7ae9e31eb6a596de0ac79c119b9d26c1	a7488127ee6b9b9eee9cdfb574c7d312	5f5b86b2a652011af634398c5080b33a	61afe03414e4975d69a60a43de291e63	fabb86445eadc11a1ae93409feed61b3	1ea27fdd524b95a4838c009723df4ff7	2f6d64f6795d591a75cc2fb54bfe7ac6	e744dc0b431a496d02048359e3e30372	6b5d5ee98a811b662d4cc74757706419	da9e0b7dcd13078c97c04b43ef5abcb6	596ad71c27f3219381372d1cadf7e684	00c6085c7f4abbb4d914b39b745c0a4e	7df1d6fa28ea82a9b9243606fdb9b481	5f60fd0428346209448afe31ce814fe8	82ba964321793c23fc33767e05ca764f	418c7c3df62cdc21de72aeccfdf6c9dc	e8c9c6578d5b4d07d11cafff92388243	2ba54e354245b2c1a1ecde08bd73b70d	2a0c7ecb2b026c8d8333ae89ff2490a2	dd5ca016af0befbb2f4d6b59f12fcd47	4979dd9eead3b78c7e604ad0de439eee	3fe4896046951f6b7dd68481a8e9f6bb	c6e028e74fad9e8a77e22cea1e6b9b8c	c1084b17c947f32925ecd2257470c0c1	2200f2b927ee04ae92859abc76f6819f	85248ca35faef7441a627372656e7140	b246f4a628aeeddc94bab124f9bfa95a	b26f30c0b122e645dca313816b2c5be7	05ff7fd1d267111a26d0969fa4155020	e3d631ec148d3dc37b4eccca859b7102	b1e03ebcff66cfe9d8863e08f9b77856	2ef37a35b7be31b93342134829dfa119	4472558b285595df05554abff664866a	ef925bbb8fad639c88f52d1a23c4c683	3a9c5d28a360c42bd42779559c08118b	b542fd7eb979acb6103552798fa7af20	1b31aca926dde2f6a6d746706a778572	fadba36eeaf923989afa0cf0f3a1c4b7	433cc4afd6e73d6c6e598170bb4eb539	0a96aef077b57f2d5fa644bafae5eb9c	d3a802407cd83667a14d9ba5f9b7a1a6	09b64f8c22a30d6744667e9c909bc395	e541d6dc77fef67cb2f096798b2ed97e	18281eec5e0f1c7530ff6859ad5c9e64	18de975769d78a62976a20c080255752	f18adc6e3477096c4e1b6bf0f2505e73	70303b677082ea0ddad988bf589c2612	91b3b6c6776baff74b2d187c2e9d0b89	7f136827dd6600ce16a4cd56be8f07c9	000a40695a55ebdb311b63d541d9d92e	f804dc33e9c9de95f245f1662983f4dc	97e6617b27e3dc61d5db29dab778f291	8536aec67a06e54d247b53e2eaa9cd0b	3697297ba997cd137c2bf7bfd5cc74e5	24698b68a5a2919d23b05830f1a00b70	e3f4ccba7415d8be94e254ac2606a9c8	6188cfdd693772e99e29a388bfc73fc7	368068f77a29b2a44045f5ddfd58a954	d92b3542d385d88e18dc14912fec5ed2	e117cdc1dfb3baa86d22a19fb15cebb0	2401b21847042bd6af4b4df4d2b35bc5	0f889f4373d643850758c48eead2e84f	29ad81c62a44ac1e54d32e5348722906	d28ac0f9bb669ffe7ab9c281b5e78878	65472ecf1cb28d4e47619c8f74051fe5	ae1dd1e8ab95aaed215bb47f59aad50d	1b9acecefa7590668f5251cadd45d38d	cd88b79a9939aa8e3e94881ccbf45d2a	54ea0db20a51922444a6cfd8403a3122	a36e8ad6533f6f85046ff05ace5dc51d	77d226271adca8eff97e0bbd37f741af	bc8b17130bc461f9f2cf8a3745101b1e	04b17700180b73aea32bdbd2af30ef45	91d5f7d02f6123e4ba67b90826bea339	48586d36e661b509ba7d8f50014bc43a	b6049bdba1a85d22c0624d41f6fcd51d	d6178b753b4304aabc7145cd1bfe62f7	88be6b169a6314061bc17c7dfb4f85c5	73b34191b90526770cb371ee6faff193	32ea64d0b7d68fe5a4eb7fc0bf9036ba	637eb492d371a19e184d71606667ad95	56de343a2e52ca780e67e31f4bc8ad8a	1301a59cffa25723b8e820d8185ca55f	19223a54f63008cb1d02a5e72da30632	7b993faf9b7ddf97fb293232142224d4	bc4fcc6c5073a8521ae4938a062be1fa	1fb517938d65f9cfa072862701bdf548	4373e1fe2fe0fe32b25b7db6a5b0e5e3	7893aaf7d810e3737b94ad9cc9122de9	a5f442017e9debe0b6145164b2d01a1b	361813adee4658227d8cb97eb1530216	fa25d320ea4ab0fd7f21d45c4970eb3f	a32bf28ce177f75c1557d9a331f68793	855c359c20c59547dbedfa845e3c4dc5	46f42083f0c685a0ced1bd5c4cfac493	550e140e82239e664dbc677fbc858d13	430e42c81184b733a45e6f104a198291	2d1f48147ad48b10c5eb28583da96942	682a31bc86440d22d9601e594fa59fbb	a5b42ac674ff50649edb48610c33804f	82a8a1fcb45e8f9e62dbd3e945bcf8e7	6a544a2ac0fdde06db09f95b90bd7bf0	17736c75c43c9fb7e6734959c6e8dd17	6e011f3dc0843eb5864e79f3d1e667ae	985dc9c23ab813d15038c3698e851f9a	6df83a18f3b4096cee50e0236c03df0d	333b532d5b93791540bc616f9f6e71cb	b442089e99b093e89aa3d0be68cf6f88	e3ffda3036941d2a99b76b36f0edac98	ef45c8c96c157c9e83acb7ea212b4280	fd13a4181bfd18c64c9e2c9a6e170f74	1079368511466fc47e76b209e7a493c2	6b030283a524503f095a299e0987a3ad	679261e1eea7de38e845f6eb99062206	5af02313f03e6be46d5c204f29b571a2	e03351e546181b12c5653f3de1cd281d	dcb56b8f90912887e7c893c7756e3fcd	6830c3b52581c83e0fb0c0de7dfc00a3	988c924d94363ef1df1ea11846939c94	d77acf62986540ef54e2d25a43222d15	9557aeddfd09bc9c11ff9aa544e6b1cb	43355265496215de2c5491072b409d6c	a797ce593e64820c7433837b16eb075b	808def2ade2c6f9084cf72b25bfdbe5b	1e0c0da1727c9e611aed4b4b2a063acf	2ccae657791252e24fb6585e434b47af	126ff5e34d5a8b57ee4ef54d4b71fc36	18654b9ab94935baa9d342cc00d565dc	853c8aafd112cac3c0e96b095ec62a28	94fad75ab46348da8afd8272187bbf23	8ddfe4a6943a4d844b27a2419de48b23	f86848f95f4f26c7a54030e3e348d9f3	609cfe075d3af9506da2e29b0db659fe	03950329080786e2db61e268d461494b	a966e5033e5ba9a42ef72920fe9a0fa9	1676927ed7814edb41c62a82c3517376	3b1982b24a0b7a8512f2cbd130963627	9216393be1aa547a59be27b2458a3b94	20b5d39b025cc1c5567fd1a4188ad92a	1efd6c9225cc5c81997a5552c2f26b4c	161da3a225f9539e9478b5df9e1942e4	e795fed13ead27da7c3bedd15b4a59c1	694db3f6d921ab03c349e3dee82f4657	7374c9b7d0b70db0a4acc2d784bfe9ae	940414cd604f468d111bf2351a17ab7e	dfd81c26a8efa7e46d7ec175973d31d4	302af51c2bbbf4c7f8fdbc54b60841a3	af65e1c188e779e147b11e8ec3613158	f48adc88ebe115120871f76d4138a2bf	2632aa9777817d943f0de0ed5f90620d	803d41ee74c0392f18147e1feb881f21	4f8099a72ebeaaec967ec3d9c27f7bfa	cd94a92eba6a3fea80df4b7238245b3d	9a906c9d6fcde3d7e172b52cce2fc8da	fc175636dae33431d45b05762e4a49bd	066a4593ff98d508ad1224e3a9ca9a6b	bba69478aa1058f7f39a942567fe938e	d5f9c5ebc3cdb8b6bf2dab18c6377385	e5de9197fd411d819e1b339e33e64071	ce79f862c4acfcd7651668e50bc14e2a	b42f0e9e2c4e7e4753f25b0cedeca51d	4a58d010a67767e8b99383c6d7cdb3af	bbd3b6ebaf7f127c76b464fd740eedf6	2aa02ee3db52d56ccf94ff89296cdc36	4bdb57b820e94ff99b2d0c55969f55c2	a8fb0a51a12b5844215ce081a0617e6a	776f51c58b42b8ffe718a241ed04a530	beaec7ba4d8a5cdee9f67d16ca51784e	fe67f31f40e8f162e280654888d605cd	f0de9f98c646509986a62a845a251246	9b23e36f47cc936899e79fab645bbbbb	0dadc45a87aa370719bdc51379826ed3	0bdb8ccb118ef4196737bded13c88452	215ffbe69e26d316ebf061ebdf8e58b7	86ef424ca5b6c26b757780b146dbc6fe	2a619b5aa02c45989f5361b9196f5b89	6409524053aa4dc3ee6dfc77fa79d658	1bf462c60321246aeceb4e522086ca03	50da29328b7700c4e20749093205a43e	b4ebd66863d27bdab0a33664af5540c5	5a997f4f28af307884ea092de614567b	daa7db8dcfd13b7ffdccbb86382d8713	f525ec66ea82c2dd13062f4a5c3a87fc	6461e99240d7c54b9ab380e6596e69da	dc3cb2aa66bb7c88622106dc9d2f15e3	88ab2b114c59fe662ae579ae2e8ef8fc	bee865c7aad4f4af5c5a7b9f5b051ed3	46f256d12d5e7f76e2d9ce1259da568d	3a10bb20e6526636bfb88c072696eaee	32f11c6e5a377f0f6ec6243a021995cf	21fc9e1b4e34edbea89551e88c982c1d	76fbef06c0c81c2e297c037438087b4b	5f73762b7ac85311e3c8986647657031	a5b38229885da0353d0229ed5cb1b465	6f04c1d3670ff8b6dc3d85e1ca2141ba	151be910e2f83e947983bbdde9e55578	15d18b72419acf6c6874a7b1fb3e4ee9	f1c64c5e7cf5d08f7c8a91e86b6ffac9	eedad0165c470ce2083ac02b581fc356	86ea208e7f7164e54ee5116e5e0825a0	0e24f95b51ef715a145c954a2a51a76f	c08d88e265f0b65ad765e42ce0bd938b	4e2f1cabf04693cc4b10854fdf92e54d	cecf1fe194c12a281e889f6e2804fd4b	f3847cea35185fa9703be57c529538b7	ed09074f7fb9c2f0558d5386e85bb6b2	61abd45bfcd9b7686eaf81403ac0e5e9	ef389767dd30f5fe4756630890505137	5d782631f9b93c5e58ceb9c5c0a5cebe	c4a9f21f013a7b0692458747b1517d06	2bfdbe63d2c0218316dae20ff7bac7b5	6e101bf54c9b0822e59a6f524da03502	7d6f02cb6edcca3e9d50432dfc71fed9	0a4c52590f0c8124f6beeca433eb87ea	88fbca2406ea5761a690f3b6175152b8	6d870149aa4c11110abfb7bcaccaf558	f43d3d197ea830d7d48d422fafee37f7	199decf193f5c2573fd7096217ebda18	8c7d73b2e7c983d7faab8453f28c672f	918d5b5952706f1ad7645982c7ade13b	721f270fa2c14518760a2661b0661eb9	5ae73e302fee3de635213c11eea62617	e827e571be559a063319410238066ed0	bb41fceb7d7f77273ff190af34f0cd80	212cc72140984d59e77225d97cb1b3cc	1bc516e643918a3407cc22ef9993a00c	054b6e17fe480bdde696771903a50bc8	d32566a94c50512b4b71f4dea0c26860	d6b961acaaa6c1b26c51a070f6554c5b	01748597fce27599cdfd1da5a0a09e83	66c4de7679cc9c1226285a115edcd3d0	77f6b78c84d758aca447fd1c04cd57ae	2fbd067c0c6a0874b666aeba7e80e7e7	0209bce40f23544253069bc4de24fbc6	20a8ff566be729d25ba64bdca5ddf333	3733b650c403548262305bd8f5068be0	26d1aa4bb855290e07bcfc61e386e731	e7ffd0548b80b2fe80208e208419c589	3dc769f4dec54b64ea26038e91b2faea	2ed85f8aa0acb8f770c75d747c527582	edc9c22a5456cadbaa44a3d4723e1b0c	0bb304abd566b60a4849437d718ae73e	f9a1a34b4725fb55f91f993277ed1725	2fa25e59dd0c7b997e2cf01ad3a1dd00	55d84e31c8b3f028fff5b88dacd390f2	7cf5cf8fbfd21de7e3021679eaba7046	983d366ee9f673d8fddb280b6a2085a2	bea3eee92a26a06f8bbb556d8f95d4fd	77c9b9bd5dc457a23d8fd9077d790257	6332f6d86a39d5bcd20e893691ab5a0b	33a5a9954f5c13be4c290a412a628825	7c0c8a892cf09fb14aa72c947f7d27d0	2798db5338e2bee236ec5216cc9d1d78	8c8e64737361df151e73aaa24b0ce172	c0fe372e2aae9b34ff4c501514ab1e93	294282b03ee7252b6a1dfe0aa3d29b06	e82301131b60f4542726e27c81dcb472	b8c30fa04a281cb4d380978f4e8df531	bdb78364505087603374271c560c3e54	ecc0497ac65e15dcac0476aa67ad3f8e	4f7ff8ad2184969870904fdaf4bb7ca2	a4818b56888b43b62d55c202674fbf9a	c3c2ebd50afdd5ba9aa47de882f17c8a	591236d93ab5f43f6f5d6ea720b5d82d	c67ebe67fc7b1ae88dc5cbc7767a4720	dd44b62c720aae948226f84cd8efd87b	d33ce601e0d67545b45ad9d1d60a1429	b447eee19032d0a7ed3b723e28398d63	6a67fe606ae9a07a826726704745ccc8	0264543daf2740c05c6d5b3582f12fbc	84cdaf95cb4d9d49059112f3d5b5655d	c1a9bf8d2ab61a11b989dccef0871990	dd548fe57ffcd71477632d4ab1b642db	2b85a839c2365751b9579315b111ba53	12346b3346ca6349ce16e940bd59408b	10965fa3ec0591b9479dee361d6bcaeb	2f4ec057d7ff29353630f5e857aeea61	3e717319633b8185b6394b7603c5e179	1d381048ea5b366d732eb00132ede0ed	bc7b9bfb4c6bd82b7bc31e449b245f37	57a3232a85653a93a91ea941ce8fa0cc	61f5f7dd3c48ca57069f30a0423f3fe8	52e9dbddbcf9cf136dad0fddd8cdc346	d2211cb4cceaf8e8dde7175afa751520	fd69b959deda5e63197e9251a1a5d537	d9ddf2417b672086a12303a815464a69	1c87ff5c5bf4e559be77c38d81ad1949	cd602c91d9511d6d6cb5ccec5443b80c	41503dec5b56f09e90f55ec994ddf21d	3b22d62dfe005b90ff18541a360dcd16	d7adadd5b2b4f0078ebaf02467b98825	4a6f971e48bf3c989497dab5eb9db0c0	d1c60927aca6875fc95cdac9fdb634e1	49392971298f0d4bc6a2f55e52551986	b2a71e03b47411686b6342e86341bad4	bb7dc83365539fd8588827cb8d80efa0	5ca5e4d887f2de69e1725e7410768153	f83d2d7db281eafc5ec84b258129eca8	8650e197ee017aea307054dda72d183e	8c96b20b5406c89bfe4d0135ade57403	5efb31f95b84a38a22ff1bd20b443342	7f4c4d863e95f1687d2866ebd0262910	65187a5e871724772257e45578d6f676	a72cceb2cc3d5f2aa7b241aab41cee74	72f9c77f01a4cadceceebca8280affef	dceed9fcfc600d105a2e2190220daf3a	017248796de3ad461d2e76fd251606f8	f147ececd5c458db15a8c82fa96bc27f	c507526998cc377fd3f0439795e5b0ed	7f904c39e72978a5a368fe89d5dfc602	807bed7a58c25b6ef2b5c55447838ee2	43b38d33fb20f2bf0262fd79e068a151	3224ea8e3508a63dd62805d1ce527dd1	4d82105bc6f7eec13bbabcb613e74d39	86b1ed536d1786744a364be452495312	7f3dcd1330c550f5a9349f13637713ec	eaae70d58600e96301cce61e4b1b439f	6cf4daa45f6d27ff1090cba2a12cb197	279275e7c2453fd39818c18ac2065306	37c3abab81f6954c521db0b0677d97d7	166338cc17990fafffb756c374a9c55a	11e20d93129ad8911d1f8c7be2a48cb9	b002ae860cfe91def6cd5578100f7bd4	f7bc3a606e1f53e3fb4615c851f706bd	5a9ca01e6ead962f83f56b3a2dd5c28f	09b48b7bc61edcf97f5d5bd06980f4a1	22f20c3dc6275ac29a255039da7d977e	c90a30e57805b7896322505cb44c90c9	57bff9e5324394327077c1524346c15e	198b860cbc78180eacb522698d404579	f32299a5f6f102a66dc142dacb133638	8bbc75be5eb2cbfd48c7cdec0ec9a119	626faab31963a56ec439870fa3defe47	725fd231c3a6562b8a4da0ead5453f5d	9eb1cb2cb7f727fed15aaea99730977b	918cea107704c364c14ffd923a615fa1	6f1b713cf5f71595556c1a6cc9e2c9b4	8dd4e734c7d9a49a780834f1038ba6a6	77fde9d165177b82ffc4fd07c40aab1e	875003d2a29d954d43882781bbba1505	a87ffdd2ed17b1a18061909eebef418a	d9fef5303f368f34bcc58468825cac3b	938a859ee211bc435b85b6fbba39c539	ed9349b37a820bf201fcbb7971e2bee6	e13573447998f3570d5df47f64b27599	f2fb506b715e9f72bbf15ddf58f3542e	2a8817cc336d08c1c8daac2654d70306	5e0aa910fc901f153112c43f71c844e4	37d71923c2eb3c2f2ed75c04345a016a	83a3db5a563311e6116bb58aef04f69f	651bf8842b36dc1f3c1648c37b0511ae	861e852387cb620bd0775b24567a9381	8a93746fc53f0a1e3db23ccfe013bd40	25f4526c09b7494e09b64dd67d793f90	5be78b301b63b055771ccaed52d8ef30	8777e33491ffc9be02068bf3a1a97630	ca4d0ff3a24db40e2671bc953dbf7c75	1a28494547f8d9d3ef04d700c5572a18	6aeb7aaa0419276ce61448709fbdd133	e951a8ec3dd2e953abf8adeb9316e189	9eab3c5ebb7b07459584e239c2dd4e86	cd520ce9b29687267b7781cdf63bbc3b	444a06e88438e09d8cfacb4aade667cd	31fa204de2dc8ef07aba0d0c046d0301	3162a6ae072ee18cc057870829e537ca	fad9e8662ee5589f3dcca48a193b05fb	fe1b9fd813c4ba41ed16513116098b4d	aa4b2c13332ef95c2821d942ff4c9678	03d1ffd187b1f04308941ff3b4c0e1bf	149b7ef2921a03a825459cc3fb8dc3b9	4b1ed82d11a46f7d52415f28a6cb74d2	9f475994a778639167c51d545e14d35b	768c9a905c0444a5d007af7ff4ef17a8	6c5bffd10f9f0bfe6ed51dceacfa12b1	2b4d11362c03e6d09093b53664a60584	43e96b4440cae1cee98630cbbcd0badb	f6cd958e1a95d2094aac6689fb251ee2	82a4742177a52e77007c36b1e8fb0328	7be5efc76739a96789ea68a308b70493	086e5b5f4b0c9f755709fa3b2e7fc792	dd7203ac28961b07f63a53d0927b0818	bca91aef4e7438f7a72e1a1124cc11d7	7de8027f615a5faecab624d55d14504b	fb6b403d05819e875e0b112ee731bf37	3603db303dcb119ec8e94d13846636a9	30737d5edde6b271382451498b4c48a5	065ba6a4b20a5fddd02e0baf3c9d77cc	d2dfbc64f91db30f3fdc3edcbb95d184	ec7762958a17bf5950ebf4d1faddd3aa	cc89082881103c3e207632de7802fd12	9d07c6943b76ae67d195c44be811f1f5	c40718f9f872046a34ec4f610704847b	21032405b527b68296728c75e43723ec	517a99b33a90e33da786d6b887899844	4da8423f2935118605dc4e967bfd629b	a6ced6f42ed2a92a2bf5482553e64247	d3913fa09ec79933a11498ff297466c3	d00243eb72cdc6e54d76270074baa732	6fe89f5e5640389b8c22d202d3b9c431	9cb1a8246484b3d963ed955e1d24878a	58961f0d70353fa019379d4746f2c314	c2bea64b4230dd834f22430bdc463c86	345b1fcc1bd94352a3b9dc8f092284a7	22a351669165b3f4195931eecf765bf8	c35b192c69afe9f5f13b661d952a2826	92feef56ef65f2f1baa9c42599312672	ade4c0330f35a66131fb8d2e5d943727	376048f27c62ad7ba6c72a1c2791f625	1815a833bdba63624b3f9eac9f833efe	165620586272a33e5350cdc49160895a	63d249c9bcab5670ddb5474a5851fd3b	f952fc4d4c7ba5e883c74dac977f4632	9adb54ec4b774be063fae3de237b3c06	6138f77f887e1c0e971d666e50addbf7	446ff2c4cfc5c9382d72a50ee32983c3	5f1277f8ed8820bfbcebc692ca5b290b	4de594ab1e3cfd82fe2c9f2c431ea07a	ffccf6b404f13d899e1957721ec4d118	ed323dbbf6ec9caae8f9760fd17c7e77	388636a11a96f3dfc5cb1a21d8b1ba0b	76de9a90d309241f6d1e81f2d3457c98	ba6549e8042d812f9501c7fb9a0b9a27	9dbe74d9725508672f27037bb7a1fb63	fd3d8e23380131f4efb34d5eaf6cc946	bc9df34638e8edee5b2ef3981c31628f	b8b1b6ee6a8a452a75b35ee73e9976c2	985186d08524adfa1dd0a5508be9fd5c	62b53543f19c6c70ab7427f0f9b6664b	01bcc738deb9ac6aa9c7ecaab6863134	995ab1908864254c73691d191890e5ef	eb8fc6cc639a1b4710d7b9bde0582d81	8423ba4b2327566230db6b12220c5e25	105aed5807c195ea012e29ca427d270a	7f814c09d2ab26119320c427a8d29546	a09cd5519e29cf54c7d20fc1da31b45b	fdc970dd5734d86e1f7d8e3a0ca0de99	f31b7d789e2fe2d553cbf95c006c826f	90d2588c6629b71b88d39278be390ef3	9cccfe56dd2c1246adac46cb9a7d1994	dafe5f1ff5a377c23b29130456ed426c	1d090e71dd200f5130e58a93ca518066	7d809953b7fc39ff1cec863466f4689f	7525fbf3f14351b331d0d55e5423fb38	48ae488a03db1d6b2e9d939669ef6e0f	d7d97de1c785f016711a08aa542bd17d	1d41fcde59ad3975254a977500c2d1fc	e6a5a2e5e22974bebd101aa681e0baaa	eb1f12670d44aac6525f311242b0b743	fc0d1908757b84c708330c5a14ff81ef	4e22e2d2e8e27e4290c3454acdf3a41a	fb2a909ba5fe691dced0104adbcee7f9	d52a0c4e1ecbc4b43aab8524424fbcd3	8e3f14f77f22c9335449b8928367e7ab	4c7bfc4c48e152b5d3ffc8f0ea2a8c85	2cf801636301fb6a0efce11f167d3885	dc2830bf2723e077f34919a25779bcbe	aababc9124d49b2d35138a5a6649b6fe	347815068b117e0b8cae52c68aefc962	971ac1df3ea061d94b57adefb90fac95	ed6f9672d8281c1083282aefba339e07	54361d9cab9f4d76f491be0a216a417c	a7b3ac02af00abe2ef42a976ba155736	7f0bbb7f92eec736bdd0d949dca74deb	31b43125ff61d8a8bc7a4d2d1739e7c2	d8ca4e5e2073ac9227a7ea071e4bf3b8	dca5a77b3b26835d6e72de8ef5fac220	621aefcb08b4a0cbb9be6f05e0ed6e1f	fc2042ee48f31764d9fbb839b71d3520	5ffb7a9a8d4f34fef1bcdea1bb228bdc	68452ffcb9362098c8917d940526b551	86293087d235dcb4543249ab8f04047f	27776758ac8fb317addb465201d6114f	6baaedb2ecfae32b1d3c356bdcf45e2e	b2cf630d16e9ddfff83403c15de87236	329d515d21573a59297a9f214b249846	390bfcd3993b73ad3587f932997da4f4	34ae5adc6b449205c7b659b07d5e8b6b	3bc92597e81c76fa7122c3d81420ac15	808ea0237b1ee166683a64d8bd0fec1a	73be8c3e9d320dcdd26557146cc36bbd	30544d479fc67befa49894baaec57a42	a902ff371f2f8acc01490f2e9711e80c	067145c361d0d048d989c40710188693	b7ebc75090c26257e9e2ebe46e1df95e	7f365d59e95b5820b46b411ccf67f6a5	ad052c18ed4583dcb64aee4cfece8ec1	141a298b81e7d16467e7ba12aae19ac6	6e631a06b07f63553b3f73cd2b1349bb	5565a285cbabf4ee55d5a4675441639e	367c12f1e13d419d8ca14f20e66e632c	82f936dc7dcd0101ea10960d369c904e	f9a6d4fb4aca5eb74acb2c747c6fbd9d	8804de1696458c3e952b6b4bb9fb7c6e	9355ba83a0f857e8e8884e867abfeb57	f251613ed1b58e9d30a86b2e391bd26e	67bb480a7bafb4b661e22677de6fa912	ba2de54eb07a05d7769aec570ed6deca	ef57c6ef01c77ad1545adcbd94151161	e5c7c2a83cf070b6bd896813fc7aa645	903ddd9cfdbed2284a9d74dde2ffca3d	e704aa6e6d59133092550de2ee78679f	c387c8a4d45d39239882581d7184f4fe	47ae0dba274ae2cbab3860e1e6fdcef6	efa652f44be9c10f8eea2d9b5f5dc8e1	0633f455d66839d53df411d53984ecbc	ba5deec5d3c76b5b9b4d27586f591fcc	7f98389b9da9472a52e80323363abff0	8fa60df687192fd1993bebc6df171b64	0b480edbc78f66d74bff9abef4f4fb5e	61053649a3a9d144f11a7d8be751e6dd	44513482cb1e6e9f71b20659ec58be96	97daa744128c85282370f6e931d37d18	a259513fbf0de2f2f62f12a0ec9f9d04	cd6923fe28551f4739ea703b5143b61e	64d69e1af758599b34e1faafdfdccc88	111b15986dee8262988acc8dd333483f	f9e9584172ee5d752d038d0724b362d9	d3d01a6e23267126f8b35e8a1ecd651c	4c15c55e65da3daaf7684662fcb894b2	5dff8e345fc41207073b99e72fbcff77	7b9e87970fa8ecba1ce37d4bac96ad3c	e897318fec57d520d74c86466df00583	9e438cc164e37263a01327b8f0cea424	da4ae01091387bbaf69e22512bd50e41	0391ef3ebf3b12a42a3588372b79f358	a36317fa0c8eab7128bf903798b3f555	87d7297f0920d15a574e89e259c7fcfa	24e94adaa20435979b341dbd894ba1c2	ca8229855e4828c20e5431c7559b2972	7faccb65676a2c40636da004a18ec5a0	d1d6e3e3e666f8bd496d89b6185a3eb1	8a0266a45169da50b9bbd4224eff3bb1	6914b971a2bd22140b8f6d63bc478d89	d3f2febc7156d920d47f955cba33fc24	15ef5c28a323787032381b8653459abf	fa5e5699052e159e260925772fbf4d99	6eaa27133f6e3b8ef0e37d8e9218edbf	2065ee799f51639805f8c6c35dc04f5d	75f2e1caf0d1bbdaaf263f62af2d58b1	2cfc1c67c01e51f9acffacee98396b62	8574e8f665f4f2b2009d72e0d466b541	c63f5a24a3d3b738a7cc4383882fda46	b993f4dadbefe3b904a751d78d8f91f8	57392bc136208f7e2620585c5e5dce62	f2ded786d02536bbfa65990ff2f2fdd8	99c91fa2037390a1529414588863bce0	4e8bc9b328817478a4f508ae007f9ae3	5b6db9e20efa954ec699c7deace9dcfc	52023db770e05c849d0e1991ee9e61c4	d6105617f463596b619110c3f1d23a1a	76d703ad669a4875f59dae05a54f1399	fc625048a159e950a92363561ebb0979	cbd12f206d98062010b9837cc24fb72e	758d80c520c8a36425ac584415b5d2f8	d0c58ade4810cddba6d24297d4ed5fe2	aa78ce90a6ca1ee8fa95421fcc66a8c1	62784832bf33e0aed24a2eb65788ec63	df645b715925c224350393212de6355f	be621e0e08a4c23fa133110f0201cb70	44cd0c639962b01ecfa441ecbba1b1a5	22ffcdd2bb731ed1eb4ff7beecca6b81	81007ee6609674e47347b2637f78f93f	4bf03fa8fb8cd66f79240593a6defce9	fb7cae4e2fa04c00b9221b75c95c1e33	8962fa8ceace8fc20eb734419796bca8	776503a421e92c8bc206d0a617b36949	3b94a5b8ea3c3bff93436dcbbb4b9467	f0afc8e23134c6a012d09bf46b52f8b5	3266527a477f4b7e097dd36cf4b94156	15b2a23af20acb4b83cec85f0b78e279	bc85024b74948780cf83e98c2360e45b	79a7da90b94f0e1a8ccaff73ec79d9ac	d1ab4e05f8e858d03255093edb9bf670	ec1ec4a363a54c2b90d5ef1ee08804a8	f3c4ef511bd18cd0f84b3a6a73b116b7	c5c846de8bbeb794e2d6f11d08210274	ed3421e0ef5726073db036e25f3b7907	587caed4db4aa69b16eabd8aac8ffb5f	e107408560989d61c820b067af74589a	2f08d781e77f89d22ee66e43f1dde2d5	d2af1abed05528cda4678d9cad44787a	fa7f6bc7587a166a8e31497681d8323d	d612f8cb3c4ae826ef79f7fef922d4df	4232d0df01378adcad422056e0cd566d	993eb5e23d06121d987d316d398c540c	69396188cde3d17c1cd1351be1123fcb	fa1f34ab890222a3c7726991632d7018	60902209f69d53787698e6915bdc05d0	d3ed8266ff7372ebdaa5fd8861b864e6	db783e50263489ad88ab0ee9df197364	d656beb1bea5d42068a3342362b3bd69	bd532ab56ae6374959e5e503bec78d82	cb6632ba4f4d7aedd026e36fc669678e	71bbf005b5c9713e8c3467d8fa143e3e	4afaf76d948ec484a92a7c13633b6359	5dc521a041decae4131beea51811a4c8	3e77b1f41d11d379dc3dafc82477cdb5	f61c3d26d43b6fdbd88fb80d472eb415	f98c2bbb530a7b1ed438111ea22bcef2	f3116c6523c8ab269407fa4eb5d94286	77fcc00b1637b487e83d45b8c03e87fb	9a4d3a44221a2e37eb99864e72d7cf8e	c12049f5a15bfc5cc2cbb512052bcac1	c5859a037a952d686e1cec41dd0f8629	b2fba0fc30fc91f5949943bee75bcb25	011d75d0f20e5e9e245d0ed17bb459fa	3e0e0957a075a89217ae959068df0308	550b78a3c40f0da4ed10a54183eb1273	1133934cb11c7563fc9fe8f488a55473	3cb1c10130de29c72c4df3b36ee38125	9c7b5501ca202d72b91c865a2ac62fc6	0c2178bf868aae51585b5fbc748fb49c	0783222f1d925cebdf71f579927af07c	100a90cace9afcff8ae6a2fcc1b8740a	4a13a4d14b91aa420bcde368ffd2580f	99fdfa0dac4abc4113f93b26c0eb8b85	25a37bf812fcbcfa29b9bd8cc7970510	445db0e09bfe7cbd323404f0a2775a1f	fd0c091a1f231382d77aa04df8d43fca	94862ef47ce099f48a8e991f12d9066d	d8c2834719533ad76ea08a6a4fb66c30	68bea65cc05dab40a400c0c5a8b12be4	b56f967dfa3edf8dfe4bd7c71795dd9d	f9c94391a4ad3c71a3af69e859d2dcbc	16d395c65004ef461c7e31270572976a	a26893b3b9d193bbcc2ee0794dbf1b7e	601600b2488fc80a87cddcfdf3b459de	b1d91b31d140794957dd69969363a258	34996e8480991e6b993c1f407bcd5203	e45b3b2a01e82c458c47ec8e8f8c6fec	710ecbf607aa39fa4218415d3d35d594	6db1a3d7a14b048202e1b1b73004ec88	605d9a1bf15960eafb5b583724219c58	89f4e3454faff7e52c3a50132eb31bb3	cbf18b9c0be94156c945b6660c6fba04	f42bb9421610ad8eaeff5cc63e705606	f3f70540a86cdca96f270efa6b04cf25	671bb30cc13b8a8878867dba0303b071	0882ba24311c02e500d715e5977a64bc	dd0ffdc9067b11eace4c55b52a3844b3	8e1e1e5185bdb9f9e90cc41149c5bf3f	0d73aebfb6978c0d7275a84f84a456bc	5f1d556bc8df7e62d4aecaf55d69e519	b2c9bf5623e86d0e665f0712529b9356	9abc129001651bddd1383029d52c3499	00a30ac567c9d59ec2c42a549c0788ed	59fdc202bf4557257da57261a5a2c9af	d166e9ef252174e73c9210b1a2d7d7cc	492687bfaa5b240d1c5d322172737a6d	1acaef15aac88ba0556ba11bfcada7dd	356a26027a5d400e5040c39a38ab36d8	1c6234af59a4c341df77772849c9c777	ec8244e64ac1a06bee0586e8b15c2c38	fce007f88fc86cb27601b3371e7d2ad7	dd0a30026fbc20662ddb9f122be67e84	82ff9fff6589fe2b539c740c0bbd55ac	bf5496656a4588ef19ed9777d436f559	c01dc62296c9358da0239a25cccb42c7	e604007e784a3c7e87645064e1173367	403dfc165160746fb090d924a8e2f0a6	b179a9b542fefd5fbabb299d00a74f9a	31faf42d24639c194ab9c6ffe3055770	9616eb2ecd90c75468051c138257ff74	43f74d48d0019e1cd010e35799cc946f	870d71aa177d39506fe03f91e7804047	df5c7f499584d067fa85b74d0971a0a5	26d1c53f7d79442438c00b0fca95e2f9	1c6f0f1e544ea9c1536805aaceff779c	b5bd653f48d59b9b121519ecf8d96a3d	c6069538981badb15252e43ceb9a471f	d32cee2d56355b5624af48312ce0ecc8	180339a5a13b1cb9d889951ccdedda0b	2e21debaa2475eae72f7faa3ad425c56	b4c35b265b0893de5efa2d22f07d4dc0	145a9337f6237221981ff58564a5b342	8ccb05fb7ed7f9462d6b3062264b2fbc	be1685f2122a9fd4c419b6db235efe2f	f7a460dea6b2ac3a5b26afabd92041bc	e8a2fe27a08d287898542a54b8c7be4d	10900f7c0dfc455a1412c6d8a5e985ab	7856c0f69b0ac16e05fe89db570beda3	cb28cf5d7142e7fd4defe26d049b2946	d34662e2f695055ade468c65a3df3244	50d76b6f8c6a1193c23e25e02a327c2a	17732763799ed4bce57bd5444c2f6613	a1dae33dc5de4b1ac2cc0e70ce52547b	2dcac4f2435598466affb25fe4651bbc	3811ec6f26d1c301099d9ce09cf6fe84	091ef6faaa995ca38eed96074b9e5cc2	4c91a1a5981e0b7e0c5b538a51172a97	dfff3bb10fee401d077807e94fc4cccc	4f16489f6946c71cad2e9272a386de6d	5a128f3f1d7c597debb8414b49f676e3	a48b85186232a22032624cf84f5ac7bd	feee02496a504d704da8396183d77aab	f242b9de35d5a00e13f60fe26810606e	ca1c1a15844ad4286c58feb8c605cd00	8a5177ed7063f0e423bb1e0db18accc4	687fde560e20e39a6a766adbade5d27c	1825e95345ec8f252675888de19ba8e9	f2635782578a1c0c1b9f1aa7c1c2236b	d486989d8288fb6575b2415561c26748	70e6c348e657e2a83b48350d18bd478c	12d99c1311a907ebc9e7fd61284a14aa	c187dee7e0585c3899609babc6702aa5	78279a36a87aba9168ac78cbfaf57e62	f49fb5714a39e1f960d1e876580c101c	e783e93e749c8f7a5f7c74cb402ab402	0cd5cc90085cd65c97098d403cc017df	bbbc698a71da2940c220f8e6b642e07b	db763865088dcd537608ce111e4a9125	ebd1b501a8b9e0928db89cce98911898	72946d3eaa2933c742be619e569bf3ef	d8c66353e7aad15051a03d8a0008e49f	ed8e5e49b5251ecdb88bb43b77054571	c0942e8310b595e2818bdffd22b2d31b	934da5a415a9c130c6600a223677644c	51004ba90284c61e0c0b424a1e9c1d5a	7f65a977fabb485068f0ca3792e88387	5b03fc318e4cfa5444d10168276da62d	ced6a669e6cc3f9db7113ff6615bfc26	c59fe5f70ba38afd2afaf392e3539334	e2ea1578a182894edc69b624c7fbc7b1	86dec1640e348e581201c69943c5002a	03710ccf8854e6dcf7b44c9cafcbe714	a645d9f24b6c9240332a64ce9bea9279	e0c2e981444645058acded1116a51be1	156ad7504fa270ad1adc4830a51ddc4a	c69aa97e8af48e33b889c8b4e34c2b35	b0c81ec39c6365d34ae36e8b7a067886	bf0bc21c2063e0b9a48017f4a66b5b1e	aa613cee17116df434e2834bcf68256d	821b07b9d42e08d07931c496919409fe	7d87fbe4a80a346a62df72ff3b650691	b6d3e52b698c4d8fff49df2ae96141a3	4b51d6965de5ac9ebdd457ed46b51eb5	342e38df138a1243643994c2718d2069	ed765799635839c3bbe85db1cc826acf	b005ac678fc790e15809b72f39ed1ad1	b5d50f440e4ab3c31286fb563b345441	16f97304e5693bdea9f0516003a1352b	9fcbe73638000d2129d69a3a7e3e4c8c	7d51cd22f5ed47c04bdf5df0949978bd	7d5915f3e3d55e5b773b25ae5bcc1db5	80ee4cd5eb0c30bd9ff70d082737fc1d	5d4cfecb84ed3a6219d6d193138ba128	eaae9c4884032784083578280c65c68b	b73ec5acc9e7f17b315b8d2b5c698e2e	34393e325bff1a6585613e10e2032ea0	0227a74c5acb9b8b1358b725f8642f26	e509d1bb027d5354769fa4b150b95b62	a49e3cd6ddf8346c4de5b5337f78b48f	0f2b55a28924a43aa84b3dfd1ade2b03	8fd5591f832a384040eefc6f027f3c53	daa6b608eabc42b5833f003421fd4a5a	de2e819a23cbe6b73b630c3fe047d253	11daca044dcec221f29b8a5200c4928e	a47a2f3a8e9b3118bf753c9b79fa6575	c26d744c6668e939201de4b1a788f5e1	24641df89f15834d55c38378141dee1e	99f521f4080e64857717f644ae7f4040	f22b0fa6d60dbf86833a376eb85951d4	67836d9a1014980e363dac3b6653e61e	d26b0610c136d363504a80b9e90ff465	2ecfa1a7204b8fb29c218136a40d69cc	5df31fdd0eb4b2ab71f32ccd6b12231f	4b0239bf7bb53c4a1a7342fac394557b	f2ecf2ce1c82fce598a69439fb998486	f962c85fbad0a54e1495972bf6d29bcd	fa01c79de11a073af63f693106e1fa2f	c6b08d7a05cb28dce28e20bc93d21a79	93dac304366fcbde45cf45735dea8e4b	3462f5dbc660b9ff53a3bfedcbd1d11d	93b3ab8c46fac6df79d7bec8aaef7ef6	f418122bb4e874244c2be757195a2953	378d20507478f189ce8df7488b8e9646	51d42be6b77dab15b0b9d38937a4f76e	6270d3d1e7262c6595b495d471560060	2525340e6e20ddfcdf2b6e9ee54abd45	ea9a99c8cc56711317e5ef40d6e54937	ab21085ba14a130196813a8f4fcc6fa5	b8e6d7a39b8987b07264b4484e001686	d702277ab8e15e7f52a7811253d62901	23685fc8c5829c28416fdae3e543d7f0	db681e7c00261336199de17c5890ced1	7c287758a14edd6979d5d192df7e244e	a5351660152dc41215fc786ef92cc790	25d7f71e986ac1352988e8cb28aae994	a2c1bad737e671856932b7fb54d2a4b3	f210ea9d34314df2f90ee3b18443ae49	ff3fc88414187340918702d6fd93c872	1dbf5105e48029556832bc9c561b2045	7fcc0286d3e4fac2b7466c750e74d50f	e94f18976685166f6d16032c210cdd03	8e31e19b2c221cc26db05274fe9e988c	6615d535f1ed41be866a2d6fb2fcf090	ef7185f833fdb7bd46030c365fa9ee73	b4d21b5f308bea272dde40320b98078c	24caf6fdf197ec43430f1d1631a87854	2acb4627c15de915fc83eb3e7c9f0452	705f7bea57cb1bd15474bbb03700130a	a4bdb15aa252583b415d402b7bed9d17	38df6d35381f2259ec6bf1cfec1ee5e9	1ac61605e36c787b3b28bdecdb09c7a4	51d14fc231a189e1f82cf86a87837f5d	41aa121b4775f536ee72916c256bf910	0c19cae5286586d1530c936930e626fc	0a89c2c2e5ec3f9e426e102539bd9549	56f2bc32d7709223b58c1398b98d6059	1082ff2b5b53ffff628b3301983ad6b5	879b0a49391eb68e7c6058e994fd22e8	be48f10613b88db6544c8ef2a9aba419	8bf82c85265bbd33cb0beed53d351d60	9ccfab8eeb8c07c5c3eb679f80c5b8d2	15f9b599a9ba6e6de73b26e623620c62	c5e1104f7028bf64e8bd0d1f217c5216	dc7b0eccbd26c8f302c931f64ddd4b9f	4a614d337435b9aa5873b81eae34f8cd	39896f19dac6fb9727b3b8465afcf06b	434d4c503c301e3b7644481904d1551d	50d0546d1bd17cb305e270b39a72cd6a	5a541987e3f7d05f0214d75a370e8a05	386cf28f34e5d71fa78f6336720d20a0	17c0972c0cd527989fefb889caacd399	5e94d6cbbae80eaae4cfb0da3465a10e	5e23d42fd26901058ec148720209530c	c17119519d83d1338ef35d8c33902b15	dc4a8c4f7cb202c88fff78f0e4bab88c	14445a689e709472d0f040a97c50ec2e	beec4ab37a4b89c341ecfd78723bb664	9048de2c7df3cc9ae89dd8655de51654	e259c2939fec3d7507df3751ce6e480b	505ac654efbaf0b88aae87f5bab71903	e1f8d9e9b1b2ec73019021682cb6a721	5488d5b4da5089b24d37c8973da98a01	50de544098bf9187299a7391f4b3b3b6	de3ba83cff424d4abc8ad564f27e6ae2	1bb7206baa2fbc0a5d65c90c1f8a5b30	50b3a1ce43e462fa34758e8627b61a94	3241f9c75f2b1bccc0314b30f3573748	881718a81e4313b6c4a8692214cf55e2	d94b511cce409459ecbd9e486b0320a5	0458367f17a93ace5a0b279ac435475a	0ca8a5a640b7b6a3dd32e5d716ed2fe9	9c0cbb5ab6b8fc635261f9deba8b6f1f	be00b21b143df79e5350bd15ec41df5b	c22473d52c6dfbafff7ee6aa28ba9424	0b6288604ad640ac5cd7d8cedb293556	4bdb3d5a0df47a23c9668ae61635bd12	269d6df74e520ba87a59b34138f958f9	ed9db018ac78c8ed83b8413f2b052af1	f6ff9e0716043de85a0794b985515acb	ca7e993cdd36cc02cc01e9eb3635644d	fb5f53c930e182466ac32775e36f8d0b	2e54b2fdf94f80e72352a67db8cfc6a7	1aca06a9aa0ca4aa282ebf9b1a92677c	49c25f0c7143eac63412e57afbe5f146	d7571560580e80d822e42d9c40ea002a	88e725a971f7c67de56a0af54fdc5399	1105c8306265c3c70b62eb9079a7ae4a	9197b7c8769a03241dde3bd995015260	9b0a44fb79abfe2e23050e8ebdf86669	ee3800c27eda11bd93fdfded315d0dcd	c9b64534a1e5491efffc345b167da2be	68066927219178bcbd06e2def7e7f5f1	771ff0574af739107c87bac1237806f5	f0d973b71691404c1a8e049746e226bd	887d30b49dd07db433779c26019b5640	9e31284094c5eb0bc6da4bb092e4dca1	882d4d114fc2daeb2cc520e1bec2d9ec	456693ed839a4ad3a78a3dba65ecd2b4	3608b9743ff2f036abcb38fd2904dd30	70d68fb589f4d32b61cee7a24262280b	5f2f7dc0e430d40c5830c3db167c8469	29791635271566461eb47048a9811ca3	397a61279bebc82d95160080d554ea42	1ff2d42029c1cf6dfc1564de1aba34a5	d269a2365f5e0c51faad3d4c14e17278	6d8010d5ba154f2df8890d6016270022	8c8de603b907499a633b191a6a57e54c	5b33c562bd8dea4f303442885be89409	c02b8a34543363da4bf2bad8238b6119	bff8612640abe3567e9b32cd3546a443	fece18e7bab9a5657e4d8c175462a847	ff1f5a2bf15a88ddf2e4106290200f94	b9586bb51e1f9a869fdf50927877481a	90c06afa0b21612f8425008bc3e222a8	2f0fb930d25843a855b9a90ea84d7877	c156ac61b0cf3e4ccfab0b939fd7a4ad	5650f2059568cbbff9e596b5122cd4ac	acccad68bf8820b35eb4367000d19878	ad1a5dda0c728cdd7a76f5814a62942c	e20689a9b204a2d730935359e2001d50	854e94e73dd4777801cfdc6636a8a54c	29e481fb3314cfa86b50b7f876ef5526	b41d7080302f845e684e100ea14e76bb	9164207614102181bcd45fac6cc9e28d	fc495a589b929964771e2c0a387b03f8	a6d4feecfb8eac321e171df53a2125e5	70d9dadcd84ef327f16709b0159a1a3e	2651c396d2c418d27972c08cae44eec3	8c7e38a7ee18520a62ca5754db0727d8	fed379b047beff2ac02570e65a0d48d9	6c031e5fc126527cbde78910b9a803df	34b95f5f101cd6b3191db066c1452413	076797abff1dbd74238dfaf71be695ae	b2d39f500354f74e30df99254694fba2	c4d7560a1c987302495692236db40b8f	5741f5144f9fcdbd9489f944e27adb42	354fa53e595789cb6e41d4e28f76a57c	11f03c79e529c09ace1d1a6e95f7e160	32e37973d48989b02820e2b295953a9f	5976fbb620d30e08955a255f418f0302	f3bcf5235a130aa000aeaee8c70a63cc	28bdea66d83a19f2713678e327e527d6	82d0eaf0068787c520382da15121f7b7	a3d25646f796d330e9a678652b4ff374	2af49e8633573804a5a2d21d7d1600aa	0e21982ea8a4c9584b99c27457bc4e50	fe90b51a97eba65e48c068a467f578d4	1c2c88302d893fa96d0612e9efd983e9	c379dba1b7265cd4640e94b5782e1a34	d9e0bfdcd0449d3c7464b428d5a95db9	18e1004c988395430f905b36228e76be	8af1d9bc45041b9cfc503d817359101d	29aeba9e3497bf047565b06832a0cf1d	c122e9edafcf9f4a3531ee9ef12c2182	f9999a6a7cdff1aea8e21812fd2391a6	4226c912594645e8cae36396bb83c914	a645496a823fe4125199dd231603fb4b	cdd5abf0168766f8d924f88ebaa1bac6	86100e0be2b295da794d605f0a7dc60e	565046b27084ce7c3a0f4bfd5f5ed871	2a45025c9f68a59a3afb2f8f443024f0	18261333fbc3442c7a176a91eaca6d2d	26aa844afd98d30a117c23bcbd24d7e4	43c1dd99d4fc4c5d2b2fece3b504318b	0e381a0c604535d6a37d9e68876ec962	646a17c089c7277588147634404be148	92a5a33b7c9a899fc4d0a39c8304190a	db32effe55b0193317371757468495c1	b4efc89078c470b62eb25836b7d99f81	805bb2587ea61da92fd60fc345526b51	19cd685e3bfdd54b7eaebc764b0ba423	ae097616b2df65f1e390289a79f48ce1	d11227064eeab19975387df9029b8e1e	5e16fd40d4a8ea0619ba0c2715f0eab8	7ddbff71e532ac6bb6658614b4d20e41	5566b0ec4e52c0079c35f12e34886b99	8352d21d7b40bdbdb9de032474c1b365	b0e07e34ef760e134715b31718ccada6	034f9a86934cb9754ea69023c289e4c6	f4f4fb8fc155c893859e309c00bad3f7	68c1cf26bf7d54e1198dce356e1f709b	e698e0ea2376142595bfe60b9d703f1a	751ba61822002d0ae0e89ca527dacdfd	31fd5195519661b1e94eff536d5cf820	63fcc34a08f05a5d07654f8d8d6d5f52	88bc49fa26275464ffc045fa958b5b3c	6bb8e1121bfc41b49d565c901bfe7793	3908d1fa03511fdc7b41fdffa8ea1e6c	09bb00f2ae969c79a18ba11d365f1cdf	d78dd156525b3cc0f36a47b605f58bda	29e89f67038f5ab38d7e26b065ed4dd7	8dccdbb1b22dd8d0cbb06ed7bcaded00	42809edf46b1340774224fe9cc1795c1	2e2b30437ece9c4fd6addedd9944209a	e4ab82841be1c425e62eaed651c7bc8f	9308e231def8b622c7eb4c48921b7b23	bd3561c58effc06fe98ed18217bad6ac	5fa4b88f21f84e3dc04d548972ae8884	a70a1d8c192baa887e1211adc323d0ec	7a54393ecb2f677fbb5dcf860b9cad1d	460e115a0c6ee8f2d47308a5c90597ed	622dd8796843a1e774069b5f823c8588	1133946da1ef260a95a736d5af005d95	9d3fcfe488e023da4ce2c112be85a5e1	159501c9e25a9eda87fecbaa874014ef	1c258c264ba657cdf5641409e0a4905d	1a1af61d6e8b351532bb82c3de1ca6b3	fd479c26fe5b4fa0312d556634c05904	30390ad9352e6dd9e9be97568d5fd0fa	2e7a990acbaac0ea6386647fff089f4e	bd04912bd6be8698789dabe4d17b75d3	d1a82057ff914d6389985c6d43b1591c	7c26905f1138fb185ac35557a11ea4c5	b28344116cb0b4c63d92f177dc72a91f	e6dd25d3b5555b05987f4bb8586ce6b6	055dac7cd1025db35631dca57bc31278	0b4bda903f8c9894f5cf3889aadff260	afe1de34ac064f0aa93898077a6f976a	6756f7752738e23ac90c7409f3ce1efb	45ae7f89fa8695e4502719189459860f	03f07cda7680a204e4c155e056b8e94d	c8c5cb0806cc01f880b4d4ab07401aba	3d86ba7658219b02e1263615b9818a0b	1e45c869ba8cf177e52834a79f72d7b6	7f18d12a541d8170a99f6d8c5f0c1a29	c6b706250f59f8954abe10ea502e53cc	7f3d30a7698826a88ef9ce2e51b9eed5	9af2284a03b91923c17f84882c81f7d4	0c8be7ff57374ce06722cdb4940e1d73	ca546aa7420710e67f9123f887062c27	03be88557cb2b990697fc049f4497ecf	bec2a3ecf5060f4cb156c77c3a6d9d51	9d8ad6b8c7a388391cbb35a153f8ec93	486b49304b19f4d44e4965c0b69e5f78	a99f69e9da664b3dae80549878f816d2	dc9a700562d1520b3b9e818c22589be3	a47d011e06aa4067ebcd13abfe1f902b	bbd611a03aa5b5106b4b2e459f971651	bd71b40f26458eb6db9039b06b69cbd0	2c65cca5601af9b53a4d6267075d5138	f120be706038d48f6d6c91ca64d830b2	6bd58f5f71da3cbceb5dc7e3b050022d	8d2094e3915b608c2a8bf67b5be65753	8a25e6dc9a5eac5a77923ee4863e1ab8	99a517e93835b81b2ea32086e9daf109	fd4c5b7112d1b48e768853d12983cd0e	21fa43751d0ef08f2d89b1eb3fd02979	e32e12c9a3e8fedd8e38656c5a947d5a	a0ea3ecda2be5c8ab64e8adb7df737ab	3bcee5ff5eeb460e7c4f8d3aae93546a	ef224c92239717c6c1c9e01e27120822	1084fe2e60104ce2541aae0468387ed1	3e767c981ac8d1d3a3edb8e5f29bd990	09cb4ac8c906c06d1b6971d2a54d6e36	22df8cca3c89814feacc1f4f4477cf08	219abe25e87cc3a120c79ff1c9bcd743	8dd3831029d29465d780a98239ca6bb0	a23affb8b84337a01dacb03375debab4	258d8d00f50aee643f7242253e1782f4	5fd959cb4dd6cee296c30fa33c04b6c0	45bd904918cc706293059d44cdc343be	da49593b1a4e3fb8d7b8a22e3c3ed1b4	349a08971a859ce409f08bda9f60c98b	73015de4bb0382dfeb56d4339ea90396	ad79df8d04f00edb0783e71bb740660c	921e34b6bf2c772dbaafe41f73fa62be	ef5290189a31b707ab0cb5d8dd92c952	51de5b4cdccfd8505823f5fefb9c6d23	fe6b08a5813c7ffcdfa49d498f1e6c54	330c98ddebb89939bfed06c832470cdf	8cf2aec3660906f0f110a8f66f3b6724	27c64a1f059a51cdc3a1a75a5b010dac	348909d5705f2e3d4e61540ea508deb1	ede98e486dc6198d3f696bf269e8b9e4	ad3c6d7c19fe635dfcbb88b8f39b96fa	811614bf919e1775e7d49ec71e10307e	7b2ed57dcdfd80149c6099454d19526c	64a79714ed886d0123763ea87e37f886	3803258f892a9f8b6ee2e1b6de8436d4	67321d093eb55c4b4e0852b9398e9bfb	fe4c9bda3c8e7fe400aa6c7c8a7e553a	f4109b17d96d110b1ed967f2a5562219	521e05df1e04ad40cb29b73b53c7273b	7069d4301c197d09379596d93b6b5f8a	15f43998302700b5abd32b464ba75e76	ed57156f43f379c38e01a808c2dd1e85	22b996e9323a0505d75bb5edb7ac354c	4098487c6e071a39ae2a03cf9607e039	37dce71530801d18007d219951ec936d	8b7e3780b75a8f8b31debcc34d448875	80fd7e603e808cf78e48661ed72cc480	e24041fe0b714b2d1f13d1f9d2b3f9fd	69efb0830567bf3ad15c99809f8e1a4d	033f8780e355de102b0fd3b543b478cc	f616e8050f1af25fbc7f6c9ff71aec6e	b2b96a018db99e5912b8350889fe5270	d917843b3f425a27463c453f2d1f00b2	c843011efbbb6ba1a2bd71335d423143	6018ae54a0414571438c7817836526fe	35cf6480fd1cf9c7aeab6da594cd510d	30d30dded1dc9ad1b23b80a4530b0f32	bc809a114f9b03c2d79a24b6031ab567	f969ef6b8f16e1607c45cc4244316db6	955399ff75e1ebf4b73f985cda2f024f	dae4cd39f74dcc6ac77e95ff91421a5c	f15ab37773d6643c326fe837ecc91dd5	61fa88dc5ae6e328f1112fcc8eaf2b59	3497885a97523593eea8961b5849c1f4	1ec1f0036ae7b88fb7e49d2da4d0a174	ced42350f2b7b2ec606427a09d991f63	4f9ef8075ad8e96e41b7f09ef97ff245	bd8dca6d14acb1a93d084f0b006389cf	c83cd252d137045a8b3b172c00f6c783	cf46daaa63fcddd299f0de2a97b7cef4	72c581875bb80ff4b4f02805230cc532	0d62ecacc573722eacace2377ae4a16c	93fc9479d179d58956f0e795cc0b606d	111c2554b65149469623352f584fd6c6	773a8002885c4b0a72df43d641f64bd7	b95e861081581818c1a5d3bb0b4b97fb	04ac6f7864fb0ad112bd4d27d6bdf941	a2973d473f8802a66a364d340bd7e411	0eab0cebfe77905861041346eb31f952	2f03ec30dc0ea5c1d9bf83bafbc76981	6cc31beeb909a3929476ebe95a979dab	184278998536a76fc26a5b953f1baa30	4fde7ff333269aa7e8909f8f5af0ccb1	5e11433417597c0359b7686a5e95688f	64d8a01f9942e1add3bf15e75c08319c	9523ac564984e391ae3aaae552250180	1d17101cc65c29e280c18cf293baed33	e2b45c3d359edee8ca656600bea20506	c7c2a63c6c42176214de22761bbf5538	bcdf430c7e31d01514698bdeda1557d5	78725830610f0f022b26ccbe5c93b184	9546547dfff83565f2ed03e5d7a0090d	0e880fc20431f1388f28b1c29b1013c5	f79acfc1907ab602fda8c3d3b4123774	e028dbb8a0a8d36e44d2834a60696054	48d71048cf50f5910dd7ef07cd13235c	9c9c5c458b9db4169a54813be5e04d83	0a7ca97bab12bec783074d2d54d7c25c	8f3b5728bf6e356dfc15edc3bf6dbbe0	a2622b27ac58b788399410db2fd024c2	0e3a5e5b82c5ee54ba3c506ca23f7e83	6e186846c5b911a3666793f363a44600	d0428152c79479181f94d1fe150663ba	2d4aeb00d9f0e78e3cce3b3e2bed5322	d04a20f5a10e5d4f9e38f9d7024be57f	25c56bfd3b402f3c433347811d41c204	9cea8125da08e3af66b8a5b8a8882495	2642e638fd79a851979aa2720a645ea8	8e5281219f81f7d459e2809747d4d59e	fa8bf31125d854dddd62e7030b4fc37c	c2050e8aa6c230b8f462cbe89e10d4cc	9e196d5f717ee77340e8b5dc2c477a80	1780268d2f3b9e4d15c1f1949d895aa2	50ce18bf35c2344a1fbe3d0b9c247553	cc349264ddee8924753c723fe829ede8	76ca4540dc439f40c7c97e426f6433e6	61ffb962c81097a6cd3821e6f418202d	156d15fa43bfb7cad19ee23a531d45ea	cc67297e100117e255b0cba852b35468	c22123789d77f3699226df4d4995cc32	e00a9fc9336c7cb8d70ac876f0298322	b00d80c0527578320be42858a7d433d0	2a448e96bd36161ad343b9e4bf9e26c8	22bb2749751dce928e607d1b45c7a12b	722ea1aa54dda9d98b9cd22bf0c05b5a	4b3b7838e7438fd037d486097f1eb758	5cd19d8269b8bbd0734d169dfd42b092	51eac99779cbcd729c07c2349e7601a8	488d3b27f1c96f1179724128aac6442e	7b352dd97d8ed39762ce49b04ab316dd	2a1a798e9c1644ebeba9f2518d689ad4	c22bf7923b6e4c0d029253e2a6f28616	d9e814a99ec5042d8c7d51e56001a1a0	20e113116068a4c8ffe141d234d16dfa	39b14757f3ca66f98e8c75129e911d33	3c8091434a991932e90c5040bea7c305	f83b7d9aa7076d90e817fc73ae72ddb3	e42b2c272bb82c4dcee2344e2a821eb4	c05ce2d1acf52825c5bfd4471d59a5ef	4fc32b6db2a991fbc2d40f73280d46fe	68a26dfdc998b2417d726e98d7b97202	0e1131d8597423c6d2f8ad7adc884f63	e40500ba0723d770cc87417bb19d6e18	e40a30015fb0b1d4e2f80113fffe0bdc	87e6deaeee8ed04aa8424e7dc348380a	bf317c6291dc9d4f90d0c2b09dff6925	6ced708f78dca8c0dd166df25149feb6	cb49d9d1556e1d334127cfa72e508340	775d78335f82bf6b317374188faee5c2	5407f0c542a74dcc9e88f887b5b1d044	f9091a55af6437d44575957ce8220cd1	d66ddf2ec7a1debc9af0d961c378e874	2f4f7b940164f8478d6fc5eedaf26b57	8b48519c6047e90ba836f4f64197b04b	f8dd2660be55a60caff2cff852851d94	2b887df763e907de66cc344ef04ec697	023111755a56a15a802c90261ecd526b	c585882d4d3d8b1f59dcf1c28324785c	ad2732f0e4c33cba0bd72cc015b25f0e	0d6c5418b9863536a12bd9415f5f4f08	f082781136389902c62308478fd33792	36e05dc2bf70f3292790656207a86e7b	315edaece944c5950924fe9e0ff28a83	e433e5e3066b8ee744dbe77ec09d3f57	35aadd30ee9d0eb6978b890cbe2dc733	85d0730944edf4f04c70188258d3c14e	d183f655abfe72352071500e2fb04957	fff47deddea49b0de04ceecdf4da96cc	591c8c6c66e23868ebdff576d0790421	9bb4899ccd937b9dc5d6a0643db07ffd	b4712ef228c4faf8d026cbd93f348dfa	df6878ea50fcfc552f4e435d11c21b19	2f3d0481c8a911a0de09970f74e6036c	c8ef3bd327f16a431d4a58b284a823eb	5eff0768e6943ac7b9a2f363db2e8f4b	15ff9c58ff4df65901ba9505695a3d7b	e81b5b0a504df9460f6efeff3a6a4079	79b6731ec134f1bdf9e0822f58b21e73	d05d1263c8b2e6cc9d01e014dd430422	a55335fa2f8f63120140b450fecba3d8	8bf8ed66f0e91a55ac4f2e6a07422363	7c2e71cc07e602c8c0a6722a57e83add	0cc5617749671508e73dd7abbaea2193	6458e9548af72cab360611716d3ce571	7acc92c719c5294318f84f0d42d54a97	d81ef7f20f4b1608a546395e564e9911	df86359d6da55a44e701425786de5b9c	e79f2b30976981545a73e40bd9169f7f	44d4fc547f66d8f6d8edb71670d64557	8f93a192acda093854f7eb5d2e5a56f7	5e8f438ffac23d79eafac11685b1994a	f64f1425bc34564378b11e9d51be9dfb	1c770c8429164ec1940583d5cfd9865c	4b9c416541ac35edf8fcb770238c0837	e23734e7b509e163a87f0d334d17b192	7ae55a629745056c115570c328012d7a	be8f1d5d35e052da2459f7a600223c19	bebb53cd90fef57ba8d92ec1f8ef963f	60bb3b5c34a603332367ead75f095a0f	750130480768e6a377fabd40be9e3d23	e1351b6d45415544c6fb4368b7f0d055	a98f647575974bc9028d6d929ec35e43	6357ee212feb4050cc08853ba64d7bb8	0b642a87ee14c6588f0ba5c220048d2d	bf721eae398e6afdfbb4b1a0e7dc98dc	d79267d871472dcde5f88cd9f90ad254	b26b2a6057e7334caa0a02ac7e56a472	5edff8254a75615ae6e1b23284e13f17	bfb758aa28184610485715737a961d56	644953035b08c86895de7e1fc0b1d70d	3671fc12bf5c5fb30e4ab95ad4d58b34	9967e9179318f2303eb005c6f1c7ad73	d76680e302552e260c962ee1d191ab7a	e0defbe3c575b7253a1157943846f050	d6146116842701619c59a5f49f313571	b2d93fcc102709250b54256dce0d53a0	9125fd44ddcbbbc828eb3e49c6dd3970	622d4b277eb8055836e26b649058428b	b20521a3b2021852f0a5ad6190bdc65e	e8809f79e9c6aadee4182a6f6f3b751f	534270e8e1ad055e628c3d80b947ee75	ad99eac6f493f7d64ed60956d959d53f	37d370f895054a84e1239e459f5fae57	3096dd17accb0d82c359dfe03f2a6559	1b35db629d2d7ccce795deef0dfd22e9	0a47c5c98235742c8914486c2974cb8d	987913d2bc6ba324dd9ec5f6aa8c6c0a	c1d57e6ab153c804dd969eee6c97dec4	493657e0bd03967fa83371179ae94635	2ba9e983025eb3a322f5265a81c10df5	850cb9442064bd5ea967ec871346e78f	0c2e84835421da917ac1a2a2a056b73b	06486101a59826e151aacfbb54bb6295	24aa08de7123a4251f5fc1e1a8deebb0	b1a92acc5f568b2616adf0a6d0e7274c	108c85c52c7ad974c0f6b470f6fed512	321c778248bd96af8aa3364f2a64060d	44b34cc6c51bd143e3fc835b13c70f79	7878b78c9fc99ebc01857fd1976fbb73	7985b9ec16c24b9171010e32532cb114	49e118df3042c81942e80c2765dd9742	192ece43758b3a957b9fcac76f311dd1	b888b8ca683b5f9bd0944cc9780ce105	e28c7d10a61a9b930c521dc938448b60	89ea81f94cf3de6e829ff564393c8a12	8fd84355394df8df8a7c9b799a5a34b0	5729dbcbee5f8442a30d8fee72c1de7a	4539e615824b94273c38d5a36b05908d	cb030a9fba669d19eaf0fd34ef280e8d	fd85567aba862bc4b5cae656e394a048	6727f7e6b80fae09504a3809a6460644	ff6477625c195f1fdb481ebe2ae9002b	05bc53bbb32d227fb40800f03dc2bd20	f7f12be47863dbf778f846141dfc1483	83688f08e55fe49ad476d3555e1340d2	870acdf4b4a8ef4eef5efb5bed097c06	68deabad9041270111a241629362d0b9	f093f43097be88202b08ed6d72ebe0b5	2ce30992cec499a2c5c409c4e0590e2a	116de64498cc6d11c4ea8133c0e91008	74a7a4382920f70b9bc733379b62f09b	ea0d23626426d4e377754753735c98f8	05063eee80108bc4d17d3b4cd23ff620	51848bd8eaa0affdced404acc2244ffb	f642cbff1c18399fdae8a5bbcdd3174e	6d16cae51cd964dcc33bbcfde35d3b6d	5b5d16d61cc66cc0cc67dfdc14b9797e	b935ba5f5effd3370a0d0f1b8239ecf5	1293ab68e297ddb5ab5eefe8a2fe5cde	ac71606f95a5b4ecf1a42bbf1c415e22	ee66f4053c0a0033291a15dc21c345e8	178c0135a1b12cb3cbcaffff67e34c6d	f31c9e1adde2d8c58018a558cf9a3dea	fffbc32c562b5757720d2ac8dfac778b	a07cded1aa8e5de3833070a18b614bd2	831fe34a04f2077814cfe87a7dae0ccb	4d7a88a8e98bac0e4b472fc7547ca503	59461a024602e7e796c6901ec815d434	75bca04512f42c2718ae71326b729feb	75e6ff348bd744a73d14c04efcb411d5	c1d9568f5f90ff0ce929a8c7a025eb33	72c9a5180d0112ad0788cc963c17ce69	4f1417da9691aab982b1c2ce5a414f76	477cc94cc17f6999ea63444cacaa470a	9ca5bb80d91595ce7aa297b5cced307c	33aeb82ee809e005f92f67830cfcaf70	4ed650e75a1ac6114c2dbe48b0c61ad3	842af39e5784c922613caa4864aa9fd4	e392a3d5ef38dd118411d664884ab01e	669c483a5c6b63b62ebc58270871d1a6	7a144deddb42939667e8866dd4506275	27b82418aacd88b7d1baebe035a7a290	2197645d533e7a4a7a4c4fb316c4fbad	1e17111260d295c88f2d49fbdb4182bf	b8f07cff10ba024f326dee82ee607a5c	bead43607c168e0b98807596af245e25	12844e7fbb88e2be659fd2dfa7b0b876	08f1dd5e89fba31cd8f947b8ff65c37d	fc40f719862347f5f10d969688fb5868	83034361ff932c885aafb0f71bde6e31	97eca86624c5de30551bc6503159b6d6	d02399ab6a50a73732e4125c0e38a3ee	a1b0bc1e8a03162ab119024f045f8537	a94af03bfa90a656be4dee69fd0204ff	2bfef50f3ff72aeeb30b61904d9b528e	e7ade4814564db3112c92b93c239fa46	9f3288fb1e9630e6899b984ece2568c6	05c4b90db83db9420c53737ea3698391	e3598de06df42002ebf18afd88064756	e4970b2d346916d242027339c7cda672	f1c757605330bd0f56793444e2cd2c0b	22363d65e1c22c39f7babb1b2638746b	20d8a98013b1d035219b3e4b41932fbc	4103f00deda0c7766a11ca1f6c131872	cdb3ce6e593a5ee4b1525c2816a8b522	103051aac465f6c23fe600761ab0de5b	d3455d46ad498fa2faf21053125d36d5	5e750039e59b1b1c3d6dcb388525d5eb	8875c5c487b65d42a6bdb50862e439db	f88cbf8c08111cbeecadea7044dcc9fa	564891ddb0c4c3d420fc7ec50201eb57	4ed84ce5d1a5aeab255f016107bd86c2	9d0bc209bca8649cc8135957780fb44f	2568aa8705e1a3ed161e3960c98aa01d	70cf108cab158e0e852f217aaee750e0	040f4b83a014a406154e299626af6835	86c5d2dade5112a300cfc699d5f9c1d9	1e1362a5cea77231b3459d4cf31d563b	ee460de40bb6b4faa8a5f7c6ed45abc1	6f7b19d30122afd3cbe36d13a1d14f5f	ab44233787872e0ebd67c67292ac81b3	268395e1bd23ace238e3df85e2602f31	2d709f182c79f6e5fa82f3863baf47b6	c982735b6d32d4abf4f73842386a3948	9fa3dc7d64c93c7411b48933d69c764b	179b993f19c8d82f75d3442811fdff6c	92e09e8c045c21df750d200eb56cf58c	1bef64a5739e3c4314e644a24a3f35b9	0f9b226e2876570ed51fb8459f9b7be8	5940c62d7cee68d28db81473663a9b75	2d650dedb21ad3a69d0c3910d17ffbd4	7da7a5e843342bd8175b794788829e93	11d98b474ceff3207500df7cadbcb60d	1b405ca4d663d91f23653baad8fa5455	cac3fd1aa257735fcf709c2a6d880885	5ce78e88ef72e9c79dd953b0aa4933df	d6b4014c79b828a435ed56df2c4eecda	64dab713f85b18820ced43e046faa699	0ff81f523e4a256336c1547b45b0e84f	5283ce55e0f81d77d25c1e210f4ec8af	739f7a927ac2cc7721158df2b72cd7e3	25735eb2a550df9ba2060f67a12706df	0cca143e43c2a1e77257ca6a38f83795	d05d8a4f046d5c5d9d2abe780db461f3	cf2c26d1b4363a9164ed00c3178a8a41	7306fbf968f496b294c9536916a14e9f	40452edf51f070e79b426220b1706a74	cb4ecf0e5a0159432ab33d8db907c636	ab48c015c696bb7faf8b66b6d3003189	8c36c3d8b37975cd4c565046d6681e4b	fbfe864cd31be7d23da7188ae3e965c3	e21c8b8d4a1716c8f75c134a275263df	d73538872b9127a1294efaa81bf6defe	7f0e998a23c0dbf39a119dd95eb59a06	fbbcec06d61d79977fbd020e85385eb7	b2d62325c504838cfd9b8a0790611987	d0c931ef4a23dd26fc07918962710249	e79698b6fc0c176d1f91184e22e9bc15	3e09603d5fcc2ba97be269adf724b8e9	7c4369724ccf8241ba1049155916b924	35f9837ef2d53bdbf30d1423ab06d28c	433170b65ee1db3441ebdf85908672d0	d01fb6c89cc26cf3a63f0d24f548978f	e20d4291136d3ce0a0883f6241610196	1aa4121fae850966c9aaf5ba9777fc3c	8c1a404c3412715dc86ef2c2d8dc2556	b90d1e5f3d98287968991d8fb67efb06	0f45280aa434b87ee297a67a00a71b97	73038c42aa65297663590b6cf3039a9a	3aa1a3857d3f6249dc977362cb8ebdc1	f325939217eaa52d58b80af54d56c647	ece5dd55b578a21d1e1ee53df4d9b17a	269f8d5e46dcd8c78846fba65624848c	eb9ad955c3e4bb468647af0138b48725	f70a1789416be50f23028b087f4241e1	131de0c43af948c80ad0008f3d395a0d	17c658870e6ed0769f9be6b5f63d2da4	289f0425a748c3c01ec5abf378b1fd5b	50af3e87ef4036ad8a667ac97f2a51fe	67380b228d8fa3d565b883d342281a01	8ddd29287e25d68d45a3602401c507fe	1018ec3ca7337222f049f0f219351ad3	a1d79cfa82a7bbb5387b5970c187ea8d	31ab0c76b3dc48d62935274f4f8ffb15	deb18850befd20257c2695dbca24d973	59d09aa6d423a5cc17482de2bd90e7ac	d4e67bafa284022ce0a2d97de2902769	c2474436a7345bdeb5147c6f488cff7f	565eb788433094300eceacd42ade4899	756bb3a994192cdbc049d74ff595cea8	05ce03e279529a21c6020b2275ad35db	5ba0a09fbf42ae840452f819e489eb19	11b6f7641b3e53c7251a4cc8d63a46e7	8eb1a89a2e1a1b4f22efeca27be2c88d	baa6c3c962650c1460c20d39e58f03a8	3f08e8e812d04824e6bc34be8f766b42	5d4ab36260e75daaa3642378c1620eac	96c0d6b36e6ee3568947857aebfb6537	7a0ca5095711a5c3d0d5ca304f73a2e0	aa81bc1d8774b1a5fd3e31382dd5437b	3e5cc1943227c1d07ef8c23bbc710829	04a40ebf9b8b8570868c2103e9a9d33c	2bb3be40af4b88e16e43d6216f1a140f	ba28435c3428b45f33ec5ac5dc1cd1a8	3500d4fdbea0cf13b6f9e614cfb1c6c8	a89ae0f8c9276f01345bebc7cddfcfec	f090931da17a7ad59c587e772ef97134	55e793c0f4352ebc0fa547f6c02f6e9e	ffe08044f040d3b5dc86bf788143529b	0c06a8c6a30b823636ef8b3121efe722	9a0bcec695588bc745b3f0d9afa9d0c3	fbd9f6eda58b72d9ce58b982b4eceb92	ea9342e852d24661b10900a7718056d1	97a5c282b72dc6033bade3e9d5f3bdde	b292b3274f53f0f4188eca882c92770a	7c1cd33abebb3cabb7006e0297a98f1a	5e3144cf830a4efd8b322d1854398578	c5178fb4b2ab6c2188b6dd0c5d6c1f2e	c47dea79c0049cb5e43986e2e20cfaea	d5cd121a567f1c282fc89973d85bc078	aacbe6f255af56fea8940a240b0c4ce1	e5f4f3e2183cedad43c163f50c87ce30	281465169c731d08f1c026b020e2c0e4	9dd423eec95de1b744823a7f8f458ef5	b4dfc2d515226187f07770db48c56f23	ddbac0960fbf60e098fd814ca0130946	d4796b297934fa33a1e57a5016f07bbf	2c860255a3eb667b648a7ba2dcf77482	634dab5144679c381729f29de9bb20c8	cad80f5bba8ae642ce91ef4cb321ef85	678c704f954241be0901c5d02267faf1	5dcccde5bb6aec55ee4015b4ad8d6b94	d556a531252142a1158d4b4bdaeb21a5	5a2534fe42142bbb7c73f9fac3a1c8da	858377b07ef4297a8e99af2aa7bd41af	1b8c587ade117b2745461e92e508101f	9b05b0eb02678542c0a30a2405c743f4	f0323702f50aa8570003ac136922a989	706002edeac9f6e7e7257eec6b2b50c0	e605a9c2015d4707d4911a27c99e083e	4fe4cd5d527fbaccedfd7e6d9516c0fc	d4c8eae0389e444aee2cf0b1fc06c24a	30339d4c01d7e1f5f59b4c145cf32395	fe9e0bcced7ea3469be920c0258d36be	5c759feb6b1fe29560f706fb7de1779d	9bf80d9ca6243ef201aa81604d9072ff	28b49b72fcdf6229ae737496afe05697	6f23c3ccd0b8ffc3478cd8745da66413	8ef416f2af07a02f8ca5a44e55610c01	8a9b6a6f8a6c508d36c59ffb76973e5d	fa1602e15a1c907e2a54ed3d4ee55635	7ef0c6b08ed76302c1b7892e0b0b8dd1	6775cfb3d0c2205e27836fe67ec5ef75	865d4ac80ab3d09d9edb5609c2efcb50	6d906bc3e56a6150f150442f71e06217	68cfeaf879feb43090dd3286a06d87d1	164717769470b5d9ca704c67b28282a7	d59cb4a9ba3a9b3f72f0bc1be6613e1f	848c84fb1bfd402d2eae87ae596e4c7e	0d441688d36e34ba55e86207b350f274	8cd3abfd8131d3b8211d9e3efbd6df96	319cd04d335e7ae983e2e8a5ffd7c6ff	72ffa91a20c55cf9ae67b3d8d5a0c4af	543b7a8db7d24b16042b6b9f064b7482	f8f3469c07c7a9edf3e29a14ea158062	1eafb3e0a5cfbaca2c2f3be09148b03a	d5695af3afad7256ad94ba6a38ccd4fb	2a8fd36162526473de00426535236e49	082379880d1e8fe4ddbd67f2d260fcb1	3e4674fa3e20a571fe75a38ce540720d	24c6e4b07238a3b801a946f1a4e78fbe	1749baa0a571cecd9d2fa3329408e9e7	fa15202496a18655772d8f977fffc28d	9d3691d42725cdacaa490a1fd994f46a	ec7ea5550e7468116ed19fddc0995abb	94b8ae33bae8041f0bc376d7b641ef7b	c9b4697f9e546ffd3e6420158f656696	c51bbaf6598c437230ed40b382eea503	a8dae2a12b812bb2bb02f9ae74a8b2b0	594ab4b4b039272de9d5a3a89cb3111f	8980e7cbca319891a9426b6d4abea1b6	e2cba17a6ea4f7b4705301b51a30df26	dc0c1aa64c81c300427fd45b21456ffc	e5fc800fb6e1742d1de271702c68696a	9ff86b654ba97102e0c8be98db2508e4	eb9b78a4a0288e638279d3b28ee4acc6	815543b94f1cca3bc676bf1a54366608	14c3568d28f74bafb8bc3e39a8fad398	32875b552cd87894e3b83a1447d83b42	450d26cab59c500330a51bd38dcb619d	f758cec77a38e943299b5dc201c88c6d	53422a7c7cf49c9816a9053075f9b603	a253163d9fa13dfa01b90cbc47787a70	2b25ed027b7614fa5f687d6750143141	d84b2455145153a45f3e719a1022181b	d14f928d5cd87a88b945aa17863bbfdc	25a2cde958959f1d334735e300e137af	ca55a8214d50ef609c0c450b44115530	a9bf2df7db47c4da90158c090875d05a	a5e3cfb18eb2fd335108bf5b8d60b739	7025752e2d3cff878995bd92d57852ef	86635f386591c9d7a3ee9c0f5c85373d	e24c0aa26a03dbc84487c4d8792d5ebd	4d9e8be0959c0a037ba04a807fdbd0d4	be7dd67c403c151afab8908cf295fe67	deae37c34d637fa3b62944eedca1c76a	d5e86317473f40d3d4f1312a50e5bc2e	63c618a8b66749f5ac5e59ee4ad65d00	2398aa48b394d9d3b21a734933cb384c	2d245ca9e9b4e1572a634f72a7d6f1a0	0006a0f313a61a2753143ae8c1b48744	2b310965c943b67ea51ca068a4398328	d613cae3b9910a7942dc8c545b6d67f3	baccb9795819a6a44355d8b42c16bc7f	f1e0a47db3fb5e11128e8669b5666ec7	3301197157f49a96f58fc21b039a9d74	1dfe6da7766d4845f6d6dd96f0d842af	a62f887397886dfec76f35642edc5641	c1a1919330d61bd3578658383eda616d	170afd0c4a3f960e645f453809016834	6d08956c09a258029fe5f75e553ee0cc	ce283f454e8008125a5557cbedc14296	1826e798ed5ca5d18341a3e3894af5a1	cd2b6534ca9c5d0f39de19f923bd5b96	636989ff79be93bd8fd2982c598671df	c5af6726b852a9e83ea6e4c60fd9c736	47d1f5225badda321086165fe726552b	2b5a0e8dfba6c9c8e1346bff33ed52e9	1c90df74923bfcb3ea2d0913fada2bd0	6fed3f712c0d0c9e19abd7b5ebff6906	89979b101a76ab1f88ce854f074d9b2e	7b0d58b07d9cb3410b6538e6dd76c489	807b0a766b5b7ee111decaf5954994ed	eff3dd45d4350809a244605aa61c9a4b	af2faa3026aac1d3bfda6cf01510c8f6	ab2570f4308213d79dc918778f4e9189	fa737b59667b8f194293d450bb83e486	7d10c46e215705f50c423f964587e0db	f3d04d7e385b6ee55e0037dd69d5bfe6	8d0f5ff53b45b34b2000197dc436e4a0	5ecd0d4308d02038f859a5ee7440455b	f704c3e73e9c5b631ccc70728def3189	199e4ad267b5e760497d37fb2b867a4f	4f18c20fad7026376b37346ba6aaf6d4	fbd79a05d09beffab8d2d9f6a17df378	50dfc9c5acfdf425afb56b74d9a3608d	a3604bd58b7e0ad3512771cc03f97dec	f0bfd1a685054def45e92ef13d432d50	2df6fed1059b5eac249400bad20e8c5b	f14b669489a50dcc088320b890a473e4	392e3b7008c9b76479b92368746341f7	06491ffc2800225030484bb3c8be7781	f87a1e44adc3a1edd64b35248a826888	720ff3ac125667c0f11c83c9a73c351b	17789930a6475b7499474e79fd09e359	11158ae6c76527041857f7d17283d1f8	a37067a792f0030b3ed0478007961d17	7d50db974e58b367d1987c180500a59c	ffbc3cbdd6056ed44e3e547ee6ebc292	d420e503dcbe09095d08a3e4d20a7294	1b094bf5e3d96c5bf844331473969122	9b770849077f23edbbd28f402d79f3f2	d0604367a49e76e0b638e43020a66efb	8489b1fe33f9da180fee56c4d192ac8d	7d6c556736faf9a09cb52a4a1af9651e	27bf97bcdae6f65d28144c8ad3a1b47c	baf6829844e6c9ad8e9f916e308839ad	155c241e1dc5575249f916e579979f4f	979d94ed98c1b49edc9dbeb2552f0e80	3c09314ad28aee5ec8002f37166d66fd	7ae946b9243e30fdf7826b42085684c1	0e47d727c605307fc49088683cf83ff0	405550423126e63ccc6dddb57449e871	6f68203c9154cbb822007432ce741652	4eec4b366b24d4e3d213fc0493364714	a98d02825bc00c974897482bb7562b80	da4d80e67866aa87248c882db59b5b12	1a89091c3f61a039f685d4b9bf8893b0	826520db5c6fa644f8cfdbd870cfc19b	28b400eefa2be5544d01b4e9adf28e20	67add98f66fa8f3738e7e90f859bb266	f625dbd91b69f7bbd8b6e5a4331c831c	8d06d4766ac643ea1f292ba37e76ae34	49e710f14dd74e8245e88a0bae425471	3f43506c2f04f06910aed6ab23a0ffa2	0af8ae2756de6cf86128801ad550df15	4b8650c3a61000a576636b1cc1afbe72	81a2e8f0dcd6a54d98fc92de96dd44a2	d00c06b9e714f3e2513e5fc0ad144c84	c0ba699365f7bbde11ba174ef9fe009d	b325b41e4b16826f94d817b6550999dd	1c7c3064aa49379bee8667f213c2e3ba	565d7e27eebe0186a668021618cf6489	6def489b42b7d9208cd25389c93565ab	9091d9aa933145649d3fc2978175bc95	5b57c7c25285751e76658a2e38ef3c85	27738b0ca0b1af5fdb9f2a56587ac4a2	099cfa87a5f65839f80db5e232edf598	50c1aada07dd7517f5a6c54cd7fe2076	5359d119650c974b404b4fde3242e822	4d2423c449cb32b23e97e0082e27a452	0a83ca2c32adfc1a5416145cb372140c	e8d6e096bf3ab001f99934f6d741043a	f6d770099dcbdf85a470ea9c54c18b7d	c9b62a8af0474cc700da4570c7616d94	bf882aa1449bb3e223aed32338df7812	3ff2cb5f7f62df7f719072811a885e6f	5a58031343ce3007da46e483055dc802	5f7cc06acedb33a0149d413bb1754d0d	33ca22de34e85d976f2a8d39558e1fa6	019d552c82f4a9db119a44ad3d203f7f	4e4bf0bcffa6b7b67330f8144f34bcf4	d303fb4d6b9bb0662b1643f23426b7c4	b7264a151704d45fe4307829f076445b	c3642ac54fcad74acf63ccbe3d0cb80e	7ef362481bd43feb41c54393d30c71d1	4b9a2453d28da9a6a95a1f675412fb40	8dfa93f9d530148c8d2586ff83faee20	d78463d2e78504d6cb3c64dbaf6feaea	73abf80dd20905ae175a0ce5439cb923	16416acda124515cb90ad076ff9bc67f	42ad1e05fa01e9454bc375eaeb4cbacd	2cb20be67ee48f644fc12277be67e673	04610b7264f07128d456e52c57129e01	9a7582639aeb95bc1525d5af17ac793c	217e6103c31d09b6b012d43254060bd7	a733120c0c49b32e650cfc29936d5a22	940e17123be4622fc7511b0c1109dee2	6c47c69655927a7a02f47a397aa341c5	d7fd7192c0ccc267b3800093606a0f0e	e6fda39cf1a94fef25debe3e7f7ac8dc	e1d22b4e496615f38080f9e446047201	a4dc27ea45477f4d94b7a134a4413aea	251e075b3d05530ad429cbca95f5a532	5ca670034fbbf8d51aa4cbcd24097527	b7059543009426b2257f995f01260bff	eb85abea2f42ef1d0e82419ab43b8388	4138ac10713361e738110e345649ad81	a421b5a5e24cbd1447b07c737dd3a37a	64bb4f725c90494954d7a46b1706b5cf	e5a0d2ca5c631821699cbafd69733b5b	25677e4bb2d91b8734427954e1624170	6c2f572032f36b07d6c0865986d36d30	29ece75ce3132dff9cc3d5c8a01a49c5	e25c609584277d4eb2cd5b3adc0f8cc9	10461fd423a3d131fd588f12e93a00fa	636e91d64a08c0bead4cd877e66e6317	8dbd13fdb8aa58ae3941b7b3f8c56819	ec8280424c8324e6d5c704b7216cb747	19c0e42d65fb28e7282fede858c7478d	7cecae21fece559233894bf853ade3c8	4b2ddcfeceaa2cbd1c8e525a9c5b8d6f	7676216b4f98baf9d780e56e1f062ce0	e302a0133d5bedb10346d9c4cb80726c	c25f03023cfd02d297762a7886a4a927	51ef4c8f7bd532001b50cb54aa00c4fe	cc99871c1e3378bba2ad1fcc11f69b3b	88f0b7382ad40218ce2f4c17e478cc15	f390d4f7fb87da308d4802bd29809f29	b7a2b15fbd18b768538fe91cd375972f	748f180245204d8702acebbe29dad4f4	90de89e81e3f13899c4aab2bd8f41b40	900ddf1c8f314bc2958730e8e7c0b580	ebfbb3ab1a17a44ef41d6d5256608f6c	597c92078ca1e7e129d35fb6227ff708	42e7c43eb1a123aacc5b6827dfab9a25	7758a71056aacd4af0b61d4fe9edfeb6	3339650f77cc3c6e687a6d570ac8d4ac	37a5c13b8c3c6a2c8f6daa98800d2b8e	8f74e301de59dfe10a9efa6d18a6a95e	05397d39d28970467a446edcc39c919b	462b89ee31d2aeb419142f54c97e69f7	980429422344efbf1bf12aa5f4d55621	feac55088c54149196bdd6a34e2542b8	2434275cfaf7de2a410436c469380f88	ee3adf05d475ae734e621f8a957b140b	c6e77e7f929da2f5e38f940812a42783	0b5a2a634b682228a8ccb85a217b5d25	7b65399763920c77b1bc0ce03030d50a	dace10839eea2f96254d805b482fb8cf	082685917b8d8304e2b3664b6be514bd	2ec24b40e75285230336a95172cab678	5475b4e737af152c3b990e9c6de4a512	ad46587240ccb625a92b9f64c2c40bed	8be2ea792d3d28c531df934c9c3d0e85	297d3a6673518dd238b40481bf9dfd27	f797b8b4328fa25dd190760dbe58cbdd	fca858cad355106f2e7d778a81c25e80	2862d56dc52cd917702d3455aa3f7081	c9feeaab8534ff219bbd0771e7eb20b6	4aecfc36f474e2cc00f3be8e26adb7e9	fa790cc7b861893a756db4ae80ee64ad	7ad741e0b6a2a48c516beb764a645e7c	74fd952d587f2f5c1e7df166d67257b9	fca70f06080a3f669a7bffd61c52bd49	4965fd6ccc35f746fcb8fb5b564cc144	f12f09cb6214d641bd1b7a6c33a77628	7c9751ab73545f32551ecba420a5988f	de69465ae55f85390290e4ca1b630b96	bb5d45733368fc3694479b3f78e0c673	3e7376e27d3afe832791830a33b55a4d	35d28531ac3041b1acb36125283eaceb	4c97e7de7c35e9a318c7c643aaac99c5	fab4db432605da3cf60e787ae44f7213	5d16bb52da1ac1c9550746af420a1c78	07bb4dc1f9ec324a60d78a51cbdc9e0f	7cd65e35f7a017a58b4af1a47111368c	3ac401df1fb316455b7465f672aaa733	e2d7d6589a110de701ab2f3639396d63	3747d2d6fc951a22bd5ee1f56b81a942	dcb98fef4acf65a92bf6aa2bb65538a5	39e351149f8153d67d5d831183190ed9	66c54e6abc763f06e74dda38d20b2c34	2dbd621009ee64f6d9a54b324e2ae610	3ec757d5462cfcf27c60ee23c2bba35f	36956c55c43eda589a279cc4f6aa2886	6714e6a9a7e5333c1d39fd807e97df6c	168e64c30731c4f65176aa5fa708677a	4a2984b536857c41a2b2813e80efccc6	4096735aac1e46ff1e7a4ba65f010ab0	126ac7e14b9d6a02a14913a7ad98eee9	b39b39dbdf1376e24fe898f9c1d426cc	310eb9c07c40319e22c68d09763070b5	0dadd1eebb034c0fcd2dbdef5c02614e	3182551fc89f6c6c7e283891a309fbbd	402588bfe2932e88fb94228b05af7f7c	2103e4b77de2bcb598401bd02c8f2c84	a23230a4dba2194d10bc2d7f205c4d74	b946c8bcd2ce8ebfdd48e5b70f52e7b3	86f9d61abf760d1d09a7b75b575348ae	afb353ff60973b2acfb6a87507f1d368	9bc50b22c7af3a25b9b698ae70b467d4	1694bfdc298387842ee248d070c344c8	87f40d27b9137c2f699ba3b149c6a9a0	db4bbc81b67740cc0b3d1e38e966244a	9ed86c478d71948edacafad52c8a906c	04af51d82649f6a5f591f3c02aba8866	e230b0ad783a46327cee2f06a02986d0	2e935881d7bc6b4e0d666c1b0599f1a0	0d31741cfa414a908324e595e8931747	c6b263bdaf1bcc0374919c92e5f2dc24	9210899463f4ce05d0265e566f7f67aa	41873f2cbc39d95937b50319e1085bd3	2371cda51eadc6e1973943dbf95cda8e	531768e86cf2ff95b23686b04a04bb01	f4ca345a1a96e2d08447b51700636496	d5b6acc1c0078a8d51aaaa2632527523	523b4389838e54ec9331e047f89bb8c6	3203cfc8f8fb72f967e798b3aba93b4d	cf6cebd04d1fa04729217b972c17f599	43a4de94031f6078a7f9e45d3d5a00f9	2fae39f92b1cc5d2b0c53bcb63fec664	27616d6dc14fe01a4e507f0dce8479e8	af05c716c14c2d72d1c67c6b3e574400	f6278f500e0bfecbe5deb83aa3ed5fb0	14de6c5c23cae262bfd4b8842adbf6b0	8d4053acf3943a0c842fddab41563090	360154b01a1256ace1ddc0c72c8df4a1	af9911b8fb31ef0db908e66bca09281f	ac2dd4e9b5756e25b49c9627cfb026a2	6eb4cb5366bb82d4c6f41b6831d540d3	eb37b4f088d2881bb4b4fd86a0f8ed72	ac2d9c30a3a6870145c418a061c6f9db	eb222da2a8dd5e4e7040e1d13bd9dfe7	79dcb9c92e07823b0e60965811e4ec30	f9e6601ebcf388af7e46e270970891cb	0220203230ce9d0b0408f81a09755059	a712d05e3c0d5720ed399f19616d02cf	28ec186a4b05701b718b6b36baf0f195	13e5609d05165747b72801b67e86c8f3	6fcf992be1dbf9cec701a39f0cc36767	0982d1a49dfcec8d8e5cba8d5080ffc0	e02dd81c4693374dfed93db852319781	68a5f7f3540c76f4b51c27b8fe40450b	b68280df770d24c08555edd016a98802	c56185e4b449104d841e61634fff936f	e7a02b11b5b9e78a505aa8aa87fb7f5e	cacffea955456128732ce5df9f7c7038	10f3058d91ff9a58a6269766c9f44672	1b0f82c42d1331a2533ed6a6ccc6a0ed	0ee87e2ec5c0b0c8c00dd0dd89e20a2c	45cb57fae9a513848cebf3063180a015	b79e5ec0346a1db682ab27881624a8e2	d97675e79826983be97b38e2b8979fac	1a4a16b840f27f37185240faae314268	3a190bdbe410cd700d7f19d4dfb32e4e	33d4a33522dbe5712225c22d6055f8c8	681e11d3e9251c21e6299ac73877f44a	e1b6f1ec3e8ca5bfda054e803f880b0f	a69dcce597c3ea53354c362fd42cd847	4c4bce15cd3635590486327c91a75ee3	65036964b209c8fb8e92a0bcaccc309f	d4b98e8bd1e3a30d2b188b5843256379	8fa255cf1df429f551ae6ad4f1119614	842d7d35eb15c334d97272886afd16c3	38f5bde71b7a2542c7ed012e30e281d0	72d16ba4ca2d404e13fb56b5e7641601	916a2b6341e98e22d86b747a18b39888	cdcbafcf6dbf90fcbf0e3d115c10e37c	14d36c7b3b260e18485ec03ddfae89eb	d46ce851f85d8d6f16239afc1fd42de8	4111e3ab2c82b36d597bb05545f4b420	ece68384c2114fa2a51d9713c8648907	35823af439cf97688003988c746af356	1275e5f59f8b8bded556e260592de518	6027f91a785743ed37cc21b19f28a90f	41022308d38636cd98d6dab2c1c1fa22	7168badcf814b7b30cde6a9cd0b62874	3c458a84db79c6cb09d2b16ab6fae22e	50cbbfd5760994bf52dcf5d86084b015	ee4dd24c505b07660b74ab05b937c33b	36b7a1ab1c85acf50c02fcb31f6792a1	3d93f2119a349c3a1618327c1581383e	c8ee859c69d42eefbe644c0c7b660475	eced92d52bd841f5804bbf94b41347f3	2b67794b62f22ee24547e5952e8c9f00	292fb1f813660b930e116d33ce55f8f0	cfa1a9e4edc6d72b944567d54fc31711	90fac51397af84d4c2ffe3730ec79ca6	d6af12d217ac90f701133b1f3145e36c	d68563677c36d5c368c94b7f15ae9cf9	aeea4515331b50dbcaa1964d2af44025	327ccfc4d1cbf9865de52638023901fb	4b18589110315f38e3c7fed749f89a25	8b6c1294ddaddde8b191a011608ba3bf	05d98d017ae9b9c5e193ca5c33db9f01	a1f35be34e60d2f8a0f191506107e7aa	aa9fb3cd8f4d27fdddffa00a623c933a	c8f00f29650f2140ff103012053737cd	3dd1b69f4c092cda48be33fc692e27e9	b08f8cd65d12c03cf0ca15ec0743c25f	d2a41300ead71a96bc7896a544a82283	07f8a651cec8a7f7f4539d90f4fde6c5	2ea9294208c71d9a0125ce47072d835f	b7c71e1e155e3520e365a09869350efe	1aa65748c88c1ace9538d63278dd9070	1e0048b03e8bd1463169128c2b25f4d1	ff2b7e0dd96a59164e3c9f02a4bf2ca5	2b72f6f9944f7563e9b23fb0d108ee51	b61baaffa1d146b6d8d45c460ee5a6c3	2832ca42926fa37c70a40a169e5a7050	c43b335bfea8f0ac2db4893f2584fd76	3b69736b03f5e8ab0e4cbd1f4c2f7f6d	66a67acd1d42e51a8cdc459eb9fa6834	76c279a68282a8949c16c20805e49a55	ff82d7ff4dd8a7d8ed91e628380ac9bb	f17d5805e2a1488fbd46f6d7a6faaaef	3df437143585df658981ff4fe455a2bc	b4d3446be6b4e248a8b1eaa4310d106d	e1aa103260cbe8b716c90a39a883dadd	6dcf6f28e88274993ef11c8bf057f636	f6df2e81cafaadfce60614a09faca7cb	49418a4044d796b7f4acf526a1229a22	98846ebe5186d356e9a08c0ceacb941d	e0a76e5a840bd7e88f0f4734c1da16f0	4650f8d06c8fac2aae36259f639b3afd	19c2a15688c1d2363a3708db14ded3cc	7993c5ea22e0a2d4a54f917297bc14a1	48fdd73d889b21a7c8dff579f5987eb5	7ffddbe502c6b201b4b129e4ec04586d	e844819944ada43f80b5e1467e1f33c5	28abd4cba8f54afd73ba3cfa5f926390	a7380347b433e6a53341deb3dc7b6326	a215ca095f321d274173693afd589774	72ad8764cd9964c934a80afc54a227ad	5e6e1ff8b99a6d11360322213455fba4	9bb0f693a9eb8dbdc46147d39b0a3e5a	5847f4745e5ae6f2c456d4743865f137	0ab2083f92bf30400f31a369c3271d02	573ed838e85bb4bc83312d2e1680146e	154b7ff97b07282e5a3ebd9709e26c1c	2fe39342477a154dc92ffc269dcae9a3	3adbeda229b7eea3519c7d9838aa0745	bed54a36fe6a1374f83cfc6b6a5402fd	3d20c92bbf57ee8872e12024fe40c045	89f2e3b41d23f519caae3c7a6da9baf4	274c329d9c9ab51d5f3cca7a86f1b6af	e3cf250b6334e96fdd6896900dfd04bc	58f85f56d65bb06d8fe3438df363a616	83c7b356e751138c826155e1f4a3bd1e	1ee66ec12a099ad48f9b82d7334159d4	0097a45ec243a7e111ab7b0b102961d8	7f1b7a750a4fc9a554bfb5fac4082b87	614cd4e8287a0f69e757e4f914c175b2	53bfe9041490ce5510b9f66230cd2f55	2b2b0eb87c2d1dd41903a201cacbc6cb	283ec502bee00168ace60af7cfd77d98	14ac6253b0c07a4af3093a69fbff82ed	170bfe70613411a79da7dd5ec6a17a80	e62a7cc74d018c125b0c0be2822be814	cc77363bd322e08cf5aeac5e032c487f	ad4ace80dcbcfe7b6ecde98e946348c8	58b07db0c0f57c1dcfe168c6ec7fe509	b0f618561778c99997aec3321c3e3bf8	4fb288220a2269366bc73062eb86bc6b	9450a513fb873c2f7736e8cdb3c58ba4	9ef3581d5afc8bde453c5103ae603ded	add3cca24cd9f1deb971bf774954e11d	5e4066c99dc18a88d7edac46aaec8f0a	fcf08813038db1216eabb1746718a9fe	7fffc503a432ca2c61a480a3cfb6bc93	6d2299a3d430bdc5df45b1227e42f7de	58e16edeb4dc5a675b54df50491a1d47	9bbbbe1dd9839a1769f2059e19f11529	4155b5f4d87310abc6f5d9c49f587aaf	60843c2040584b1098c85f729d142af9	933605fd4c6e00a8343db31e8661bc7a	e8d0d26ed2b018a441b14ee330feb744	063ed00ff372aaf6133127e4f03d9498	900896ef62a0ea49342a15f8c9b1f8ff	8f8d4a9586f5d24d9ed96360476732e9	0c82fc2a3d6657059fc47e3c50786e33	4fceb07f345717dd71f0171e96305006	bac05d2fd8fa29dfe8f37e56f3bab47d	a26d7c9b8ef3e5c815120d34cb3944e7	4e16ffbdf33d66e993e615da762111c8	deed3112ba68182b36f23a26fa5cbee4	a8a049375725d6bc5e1c0f4e3a8939a5	ac4959e23a6ccbe73691ad5597277629	bca352b598115f6750bcde1d8b96a9f7	2922b352723a63800006f9165a4e606c	87877d541d88c816300d7c3d847e0e66	e465d074985186e262985b56e66aac5c	c06bded80e6ac5ebbb4c21f37dd9b31a	32d38a074eca61d717ca554783bca501	d07171078a78509ae8053491092cace2	bdb4f83284a3f77466550d181ffa7742	837306c24af6c88927878acf4d5c40b2	b7b94d2624adedac743911f14d549f98	55c3273c59ccc8e6822bfd55e499c600	b921999b5b9acd3466b96051be804f29	1735b455d84c8c10dbbf3cc15ff33631	689794228791c24ed08201aa52643aff	e5a9a8ea241db94f45055b0a7be5f312	4e6550b7a92b43ef3897979f5f2ba857	266907723a45461316ae2eeeac8f663d	c950437f8a47511045be19b8568f4dab	3ece5f4289df3917a5e843850323f75a	3418391185e5fefbbc91ed628f9d831f	732494de07a8c68534b473d342be3eb8	760d043c6f0d2a110a0fc398af707b52	6db423c8621ee36e9507e60e432d5341	7d6bc690698355b539cc5a0c6a4204de	860f5109308a2b57984261bc22d599fa	3cbb520014b69e7f902fec9c2f4c1287	6db3424885b28520df4ac0758e1e8e0e	6946d81a4e413a41eb0e5b81fbead698	692dc38fedfb91251137ea155afcb057	c2a66950c9f42871b144faebe4dbe75e	de17b806381b9cd6fba19bfb2c31c270	a87d00cb17bf87a7dfee9261962d0963	540ad75dc898d2f33ae8c774eec49e20	121564da76dae601f65b519f764b97cb	8d6d3dbabf36884b90a0dd89f0136674	231887c5172f718ee039688c2e7447d7	80422109995b2cd484839f668e693885	2db2f6deb697f434b2efef53f0dd8f34	2231cd9dfcd06df6c82158f2d90eb0f0	b03dc5ed0582023d035f7b462bd063a8	d94c321189700f6f4d74f7ecf8bb4f92	6ea97c7f3b1877fbed4becf4a1a51b1c	683a9b7ad58e3b66735bfd2c6dac3e5c	1a56e75d178e5dc7f02af74a5383c4ef	de8bc5cbcf346ac3eaa5f1c6c46fc18d	13be2d62b82c72ea0c76cc898f26fac1	208b946bec6e5b0e7e2b510f7bd58d9e	90cc19f0c1111302017855a985ca4370	dc3fb10bec6a0d4219436f8bf6ec5988	a2fed9a195f2cd180bba0c67f068c2cf	201eb3d186e0d7e9e832c7917c41fe10	891661aa894f4736efb94958305f2c13	51f6369ef0f8498eade7893d04a645ac	a8611e54f3fc7fc073f8e1a1613bd563	27a38d3b35487b254d17ee97e5f0ab0b	95450a3d9a6e8d4b86305491ea81aae9	d6e1be85576d00ab6cddf98e8573caf9	8d9c1a75ba64a5f1dc0a47d5ff512b69	06089d52c6c5404d50ec85e6182694fd	02b87e6e5ed11dfd8dfbbc517d49ae98	c9f6956245ce89f2a36a09a3baf92416	f7243dafda12ac94abbd9ac00005096e	9b136e0b1d47c8af8bce5e850ba2a515	15503ecb1a1445c2bf875ac9d364b4be	d8a5fb1193a60150b64be36c1437f3ac	9a5d81cb67210b69187f59653713e323	6b7958854a29714783a20032dbb992d8	ca20e55278f43def26b5b6ae9f1ef591	c36fe14156f728e17707d2083043346b	128838c0182fcaa46e3b45b40251a253	477235e74feb790153b2685f4f5f6d0c	439af37460f55eeb5dbd510ac647471f	b496c202ffa37fddd2ec421018a16f5e	515ccfc23e4f59bf388ba422fd097701	b956a7db06096123a9195de0b361eed7	66351f124a8ca173d1eb2195876f3b3c	c6d6c43849ce9c6050330ae7f7620bcc	181ef186103a1728b33d039c813b63bf	93f09ca10838c6b4f2293462276d8986	e7003d26395c0ebe728ce52f3c156334	c82cdb53aaea7ca368cc332779d03bac	b5b685fb2a736b45874c73e19a753776	dba4da39b54f1cfd59a160c1a0198370	c23a2b035ac382211a0b4b60b077a8de	01f63dda1fe380dfa43c0283e7d787e6	2d28437a8b382dd1190397db1e74ce3c	bd5116097c1af68b80f44ff5a643dfb7	d885c49b2cd6bdedfdd5b2fc984286a0	9bbb717a6aa0fb446691a80eb7061a7a	8ba00543552240ee640ef5c8d950d021	28a6a455f0fed4f62a9873713bf47498	1dae475af0419044e51835aa360c75ea	59ec3ead98e8f13131a0f7f9c48c1a73	1e1510326dc2cd62a798d9246333ab19	c11a86882519b164c46505e747428c61	22f42609780b4b697dc87928f966155a	631f46ac56986f03a4fc99339cb4cdf6	7768423de2155cfe48ac1d4125817b02	9780c7633803df2dca47755537a56361	c360b145233bf4545ce37f812d7256fe	fa6ac6a5e65cfd72624299e58d9b7020	2b22d37fb07564bd321a34e66b1d5e59	c48eb27ac71cdd97a46b6dd123b26a91	66ec34e8938ec96ab2e86f08404d47d0	411fde23b7bed1b0025fd7b1a746de9c	beb5d087a220bc21b49a44a49cd41e4a	3526dba180e4f00514296ec7ecbadcf0	8a0434c8fcaf02bc13bfef9327df8598	2b51a5bd253fc232b54cc6e94f5ecd79	3d5adf96b2fa4607e50434bc685716db	346607fa924e33834b47e864cc762ea9	600a14f2d1099b452d2cf35fe2a8f8b9	14e0415c4a04bbefc2b5f2e64587747e	67d64aa47611dec2997581cbd6287ec1	762b8859227314db6eaa9562c66a448f	65a51834e51b02bfe0fce41a0a56b7c9	cac3a0908111571c9d6864e2c45d1f53	9328deb15e2d2eda7f22f0fd96763994	1b86ca94e57db6731d4326174c06addc	1ef87709ed9b41ac9036642862b8fc75	0b28c65ef1a797820bef5b20668b1449	31e3d35d5c2637faf05f76c3076a79e8	9371d31fabdaa7fdf4dab8386ae58280	bc4523132777597cb9b18396057f7bbb	a88f88a5174b4991c0e9cd888e4ded6f	75533703146be4069d7b0e37a76ee4a7	ed626e49b1d9b8f154fb3a7599972952	064166c7769c8f30fb86780e092ee8a3	40be8633d61aeb44a364c8ee29aa1b24	8bcce921d38d3076026d27dc58279e77	2e938d2fdb1618c5ff8593de939461ee	2987bb2068089091148a08a20560fc6c	b62688747dd84e7bf58d71fba9dde841	f94ad4e68cdf77726538fdaf3a1b9650	52209680e1a1c52bb276bdc587716014	2e22d849ed9564a0f05a21be30899972	49780191366163d503ed61bac3298c20	3ba63c79aa2145edab6af78cea174084	66761bdb90d8e24cff4fd75021556da0	37ab2482402b84c2d1d3dfbdc22b226b	b7bb918522f2dd2f738d3d7096682f24	047f22edf5f752bb3f2921eec5c02892	6b05140089fa4b8ff4e79b2b671243ba	1a52529251ff0b8a4088981a69eaea4f	dd452347e7d85426da6e4669c4c86630	9f1ce3e5ccaaac5d405d6569918b9ace	b2ad6257a9df113e5373623d7a89ae2d	2aff725469b8d07c565eccdc07076ce2	fcdecff4bf9293e46936a8674f2feab2	4ad20a89a8b711025881bce0f8a6d493	8ce593b401cc6f7ac9943ec33af2291d	75c84c6fd5238f2e573741b7efff95b1	5158d2e74ad1b02ba499fd8fdbed30e1	98ca1d7d997923e9ae30558df78c898e	60d8a558187c9a271a3a16b751011891	5d5415fd2981445963454baca37a2d10	17410ae2f8ecbf7b4154019f3db5731f	d42bb38a5117e014c3196d49e51cd4ce	2b5bdfc34f7abd34f53a852563723b1e	43a3b0d27092a81e06df52404e08372a	ac7b0cde8142102c1d404a2444015f85	e61a4f699823d1b45ff5adfe984b362c	fb4b739de5d3184174ae0f4d2daa0e6b	4949ed5f63024074e26a0c3440c419bd	6cceb2204489ebb4a3af526e1f99a46c	7508b40e621b126dea8178449e8f4323	4b70a9eaede9d3a69100bce93d3eeb76	fc2a63da48d509e00cf1689e1ca1f5ca	fb47d9bb6fe54d4b5e5bc8c003cfc341	fa99ca75652981439ea6b5b91d7b01ff	aa817f6ec2ee23d2c703bd5c11a31f43	fef53f2f3b8f4301a3cad93b60905fcc	3003ae31a2595edbf8481a9ef16086db	8c768e346835ec67d752122c6a8e19ef	5126b6b17c35eb932ef3cef2cb0c8f96	d13ba1f50ff0a31118bf5631ebf4370a	f9999466960c4b6a8851698f733a0dc4	629eca1dd2270bf08f19ead03dc5a51e	712ded2ab448e5f00bd80cc939489efb	03820928080809a2d2e0268fe8e09892	1ea26702acc648e592591d1947878c5e	cbe966c9f0e72077e733d3b89fdc5a73	c67f7c4b4117e8730d8e9fa1e4eabb97	fa5f73491d7096d1c2724e65b7cfe199	eef61c3abb79e8a8d80e2a35c1011d8b	c92b583d0c92d3236214e90621ec7e5a	b329baf50a320c49d381f6318045a399	073e09a4ed4bbd183df091ded911e84c	7cbef6b7345ae5cb172adc46ba027403	5a83a528ecf37186f4c71ccb5b2aa272	5623ab11e8aee3af37fd41880e9ea7de	61a61d5cace6c56375a6d53e4ddcb468	68fbce04c7ae64ede2ea52bfc26ee0ce	55d28931d4ed9ef7cd38e32b6290548d	a042a7f145916e90a65629c70c637963	2f643c3bf2b05a8e2d33ddcb62aefcb1	e5e6c60847221f23dc2ac4dccf8a3df7	2baf2f63b7342181b516f576a9187a3a	5a70c6050ccebe119222aa4e786231c0	452875d9f1a414b59f112ee2d51320d9	6f85b37b84c14852ce4c9a4e575801ec	40d6c55ec05f60be00a18a33b4742b1a	43995f3b446409a7c183afb24267eb40	1bbcc8b123b8dcde21c7c45ab8e7685a	97d297fc28999a31dceb5956c1e9b50a	4f0e7a884dfc189286eeead3fe0fb478	f99cf25ae75011b1bab7757802288f8f	5abf92a0461d6ae778706ec96fd45356	72ac354f1c260de5f3eb998fd03075de	b212101925a0f66465a149eaf6cc71d5	66e9ae40694bcf4e944eaaf650a2119d	e92f7a7cf0830349146b3155d711afa4	00349cec74bcb764c8d8e3cfd7809f2a	9c878151816cd6893c0292f013796a5a	09aedb04d499d7c98258115888f9f29b	aa64c995ad6237a54e0cdab4b5c47570	4b2e011ea0f7e344dd238ef252add9c8	74c7ebf93f13738c9f535ae316daade9	e5eddb2eaa7858e9e60ad37c0ac3694f	40e929e1eafdd40a8a33c5cfb4099a38	beb8ce6b341d96592d65eef3e9b7bf82	8b949124dfd329e9245872a260113130	6dfb89f52153886ddad78c1bb0751e96	59dcd69d27db44b39dfb8f81272318da	cc1a9f5f39da5ae49e372ec8d29cd372	9827a26f9f9011448a548cf97784c873	4a515cc48169e3a8bc64a440f650f65a	9dc30a0ddc22e9bf93d247d011d90d6f	0a7d6b27d8e1bcbfb4671f866f702fea	a128ef8f716dda533d645003fa285397	6270fdfeaa2e07c30bbea1f6d3259ab1	7427d0677a2addd339262806d7703140	9eb65a291828d06cee8077abadf359fd	6ffe6bde365142ca943dd219d588fb95	712b5033b890daed840de10a379c42b3	9fb53205a4575a6d7f25edc8de46e048	ed603440f9d4b3de49eea4e7eb03caf4	8d2a45a9d76c16681f47c4ee0619f023	ebfbe1c75e6b8104f536906cd6f18878	88aa0a5af9adbed7fe5700443e039245	dc44860e71dd6521db27d26d99ab3ae8	597bd0afbf3a92a7860dd02ce2050804	09168f2386c52f5567d2cff6d391721d	d2d409c4c5d678b36999528d9d964749	b32606755336b4f98ce6b79e02bcf79d	c011e02afeaf49959ab0dcc21e6c489f	4f81f091694d5c39d978889aee73b5b2	14277909185254f9a0b81881bebb44ad	b1e27eedebe9eff6c4ea1cdeb301c370	6a03657f55019b52007924a9fb8dbc31	1b88626a2df952c4a8aebb577b0d348b	f07aa817c4e20912ad42e7f6a3658136	77da09a509ab98da39ecf818835caa9e	fa78d2be0c19c3022482fbc98a5e9014	e4f817399d59e1944ce3901e1f4af1b2	eaf22fd636c980cfb8be8219def0d6da	4fbf2f5fa87dade5b533e8f15a3d5bfa	1e1b969835d04638510cb26ebc2757ed	955fb0f9a163031f5bf07e63f05bf7a6	1e56153fd9628de9863c3a45fc1cc5f3	2ae925aa0c68dd9195e74b1537d78444	ce5c5b1190c2476320efd1fa5f526460	34cfe5cca5b8c472725b7cfacd0f2a93	fcd256b87f1e8d151209bdbaba0a9a9d	a4dc6b001683e7d541ba5f9828aa77f2	c265d4a278ef795cfa8418d37bf86b98	8f418b38e0ad4ae0686197de526fe4fc	2f9441da04f3bfb3cb9c8af38d3e4af5	3d0120a4714366be3cc05ad87956c213	297cc563ea14c56c88ee70eae43d60d9	4ae679e8bd86d69f9514cf3d13ebddee	4688f6128ddf619d7be5b57e3557477b	4bb11b5857742a28c86bf4c54ef0ae26	4052dfe456c6c24559525e98eb1fb7e3	1189ffcbe682bcfe2c348e60000ed00c	c54c68dd7bd6e810020eb274ebe6906b	6997d16911e40b0ce2b2c56229db228d	59f1153b6f08edaa7edb5bbe903eeb42	cd2cce3cf8b23d196a9f2fa31a4d9914	9ff049d226fd1ddb59a764667f0884f4	da14aa7267f912260aa7503af53d3a81	6c0e8a805ad5ae6b4d23c667cd879917	713718972feced0cb1f60d19b43999f9	c578b89592cac8c7527ec8188ae64742	132b8ba81dbe5a61f07e769a8848630d	41ac4b79c015688d38ebc12f3f7c31e2	1d56f63cb85da1767b8598a9ebd386ba	b16454693e4929d5307394ead801e370	356214abd972065e5a6f1b6bc38d38d1	ca099aa2c62a09f16b2c8e9228347096	89a35c3702097eb9943cef36118ff283	e35b5797ecb6b05fa07ed4c89be877b9	b8f54d29824427941d0635007d137309	5607d200adb926c732d37557d8a287b5	611f3d24609604a094d1f2bc2d8ccae7	4cbf7f06124c4e89860c0cd706df3853	c8e93c3ff786ffda1ac3db365e21c8f3	13000f3d7477ec7cd1ec78c742f62e43	e3d39afb36339ab9d2f21e3629233698	3deb37b42b52a90923f9bf05a9f888f5	3e0fe6812669839433a242ca7322fe87	fe3e780dd4607f4249ee4b18aeadbd9a	58ab5f93752b6904caf719bb4cd3d266	a678b21a8af3e55c64269235dd3362b2	18f4bce5729cf0156a9a5553c96a2b66	e258526a6e9ac4c034369835c73943d8	aa130a3e0f8cf5bd4bd8ee84eca894d9	83e5418a0400128daf49b8b105f9314d	fb86acc748b846983006d9e95ea7c3ed	b6e9cf9c61a9572d1c80489a14b6eb90	7fb9095ba7b694822b622f5f6f74d65c	893b383bf86bf84c7413f88f575a732a	2875df8af674bb391034d87d57b3e5e0	354a0064ca480c66a755d53376cf1597	1a63aa495a8ef0f1e3bdb2bee1d0a8cd	8736a3633a030700f8bbfd3354fbf30c	69fc4095d51b4c17e5b1a11626409e68	6383885e3636efebfb88a617ef5b3253	ade03c9f3d50205b23c70dc16dd5068e	e985a0380efa664183de3131a1799a77	30657d14130f33163ffc16e6ef9e7156	37bf3d8c3180872dabfe6059581ff134	72d3c03e0ac00d5948d595b6a5e393fc	da55dee4e921eecbf600c99b5dd6feb6	c90c44106eb79bb1506a68e6637cc42a	a6f40a2280fa6f1a89a03a19f0ab98ed	340296e206811eb6eabbf884cfab0338	88ce9766f7dee0633355d7d16dd950ff	b2052a84ac060793ead55e7c2a05068e	9f30f9d88f974d12a4263ae6bc55a4a5	ef445eb99d82068ca3ae98bf792a04d9	417ee684be1a3f0667d91cee64095c13	5a3c57fff33104fcd1e6145aed38f097	a30b558b5f397a3f48a3cb070042c249	c3529d02561f8c8c200b84f0806f0236	00805f1ef611dd37d1feb62a20f5582c	564c6e633047322c74b79f7ce82a25af	680efd4cb8e09f9b9cd5ab7994297f37	0e2325070e27b455b2620f92467e6a67	bf18421977708095c8e194e20b1d5d5d	7b0c08d9b39187f815a7780126341f37	280e4672667626a72a4c915f0ef60710	a199a23d1a3e5a26c17f26cc5e9844b2	6a71bacad62b8e1e20411df5aad40305	9a373c6723e67cb0bb39de849859504e	1b340cc6adb4dcb2a9c1306ac761736f	a18203911bcd44e39796a43574c6004d	d8af4587b7ab22d999a7f4a48bd82e3c	115c9f789b718d75a7cd6aefcd7975a5	22813e106daffdb33f28b6b592093c07	2ef8855c3c405e740299027b8340ba07	a2a758ca762256c44c99fe26be48f592	bad9609a255b5b9d7d5d361c57177926	91bfd796080d092831b965ac60d9b71e	e069a35cdc8b3a77d749bf23b65c52fc	44d20270cf60746eff1d9633c9f75aa5	5f5dc2afebad265a4e4db64483f3f704	5937298583a21e7610a8105f02c5bce7	aef67bdfd5d39646dd504f0e230a97fe	1c9425e4f8bae6019eb7de4dc081fdb5	aaf2f75fa2f9b5a22e5f921df691c72d	1b2bf738619e92e63d222e3d010f20ed	f1c98294a37cfcc90a2d01e086735c29	2a5a7f6837c6fdd0ad14388a2c07ca81	635222ca1975b04e9277c8dfbda214e2	49f6f6249bfa262dbb42069a5679822c	ed834a19c2aa1c95ca4c218e8dea8d3f	efd534f13165585d8ee3e6d40c846445	8c7afeacf392f976e4ab7b60f43dd001	6f512e9163446cd520aa32b9491b0411	2b0efe1abfe3a4343b035882df33aae4	160aaa85622d6213d2de8522828969ce	21600a4e92d4efe394c99a3d7e75d95d	8fa6f5094562fde2985e520aa91562d3	9db555e28d96836e7bb77e6fc1ef707d	3c9b3b9a2f4fc75607a6584bbd165c55	1205b042e70d3a43bddfb352c78bb47d	ba2d7d05040183bd1bc0258951753e2a	064ecfaa1ccd3b32cea56bcca04a1883	0c7dbafef13fa7291088fbcf538d0625	064a9966899c21c45dca2ef37eac7de2	e32506c583f7989c4f427661e2b8b9cd	c7844f5dca13248f475e4ab3b5915156	fbe0ae33f7c98af674c29ab40250f7ec	4e2a6186a16013957e5cbbf229170f75	34f297d12f1a1735c845f5d576151a4f	ecf2d9aad26b93bac931a8ac61cf4ac8	fb0e85a443f160e487ce382d66ad2d0c	74da23447f6da1f71b964e910e0b6437	1eda264c14949b6d2da761a3ec4f0411	2fe5ff57d7dd44ea0cf1b9824eff7179	990e9f5c39087695c6ad1a8a1981c4ee	362284d9539feebd3e867fa9dc599bc5	b01dcb5d22c2811ff0de8223039d53aa	1d56195fb1f57fb12c29933d75032dbf	f1cf217abdec3bf152f992b332e57968	5543f7d31535d12b6135c1b64208c666	d8bec458eea9575100a2d55430ce95ca	362c9ebc649cdec5bcb6be75ff6b56a1	54e2f14dcdc09824c458e210ae035763	5ecfbfd135f61ec102391a4dbc0c61b0	255b8cab8097a2753a3efd0ff6a00d36	7d45351d57beddd3dcee34a8270d7107	9737873a164d2b1d4769c7769c26235d	54ebcf2d2f3d65f1d707390c4f7f577f	ff62416148b94a9513169743531c187c	97e500f445298cda0c483bd64e3bdf26	98739bda7efbbf15ccbecb382bd7182b	e671e50b1be310532cf8e81cf8f6c359	87593d5e69b8143c00ab3693a9066568	af1d009649c876b860e2479e9069d92d	20eebf3e522e508bcf37a5b5978247a1	498420d8f2749f3372382f937aa295d6	543a95b08d21763d03a641400cb227e7	e93f3c79a3fdd344fcc76a153699468e	71e471d8c4b2182693d1ecd43d5be08b	04ac77c123378300da7ad3535e02e206	ebd9c6bdf991ea2fdefdb7cc89159f04	847ef1a2b17a1c61035475b56d24122d	9a92548b72971fe412b83b3efe0b7ba9	5f098c3b1e9c90434a6b23c1487a78e3	56f650cdaeeec74d28c19c541004f135	7e578142347d126d00d64435000d2ab4	814e8d749c95a51d614fe2a6debf8673	e1f8193cd1ceae9c92a82a718d45958d	cdd3bb4d6b46b34af0cbb84ead5ceffd	5abd1519e938fd8466ce51d2d91f6443	8921ebe422e007b0cab137c42e10d649	f7fe0354095683152fdb7235f01631fa	bda24cc59fa290592678e8f87d24fd0f	632287f549d55d43c1da4f67ad6c2270	c1dd390c26abadab877e619e3b9c367e	a8d86437929bc0a76af495947a60f46e	0ab45dbbae54a0853cc53c8c50b5543e	b28e44f332897bb004aa84204fef25e7	7bdf9591a90b9e4036538458e0f7dc7c	eab6c0b03067b567fa73cf8fa0239f94	b8125bb10f1eb9752d4fe11b5440e541	5b4e15218bcffff22ae335af9b73cbfd	a1770af01df52f62cdb366d46a67377a	3a56a1b0ffaf850e83afab949121267d	2e865d26f4933d6e744cecc1750c44a6	12382ad39a583f39616250c7c1d08c0c	da60691a3e79872fb2754ccfdb31d19a	a135f2b3f5c89dc7955c6dc7acf0d521	b25424c7d9206b84a2481ed1df9bb4d9	aadc019a22ffe3247c7cfa430dac8ef0	732cb5c7dc405894d7d49cc4f5d21e04	570e2138de3a9a16c538d48be3a74f6c	3ab485dcc1ab25266314a8abb4e87786	08c88cc48a288c7963502c42d6e43b01	009e461aee03ea9db7e706b1eed1be2a	e0cd95ce3c92a47870a5ea91297af6cb	4357a233c5b00b4c9e3babe6db54a99a	e6ed23e98bd7322c386cdb43beb67416	26fa86d3e384e3ac0a34471034c8d359	fa4d7f437f3974e42fb0bf8b7707203a	d806e2b17fcc580c469be8665903d4d1	40b15776c9ea53e349b2d2fd54916bd7	a7c2ebaa30b1449b5e6db95dca6c33c3	0ad0cae6e1fd0392bef8e52465d97587	478aaaf8b385002146cd5ae571349d67	76da95379e20085004e965d2e1a77542	4e6bfa1dd1d2993928a671cfd4f90173	960a3707b85c58b5848ef40900e752a7	e688fe0698a4251b0eb9ab24a0598232	72b46e94d0ea1e311cbdb5febfb33b55	ea1761aeb50b5b96fabaee31e1c94f37	03ca313d66df1bf9fa9b72205a6e5333	e11ce6abb91f42a4a1788800493b8d2f	e221d9276750c590ab7e603a9c87f95d	7f04a8896b5162a0a593ff4d44488139	9112944b7d5b44aeb418134f06769f7f	d37c1ea7e51558b00c6d4d6557de20c8	336017f02768c3634f90fcb8076eac4f	882bbeb6d2e8c28fe1b8207a902b9b17	a52a545a088303b64832bcac05cea4b0	8360f5ab5df3f5ee62c68054815e685b	73dd577fe2fabcfa448d54018651ebca	5d97a7ae5775d0943eb5a4705cade7dc	95f610cfa326420523266accfb9fc6d4	9547d3e5def69bc0fff5e27421cfbbc8	90533d46de82afbc29b3d565eaa3d4d3	7b4277c132587c699bdd9d5c89755e28	5dc6ceb1c14ff4c41739d8256cc0031d	d39db1e1f9291ee542be90a16b0b771b	9b526026adf6e29c543c202bca932ff9	609982d70d11900b5049993493816e30	c16336b8c6a838846da2b9d5f35fe406	fe0d032df973a15b1d669f9fb824eed4	f8da536b295dc08b376ea23b75a907ef	11368e833e81a4ea45a1db56fb2f1425	2cf22a8de02241c83c92731a88fdc271	9220a67cd134bc9946c6bf2efd5677db	e0e2dd31457e6e03ef6ca1453fb6be8e	42c7726ae78d37b4ea215ed372ffb348	43befc957818d8e7f93cdfe324a6748a	40c2cebef3a4073af65c596e98d9f804	b25688c97dcfd56f8e69191878439b6f	bdb3ea70a2e758a71c0769599168766b	4e76974a269017acb3af2b4b109373a8	d6e7a3add3b0786d3c0e6a91c98be3a0	a91d8e517e6c1708209c9910bdd77395	38c534ffd7e830fd28f39a0d0827ed35	bc09f020e84b07fae279c60f42c6b677	5301808e62ba79bd8a2aa5824b142ad2	82b5a218f690827ec829762bbf2fff2b	a3c1996f65d85f86cb5fe12002d87661	aa2b062e429c652479a0db8a63b853b7	c2d1d140e55df23474808d423abdfc6e	d8c76aac555773f74bd4bcaa1e67a33f	a602ece7a7bb6dfcb2dfbbcf2605bccb	14ab53b447d6ffabe9018d5aa63fa673	894740de7695e3f56e0b5deb293d9bf7	980065fd6c4fb0c93fa55e0e94150d52	be31602c2df011227b2c660eae837549	73ef6487deea7a22952c671c9e87d41f	48800c5598e96485afbc1aaddd15f7b7	81eb8c04f203ad1bc0b443beb6d6fa0e	6b00a0052e86b7b8e5a3b7b957d7e808	6a9cf7963fe9027549115e60a092dfe1	27092e5ec0ac961edc73321d94d94c67	d54aa1aaecb4b12be5e20003c6c71977	8e783766fc027562fa585cbac1df8090	25a3ca9e0254e004cb9912e8a7179cf0	9feacbd9f53b800e146bc96c095bc915	fd09c8c73cc3d2f11b7aa311c4ad3c48	54104d57e96e6f53b8d558a6824a70ef	de8d57c2d09544af655655612c2a74b2	fbd73afaf1d8c4cede8c0d3feb750504	2d0b8929996b44c94bdb0a646b4a2b0a	1dca5b39f517b735114c57dddbaa828b	c390b90bff93758a4eb2fe7b5df533e1	6f026639912e866f8ce42e3e9021b0df	06dc2b240104da8cbd082f8c9b657cef	8b1c4f4b3bd0e00156ce1fdbbb6e1983	9b54ff5810c53474bbd6ada8319c708b	78b3f124965bb314eeef0d7a438027f7	0e6957233618067f227cc13344f9ccc1	149a7bcd6d95dc65e5dfc1134a334429	4ab95dfbf26ffd13050eebb371cef995	1fe14a7ebe01ed92e2a03ee4e198c747	8de914dddf1cb41610ddd86889462ea1	8df2a0e35b678e87493947ef48e73980	0a972639dbfd899b679f97cabfcb9ba6	24e8b61cd12a3bf34bce566a44ae806b	1a8a70decc2f0c986ebb3d1bb665f739	3b3be17c4aa677188c8b4409a231e5e2	eca8b426eb39ea4d0b5f0d5c09145478	e671f4b7023f1e66acc4b4d7188474f8	f276f7d828a1fe154369e84bf6657e99	87afcfe3a5c5883b9eb6ee66f6127fdb	13d749fb78ba1cfa7478b90f2a4e684f	a81667a09fbc7c7dcf61a3f4a076b91c	81321c14db038d709bf747f8d8177a84	a8aa62bc4e335e6a75453f03c0ec57f1	45c6bc5a8af2bd1ddd20677d1ae8ff54	c99db61e860913e7530414e5bbfe09bf	cc8ae9331fc11d94dd841a69ed237fbf	52ab6b0a088e6b24eec07bd4abae3177	53c8ab5fd8171bc9eb19a214aa68d19e	66aa1854f485cdfb649d2b08d4a75d72	94c8ae12db431dfc3673ef25227a25c4	3b31c3975c92977ed33dbce54675c25c	455bfe411089a399d422bd281d1f2bba	c2960cc0f8476eed1cedbd100a120699	805b3f66f6be17c88fd62d0159389e53	c2c3157cfe119919c32f77cc1f863f81	a328f1e2689d20a7fc8f483e9ff6c91a	418eba73646cc90753a6b516e3d7644d	746c72f597cbfab827359bfb980ab7d6	e6ee4d9159babff30c15609a35901f98	58615e384ba41d7698a1d783d184e90e	827e0788ef8ac3df8720389111a27882	73fb17016cdcfc536bd3707f670a689c	21a54d4a3d0d07069935130a76419d45	ac3931c23fff7a8807cbe483deb950ad	dbd274db2e4cdca37ff4fdbbdaa3da43	699ab8858147cf028a847cf4496dc733	6089b230108f29eec0f9003c2679d81e	da6d84c10b5b4f6e7a8ec1a1932c5c22	2fdadd4dcad7b59b7d5a9304c5ba77b8	f013f52835500c728df1b3e15b63bb37	e50a234027555256d9c7454cb3159aee	ba88bb617fc245f75ec38632856416b6	16220f64b029e850c69175b8e495134e	49f214bc4d0a8b3da331d3c4793ded38	65e1d961fb8999969b088b98acf32479	414d8d654b2284061ed1e665e315c808	fc2e3ff224b3a9049fc8c56a77b83d5b	058ef984a2738a20dc798d6c043170fb	2176c48d06e536706eb3972733aa42ce	ba7f5c514e72f4f74768233ac139b7fa	9c57400a1634bbb1bbfc7a473d02e399	6846f5d3740216f5b41c7b0361d2a837	b6d42061d13eae035924582750a4f723	d56a5d48a088a70da023e063fb4e1dda	30d413649ae7b0950d3d937bef1b8c0a	b85f38576586d08722a2df7dc43ae608	8c6c39bd6570136476db76fb4e5176e9	7b85c16feab4c5184003b1bdc3bf6086	f2c3b72dd6c558d20bf808e31ad5e7c2	2df7a9719f3682e1fa3bfbdfda497fa2	82726ad370460c4c67723aaaed68a27c	dae5d98ad1a17758b5439700f8355be4	96965b668716aa2af29162c96517f37d	4a76747f2b3a1fcaf58e748acd67bb80	01e4f2d7a4a7c0f06a51e9b1b7ad9a79	c17647932b577c865b267158b4df2e6a	c9c4524f8d1aa7032de135726dc3ac09	df6b60089feabfd4108dbac3fcd70329	b6c93db258bd2e3159f04ba92ee6d35e	54f2011ca32ef221f69453c774d605c0	5f9d9db0f651e04cfada73565d3088f3	2d39f94e5d4ff9b8b0ed8c5e54e595ca	61050e2a017807c839b342bc5466e0c0	8a2e9a939be33012110a24c5ef446959	4ecc72c6ee760d454835430d3961ddb4	873ce4e950e28db6d5df3e1182c811e4	cc580f57e2cec38727bf0cdd78b89a11	986b60b5d93ff4cd5e8b1aa5dd7ccbf1	44beb116dd2711f3403dd434b3392275	596a93160c92885ca5a80ebfb8639ad5	89d2fe58f0747bfa52834d928e426ceb	b3bc0ed0bf464a8c4c8468a76af8dc25	2a015ce82ad5e872f56934cd086b8e45	51c4bc6c8face341266cbacbea2f0f7e	b78c78170103790f063c69eead84f5cc	662b4df7173ff2416caad41fed29b6b2	a37d1051d9aee86a2dbe557a8da916e4	489aa0ee7cfca3fbbad0118bf778ec39	bb73ddcc18ffb8541215a4d4f37ba9b6	7d24ed975cafc5ee20428398b2ed4817	0ad735626bed94ba2fbac9028833d5de	f2a36bb4462b61ce8ffd5928536b9ab7	6e7b925cfabf6e5d7d407eb2a4d15658	ed05361093f0110bdbaf5c14006fe02f	8d36a1555da0e296709ea5f9bd3364f7	39e7ec92ec282b49862b5ae9869f1e73	feba8cf87306d939fe763a67963d041d	b9e8399629c91353947631bde7bc47e2	0f7128a8ef890eed0ae012b2d5887639	59128b4fbe6fc285888f78e8749ecabe	80b20d9a964f6b142d1b4645c7cb9606	f74a3421c9db7d1f0f25a46603fb4928	b83d3292921353dd56e3982405c03aec	256c3862c471f0a3e424db0ed68e3f46	87dc81a42473829cef01f2b32b5d0a53	a51a46a6b871fe496ccb88dbc9136836	7da27fc176ee37e4ce05de32be483aaf	2d181e95ff098d6202c930ec9c20ced6	74d170fa3816d2444e4b9836d0d4ade6	4060419fa0ebe87828a3490faffc486d	7da86340f2c37614a14a0823216303c1	e1b397fd82cf2f5ec6fabc7fb636d98e	5c466bc910f1cb12a7e9ce074fb0bed8	c2c6ab138475f99b72c58c2cab47ea4c	129fb1fc6f49393c3fb648d573ae24aa	978715fe7c59b00fa78df4c5a74ee326	4fc23744b6592d4952ce2a9c29ce9e99	89968a042c6d023a27a35279f554e262	47ab98b2a0e32e57d064a05be8a36d2c	354d556ba50a966ea569225fb26f286f	65bb896db46d0f6334e5e59f2a0fc6b3	7f67d2b67bf9b7dfeb2fb34773c24da0	58e1ec4e562fe5156389a6b10f1e6588	b927e2227f6397254b4bf371c68054a8	500d7168ac18f8c364a479dd150d88c2	508119931ae337782b50125b5ec02195	4d710035360183bc4f324a52ab5a7937	156d93c7e87b0943fa61d12061e2ab69	6df4438c79e29dbad43ff977c4db37f3	98dbee08fe007306b936ba6d3c8bc40c	b9c0c416d48ae778f31d14e74b31f36b	33606c8ca86bfb1599e1b88fd3020f94	921f7059b58e7106c63a4d9ea930f083	7bf469f87dedb95ad2f6aeeeb7f6fb50	b862551dc329e9434905ffe24cd919c5	518ccaeddd1426e8d0d6321cd92a225b	d1c1d5fb5ff42f1f402e6871a35b2cbf	89281208dd5236621da5ef59d263a9fa	d72ea1dbd29a17532ac11949d563399d	9e2089932f342ea5f8c1c1eadca3ce84	44a6184ee168bcdb875f7a815b4a07d5	51e59804ceb0d19eeb94453f5007a87e	da472f2a4d03ac001b63a69f3b6f3120	ac2cce14c9c05f4d57562ca9976f19aa	864c07b5b5208a69fa0cd7060a579ad8	0069750cf186b654138c54c07ab7bc03	911398d47762d8681110a8a78a942a56	a16972db783f6a9cd0faa847b6d7933d	9f075b782ba77bbdad08339590e8958e	63ec328df54eb920fd0af55c8ea1c6af	fa6da6b206a377b76ee728779888ba81	7779b63bdf1fee83c069b03457f6f6bf	e7141eda9b3924e76b74aca9678e1eb0	0dce2537c87a96350d5e78c6479e01e2	665ce314eb563d11b57b1f5a30303b95	18f9e4ed2581172c1bf32ff7596ee836	3c5b8dc76943a368bad591f3050437df	fa0d341eb992b46d3bc0a5d7231dc97a	c685fbd79656c720af62242f1184b52f	0b263d8b38c732e9e370c7f1d6e48347	f14b4618ae3c1dc7f87cc32f47322728	84e59784275922e61c14043277c4b851	9925145e1f1acf9778c5de5f27e02ecc	cdfb51bd6ff03bd23497e5d218594cc9	f975939d64fe8fe0d577089ea3eced9e	9f1477f54eced089033bad6630d4ce0d	ddaab9c3620ee1436bd5e2529860cb15	2e48ca836b9395237c4f17b1a0d1a303	bee504b75700a0f670cf7138b106878f	fa987967500ce3bd5593d0d6e255d095	0e5d1938eab202a427c62b3feef4f2a7	6fcec6cce2838de8da1aae32ccacf838	5b2be49a5f959b4751846fdf1763a6e9	d50c9d5a25296b14e8acec6e3de15d10	3f1484bc4b6d9d62a6ff80400794ee8c	0b0bb3f0ae1130444c5a9aaaaf60f9f8	429244b86edc4bdfc68325fea64a1fe9	e3a16ce3398cec90131d771c63aefecd	62e5d1428d9c336283e8718287634d18	218356f4f3eea1f8596247c247cd4ef0	e49bb263b109c9f072e05e5188342184	837e1f1b192d1db95e2369c4867f1f37	3b2dcd6c09fd6050fee4fb7eef842df8	757981a8f1062b6bab9ebc237b9a755a	d81e3d8c09b8518f9e506f29edaeb4fc	54c699f003a21c3ce851609438bbef4b	5f5d375e68c1d62d07e5170994171238	9e24d974c37c8e8bcd22f25e800953c6	3149e71fdb65038a9d57eaa9945d318b	146b27dd5697464520dd21cb8e13fe1f	62551e3c3feb51a0bfab2ad0d301be4b	788944788ec3ce72f41429490fc1dc4a	192f4fecad3bdcbad19305b690765eca	86a5e8dd009d1bb99cd5683305d1d761	8c2eacc42179aaf7f89973b67db334a9	75b22f8009aa15ab1fd67ea171cdf8ef	caa76d63832ea22448c239784970ebc3	819cbe01e48f3fa5a2d0b5d1d3e96fef	0bd65c6e813b4199dda44e7ae78f702e	afbfa62667fea89f7b956294c0743f9c	13878f2b28bff39ae4d3039185abfcf7	bdd8b9989a8eb68fe5f1f41530bd4473	0ec6b12eabb72997206c9507ea2789c9	a826805b6283e9a46a8cd22b3f764766	3ba7f9caf4619d7634eff4c279b3cca6	3298a670bce92abe1ed8da51b23323cb	436855d63ca93b4ec7bb824a07eceb3b	c3b9a04fd97539fa8cc1d19584ce4380	65d0528bd1332dbbcdc6670d77c1980b	df7894c7034e0f56feb1284a57982d31	b8ab5bf4e0da3bb90a7e7f45c27eb8d3	985b46e491908a8eb098832f8446652e	d56dde87c987462fea7cb8d39a6a7859	273e2b65102bd98295a7ea86b3fb91d6	9621e2b0fb1b09153cbb20d4b61be786	bface10ec82bf4fcf597d56356d8c553	c0f04756ebd3929d6ce61741d81aac49	34aa1feeafce53f20b6132bd09099855	e33c5e15b6f8445477d07dce7d9452b1	94e004a6e1a9655dfd0c45106345068e	9542cea4bbb5c0c46aed0b39114ab162	d7c6360cbe6590b587dbd76f6759657f	6f421c37257b7597cf8e7f8313b84b28	d37ced3229c0a5f46878ca3e3f6a59be	cd813b8ed00a787dfe52917ec17f2cdc	a442846b0684cfa8abab484999f59bc6	4bafc97ce070da1c6119dbf05a641410	b1b5c37df29f9b8c83932aea3590e63b	1f1f12fbf76999f6a9d1f0262828456a	0e9ab18b06a739144007d53bbd8350c1	cd588708081a927794d64a4aeb1ff2e9	b445c9684e4a5e9c1f973ac41af0d74e	07a080afb768a01103b882991fab2888	b7315e62c0e56a72f5a387f1a4561633	d0e2c1bfa522b7f2ced29da394f6cf9a	96f46329184a498748068ee72d6c4ccb	88f013686b015c483a57593c8ef6ce5f	519e4f8a7800d8afc665c78c833f5cd2	e6739532f2dac2122eb015631322f688	429f2b9419ebfca36b22ba1a543b67a3	1e1c66e8b8cc968ce1ff55306cec4bcc	b1bfa15ac30a699c6c1c5cb15722d733	9ae27d1f0e359d61d7cfa87288c4593a	19b4d5e5e4b07636b1f8efcd47d22176	d82a130eb4815eedf013519c8d937cc3	9b1e336a57c6ba1b0df58cffa443503d	cc367d0212262f4593ff556f331f3c3b	1b41eb2c31ce79d79b35dab5c39254cf	a114befc6e351793fe069acdf9e3f643	e6c0a3fe3ca84153c3dc6543d316e331	38c925f60bb65cc42c333054e3ca7510	ee109e9b6efff0216b079ed0059674e7	3a6cd446e2a96943df7fe2c1008c14f5	d3a186f78541a7265b110d0a6078b07c	e2cfd562df921e811dfcaf2dd47a3e47	fabdfb0d5b1aedb0479c2373d2951abc	88063e67e9490357736ae87c93f27120	24c1082b48d18537ee471f6bdc21a8fe	af39d759ade46be9a984da5ef64fa61e	79d5f2ecd23f4afbc6a0929a7b0aadf3	a8676514a6d71d448f45a4d0343d53de	29708aa85274cb0a60f360cedb0dad39	71e03c9f7aa4bed14579673ea450e67a	eb814a915e217469528d44cecdeb7fe3	3b44d1945a2407d9ab7532d922449c28	ae54a73da016b86f90a6478891369c79	c68672667cff810e77fb8d3610e24507	06436b42f398526a61bbc33ec654dc58	6eba85b5b16f83c741b5ef70a34f5fa9	1d763e55e69b7eadab70b53157436944	47ff1a68679b9e20a57067dd9c1f2be7	dfaca73c8077b9cecbb07aeb72ea0f69	6325a95580a3566f75c943a08b6d0769	d364fe267f2a9f6fc9132ffdf5383dc4	6b300c293b494193976f114f3bbafafc	c049f73bf6fb80fc404d61c733597fb3	b7308c7b4d6e8aede90e19fe87c675cf	174abb27ec0c779f613dbac8de06f1ae	d75c6a687f5016b2bd15ddb0ca639967	beda68b3db1f079d6c597e3f7c720e81	bebe981fbcc529469f0e3b1d57d80eeb	ef28bc862a65fec00f8cda3c415da901	68a6be6d420fad04101c77a6f05a88d5	fb0637c972ffdac0189d256d7241fb45	016e8fc58c2d2c45eefb7cf80f8c9af1	d107e93760239507c8cf523d625b274b	6578bb326ae7591f1fdab4ad882de9ee	009609e2921d9bcb9df146d77436bacb	3eb156acd420f44cf653872628b48c1d	71b005989b6471af06aa8e99c3eb3fa5	82b869e21a9b616842f164d7f181bbb0	4ab8daeef0740ce8cea8eb56adf2e9cb	357aa51e1fc160747e016f4b158dbd47	69d048a68a00df67fba95dc55ea7b84c	b5bb203554b85f0bb3005fbaf4f60b3b	9744fe5e46ec2c8ea4610cac6738e038	b5189d6579378fa57742606d784a27e3	28e1676fe9ad8ee9d77ce65d033a3cfc	96f686ed494491aca8460ad96e5b465f	b524bdb0093f4363f6dcc957c3bc0cab	af05eb93ed05402f70e94d1da4f52cc6	60d78e27b8f570a825adadba5ebdabce	e5e203e12ca12350c7b572c4a4785850	4b29443bbcfdee539e3b51e7c88a7948	bab993914fbdb75ef99d3f445eee2090	60b29ba55049fdadd2c70ad3b40dbdc3	d39c1d6193c38cfc5aaafba9194999de	583cc3572c71e691f4653724ad5a4230	6fb2929c808b0b32555b904732a4b73d	5761308409ee42c2d1a96a438240f810	9ee9baf21f0c861a7e4455654370a563	e72d79e561dd9335f5ec53dd51629911	3f8113c2d31572ad198e9d9ce3dc684d	29de51222d0044d98f345f14f88fe120	e17c21be5585cf6e5c5488ae1f14ec7b	cc2fe2553aafe67ea2b37076986056da	8ef7a6149e8c291f9963a0358a7dcebf	21a7623e31b2274ac8fb40235c783d6f	12cb44870fbc2584b78a3dae4a836e88	e60474a535e97270039e00262a6dd8a7	dd310d289d922c4b61c3b14f1a95c7b6	dc47895a8e81683a6a9e984f12644c17	34cb86fad167157ae68cf4182f959ad5	733cc3b866dc4cfe34b32c24629f11b5	b4893784a9f0cba6d8db334b7e48a0d0	7b7e0fe313a90d1e6eb305e6e74eb542	bb66a7115a58fcda3c582aee5246d7c2	794b243006d77a9926b72a56103712ea	fcaff25c5726748f84b88e760f880412	c0b88870ee6894e6653171e3ac487794	d513a7a52851e728063b9897c1571c5a	6e8b0c99af6fe5aad73754361f10f6c5	c6afef669df396535c57f7caedd5c47b	e5ba52c123d4270e0275d4e8008a7f79	c68f58b65a90a1525446100637e2f893	4547d9ddeb4ec57abf5dde94fe7ddbd7	cae5cfe74efc9b0e7e61c05132bd1a90	d3cb3d5f32d648669d762504639da520	f613dd1d0627a0dd4ca3ba58dfa06377	9265fc2e1a72bbc59e1a0410aba216cf	f5474b2432e13a4c2a94a6426e621ff5	4f0426914f0a771059f7a893887c2064	0cf05c65f69a78d5a5ffa100b50a7fbf	5b58365a46bac100522246fc973885fe	4e9889b338b3990fa9767f9f837fcbc7	d5f4b5738d1f215304f77b71be9ae33f	2570343d8ea20cbbdc9218f65dd12675	1eb0a7c4bb04e5eb42ae1ea87e381015	8d4291bf02cf064f27d897f7cb3d0483	7ba74b98197ed3c1c4bc64ac589d52c7	fd18bfa231ca1cffdf78d539aa24bc86	386f0410035f1eff243d16f6689c954a	b49244d3312203301c6f9321b0983b57	095d1411fc4ac8a0dc654a6ec665bf75	58941eda0b7de1c413afd5c6aeb52f2e	4f0718c14946878b5f0712646e041e2f	00ebcffd90c144601518d83c69254615	9fc684de86aea585ab9c43bf58b06c7e	3a123f26281bcbe444b8f48d2cd2dcdb	1f9031260473bc407c66f1b58c72bf84	daf9df5bac09746691233f782ccc8580	45b1ce2dd596f47fbc8ce2f6a721e6d6	ea15a81575b3ae9eddb9fb13556acf01	38d42ddfa49358c2b71c272179498435	09e282de4ecae31c87950fc50b79b3d0	84fcceb97293782a657c237fa74dc2c3	a35798a97e132be2e58ae1011580c493	beb5d234023d82080b2372dda091bf6c	40c1852c0b8c516b5833dcf903ab0413	5aafbbe02baa832c15648464cc06de7d	4bd6977723761d6f86f3bcf767f07677	c09612af5c796e8212d4fdbae1ce2a26	438934bca649e932ffd1043f5021a0d1	ca43e705117285bb653939e4b43f9717	02a73dde256f18c3281505dbb35ac417	a9daa5a6e0ee9d995104d045a860eef3	e4c2e8f1152b9822f12308c60c0d1246	d0e9b69c9f839e724c1f2c76fe2fa3ba	7621506429f47f704940727d313956fa	ff23d9fc7eb779f93aea7dab79c750c2	27b3814670da0feb418961f540f65fb1	6f297b42af8560fad1d5378dd53283b6	328be112248aec04aad1636798c7d631	1113fe16eb1af6c7fea54878aadac442	eedfaf13429e8766b6aa8978b1c8ce6a	f8a5c4a4d552ee6c314aeaa76bc38831	67e5897193673b72b4c1ba06b719e193	3e2206ddbd1a6835f29eb0cce873e107	f9445356721aa876bdb807dc144261c7	8e385fd71bb7296df207522043a6ed51	5001beaa4f59e2f2883277cc0aa4149e	72d198f1506af394cbf2a9cafab89752	3990eb115ff9b9f270365b2017cd1d90	231f904fabe6cfa4946cf2adc8b943c2	e865d63e699524521e28e0ce8c68f293	e9e1c2a87f1ab4ad78aa558b09aea2a6	097dfc879bdf42b021293560adc32258	e9a150fa8046447c0d41cbf92922b9dd	bb5aef95b1b621903b4efe8b8b04b493	889bdeba21bcb8afc9a1fffec6a0db59	08a5b0fcd657bbc5aeb0dec8ba3905e8	abecd062e68989131e91cb6a58a7a605	a5b0750c9848713817c7ba0c7118bfca	7841606a655d50aad939d6208f7acbda	331fea36f9a60213829beef7e8ad7228	b10204e4b3e3c4190b01dd0a973ec703	89cb43830556d1fafd29eecd72daf580	2de91cd8182b92af8fbd63845f1a11fd	9f4276f9184474e16563b04356c85048	5830d90770c84598824c442dde0a46fc	6d275010dc2b7276e05a38641d28b088	7e4436339270a699988087c306befc79	e792e025b2ad4f1ecd4c25132b0c3385	89ff031b0130074cc4f9d901cd095daa	ab1cd3d23a2048b9909a9db53ddcbf64	e1875bb9e543f56908608d1cbc58d5a9	d873c07b0f791e748d59e619e8f4c553	f52ec830b3c037c219124b5f09c1a288	b7a0a67b358665d4a70da901d1f1a946	c9632dd004965dfbf97cbfc2b840a34c	4d345bb253397719d4ba927cff758361	3c9f948e8e50136e647f683bb815cb0f	fa6617a61b03da72f4804375de2d2bcb	4d6a99d16ce103c2c6ed12e9b15ad111	d5773af13a50a37e980a509e23f98dea	ff906d17762ae6c91fca136a2d0bc24b	c8571c3c38c0f7ecdbeb53327966572f	b1e2c1df34ce5d2ee3e81cc6f2cdf0f5	7513ac9c333208ef4b5b3920b410d77d	00cc07792955962e072df299683e60b1	53196caf46fbf08c6187d3db75e66222	e19269e788e4aff16db1225607ebf64f	fa3a5d16965952f846cd3fa5acfff061	0de0bf622035a8a8f638338c18e55c0d	f9538271b73b0d1b4259273b34ed01e6	56e266adde850959d501e04cea9d1fc6	1200f21ed35296b792f4e59824744c04	bc72a3de30cd3a309677d4107a9f386c	816e579e5a4cdc14ab8e8de5faa52adc	de2d8fb87e447732ff4d0e9068be1d7c	2abe5f77554ce90269c55d20ce32f089	1ec400fdf5062e9a8315e29ad7e46fd2	81e14c25fbc29f28b3258081ffd5baff	7aa4c118a6a3a8747b5881c23ee27f44	82a51a66ed8f8d69cece38f58273541d	efa1ec8ebfa86a340eb58933bce1cd5b	f77c039ff117c46d92fe63f2d69b7e6b	aba0504c3d7c421b5934a73a940d3b6a	62ffff2ec5086a0bf99772591e2a0bf2	11599fadba2fc03872788b197a0ef8b8	887394a8c3e49104ab60144630731c61	e572742a6f4a9cf87c10ef8f4bc95d26	a59a3cbfad2be65e7c2bbe22fb834517	22ce2ebf6ba2cd5c080d346d65a25b8f	99b2cf81ac003bcc81890deba8395fca	d51a982b37c7c483d01ba5792093c042	1754c08a0262fcec6be1e94b47463f1a	d7237d386cc65d193131dbb032418f74	57cbc721762960fc78ffad67b2f0d154	d7600eb853e653977dc31322d2b8309b	89fb82b2201b530dda1b2fb6bc547503	f7a9db48603fc45325a2fd0fe00c0674	4ee51076c01a6b28f2f55910eeaf3757	a32bceb92530cfebe3f64ae83007999c	c5c6cb99881345922590d7f39e547bd2	8f864494ea630571b481dd49e71305d7	c134974ef30f489454ac6601e69afd49	9254346b7e23669860d8bfb9e323003b	a03dedae4b9d5593c5c8344cb8f10c40	cd94ff63ef191295342f0f0a4401d552	16776cb9e53993819268f0932c80e170	132a1b43c8e8927caec3b6805de98ad1	32d14db9720a22b8e38dfb42bd596bba	2286003c036d175fcafdd8ea7f76958a	97a95b890b129dbb8148b87b50773d52	34c47900eb91ff9cf0f8f78cf8852b79	baad7896dccb2fea5fc7a0f6a99fb9da	5678951042ac88afbb53332bd32f5322	d6d6052ab538ffd11512900977d1814d	c5a6faa765773c928737b23696f5ec39	b2611d60154a3a67473e927b364f5cb4	5e150332eda8d5053098257aff1cfbd2	0057d03cf54bfc154cf2882aeea1b056	1377ff7359c9688cc8f14d6ce013f37a	4e507539b67807696c0ad5bf7506edc6	392880629d61730d962bb22bb0ad84be	7294c9018afef7c2bbafb62fef582e32	268c163dc33d860eadf796a318065d1d	800bad30309cb67d63e71d5f3dc1e108	b8091f516e86bfe9ec453082e040cc4b	9a60ef27a6146a6850e327cee955e4fc	9993ab597f36e9f74846c7ed6a414171	70eb6533e17cb5f881f7e540d72fcc9e	2c77f744943992ed479c8c88b140dd83	f5dd4c128bbd5ddeae0854821f6a0361	8519b4668ed80be4b11fa33462df450f	bf73eb3088ef68f9fa8519863522a872	cc723fa494da697b4b432f46febbfcb5	07f25a07d05c5cdd709ee3f2939698d4	b72b44c2ec72eb1fec4e1c43bbf616d0	5ae21e777931da67bf230d02cc7db6b6	232b2d3f4a66c1f30afcbd12cefa244c	0b7479bb9c2745cdfa241e7f3cfe28fc	57d3c3d41e7015354474404c39be1ded	bf739e90b974fd054d27b431bd4f297a	fc27fbcccb46d3de69982285e141a38c	8416398dca8490a2a2c0e90d0306fb37	7cc2d961731e3e9bcc51d208e2191602	4dae28e70421ea1587ac9a918ecce30e	2c48d3d5f76b1503d9fe3391940dd50c	2807331653110bc1f5de0c8f2ef5dc26	61dc607e985335992f2cf1a09567f7f8	482bb0371f1503af855656987072cb1f	99238df00da608f55b90441e4037d52b	d71961de8265078496feb95d2b4ba330	71573d122887ec70d62dd8b870930b59	36faad15a8d91d725700c21cb93c9cb1	3d24c8186d512c3053c6c2d4101ab189	25289f526c45db442f612656c3feaf29	c749eff361631a59a17926fdbf0a8a7d	ba5709d840f26c38c4ea726ffddaf918	d0627344582cba59ec061dffa2e3f3fd	2b15f2035525fb57ae82253ab25a1832	01139649e575f2f240931f4a9c633ea5	79fde4ee06e1f00021cb991fdd6725b3	43f39c76204fedf60ade3ab10ef75004	c9570845473e59c511d7a7e6f4709283	db26431c3797447b2a86b0b82430a69c	31051b81ca7a25b8493293abc5991abc	74a15e9c5189cfb39a962d2d0d74f016	5f3d8e9cfe366e2b23f5d79afdb72133	eaef0fb4b8f517a679aaccb2543cb3c8	350fbbbd9aeae1eef00a3c8cb58af615	6304438729969bb9ae929a6f3bfb5abe	ef79417d115f076c33a8ea7bf2b5b105	c7c0bdcf878fa7d1b68383ad2e08b0be	19231bff4e1f089cd6cb90c60d827232	5d203e8ccaecdd67ac1724b866b9fce1	26b727e417c0cc1c0bd000ca38bd6253	8d42a567e9520579f06c643476b44415	5ea09c998173b2770b62985028d8d819	0e16c80c23f4dc5f4e8c38290d1603f4	6a0f7f25edd3a52ffde014f3147bdb82	ce820e0a294468e32d81820963538549	443a2185750cfdcbd4d177c1e6b65015	920c003540f4629ed7ee2370db3c9558	2a10ab1b932cb3311074b4e082767003	ae0b962fb6509a88b9b615bcd0e50968	34249db047aa9eb508b17be3e27bee90	740d7c8056a87406ad10bba0e36c2d55	c1825135e892ea3713374154610114bb	d08c1c81c51f6af85604a4454e9636db	7de2bc0ec83deb823b85bbdba0ae976b	ee79d3e5c22981d6a127959373a17565	9034315ea73001320d1736f90a3b27ac	0ba4d604b3ce1db70199bc9a211d063b	1e66f3e87d3b746201c4d4b22933e4ff	1c02ac82c859398c2e2bf07cfad9090e	cdecc74ecc9f62c3863fcd5b87982c95	cda70c8bb5f0e39b20a339bc9fed770c	d53d223b45e85de3b5f819f13d5962fc	12f2806739da5daedebc28b83594fcac	0a8cf3eaff04f0d65918ad5d5538e95b	c6d4aeb7c3e88f029e528a6892739090	bb386c94f54384f8fb1e8c51042c970e	9538835ba61966eb1b3be598a4aaf8c8	9366ee70efc5c92576a68f3263022757	a5d1005ef46198415f8ac46b3073bb2e	cf9a0b07c2652133f50d2c7bea55a826	4f4b7837c8ee253811fd0d19b16346e7	e4621e55000bc5842ab4688c1fc63e72	26ae825bc1b64426d2d0c411efd81c59	fe037ff6cf3274a81e46d13d0f439e3f	3626f12314e37e5307e51d8d5ae7999b	b83df0127151f25c44e6550a5d109dd5	260defe74a9363f16548ffdb72cca9bf	ccdf28d978571bb6666d0dc60d10d754	8552f79f2be1df04e61e4f5cfb060151	d548771e97f63a03d7a1103bb0ad33d9	3aecf97cea03a3dbef089b25a190bb20	2e0cc324743fa67f3a6a5df57bd2e9f2	ada1ab7e66d07ff649083f47b3a06f8b	fe90416b92a1d1214e16969b513689dc	f4f840ea267d82eab48130437bb414b6	dc8f98532089ffee3d4fefb8d8013ba6	ef7dc72f388b064510a2563a584f79ca	01c0647213585f811516e61a7064d855	8785a3efd97a7895e49d718a77a22214	3ab9b520f8a0ba335ab3d9d9f8d0467a	5a785ace79070b00831ce07125247580	9a67a00f89e2870c28cd74461f32aaee	9fd680af9efed4ae59f9cef5816ceab4	25d5faf937946ecb281f682d9012d15f	7e2fb48358535885cc1310bb550e3432	2ba80cdbaadaea8e3468f98a1a34bb19	71ebcb3ae9662011adc9efb2ea7a0cdd	4d065777ff21aefdd7ee3ba246583431	16eff8e7d60c7d2f84254abbee9fb828	161afb892a9951eac7693ac14209a1a8	0858aa185297899669fcefe3f7d16219	e9ef3851a524ad7896397067bf43e284	afdc8747b5eede3b010c086b7d3eab60	7ff379b387cc5c7f3239000737bbb645	710e4a742e757a6126196732d8f3f7fe	b03a111040ada91f05ad537c44c379a7	8ea5ffd952df9262542563621c05e7cf	55385fc0e16c677ad8480df877a6d37f	cbe5a3af064f1cb3d8e927c2e6bac8e7	bb7aacfd096d2804052bb766009a59f2	0277250d3c52f9a7f5e3922ad9090c1c	b8694e258fe88b91bef687b178bc0c4a	2751d6780e927a5d4f7c18d0299954dc	3d8664d959e446de152a50cd486325d7	d195925cb7c4bf87df177869ef3baa5c	3530f378c8f3df77eb1f3d3c13c9ab17	a0a8c5a041539106f40bb2e218d22f37	f72c0ae0c66f87cf611c85c8ee58f28f	11da2b355f019ab9011d64281a470e4f	523754f3c14b9f1bb3870f40878c0803	2442caf7827f152b42d543ea1c099196	195c96491299ad161dd5208f627bf707	78eb4e99accf540ca2de5ce3121c2942	ab267d67fd85724130d18ba4778bbe6d	e0736841ea362bcd5f5e1cac70b8f38f	9895b2bc167d0be20b73e5439d9177eb	54c4bae5f1fe349e2b49b95a2cb612e8	f78c9b1c26a87dc45a6101bcace325f3	10af42b6e6aef7bafa0ec15819d1d9d8	6ae39afb25bbf9749f064762034aa726	1a5aec824455021df33d2054fcd26624	5083b1ae045e9e29b8f175ba00eeb75b	d0f34fb491874730066de343d02ed51c	e81e973f21490af72c9ab96e015023ff	652247cb1a24ecd38246226a2138bd4d	f423b831aad7928ab2532e2c821955d9	f6a5df8d922b5454c1ba903296fb9e37	224e04a7f699920cb5b73cc8aaa5ed70	a42ffaf2853953e0a7569078d1fa3f62	110c885c2ae8fb6f0e41b54f136f200c	1da385c755ee02db616597dca23362cc	53542f41dd72e9fc2e68c8fb566835da	d661c3c1fe64896b1341db7dce39b693	9775c27f1e110a15576e57f4142186f7	2dc6aefdde407b9de6e60e375009f779	c8128f033394fd1a590b1f75c6ebb51d	da0e4f3d6fbe86b130157562c34692cd	11ba73c9478a99aef2f0dc33e75ebf93	2f512f1ac83d725a2d0da960bf245424	9b915c9dc7e8ad595821c76dd7d14e4c	a349dda17d9e103817d725f310b62e77	049e8c333caf17a76bf5b70f6ed54ffd	b155444fa630b42ac2d6d758bd02789e	52d77c27f64d36f444133a837bf08f9c	dfbcda2cba8b2cb4009b90b626a305ad	e12a5a01c031918987950257b979bb28	85974458ebdac2b03daaeef361f3b2d5	6e91cdd1910f00ba013235f60172ed87	8c09d184a3c5e5aaa7da41992cefd97c	508e6763fda9b0925a3f071f35302a0e	94e12d7fc928597079515b392c77c614	4289e6b3042091d9646464286cee815b	628f8d88103a99f1d706f20d46654b43	fe261b936a778ab1981cc06ed80160bb	2c8e9fec5bd26e8b376a7cb9fac8841d	c1b60244fb3e3d8d800ab5acb20d5947	710d53e108b71e7e0061d7d52d5085ab	4c03861e38128c7516d8c6c840a2c313	bd7cb42ba182877be1eaf28b8f3a0c13	d20787b6f8fed9ca8518f525f28c2796	98dd6b0d4239f1f97064356f1eadd1af	ab2d0e7d5d0f3bb0393493cedc24ad50	9eb2a0670e40c71759ee50c09aaab9dc	769fdb4b32ffea60f0f47eefe7a84e82	4f9af45a1ae370866cdfb58a35ce8686	fcb292b6b833cff429c751d2b084079d	6e00470f06517c88d301cc44aa2e658f	53ef0861c25b596035eb061e17298acd	31c52cd770e2dde4083f2d00d4b3fce1	cc163992774182aa9627dd4b0fec5d7b	9cddb867e3b5dfe5b63f91c67611f823	af9516fd8ebb4daf7615301ee98d6a24	93f29964f19b3da670a7bdaadd187abb	3a12e0a48ee6965b8ed3070fc0fe6509	7077d03a0afc65fea04506032a746591	56001a746aee72479a8f33aa495792dd	c737aa9dcd04d6610d5f749108c4c448	f2bc83c181b91d44196914b224efd9b8	96f157caabbde90d8d088339ebd6d1ce	22aa681807923280bfe3d7089aebecd0	4ad21c85efdb159a3778491fcd0edfb0	63e2576efa03b3addf89cdf1f45cb942	6d50dc6d1af06590d650e7d433f89cab	31a79d11719c778f89d98878e02d7ba8	0814f1d181099fe6139aa3a81cb98bc1	c4cf21bfeb1407b297f88ef97e745117	c9da9be25eab893f9fe09d4f3f78ed5e	70d889ab2cd8df99b7222e8c57140849	b5e2bdb18e863e4dbf4708f47ae5a8db	c2c0e78155db25916cb3719b24080800	f87267c84a6a245442d5cd6afe494caa	944c49aecec52126130be751535469b2	6dd9662595b937ddf39844d5481b4f02	334088f88da5820dbb025ce32a8d74c9	6b15d91b0d2c1be4169dc3b23870512e	6392be9c1b1b2851628eb4e4e3ae9b79	306628c081e836ecd052cabb62ce27ed	684325f42362b678ed5f99a77ebf4c0d	007dad51588788ca84b1dccf95dfcc80	d4a8b776971371db95e82177990d4c1c	e82ee3daccbedbeb40e32982d45c1f7e	9d0e7619543368ca14719f356f559b7d	f94e7dc558d9035a43b141e718117d12	8e8ce3bd298dc89ede143390056e25d6	50b7f27f71947bfdc35b6a7f0a8bdf5c	6b5b0593cd5396bcaa16ca11dd80769a	17a900b0ca0f44ff09479000617d9623	ef0deb8520f81595f038f31699f9d325	a5eb43a3547fa496b443df53afa5516f	bad581b34d6e1023a4d95910da702d20	2ceb94b2b389f73b88f9dfe61134c077	cf618e778acb6262af3b898d787581e0	33778134f4593f031fcc7c77f6bc5800	3349644edeb9161edb4a901df01bbdc6	5ec3f6fe5e02a2b1158829fbd2b00f65	677922180bea28fb159d5091746eeb78	3a3e3eee5b174ecafa8768ce12a4a7df	51381b426469f67fd7e328294b8e33ed	9c5c2d8a1d3da6752ee31608728600f8	ce6e07ef528e29c95ede2363200768b8	e651d376f5b3eea0febf474b6d001042	f7f850c35a885596537a797750c85056	a5a0da9e1658f3e4baa8ceedbca46716	d62f95e9cdfca51ac3a84f884ece0982	dbf51013d7c117615ebcadf73cd767c6	c08cfe0258e2c3bfb3896b3df3f14ae0	a1382f8b742a57ac5a7aa962605297aa	f99ad431febf0ca4c7aacb7ecca5e460	e0658d52e9be082dfde247ddf3a95e87	10b12501d0fabd5cf08fcaeb2a94e9f0	4b776306202e35739161151f9eb3d294	2ecc4208c163df63cf520e967ff68790	44e0a1321bc2a06f270f9c2bfb511565	879ef6785720170ca19b42af0ef9f6f9	fc4498a0ccab3410a6edb06652be025c	047cc85813fb6f4704e2137fb053f00e	4968e7494fdae848767a7d4f2d1b6737	8f53f93955e3fd1be9b0eb2da3f8544f	b7b3a3b9d74302816df02cba75d36746	c0dc9fd7cfd3a37f0411088f1999725c	a807a62beaee24595259b40b0cbe2f6a	71f6fe37a3bcb3c0afb95698068a0a97	78bb6cfd2e76f34019792ac8e9f7d040	c3f4fa25189ea2ca99b04cd70014477d	93c54099cfa70c960f8b844d16be7132	74cb9338884e5cae4b0083b56271c692	693351c47f55b44ba43c077f540d4a8f	e32144ce358f8771872c2014ddeb8edf	b509dde21fc4fc0e4907a00af0fcf168	a95214c0392e3adb2b5fff7962e913f7	19b370331f381ada899eadc87b66aeea	6611eb109cd3ba42470ff71dd1e48de3	1053e89215b84b422642f9ba8165407c	083b7af0e50cbd3806e87adc9a07816f	8edeaef7806271f44f49cdc1bcb980f2	bdbf414389e2a6d7a56d580761b9c437	b2b64a5c5500861a61c0a03b479ffab8	64e4b89fe6e357c4e0e6f7f300412880	b07ae11d4c93de036de897b55794258a	10b70d232918bb177364a79e47e2a17b	045fe1365a57c2e44e10cb62529bc6f3	5a20080d7f9a0ce8e7a5123f9adbe93e	6037bd5b4018d356f0816e020e03aa0d	411cd9f814a0e4345eaf0ac87f56b1e1	4f03cbf60f70946b10fa09e4bf9c4528	8fbfc2f778777938f0f9591fd98cb54d	1b9dfc76edeb8d0e830637e9b3da4415	d9f6f1adc1f690ac2d92627db8fa38f2	8fc5487cf6c32a223fba6b801c142bb9	5cba32cb8cf914a04641b953ee84504d	9391912ba64a4835ce9f0238af67e9f7	f27d3987facb381f0c3f4d12816941fb	0219c0d35132e53ade4f265686ae5d9a	31534d6c513477b2b205044269a83713	b6b104985a0f18f750f49e1f079c865c	0ae0efff4e31963d93499c43b27f5a2e	c5582e0bb47958a23903eedc41ad6577	4af43534bfce657e8acf37bd71af4ca2	7d623879cac26e5fb3f5bc2de12f9c29	bce99887ae8e1644e68cf66b54c422cc	4e38cb4bc6f70a64f1d1a546138aff52	4e8296e2830a1d6aef1e5aa9cde7b3ce	9695238bbfb3201c4530c7e776a494dd	ab044712621c5af2c06a63cda0b8f510	62c0962248826adfa28dedd75593799a	c4c61d967f1475a41d1ffe6139764061	f11a785200fbc78611f6ffd1c1094fcb	76b36b0f2a09ed72482f22e3c6cc0b66	c2a5f440baba2712747d054fdb68ca4e	1c1b35da96323c8578f561128e18ce6c	55ada4b6aba1a277335a234e643bd16a	772bbb5e9831e0d01a4543e67650e652	d1ac0aa264d44a8cadeb5b1e45b75a69	69904629d484956f9e119ee946f2d346	95f52adff1fda80f16c3adf91fd014a6	4ad8ded96b26c184737b6e31d05910a3	416718eba85211a00d37a6f2483eda64	c33bc82bb2850770df0a02c993f0b649	8ea9417c36b36541e1da6a97630696b0	26239990a67d028344b714e278cf5c09	ba1b03cfb86c1debafcfcb4f0b2cd9ec	57a7bbbdf24cb340d7dfd09fac2a0e26	da48664400bd75cca14d0dd7b52032cf	9f7a7ff0d4b8ec2d4f177d928b124902	abf6595c51e464f0a50c7d5c0c86a55e	c3b4f7e3d9d07c9d9751848a6ecfcf2a	bf45060fe896353ea81ca4d887809a09	ecc2cd7444ca150bdfb04c56775e6249	1da60b99bfd4d859aac66c478253c225	be04d7b73e9a4cd7059c032541058671	c9c6bd7530c24a86e53b584435ed482a	27bbaaa84f69b816361a8550fa07bd57	5ccc59f7e21be8fda68ab7dc7e7b755d	589d56e362f33be3faade4739f08e59b	cf176d77afe54aac7f7c283ebb804c31	59a72a04cb44455d7f9908d19a4780eb	501cefd966cc932cbf586b13de4c93ee	3c6cebf3b68ced65a9c3ae326c2eb8c2	4691f14c49ee14bd2bf6ce51bb3cb0ce	f5b4585de4005433dc28c850cbf8cacb	e7d60a2c8bed431f55d3a4014264ac91	f331f10e4387fd22611295fbec8287e4	49eef31877423897e3700102c315e2ce	c2aa56c1e0bf7b4cfe24212f69b8dbf9	9e68dda17e0d1a012b3bfec303c96dcf	e3aab806c772168bd2fcbaff38fca956	c520f6a451e1ee86ea07cbafc60da98f	1d2365860b0fb442567d1f55e415d511	84b31b37981fbe2d8d53f84bb7f0866f	2939c251f2e0519849377d00dc15345a	39ceaa3c031c73906672b92d1a673581	1da11976ad165cdf25fdbc92e436a1b6	5b539a0923d988b5f4d13c4f01ae3f5f	70afbf4da4bcce7cb9a647632d14aac1	d91d4ed32faf19b2ca274e241456bc84	e953672c797c65b6a98afc14a713f53d	980f9b8fb93ee400c7bf8f5370eff7a7	24ffcb29a46604dd99c2a6ddf49135bd	9ed5741f5b8447d90203419acf1c6317	9387392930bf3eef486d6072749bc33e	824d5707f7416fde576ff34f59200fb7	e93059c981cb02b32d57f8f8e018f825	f993a325d85acc719252e88828f8a689	b6093fc69cea174945a82c04fb532c5a	acffe4b5d53189fd480ccf0ac9d66983	74b1473b142f9dffb1b7d4e4eb773e46	7e052b2dec0b5b15c7c78f4cbd44029a	dc6f093cde5cb1ee928e1d625d0afec8	73a7872d211bdb2fee1e05c5d31cd648	03a0e3625c0b0fd084f9ff42d1b05a3e	421bc45aa291b72743407d7bdb4d6f7f	aced6877b10119e3591d0dc7d21c72c7	0d6e2f2ecf12eb0475fc4b07fe88f9ce	6cea90b458145a7fcd6b917db29ccd2a	fbef6a8c4977f5f60d7b13eedbd06953	68fa59a293665e3f0a10bd4762846902	cfd83186b26599ebc5ad9eceb7dfbc2f	67f8da8d9b5a6c16e1693bafdd81f1bb	3efbfc48c3c103bfdb13a24d4c6e84a6	2d814614f2644836bdb2fd1a7536a004	7ac847ea63d3ea221267973e86429483	83f922c4779d111635d23b1029eb7185	e6f30229a56c198554544011ca284e6c	b9928c5942b24f119ab4a79bc8015f68	0b1480e7569fe692aae4d7b1001e4c5d	71a54a61b54175de9f11706f40f0b5f8	79845ee85cd6750738adab8fbffc6047	182c8b3ca5b898f7381395558861bbc6	3d9159e1d3057ce1244c4364e220bac2	41664d0977d51f4830b5af4240ec2886	14dbf2e6568f3cda054b6df927c9d020	4f26dd938d1977085839dd107ec5ebcf	beeff22ab13b27a128608b56f6c8fd4f	5a0ed012cf7c4c960e0ff3821b0538e0	5d4cd9d23c3d6e054382c8a293ca7a63	73ef83742909841a6f6843db0abd8fe8	c7aa6ee02fec538fa0972c7621f24274	f088212c6e09a609dffc9368f6e9c105	b10bf7a12a5c9235c4de758284289d67	6d24b312404ec64be6ccc93412a7c723	a4828ef2e4d1aa99fa82b3a4a85449b7	60206eaf48a1fa7d4603bf0dec05347d	7616c4ca78f6bfd8ad371616fb060861	6eb3886af99caf2b1dea387ef0ca0212	5e46cd79bdad0065cd84274e4c7349d5	576fb7d86f53f46007453604165828af	86fd40c29c6274d3a603534a4d9ac649	bf669a74903b0fc30c39eecddc945c8d	b892f7f895363041199950c3c80c07f9	4c7936aad1bd28ce9f6197b2297e4abc	f02511ca7a8459f726a69cae321b97c7	7bf5995aee2c5b36f1f9a415e2f41cbb	b03430a0a61f3693570d9e8dd3594da9	9bc19d94674808321817807d49d53b37	093d873a3a18c95b35baa7d66ee25bfa	21568fe4d443aaa979fd06fbd3a5dce5	9af227dea99317e0d29875f8ee6b58c9	54e3a3cbae12fecdb14d73ae4adbe2e5	701d7152810b7a59b57e108c900a0c4a	0f2fb6961349c0496052d44fc1c4910c	4055e779b1cd16442387e806c991ccdb	b450939360cf5c10df7822a478c272f6	52ac1b5c925fac28e70bf1ce8f4fcede	f0e83445e9d3dc9833817419e0db7660	83c45664938c128ad9eb3cdbf07e977c	94ab2e24914312e15e7d6e98bd81b4a4	5bc1fb5378f99495ebd8937031cd333c	12f24983fd44c7dfff2770fb1d4332c5	dc3a2fffa61491a6723c54994c85876e	a458eb851aaf47c71988edf9dccba547	9ea67b17e8a96d472fc9dd904702543b	878a99b7d2f70c368ae55878da3ac0c2	2edfa551cdab946ef2c4368b00b79682	78f5da9f7620af39ce3cb30ef8b912b6	75a4725e585ea5e76de9991570b1f321	84657c135c1896c835eb43d7a64ec45c	72e0497932594450edfc0024ffe80b32	756b321c9026ea3d49878de5715298a6	77caf7e7ab47f423ee73519ec1202dda	3b66129e729934e3173907fc0ecdf7bf	6dab318fc9efa714f930cb3371153ca3	65f0e815bf6d64b27f85e4da2dd2facc	e114ba761b9cec3be26ff807730adcf3	ef88cf13d5a0737fec600dab54b53b49	f10d8a068e0cc381a8e7c687858f87c5	fce4195a55b07bc847faf88170bdd831	f23e4e3aaa2a81b251db7d2ce11695fa	4bbd27897e0c80e3b436767c785ee43f	7997f8f10c8883ea686e2afe4c646681	8e87d983ab3e8fadeccebfdbe5284558	739ca99f87fac7b934fe039df3eee1d2	104a2618be44c02c8b1e76ffc9cdeb4c	34ca3b1cd7b2efc045377ad1cc1c5cae	6a672ed3a342e4416212d56ac28eba61	e613c49262499af6606a34b0c83ff215	7c14067618ed7e7f77c6feb136ea06c7	529b273d25e63159e126fff6f5bb2e54	ae99d45459abe146d8a715ba4a8d718c	240deb1f313904182d8c72643627e9a7	0f583a9b20a4eea0d0cea101ddcc4b1a	b8d4f786d9044532edbd30e78fca0eb8	c926df801246c72bbebd325add48a783	f5a3fe5e8261d0d3e7f72d03da8d43de	8b8269c1c3b5630a183097be2c86f73b	4d33826137516cea6495eb72063c2e48	b480f73305d0411b7738d9611dda559e	f3a58a0f91fd5e01d5626ce20fa3f28d	be567c409512d788112efba25c482f7a	6a3a46713d234f3aee24e8adb20316de	0de189ab9360a1b4410a8449d5ccd73e	1dc47ab9b765ec5437fae7d691dfb3fd	8fab0d8205fe9b6a1063f9b64e672427	b12bdce8e99a35893c38783595869f87	38c596a8fe4a84c8ccc3e955ef0964bb	61147a8dc0e36204f469d8969eb34a50	595ca15198f5a3a6bb32c1cf1312e2a4	2d37a27bc2dff069cd9f962b3a84c5a3	d71a79afca0fab095d2d2d5e1f8f2cb9	1aa44d5af1540479e8ca53405f291f4d	4fd712e8e92496c746d076138a651d51	484d70a62fc4fd9222be480142a184d1	53dbdee54795fcd4bd425dd3b3227505	16b79cb42541622a8e905f50055664f0	4f8bfdd05a89d2da8b2170afc935a2ec	7f96f8488eff0cf859eb24470bfd850f	b77a6af3428298cd1514ff090671735a	03f67b31a2e072c245a06d9694e84375	abe4ac5c219fb9a5ea35c9e16f1aa8c5	be72a2f0f104cc57ba11c7ac644deaa9	fee1fd5d5ff6787be5c4f91eb3dea01b	f831ebf218bb3a67632aaf2ddf4cc233	5fb17551ef216a9605727b6f7687dff8	8575406f15ead190f24cc2a442d7957e	b9d3526191c764539ffdf7356e9aa523	c18e77d86d6d96d163c74875b16333cc	698c90520001e19597bcd0498bd579b3	846aa31b526a178f540167f5c6ca5615	abb09147637a1b3ca1033af21ff5782c	4882a4963ae77578bf020d7a16ba230b	c19a6d0c4c726b901f1a852574d826f1	12f9099a4075310365fff5bf37d51c54	e9d17b35dca4977ab44877b2520c034e	1c419ad44fbd3985bf74c8514599b1e5	575737223e4bab015e8c0c0545f59fa8	47d1d49b9d3cdc54ebb3e35d342e62c5	4b0fc2236ba721eaef344dd0d8b448cf	138dec3f6c74e2ec1cb41fd207646d3a	4ef47b5d28b826343d8bec6caa1063da	d8ba15ae5450e822eff7d0a2943f3b67	e8955098618f113ecaa9f4ebff924b03	60ddbb2d05cb5da3bb835cc54aec1cfa	d5ca08eedbc919616d509e85c2a34aa3	e6d9cecc7647d37e8f8f636d3aba72fd	fbbc15fdc75c700fa185b92c5d6cbc40	ee97eae151725292b81108eeb34be616	5b38ca8040fd0622cf635aa6e2c225d7	16d300213ec54156d640a4153daca4e6	26dbb18708c461ec2d721ddc7e3c4794	7663598e4890be8f91ac2a1dfdcc83c3	9a049bbe817e28095dfaed756fc3348d	b17cddc544704c7adb115cb661045bff	8262744a74fc804347cdfcf3adf81bdc	b4ca1453d6d3690f4fe9b79cb949ee07	3218c3f8cf3a0c5ab17fcd32558ab10d	2e31f5bd1173c603c1c05972491875df	3f8b97070ba2b103ca38a25a6e4ae209	1ba3e982b9e9a4e41f6ba6ef2a4985b6	432f4b5e8f80117e23959e9ed1789179	a82bb2bc32ee934173b6757467ff5190	8b265987d4ae577a12102fe0d69cf5e0	9972b63cf532705c96a949657a24843a	bdf5d69ab66ab2b37c0e1eca3199ff0a	f0be245105afe70b03a4feb5bdc5472b	947cb4b28c831597c13e196afe47cd87	6a65129138d835b0e7c31a712bf61b02	4ee9b053e1260cc06eb6085aba4a622e	bdb08a2305c209354de6453a43ca45e6	459a31e711a3db0b0fe509b5cd715bd3	1b7b5a253977d1ed5f8e47298a8c5fe4	8e8651f9cbe508189ebf0e36a8cb052b	98c543fb303219efc216ca881854bc15	0d58b520239e24e489b3c15e407b1dcc	65a1d5f926316f18038bd8bd2f9504de	345236f826659f074f9ff6064ec0adb9	6ba560a76661744bc65eed04953c1314	a0363ef3d3e8451dc1235082bea30d4b	d95705a9f61cd5ac321cb4a4aa31b981	cc8dee18ed1073aea41efe6c661506fa	35a0c588e95bc835db717d7e25e047c5	245c6438cb648cb3fc83db6f4a5c235d	1fc50c715ba1f27e095b14b2b816d113	adf7594d7054e11e67a8ec3d5e19a8c5	aac59ac5313ce02dbae4e5a7a5065c2b	d4d741b13d2a349f810cabda29908590	c0d452020c1e178b62e3abb0e309bf59	de4b8a042df25b3837a62b1540c056ac	acbd7e781702eac66f6a8595e4ea21a8	40f075642428e436bc6eea6ec87bd30e	8fd388d88b66641f9e40e5cf283a20ff	0954e2e0eecf3a8fd8e0b5092ac99126	69290601d34b16141ad1f256180352cd	ad58580f592420ae51c0671c3af1e8a3	f5dd50b5fb28cfdce03fdebffdc4fc2d	218cd5fc7ce27e686fc54c4ccbb83b39	abd095f6aa9b8d25ae00c55099ff1a2e	4816427c829dd281b592346df3e6fcee	d585878ac532ce58f860c2ac77bc63db	aa4f1b5bb093bb9361c71feeb0aae9ed	35d321b27e57b3353e6f00a4a4bdcc74	cb3433510123e8a2a76fa4ad0e01bdbc	0be428370a326c9f392430878f15062a	bb4f97f94089e7dcbb6762de89b7d217	9dd72a76da9b696893bc137cfa99c2c2	d7da970aebbe70df15f6d588c32578d1	1bb24f940d20d214fa56864677cf993f	d738c260a421aa4bb11c38e0e34fbf41	30358d3c08e476cd4bba645ba72ed543	ec7591366c243e1b0eafe57a73753917	07e09d3822692df908db4bac5660608f	c332172a40ea46e614413f19c3124297	89ae9e5fc94df47b9dd34818e563487a	8f20ad761ef488f706316c9cb1954de0	e296f6bae457fc83bf232629db1bf8c3	b5f2e83876745cc60007f57c8d2366ac	60689fcda039d8316773147c499df0e1	a7ba0c1dab2442c943d425776b53f675	367ee8542a5be7fa39edc0f90801e3cd	b3411ca9fd819e83f1f3041d3a907b67	c7a616aefbed0ea279a58b7fcf22f774	6b795c3eb66b137926614a2a4a6eddc1	b0392890002e0ad0e1d6dd2672dda9cb	c0b34bf1f61289161262414b030e1c1a	686acc63068a8b0f8ae3ef2063f5ea85	dff00498102c1d47439e561ecb25e986	8a923f632b2c1cb4f7ebef06ebaa83a6	8681609eacc7b5ec6a434a4569ae27c2	9bec98d15647b41573f14f56b55253e1	a5ffb2f44cadd804db40a110ea734c12	ee8a4709071c1db981cd88ee209c2fa6	7e24341e0bf0161f8a4bd4d3ce405358	dc6693774ec6ed52ed44f39977fb2dbf	620c6154d4dfb143ff54d726a76e2f58	ded63bcb45a9460c6202c8d064eebc16	a370b1180f226ab6388011ffcde33dd6	bd3a860ae29ad61ce647baff23ca90ec	cd6c34d66984afbf1acecc96f8e81cdf	b10e9a19c1ce16735dee3f254d4fffb8	256a6a0e295fac9b81926dd05722693c	0488cfb757c26c91c957288182cb5b8b	8e385ad4d070fc81d195726020b26f8d	9a02d2b294b1b8df0922ccebb6dfc0e7	2e1a7687c33f123c44b86bbaf4ef8235	81ea9aa6dc13b30ad9d70d061227d7f7	58807a7c29e5da7f556e967984a5bf81	b7cf5994eb30644f46d83ba861fb7332	4c8a2dcd61e9320d97d2a6b168d2256f	13773deef70c0f5223b33d8c85db324a	e6300c6d6bed6a18aa4cebe2126c0913	5046f7c436f551a5d81f492d2d6043ed	78d81566713b4ac79ed6f8fb255e127c	b9f4424ebdd3e6af21911a68d9d862b9	0534c5020d5d1a8ab9286db8bc74f85a	0fc8ad260d231b3e5933de4b95596534	95ce5e378d9501e11e747c9a39324cc1	724074371f600051e69cd83cd70c8a42	4360431657dd74ac9847299c2c5c747f	373dae894407b06a4bca6ae7382f1ea0	7a2456d2c89b5e7e2383fb6b80b7d35e	ecd79df9fc55537971a2cd69bb4c822f	1cebabf697ba3dcc42f9ab13811c6bda	e59dc3649e7a097c3485875cee68ffb2	34fae8c2dbc06ce103767fff004e7d52	64b638bbcb4bd233d5add466ebe7df98	0f8204117afbeeace11f7de76859d5db	b1b9585bccb74707818acf8cbc123388	8ccc41a98b5027895ceb185a9329e338	7b4180a4557233abe71e6b82edee40b7	1503907c0166b9cad5677e40342967df	0d70e8b6c55840f8a7556365ea64d84f	7ad8a64eae72a9b8af70bbfbd2730bf5	77450c38111d21c84919b8975267e126	f9228c46234d7a62127b98a76ef7fbce	34b829e426d172a5731ff740ed3996e7	a06fed97a1dfd23aaa2d44b0cdb574fb	49b2e49df9c5136a5f4b76b6e8d758dc	230d56d42349a67eed0b69bb8f774e30	0d59bb19be6ae989da99cd6ef9db2c82	a097d27d4f9f6af5913ce54dae826f1b	0f83d61c4035d9c14fa6d162e7337a6e	45030217f473fdddc4414f766da120af	43a08ea9d99c8acb37ad310bdb0f2896	31589bdaf18f3df21423ae67d4aaf7bc	81a4603b12795bd58f89892553a17e4c	1acddce84f32514e3ea8004c890f85ff	535ca0dac39bdeb29aff47605017e9f9	6c8fbf8e72ca76365103cb21870b2bf8	35e974308816f96b7b8b4fc36b398835	ed91568c176d898115e96ad145ae0367	617ef356e37a4ae993464b0af29c354a	d67191da4ea40a75fce0e4d3b4184a50	69e8676a9f44db79badef10216018275	0f5cf043a53940edd5f08619c59f8f5c	cb811a778e282ff89223f61bca76af24	ff6c9934f52a73aedaee5070b91ad6c4	a76c02f953ac1edfa92e1eb4f0d083fa	e7d032bd9d0b0fcd31cdf785df8c50a5	567210df3a25c8de75bc6883b8e4e34a	a3f02908d9042d71750f5cb085389bb5	1ca204288a8e8d8509f7e7367489cbf7	8539cdc57b86fda43b66ee7e00c618a5	6df5bc1fd3b40cceee7aaef1a6e53f5c	a04e574d037583fc030e7958fae2633c	14f0617bc04dd55a8f1ecdd74d984bee	455853552555bae0ad9af1be9025359e	ae570f484639aa309d8bea0014048cea	a1fa10a32c187f7dadff5511b76f106f	14c02292288dad500a6ff03961879310	aac9351a33494f3e0aec4f7e0f51a499	d38a3f30daf98aa1c17e23538f805222	a574c0a97e06c5a0a9aa97eff6b4955a	1e56cf23dc587c939daf640972f7482a	e4db6f2f427708915cfd292d8121298d	abfd415256e419d561d5f2db63ba0270	45f9489dbcf7bcc3f49d457df024108c	cbbf50aa4fe23d72e10ace9128692656	905451bcecfbca718522878de82ceddd	fa6654c26e3219ac4c8cf8e592fe344e	03770e0bf0faf52af99bb2800c6dab34	7c47a0f77368769f42a47942d1004952	4e276eb98304342a8d612962545235af	007364f5f1b758aa8f6b081e34296841	d4118b71f0f197de6b74098feafc81b0	cba7d5c215246a38e624d559572d0bf5	058bd86b9e45a4a2f9024b4b308b8870	c73887a7ce461258771c7b6ab708389a	0b3dd056d86bd2bf4bc19587e5a6baf8	3efff0ce34c1d0c4b5f9672a85dc6ef5	97ffdfcfb55d146b45c67637fff5d2ef	117ac9db691e3c8a8cdf762835c8f73f	628bc216c8dc4c2e0710571618128284	13d738b0aa1c11ef49824dad7f716da6	3c0e5f678097abf6d3fbb2d463151086	0ea2d1aac6f8a14a00b5b49a961890ae	1a930905477f46fa298fc9cebb7bf0a9	d3c0b6f5e873ed7d2ed067ae05d057cf	4c9fcbda59e887ccbba44c4027369ec6	c347e18f1ff0b12f4c354a8c9cbb1659	f61c62e93ff86978df98338f7dade14e	ea8f4b944eb474a319ba297284816bac	7f69040ba2010676277ae5afcfc0e9ae	80beb3955dcb2b66583886fa1e2e6b19	dbdce7d67f5a0943664b62814b2ab053	9123cddd1510f1d76b8cf470d3216322	a51cca5a6725c09a8fdf17a3e2ca1546	389e008de73b7967c1c5c3db8992b716	031f38b6f5138b6b830b54fa77988868	4dd7a9e0f0c6032dc3412753ba330cc1	e701912eb1cb6067cb051e0ed0c05ee6	4c516ad6b1b39c451aa6443d1c8a4987	5c86da11c66bbe9beac1a720fbe2ba29	c7a2573fd529a31058718281e8d173b8	7145d570a98a9fa010f504a1cd02cdd6	42990fe7d6dfbf69bb58716338d6c4d7	b40381d9e4455bdb37e5bf6c870c8042	564f4cd008d846b12f8250fef69103db	d41065e6507be00ad652c5b0f7ffc901	6bfa76d2a6bb88f0397f0d1a91fd80dc	0e9b4c4c22141920dbc8df3716684e2c	bed397d1aae3018275dd32e29ebee8fa	b4f330a5d0630bd4b1d7b30f8c04695a	a47d9eec26ff26eb12f8e6d90a726b00	f6f9ad39e5a93a17a66758aa8aebca75	85b44441d7e2300c9ae43a3c8984cb4f	7d2525f9e400a67129e0faf8b4b48129	87f456844cb6dfdd33055e661cb44ab9	071c33f62f92082788835ab8c6f7c3cf	042075e904275a342210879f79f4cbf6	e0682bf45f759870409e4d3a9acb7e7c	5e3564817b1bfb8078fadd7f8bca9cdc	51beb02a3806cbdd38e4a33353f3ca5f	1fed82cfc1ab21b7a171818b9eed60de	f583aadd57cb9f008122b77ebbee777c	a3500a3c1c4d7c49db130b6fd3775ae0	deab82159f501c4dff9bc9b0a3406f2f	12e12a86ae883288995816262f80023b	bdb305db3303d848c7ff9478c36b3641	f2c86922e70ea311346014784b34bc0c	e2a6253c61f951f8f3b64a9a580539e1	362cdd3dae2b59601f6c873f5b2827ca	9a8c9dc23416f4041a203f268690188b	cb7f6c7b9bfae2164e0c08f6885e9ce8	2c4dcb1113e9cd20b5fa0bcae00ebabe	cad7f9ef8a454b86f86cb4bafef976ae	efa20df263a858e8f584513782eb5ea0	1d453b00884eaea93a86f87dbd42008f	5673aaa16796f5e8ca32944cc7c5fee8	4f31f75e2dd4ef0f553dd33eedefbafe	e613f5cbf21bed03210e9fb98c6c3712	17e1f2794c74f4a4f0e8e07e9c8baaf1	9e50efa320bf6c08d6807b3dfca025a1	045e4fd94eee3de5b6f8f6530c7253b2	eb5fb85600c856c3fb96510966e30505	c55dc4d12c57cfbf12eeb412e1d35c84	4245c6b6b201cd1c73d90bd77f11e73e	1e8bdd3fc25d8ebe88700e65946b3368	14909fae12caa6c5ed375b9d030e6b1b	d9a60116448884ad1105db1238a790ff	229a94331049e6b7e31a256cd519b507	f1fce6772761892bf63223ffd21bdb24	c0cd499808db46ecd33982d417d12da8	f82827f8e1bfc14dd10a6413184010c8	47df90a8354708826cee9ac16de95d75	f9cab70b8b447dfae5bed85643955c51	ff45591e1f7e445c6b67370f7aaf9afe	45fc063e9e6cddb8bff798490ee940f0	5f42b697ca176b0c0c5fb0c4149a9d41	4c7008b7200ae6ffaf2b226a5f007ca1	b7d64bf99d9d352d8cca89ff7e00a69d	f50ee8179c8d2fe71be76e5928cfb3d5	3fe896b2a190add0257d75e937a9cb6e	4e8c0cc582e093c5059798ad503193f6	0d146a7d68009f086e84705a4808ba5e	c64c55b458b845ff8be0debff401d95c	da89bd0990ad2868dd732fe25dd5f0dd	da95339f87e18d40425c00977e75724f	e106da0db5e1ff67ac9bc977aeb08bce	6ce0a87b3d5298638017c9ce86b79312	4f3e7bd5d13958bfea7c1225aa84b18b	d5cbc8cd823d307fd65e29dea3ef4d93	bec4a5074634b6e87b96ef104f4d5858	31ae1a9ae343f3228d5e12e9f6a0cebe	0e050cc6f45ed8ac6150e17bcd7be03c	4c16f72e1eefc8304c796aabfe2d80d1	c13d4668848122f50f7a8a0666f8853a	30459570753d98dded13a2baced21223	2be7c19b5d71a59dfc92a1aa39ebc3d9	3ad34368feb7f53fb69b98a98f8fa46c	6cdf92cfd9cc1bf1f93344cbefd56e35	978cbb7d1b356db740b3c656f5bde02b	625d7710b02e18a9f41ebf48e3766627	847f3022b52bb009ff263623b890b276	be2a69e6c7f452ac893fce5943b58c51	9f3bfbb37a3982c1455d048f970bb40e	536afb0bf323488c5f616398f3cb7c2d	26a1ddf67358fbee333f2435f38648d8	16173244d32b3a9a9f2a0a691bc35e86	b192cae6c5e9b19cad13f56597864af5	c12866114b4c076778cc6222169764b0	0449e24729fc6c0436a4b7f0c511a50e	9a2fbf1bdd640e32b152e72a5d8d6822	8d6c5d52d62441d4b749ec141b51ef88	13368f030536fd3fdaee7f94e1aee239	56a028d650718c4eda4549e559abfdea	428cee07e043b4a0f81d6c4f2e1a2842	67308b87b2cd4d8ef2d2bc01049721d4	d0f4dd3a56dc67beb7757e75227cd4a4	d35b1571883747f0a7dbf9b12b45981d	77772051a49ea37f59adfc3f563f2551	798a70c47c3f402c26c4bcd81aecc57a	4b6064b7f06b76b88adbaa0ac06bdde2	9d33f697c285eb2cd5aac98e3b4e07fc	b9cd8f140ace5edb54bf543984e8f5f8	534f08b1c5b311f4133853256b49eb40	8a5df40b6e8345f56a316281b69d8a7d	158f1bb73ab4e72f37fccce7939ad179	99ceeddae08822f2ca0d24861f74a953	f510ad5dc895b93e13333b07c0988d2a	8339c6af9183c50b23122dabecffb9f5	2fb2c642448b907b2b50008a4b117155	3fe0b4298488d292b3366772786807c2	1b38c827459b1ce54dca2ea8e2a3d9b1	11bbd5acba60a7d4290f345b1ae55fba	7e35276eb5f2d35d53d9be6766334c96	43848ad67cf18701725807e23d1622ea	f472d1051860f9ea4d6f0c80265a9eba	3487e3ab853eb3bcb5480a67884ea820	49bc8765562c20cc3e6d303c96493416	d76e52c582b153055929296fde42b8ae	229893dcc8195e1674f68fd41c9c780c	2a4e89c500e5da71bfca2108c981fc04	d6d071aa3eaa996cb1d88c2b1f32f783	b8778baf5f4d26929c4eef8a1752bf97	a90c299583cda4ba5a9b3c5f245570ac	2c0a4212e3cfbac014f0a45e0bb5534c	3c13649480de47857769d36033c734b4	933336ca5d7bde353da4398ba63efa5a	b617009b0efab39d8acaf596ce8e3777	bc2ac04016c956f5b171530683f0aedb	065506e2e79f20bbe96fd3db05861c40	c714611eb4d5a287d5cd6ed8bf985fee	e2a93b34cdc327fc1166b47e8c9904b6	ead6a563f10cbaa3c3420dcc5aac1906	149f70f1eb960c2770f0f2e6d0d803a8	ea9f19fa1ae7bde8f736b27ae3f8bff8	24ec734df673d0cd5e78f4d727d69630	588331daf9805a3b70041ef49d8129b9	259889c59dd6f99f347f7eccdb957544	fb835859e8626dd554bf304f50220af6	4a46ed88dfe3c532592d8f5a458ca831	dd8343b293d65aca78dcc07c531545ce	dcd430e643838b1ba2d6979734fdb4ee	1d0682f1b5940fb840d892e18375fc50	87a443932672b423cd9c46bf93701046	9f6b700d6ff72c1e56b41c4010d59d2d	d2b263860b52c82cf1fc2222d80389f7	2f481de3267935628a9ed9ac6758c957	0447e890821a7c09e6548636297ef295	94f09aadf9237f936c2214c7a9f51a5e	f873d81c5fab742efe33608edbfd76a1	8d4b67a5c2708d6fb17f3c3d77b68bd6	54e9cfbcd2f1bcc325891d34fce63424	6f813889bf14bfcc564f98a08dd0c870	3053dbf9f521bdf4bcc311d1bc514433	347ef0c225a3c23529b179560f0a87fd	d183106f0bb61360d570577f280c3ceb	8dd9d300b6e3d5173fb63481bcb488a0	6ea996b5993fb8b94c5c17e73fa44a6f	0e71d8c01ed6a87efee13de5f81983b8	000b671a8aea46d7f82785d71509d6bc	0194924a384837ec011c97048d2c1f4f	8ca032580645f50daed844e6ea94e082	af2cdeb287c5eaeda709b7bebdccb18e	62c7b09a740a84ef329f41c113fd3d31	4e5d88ebd2b1488b7602ed84ffbbafde	4ecffe27e378bdc45fe7fffce3874299	b8c97278cbecb599a31ffeeac31b054b	1f5334e24d68ef0ac03a17373f963289	f9f31b6e47cef62c686bd94fe80f644e	58d154dc65b0be7478e021f78b3c4d00	653266543a0698e9cd46c937a1bd9a6d	c0db5dd4d524f7df051bfb554a485d70	e3ad4d351f05caac0458ccbc1713803d	542cd722ddb48e4218ce0145cd0d6314	a75230069e3097ae0c65f17bf98b6352	35743d81e610c6626d8963edab5e7c3e	1473ac9e211776a143c36b305c96fdd5	89347c7da5d1ae0b9dc7309c32db0549	f39b044fd2ce6899608506b6edff3e70	83bd6120acdc076cab9e8045a224cf06	9f7ad9d0ba4d987ceebf81e50533a171	b6f91c1cd29ce9681f2bca4b7d5f35ac	3704ceebb820434e94e3f27fd049379b	5a935e0c4b17f0e87539407adabb8046	e017fd71b0405f755f586b8b5faffc19	2c488244592d7ca7d913eabeab9e2a52	db0309206edf228ffd52be797b72c613	d7d0ab5a18422b30f343f4076828b391	0d3a05a836976c705bdfee783d27ae4f	4b7ac4281c0feb306c32fe10a659f216	2a0d51d10ddf878566cb2a364cc4846e	0bedbc557ab4e86e263b0e3f36390b00	8e38b72de1b26b2f2ec05067b422b493	752ce55ca12c0d52a2a36b98986342cf	98f413ab2764d5b2a9749e09562b42a2	f34250c1b1317437a48aacd9b9078b5f	8a612114e9ee7d9e54862f1cfa842b39	6c903116ef03b19c21ec58c63da4af6d	3bfd558e3ec6960ba288aadf9cf0e3a5	f564a8e8449fd3b5f45086e855e3b071	0117c7968f430f99a2fdd19bd9ad14a5	9e50dea7d0abc2f5f6e05c9cc094eb33	441e2262bb2323887cd176877364826c	05c7675594ba9b5e7e0146bba705954f	e2c74182cf94693afc1acff52959a808	1d71e40c9cc6337e28f04a5831ba6a45	80514df245ab3b1ba915c2b5de9fe392	f040359a27b4ee0ede6022ac0080d2b5	efa881828a75829c1d1cdd71dd21aa09	123c9f7610a1baf83e87017249515ef8	0b13125bb43d8c1845ea33d18d7a6907	6c5747a233e38d099bc26d0fee188183	b79380181b5b150292bf21f40fbc4c26	a952355b7fcbdb4c9af76a10be533820	0a1b2f8b21ab711557d35ce32c9009f9	ca9b9e98d27337e03aec976ab17715db	cf150f6df6cfea95ac9a260bcc11cb7a	b09a5c25a3ebce6ddc5726c0269b8295	32effd1ea35c5d9273a22f927c272021	296cb692ba98a0d23397ef8a41da8deb	a6f805f30eece1d8f2a0cfb96d9d00e2	7ca2718f3906af4e696e532ae0c957c2	7eef6361b8d8d987e81d748eb6b2e1c1	b1438b2e4f29867ffa20640876c399fc	4cf3d12c854517b9e7af8cbce62b3482	882202dd3773f0a9135de3562aa9ba61	c7bc7ca95c34bd0ba8453e6b755af211	e79e1d5679a93618c93d720d3940f92e	43aa78d0148574fd995441c7cada8866	9c6eedb3772644cae78d88459542b43d	52b10f83a07c4efa2b94ed0fa61a0515	bc24dafb0b1b85e10d877c5f708309c8	c2dc2c3a7b66712710a4acf23998789c	65a2c0cd6ee13f4694788fd356e9b56c	010d7b3fac8a7a9396afd046c8e3e1c2	94b1e5aea0f0fb9eb6c15d55effe5a26	c7449f2c350398c61c423ae58823d0c7	81150deb536a4d6e2331e95a81c44b51	fb02420552a737d5cf57ee8167e92d82	fbcc2eac6e0825b15b29cdeae1245b49	d6d1153ec5e467d5e019fd57f00f6bd2	d11915314045b9f53a8c8706c230b25e	68076f9ae5c824053f948745f232a1be	8a9dc12943eed990795a43afebdcd723	e2163ff1a128a61fa15da67d6882b925	369825fc2ec21584f457a4c5016fd9ed	1b99dfa43cae8d8c5c792f359e12521d	a7d8d1f1fec163dd6cfc2c5f9b12e721	9cb17bfff46c141243f95faa206b6650	de8d992bce497eaae9d8235b6d364fa8	4acf0e2118ef866e24fc9f3b143246d1	d54fc5e2cb5e79e31685d951662ef585	94e1b1a9d8a04b5d4ec4811366e66221	2110d88330cca75b6ec6405ad2de4e2f	1392420f38e5cc6738d7220699dfb510	16087293827874b4de52175429f0ade6	1f878f615fcfc8d7bd381a7841ac1e41	8d773facffbe2632188ddb3a0d00401f	7368a415ec3a248fdf0be8b0a575a16f	defa90e8a8dbbf83f72bd9a73af416d6	067e54959980858381813a9022a84c22	effa6eb3117fd2f2fb241590eeb9dfa3	148f2501711284d504d2323d5ead7306	3af0f433352dc8e5f97e0e31e9412a12	0c6273828f62eb0d93b1aa8210be4d95	478d7550fe2350d319b42d209a3b2fe7	6db4d46df45b66a0124f4d9045296758	7e6d353174bce9a96580e7fb66de8a0e	cb4b6a837efa0def7b7173383665f22c	d6961d3fd03247851707b4a10b0a09fe	088b6c1c4ba14065a1334ed6361e075d	3f899a5c47fcc6be508d9be536397c86	69daf2136de06f31d205f21becc2c0f0	916a18c1e0cd3bbab179911c9bc5a37b	8ddfabf412675f51986d7d4f9c600607	e0d21ebba20b60a7bda80d058502a95a	3fadefcde5af49023ee731489a6c67bc	7c656cb98749197a5f919bf5429ae785	13a28773c5ace6377e34291b58bab420	8a2f620a6d270ad21a469e0413afd2cf	a33064a3c5fd514f2cd40646724d3f6e	7cdeeacb985a12079e9672ed9c58bf74	2c5a25002b3c52285aa9e37ea2673675	a9234fa7ed735478941f9617bf9f22d2	33541643ab54083fba8404701da8da29	aa970d6e9da1ec51c870bdc5bad73a25	5c82697be18830f739f1af01785acefe	273ccb850bdb563ecadd3ac8a734a5ef	cf5179e8eadc484f39f3a36c7550d62d	ddd6d5b2990a69a3cd4351ef0bb25e72	b9b60e5dd380ac823ef44ef9c1b22a7c	9a11dcb9adc49a0efc2fc8b72127c18f	f4c6a6deedc1457d86bce38c772cde34	ab5810a8a710474650616f929056fed6	97eca7c4326e3fd0249a140142687a27	08d85459f379aff6a0557cd7004e1484	b9cd546ec6f0a6946a69339f33f5e1c6	0ba365c48f597b596c4cc5b150bcabb2	885f569f24af210956263c2e1cd09491	a873550bd1ecfedc9aa3e478f8b582b0	54ef2fc6745b4fe838f8a3aef238e0bb	707a714ed67d60a4f90897eab547d60f	b6ce7270fcbbc4425c07027e93e67e6c	6fe83c51de84f65f67a26591c2eecd90	e2324c0b9e117b637ab4113dffc0bc48	b85425d32ecac166838b86d093cce377	f46477e504221a2b558ff87690409a0c	965ba382498594c176462b726c0061a8	c6d652a8d20ff3c231a62d9408241377	634f584853fe2b0f46ccf8b94dc1e7c0	e8a9bb64dcc6d4c1ad70905a09125600	ea6e9acfac4c0ea955f70703ad8a05ec	3697264fdde70849e9d103dc62c5540c	a03c49278626c0d73ab4580a58d51d4a	91039fe1d9562d8f21b3829d219254f0	02cceb7c2fdc44454a40a5acc7acd08a	90021d57958f6d92b569bb194483959a	39ba5b143142ecbf20ecb87b18071a5b	d85aceac573b89278a98b02a6e8c1a10	c71837ea9604a0b1e0f245a3e10e0cf6	b8052658c4fab46c858390d8982fae5b	8ba87073ba71025fb1394563072d083b	ae9c1284f9c9b918177815647fb4cb26	a8e4ee76e5413d8c96f9c8495de1edac	8e951ce4d26c15b2a8f5244bba5c6a70	4e96eb12d52070a8716ad398ec50ebcb	f821569757c44e27de74152991355d3c	c23e93ed7e93d2fba7f9ba334826546b	bf353bc9f6b5b2aa219f34ed51ba8442	217e0ef1df5eab207b24bc20c046cd6d	27993673c06ee12d69e5acb28e09bb99	e12579d5bef937ef880aa04d046bade8	aead48d67e8cc7ab743b9846301e90bc	de1053ff5160c163043186c2444a4bb9	fc360d5dec0d33372060ddcc036ca49b	e71ce8839e8d4412249e90ecc1975284	3fda0c24b54fcb46ec4da11bbd4ce4c3	f36b8e2cb7081fdfee0dd1a482956664	59e27ff5cb667ad588e28091864e2338	cbb4379a2d4fa82825aae4691a59eb90	3fac795fe0ac047948cee4304016c721	d890fd598909ad4dea4d28f47432da37	c9b5200330354a04584177c0ee418092	4337541aa6f2f9735654c2586ebf76c6	97936a5fe1141872a1773e53d1a6d5d4	d325bdd245e454215782faa77f0a9e67	25aebf9d6081741c8c13d8965a2148de	13609d411a3a5a592a2d267d09cc0fbc	da666b1caeb4ef06a456a36db546b880	ad3897e849853c41beefc27d1da03182	bff5e19ef52bef9364f956fe34b70d88	0cb53b6856b4dda77876da7638bbe919	98f3a6e0cbf009d6acd3b4c9443764a6	f3f69d87c88547ceae1d5ac67465bff1	7f34cff1f964adfd0214ffdcce8ea7f9	5f31276c0cb87e4d46883a3ff0569f90	0b34f00136235c00851beb701da537aa	78d0f3a381290b435343107119f6fb17	24746fae74ce32516d04545a46150726	43a766069d44421d11160f2a6fcb9af4	095379e44f0737420726bde5676a0a5a	4a05beefd9441c6b8c486eaf519ecb9c	f8d351fea8e6449cc7a9107c125ba634	572ffa061d59f893d5ef7944bdcd0744	6e60e0d581c8e5d8dc7aef871286740a	ecd69db3333b90a616b871f7b21be68a	43fa1b0ef7b9876b72c25b47c39d4aca	dd9bdb5ef4986dca8646c931b4a20a07	38c82b8ac8fe1e619199621f2bbeaa32	55cbd28bc76d0de4cc66eaa2182788e3	7dd3586f611e42be94d6aa083534443b	ec5e693912cbe3964b682b6d1606359d	5d26c659a0da0d158f183d4f418b0ac6	088d80f3978497cc73663e27798b8e8c	35617c039b51be44668a28756672cafe	586c074d3a661b16dfc1679b76ae92f6	da5ea6fc9ca3c2f38f1c9302543de743	f2a9d3865e06bc2e6a38fb2b367f4409	319438813c4b154920e2b808465a0ffd	0d3af86fac8dbd2edc7266e19497718b	2a035efc35cc07f9b09440a9b9c04897	b41b698053e29491eeb5329a66b36570	24d92beb15163c9298ad6de8b18f6ed1	2b2f589e9ef616d0065502c807cb5d62	34c35880bfe6f27240fc3ac3b7dba25f	74616e9520edfa1b203684e922fb356b	7a7fcd4cdddf18a39f971b3387c21a62	dc13558e7d1b13fe1d573f0ba1dbf333	cf466b33241d505ae06787760a3c18b3	9b535f05066817812214e0c19650bd11	18f8aad4352468d78dd41b7f4c884389	3439cf1b6c5ab98093052c0239e745e8	fc471f35270c22e4c9f559bfe66eeaef	14975524f04529c8c171e14c50116968	a7a258adb6f966eab9f996f056099f73	aa3fa481ceeb3498f8bcff0febb3b55d	236abd40c97fd266d16d1adfb2a18ebb	ccfbfb3b5f1c18c70b853cb1a07cffe1	913e8144eb9840fe3264cf0667fe71ee	ef440070e5252bf951f31313e4820882	5e6cbd596d3329c018efef4e2c81ab50	4f416ce9a723b6bb71ba93fefc5fcb03	51f6204dec063ba9e73a18daf9c5fb36	81c120beb8037070fdc4b9dccbcdba86	5121f85395ad6e3b54e62111d6685d42	0ea2ff2ba4ba8006450b00ed54df8924	843a7d30b291fea9bb4391f78cb50d39	c03d61c7d4a26d91c524f4690c3c5494	8c9859b74087a8aeafec9a1b300c5e1c	bc6388626be0d4079fa4bdc782b0fcef	70a3b5da7b722d6f23a498a72d85b064	e4e6e5c908a177ef8a91da8f103a0976	85b010016d0b14a3a19845a04c201552	0b39213b17dc76f8b48a7496d35f3e23	86acf7f21b4c54c85c070611cd575ad4	76136d1e6b71d9b996d90c5be9969514	5207c7448ae1a2a8f4abac6009ff6fb2	0978f2cf21944893b339a1803056c7e6	5bc9b41c2b23651205095345bb2ea99f	250dbb220e7620c9b511258e57d80a23	9a715310ba88f4a4520fe8693f7d6218	f0a5c37569f26703edf8e26e5e8730db	b472c6abeb4378269d5c4335851adf58	1dbc0fc8e5e02cd863dd69fec9a2f6ba	26c48ed2eb01ef4871ce9c15c19683fd	274a45b7552b672de69cf2fc41ecb6b0	c7b4ec5c9ea4ee4c304389665e3c32bb	baa2ec5690ef5ec157e1dd53422ea8ff	931e4635d09bf9a439f034f55a53aa5d	975c214ea4655048d6bdf5fcbbccc6e9	5892a0a7f89329582b598c90f81058c8	9f12df05d5409fa5a27e77edf77f665a	54245d031e7f6e790f261c3695c5d4b2	e1a159732d52d998e308f1c662d4a53e	dd016063c4312905eea82890850761d6	26da82562899be992f782948e4b92c58	1fc2bd6b9475bd42007ff96a6594e20b	b87e80b4197e5090cea8f95b87919330	b0fe20bb07f0bb34c7a6ead1c5c71360	32e049a39e4945288d0be364b08b1214	b2398ee3f49ff95f08a00b55a2f86f6b	3ab07e6681cf5c2b8a19f45e216ad32f	e7822126ab3ba73f49eccd891a8cbcff	103272f0f6374e445f7e38cc6e92417e	36f9765b192ed74237ed391a924bb8fc	b1332ef8cae7d73bf72db7ef42793a14	af38e0f5f29d5a836219b0d982cc96c3	33335a75b911a76e752bd6d49a31e68a	3cdabbe179f6cc230a0c60e48656dd10	709ee6802584446fa9fd0beb82cb26dd	c60f3072f7bfa14f206975018721a2a2	7ef4a4149ca38ed45159efcc40628d6e	36befbbf7fe2464d06a17750eb7af7d8	d00826eb8823cbf34734362f438a221e	1f579489729bea78d9943cf2b0e3bb87	19bafd35d08fa9deec85308fea83c3ca	010178bb4be48a10327fa1f6b5279a68	89fca807098f153ff454e264419839fa	75ed8df9e4970da8b7d10e3d87a0a3b9	72e5d1fed9e741516b36bad4635b14e6	0dbd36fba1ffa2570d5617061dc944f7	9061e7957ab0c993ac3898b4de621096	49171b10d131ad99c8911ba936d541ae	726e66baff37e2b2fce4f876beafd441	474b6061a7f03eb8f6bc303268396c9c	8092c2a809f69b2fba92efeeb16b96ef	a56e210805ff113bfeda1e479d11c7c2	541e43e0cd31e4e11832cf1f2ab00825	3318712962878ad8a56cf182b58f9d86	1ec41f80816192273f270f5d4674bfe0	d6efac5bd42fad12dbb7a5500dfac981	2f069d4d4318353610e3b5c04891cf8e	dfa1d13dd7a00cd6fa87864319d490db	af41bd909226eb852ce5227723f7e951	b0e57ba0f8e7899a9f59ebaf7e2407f8	d0527a1622bebfc91b144be9242b2fc0	bc09656521ea2d197275f61a88d7c8c6	151b807df340285bd9ccdd4627b635e9	57bdb36108bab09a8299f0fd9c5221e1	a37f3f03f46d510f60c459bda18458e7	1a29dcd37ff1f4b6a8a6f0fb2fa74890	9f2f4e716feb1c6fe511dfbe6181e167	18cc9911aa3e3d0e60d5b232a5c8a4ae	0ba08b42c8304cbf8027895cc0801549	daa6c1f11b97c73afba22d91aea5b472	73ed7977e677855c8069c5cf030c705a	bb56285f5fa6dcb76166c3aedc0317ad	4587706e627d52de123090f8277b3edf	cf58d79f748b27ca208dbdca3af5620d	31db0cf2ab6f6bb10d982f7be371baf8	d453aa44dea2d00ff362b7d6b1d9e2b1	312d2e14854a08ddefb58538dcf5f0e8	63610b714f9cfa66a7c600d9915d625a	f6c618a7b518c045bde99c9b92cfc383	d335d03dcbe1885df8069e7fc2490154	05b8823305c2a1ba5cf8d3cb56745ad8	e00170ef4c7ff41e68f536fb68ae7959	f9535e302ad89efc26fbb319b1dd3b39	885d2c7578379a5438f5e9ba3d0d4eef	ce2e8b6f7cb6dd1e44fee5bd31227c00	183c53e9654a366fe505707b51ada03e	f076f9326935122b6c7ac3c7ae7593f1	57555e3d67ead28699cd1ef49f25bab8	5ee9aaab1656609bc09ba35ee43e9b62	31b24c27e44e71557f90484229f3c8ec	15611cc69bdee43a31e6dc761c7c1989	33c096e604e02966c4c7608f7d87482b	75d5d52932f0c93de8b8b12f88918af3	7991326b94bd61826c3598cad843b901	3638dac8458e6d8160be4e2d3c76787e	e1ac35abf0676af1681f88ca047d9a2c	6b2d6f440913801578c198930b1c3cc5	37f75995074afbc448a8cc51a673128f	fd64191eb6fedacee0b7f7dbea976db1	7ffc71260860a4717382026179ce0a05	7fdb72e02607ef1ad1a9fa9d5d119a71	e1852826102ff63fd8664ae77e8d64e7	2a58b9e5930e676140291cc738486706	cee4a8971cf94f46bbce7182ea86d6e8	c37307b369e111f6b94486633ed37005	65fbbe3b7362966cf0775fb091841045	b9a2d9a7c8cb0bdbacb25004346794ec	9e67188a0deff30ba967dbee6701b0fe	5ee6754ecafba938973b390ddf7e3a25	4c55d04661b47fe0c4057c4107ce4c4c	000ce65ce30a814f2e5eff22610d32c2	cdd6513718697663c1e8504eeb137690	29417e582be42ce34d3a747f16e85fdd	d572c090d6ade0d13619b7967498e0ff	e017e006c394b0201776a1dfbc138e6f	390341e9d6f870eb25d402cfc393fed0	9a9062729d6fdfc77ea0d39548cf9f64	917d2b78bf5c34021477d5b0033d907c	7eaad7d8902747fdc4293dc5924695a1	4a713c406e2c515926fe53b616260d7a	9b2cb7b380e957dc4d275d7b3a5c79fe	83685a9f2b52458211fec5fc56af773f	29567b94d6a139e01c695a2f238bdef2	0aa3bdc96eb7e53883e630ed4425d44a	2325008f998a1830756c6b676a5b1090	af5aa02379e9aecc86f962f4191e8c50	77bd502cbb74f153710b007aab8173b8	53dce2305f51d1106a37d9ecef9879ac	748d1890370b9bc423b56769d408af73	c91f83cc29930cec049a4757da2aa59b	4bdada89ab42838cae77b7bba7be9f0e	45ac13f81440e225ee7072d42179ac0a	dbfa1b98543c280130fd5f119699de5d	1a2d65064146ae569229ed570c77c5ed	5d3fc37bce33d0cbe1a1ddd31d7fd248	c467913887f161cd5423d62263c5812f	753924fd0e4925e10d1094a2f421cf0c	62a25bd917e123c13236a8ed745e985f	1516c2d3e7b283599d51ce3c7140538e	04da127525a59164d40806cd680182ab	367307f7d45bb09ccd50615c51bb252d	c92a7e38c3e01044d192bdb0bf73e28b	044a96ca00461c4691b0a94c16ca5c5b	02de559a4d276dc8d2becd47e94b5d03	7b6237e0f33b8a9654d1918b695c3f38	64991f093d68c3be5a08ee4a095c0e3e	f77695e4ec181327db78fda65c6e82ad	96579a46bd3ef24efced597455acac22	16ac110ab04c3671f4cd3f4fa952b723	f1666cd3cc875050ea689b39d9d35db1	623b91ab7a351284babad458c81fe72e	c7909fb31b3d82cf5bba651bf76ed2f5	d78bb7463501a46b030b2fd640dff474	5781c39d0c4f7e9daad2713acebdbaef	c4cc16a0d6ac1b2cf068159b68a1bc45	82ab8ecc4be2fc91f547356432954fc0	336c62414e0b988efcd93f64dcafba2d	da3b7d37ca2c92068c720dce7a6c5b51	b5319bb929446e51b3afbed759e1e88f	54715739f8ea8ca26b690df7384b7ad7	8b9a658289469c16ef91e4cddb13ad6d	1ffbf55c9a67cd27d3fda46bdf73c94b	abc8e8f205d7a1796fb74d2390cb98a9	7bbced4c1a0c6d515c28ed00c1bf4821	602ed4eca245344d5d55aef518dffdf8	1d9f78232c920f8431010b38039b54dd	402b01e85e729799d5a0753b0d7e4888	7a350bf27cc1e2e293327a4f6a618c39	ba85498942dbbf97c908fd4f9dca9d4f	c2a7d747fe0798e083e0403bfcbc8d98	52103ac6aed4e4ba0a543891bd50f6a9	0c4fb0cdda795214b890cb12d528bb76	cb3032bc5c3f8d832aa5984a86185f5f	300f870ce671943b243765946a271b53	db7df2ec39717bab25289286f414e8fd	3796425667a81b121f39b47035ef91de	a1bb734d9c9964c8fb5f6c4b801aebdc	8586f326bfab87f3ca52a07ef6165e73	dedd20128378a1f2f96ee3b56ff0ed6d	00783a5187033947dd714ac67faab0db	4a5acaa08619bc33af99f2b90b5341c7	dbce235480c8b305de66b9c8f8573f3b	e8cc93268bccbbd5d364e6bf10b761ac	0bedbb5743c6f5d347798b7076f5aaea	65f567eff431879997d8689b63f76da4	7c7f6b7968b1620d6d5cccf9ee66ad85	a302c982f6fbe86e1e2d3469fbc13ab1	09d35a52908ebde7cb2f1d932b85296a	237a036c7c01593a7a9d0dd271da9021	35dc2251c5f11fe445460aa1b7d61291	fa888da4096296b164a2a95b34b46e8f	8a561014c1889b1236faeddfa8a9cbbd	ec7c9f954cd5c330dccd20295e16900d	ab8e4394700b865bc7054ed392a8c917	3c9af0ec4a1a36d9901b736e5f3db76f	c1b506b65d781e299900042c732bb5ef	32b2ebef969bd3686f9102af6ce5ecda	525d75cad355fd82d22da364b637ce9a	7f946903a811dd0f9da7be2842f2e6c9	cda02215bbdcd23bc1827743cc3f4a18	72eec6153b2e1c324876ab390d77b22e	043ca5f3049dec71f5a9172f91f9b8fb	bb10e0d975c09cd4155e006af9b64576	2e13c09a1376f21fe8aecacb544cbc05	9529f862fe73b4a67787b415b4ea27ce	f8b6fb3b3532abbda5605bee108e8978	c73b72e9b0ca070e13311cf0b0cc9950	0eb227d82e5e8d8dedb57250b7ed9576	146284f1e91746979828b378c96867cc	c95ee0594cb991a99f714bf361380bba	668f82ce7110274af4a7c1b9dc4eef38	fa5715ef8f329fa7b78d1b3725d7d0fc	f5a4809157bc1f73b5db05773a0e0253	0256ec73fec316d9bffd4d32f36791ec	867734702a6a06ad212e5334fdfbcedd	c860c7b252236dc55852c28705fbb20c	40b0638403d66adc224fcc1c584e1c97	0502feb292c8e555445b50d42a0a913e	8f8c43b3261a79e646e47674765cee49	28ff1f81c8f15e2a63e6dbb51f946dd1	fa3168ce7bea1b06f61784b1b427e34e	3942cab665e4c71cf3d3644e65b84d26	53b3b380e7495a4b5437fcb5da50d3ea	07380aa08798c1a86bba5f9abd8e7d2e	19b728115a9b693374f0fb6035f03a70	d3711d772dae5183c431e76a2e5cda04	097f2384f4eed13dc82abbb2ed184300	7b86011d7637c3df5b1807bcecfc7ec2	b019f1677c2fd7eb5e124a5c4b459dcb	02db073b7455b1c83dd3729557ca5c9c	890584f25520d6e9b0723ecd2f9082ed	b200b0d58ac9def102f25d86fcd3577c	abf5d256e3d9f74d22a9da2b7be616ef	a82503b7fa392baa94822a61e3fd1403	20d97bbf927d6e6a7177b66f78334f7c	364ea6072ba257966c94320b5f82c6a5	97cc2cf29c381a8d855a6b8b0531cb36	ab4e680a97556723147acc94c9943d3f	d1a503159b9df38780fa9a00c20db379	9ce95477b4b0f3a77830473cf4abab01	14338a016d9bf2f8f8b47c14d7439db0	f139f550e8b8329dccf0c1fc8e28ed4e	80e91a8233ac21a028fb5b7fd3a39930	d6d37812e614eded0375755bb394e172	5e394b9183b63a3a3232a56da8b012e9	e0e6af257e41c34e70e0aee4ec1256d5	b5331e15b3448205818e45899eef478c	50dc52eaa38e8b397bfbbeefe601deb9	c1e28c1290df31d1c846c3c8bb7dd42e	122d788b9f593a149f1fc559cb2d4a6a	6e8a037e11ca7c5e9f254ce87966a52e	bcdf9b490f433f3f8104b212f1b548b0	ce3eadfc368c46837d612f500ce166ba	967accec0431ef837ccf348735c534c8	2987e3f735532f28df91e7e93c0e7e7b	197a724c5bbd3f0fbf12096ad38e4f68	287b7338baab2119bfedbeff8366a41a	f50012238e97e4a4de8cc08891fe2c95	aca4c6db094793080e6ce078b0f8c41e	2a087c7fa9c1aebd7532079a395357f7	7aea848fed6a25be03635d1f289a2f62	7299b285d534901a8da99f93678114e3	8a4af0fb4a522d0f80bbb5980e7b4061	881b74cd255c7738b1b43f3dc6f031e5	657eed17037c4f286daf2db436e46fb0	eda58bab5ddc301ac8c5fdde819427b8	b7bc62c1f5e9a8a482a32d1f47798fd0	fdde46eb1dfee0530221cb46e4183117	1fe1038ba8feb853d6ca01a1072c861d	01aa8de5af35f7429dde67ffeea0d6e3	6cfe854333f4fc489768fe176937b780	e477784a1237aaabf9f59f8f982895a1	f0c836332a0207699dfc0ed06a076c32	e6f3fcf8d67ee539ca29376ceeb91649	b37510aaebe8308dc146ceb3b0f713e1	29b1db414ed1e47f093c2b078b3f6594	4d07d63ed305fdaf2ff3a2c3d219cad9	652bf7063b505f1c27ccf64961a31c11	64505ccb77ca8bed20d7c74bc58f4dd8	eeea01fe2f3a7af0e4614020ab6ac0c6	1b341c7dd0bb14e27ca551f92d98c82f	c33631b93ca7dba9a3f0b83864789246	92e88607cec1e5f822db59c98733ad1e	8aeb8f657d8b9325378c198823ecb763	80af0cad8c4c3dcf2af80d257d5bcf19	f328330b345092dcb626d691a2592c8c	cd675b0b6a1d358fa2145fb4b1a65200	d374609deabc95ac97d818741ed0ebfe	ea4aec55f300f276564eb174f10c870b	ed926e050fe45a77589edd1316e6dbbd	bac9035d5a9eafb5cb7338a67a8e3dc0	52e7daee9598aeffab4bf6f2e7e67dd9	d5025a6e7edce2720c3171b1d2b8b47e	44c29c0a55b44c785d8e4c50f51408c0	345800ed5b8d3889dde7ec5d6957cc57	5a5f9b4231843604a20a088096b36d79	18d534a4ee36d049ddfe75d56258b24d	9759b177ecca0b2c250235a6d6412ba8	2677acf4b5e458834bcf2bdb6b9bb06f	ffe10aea7639d32159e41c2252ffcd6c	8ef1e8e658a8c829fdfb404f1b6a7e5c	a27c4c2d81df16865ec6c099721c6f14	024799f6a3a7ddb75ac2e87dc97a6bd6	78d65ed0e9d9f48025e5c26583141599	8a28edc57d839efc2d75d7c6b1bbd2b7	31bf0214fb30772bf1e80d502282d67e	fe91262b78926a3f82b67a880935deca	f4a9c54d4249283bdda67bac1240cb4a	6f034f6f1e976b6cea00bcf80c87c5dc	9462d1170e879eaca1337b5ad4299e99	81bbc2b0df20f4539c127a238528448a	2e81ba024fb2ddb9f20207bfc588efc5	018ed636c7a2a2721205687ef7f4408e	35aa2f5f4b9b8e825206f15a58bb24e6	42e6555427f8586e64680dde5536f91b	bae01e52ccd4397a4ec6b3da14afd3f8	1b9d46daeed2a6c67425eda0194f1ae2	e097b9b0ba4d42546bfe666f6263902c	c1943b8e5362ba5aebb524931838950d	fdcf755519b2b6a27c3b5d4df91be3c9	49c9fc7960e951a3db322f114d5626a1	e1084f1f3898c68d98c987cdfce3925c	096e5f94d9e5f02b547ad423fdbf6ff1	56b47273cc56cde1f3980859507d61f2	13ffb9a58b8af5b8768094924a65420d	b86b44cf7303d91307c8a5e83b8137e1	90ef7e1320796fcb956e05b22a6edb4f	a52c895a957c71879c591704d62c37ce	7bdb07e7fbb20cc86651c9556905741d	cf0ad2c1a5fdd32d84bf66b84fc2cc49	e6cae5377a8dd1f066988165030beead	4f2ec9af58594bbb47c604b5a75a2361	5b04227fd42d4fb60d9a40e442e21565	c81425a47189d2a999a3c6350c02db18	0653b7052f3fae3a50b523779fb4450b	55865737caabc5cadfb7c3b60c809e1c	0a0a3bcb5e9201815d52115e57822266	ba2d8c986b401e9d254fe84197968500	5587915b58cdd967ec7e0ebadbe4642e	e9bbb6f29f43399e88aad08e3ffe77b9	5983a9ab5dc9c334441e34c582eb3911	5f1cb29f03b68f9cbf4500b74f5a89b9	9d7a2649729038c43e146612ebe423a3	1f4909987f2ce0d9ebb186d145f22153	e2c7a62220a20618b8abbec0144b389c	a57e98f5b35df447263e11e412425cbb	954fb5b9f55fc5ab3c55740ac0f968ab	967591b61767ff88268477e9103a3942	af1d27a28a1e347b8c8dbedf166ee3d6	13427a923247e7ff55c762cd33197704	fd9b32015f239a8c735a7197ac763af9	af531f5a79af77666899032f7288043d	3ec946519f1114e86dd7ab79c586ff56	f48403f82f98635f6a5d59ae18f56ae9	0ffd1c0381fc589256b47e4a801e586a	2aa2b4ddd58fc2611346472923fd840f	0041b494da5be328f9c4ea1ff2f7a387	7209c926628dcf989891157156c35fce	c3b1d52991460cefac5ec4605a9ddd93	4efd1a7a65b3fb11346b34448d085ded	fb5ea0538a32abd0da0cbea0bf52302e	6c6a69f457bbf5973171cf50de617349	1f968ebc81b1bb14eb0a94b61f056f32	18345eb0854ab8ac8ade884619b03c3d	0b45a8e0cfb7979eded9af1c4d63cac3	270751f5f143cefc4ddf236240b40876	a70c5286789fc1ef61fe33f7cdd71e8f	4426cd670797dabeb58f9032cf145587	6798a08d7f28abbdae941e273f20ce47	1e2365e173d5c8092c0019b65211c3c7	15142d5dacce67b6dfafa41795e419e7	72a67ca1854c8a40dc6d1f8fd58edb64	4a41b5a26b3c6b35d54c9878a4100b22	09247cf23ca4180fc38ab064711dca64	106041a8d0d217f06856efbabdbb4731	19d0b4ee5763c1cdfe67eded7d5a3c40	d1f259390023945a2f97d71fb5afa195	fe611661096dacd3216f7113af633497	26a7dc3228f390b0b94ac2585415d475	f66dbdbd9fcfe451edcb9d066dbded1b	34676fd9db0f8c248df76b8cfc070fa5	4b46690331809cfb7586a6ff68d51bf2	b64620b4a2bc44b88fff02f7ae7ddccd	30d95dccf661ffe84a855a9812fa296f	b35f404ca8bd7e37c0c02f5cb86ae84f	fa1352c489598cf0a7cf3df1a5e8b82b	75e853ce4c7490a183a76ff24aa1617e	0425f88a58202277543786fade77cd90	7633c2cafb25b504dfe19b022419a95c	752d714313075f3ef86a5852f93992b9	316a6a80bcc377e290e830027e5b5bc5	16d8bba36151a22df623cc49dacf7290	5f4efe36252d7a07a94a0796e0f9a6d3	a0ed877d5d856599f2758cbd1bb2bc8d	171f893a4d887c6ee1dcb433f909df55	ab17e73b67b2b7d58ec5aa5df8a9cef9	2dbb2864b7a8a3bf0f4130145d3ce7ac	e8a344d8c09db94dc00079aec876ff99	8a066194068c4bb1f61ca2ef1f91d4de	98e8af77b4efcac6ec3356dfa32ca0aa	0aaef9be4ec719cb8ef07ddce4712437	3a2e05b2e7b5fc85507a6571839f6f59	88758abd8318c4c9574d5991424b6ed1	bb03e6ea99adcfcf8083ec2c9af114fb	5bb344c2a2c81ddbda00325d80be3ccc	1e6b8e5750be852dc07b6cd5d1b07e88	172dd5956596a442f6a808d215837e7b	7ec66dead809a9a4448bd1270b103c8d	d1177512386a3e43bf8190834adc59d0	6f9d8f544f5b0a13a5c9b1f4bb2e2061	6fde744a012d82d72a154ed5ac59ef31	7507851b470b03b9eda88a4e5d713f89	ff705767d2326d2bdb3016225fb82377	f6c1fdd4a47185ed25f738c16f0cdec2	58e86d1fb0cd378e60e3879637a8f78e	9d98e036d03b8e08b5ba2bc8bfb80e43	1669b347b40396d986b298dd44e49526	262c5029180bbb8a7c96a8f5a958338b	f4a5937b84b91c4388c07e7a390891a0	7c30656e31b25ef319de24143c19e3de	eae7304bf12abd69b119b6fbedf8f847	84058906be16832be21c10f5d5a15a08	1302567288937d423c83cff6b2058bf6	204576480a3217bce0a3813fdb77d2b9	b34752f142b12eb211692427ef8786ca	380d613e1e688db9715f2fa5245c2409	5ea4edaffd6991841ff0cbcd33f68fe7	dff8ed20ad4c0c351814941555647a67	bc5a5d38ca91ddbd564c813121a3dd40	a4d42ffc572544b789ad077769a62eb0	e2e4e9dab15713d2ef9c9ab0cfd9b683	0f6e25a1e1b29df89e9db54d092a7f88	9cf3812a943ab2bb2a6798055ef0953f	8115704b534bb12731e2de4182c35b0f	eeff0ae53df4cdd9273eb862ffb6f445	cc4cfe855cc8b18c27247261b9875956	0a39842f1f39c9cfed159f055ad24a56	54d733918b2fb1e43450078714382b96	d2f03a58d74239bf03032c3bc7bb68ce	0debdfa2dce18452975222dfcb577ee6	7b9b9659507b22956aa2a7d904166fb2	aa6b5ff7bdd85272272a67f2f097a07c	f06b635a27c2d339271f1ecd96c62136	66b886793d4cccdcb12d1bc1142cd072	5c10afda1fd5db41e8881a20ee5e3efc	9a47c1fe9e6a81e2687afa3ccdaa7ab3	379ce1ddd52594ec2f6f4497cbd7ebda	56e5b37ba615db6f87ed332805de3fe6	d09cc969bb8482ab36c5bb73f3bd21ae	c82ed4b6fe4397b50f7d763f829b1761	c66103ee632897cad2de90cc15530b58	a7553950460c22a6a87a2ac29599f9ad	6a6b5261eccf2607c59b7be48852a961	ddec7532b63eb3cda35353a9fe52f186	ed4f6827634867ae3fa8ed6b1d369928	bafe01cfa427da2cb56fd94c0b0d378d	496f8134cb10a31da79c18df92eafce5	f2456081dd6fa749d60b341dd444aba7	e535c2bbbc3dbdcba5395e4248c92693	5f5ac4f5b459f49e749a4a139c54d188	0da208b5a0a37a09259c72b755ef56ff	9505c193ae8c07e7aa480e152839b536	6099386e58b76a097793a7e9b5c96f5b	dc50141e13283e5755f740ddefb03b07	2e760aebb3a35cb947c243f210bfd447	4a70a8e43687807c8dbefb1962044d4d	1f4eec303338f8bdff9f3d2fa2049985	635e620d25eed40b4ee18bf2c4fc6201	55db2b903f1d0558ddae531d07354212	9cc862ad1def8e3c794ccf82c027c481	0fc7049c74a8e650eaae28c283f440f8	76984d9b7167fa6368c539b851f2be93	25220608e8e1cd5960807ba886782c2d	9502c59d1798884418b975ba3322de36	a1e311bbffb533b63822994d6e46238c	f0906e7005d949f914d6be87a41bd795	11a99b3cc8e9fece43f0ab8c798ba720	1866753dfe69f7af4e2a6ea352cabc64	4b45e26d4817ed5f40270e47f72383a6	a8b0bdd25dc4fb0ea388e604bc338d1d	c06476c0c12a7a6f1ac3c5f0cb83e48b	d46601d2727dee2b0c4f384246a8a1af	5c208ca130c80b46f10c2d7c877a673f	e156e7a4c08f06f4f04b5fb7afc615a1	802882751b7b4fd96a07d4341fa6d3b7	a1b7516c10b052dd4ccb87098f1f013a	aa543b83446a64e7b5db38358c95345b	6ab9c7ea933d45d8f6afc2146e43318f	be0b06c8e8644a6b68d0382aaad7a97a	c8391105ba29fe30ed70c0fcf274d53f	392165e5d88c8bd770ef028af7746fd2	ea918b05836109efef137c120c809193	262d26359ad0591248ca3aa418296b62	aad4f03ec8a4bfc695e12a82d79f141d	ddb4721301d4930477c0790921ad5583	17eb72b16a9189bbce9af921322152c7	65163fb7722b30c1cfa5bcf0aa930ff1	b526c71a7e4a273b64dbf1c4dc5c8870	04c7ed7b9a9d31c9abef5682764c655e	55283796d3df858727d0312b0abc0ab0	eacc755abe03186e5c19230a70eb6bf6	ba54100865f9786eeba86f80968ce6a4	8320ae5229ae0e9ecd68e829a5478198	b2bc3c7e228607cad79c6c89205d545c	e65827fc3531430cc2e68ccb3d6c61ef	2988cd00d66975bb624173dc2c1662b3	54b411519eebe9b292162d619c55de38	f97230d6493757901b6f1a6a0518083c	cfb62eedd40824ee28dd5e921b32ea4a	19d208d5ddea28455b39d47487c7b3a5	fc359f3c6f862a1292328000f01af1ea	7dd2f2b531ea2a2169157f0d8e484919	236ac2f183e2cbc7b2980dc08c8108c7	fe446a38c2060aa543e1d4260ac51720	2e431f814d8feccb4069f5264774a438	594edb2519f9cbe6742a73f29d873d88	5ba026ce3784538b9c4fd3848d29f940	ada448a00c40ce87bbb353ef5b0d3759	e221ac48c28dde88900a4fd89d765430	3d22d2695026541e5b05ddf42132686c	5dc8a2cfeabd82bf7b91404bb05b2002	ae46292bcb770a33905357c90d85dc8d	7bbd2d4aba92d3b0f36ac48648462641	540b091f36c5e174171348e73361d1bd	7b1c935e733d813ad489ed398a48c96e	4c7b929fecc565492e451759c0a0cdd9	1346d99450e9e25e18f8a20274f10c51	cb327bebdc190c35199354d11b7a60e8	a323fd68c988a49544f13ed5b2febb41	92aa62c0a0eb98841a92123111eb9b67	8a3ab8f4cd6714d421b8254434d61ae1	4269c98836c66920e3c4f7261966042d	fd295f83507f420a65dcdb89c83a564e	463d7521dbe8e86da975a443160763cd	7c6612dd279f8a378e0759629c827f8b	bd240080350e0cc914984dd8dab399f3	660c7bbb8e8f56fd315096e6dacefcc7	e7af0fed685dcfca66dfd0dd0261e684	b61e275a4b10ce4946811562c292156f	432d3b2444508ddce3d96d770571bf48	663b3f4de6081356547b3b1b847c9ff6	acad19165b84b70c8635659779112cb8	7249450592460a329ba054e036a1f862	efe7e428251341e3c0a06ef293f47f77	959e3d40447bebaf3a782b8aeab8028b	b0cfb977f5307d6994b92721e83a718b	5fdff7ed858a63efe31d423e8a050378	7b83a79c8243fc709638b0650d072e07	1d7d404583bceea5365adf4c51eccc28	ec2254d615cb22b808b3c2735fda36fa	4377a6c8d4d4e0f530e27a5010807a60	579200dc195b4d93f23b2174fa344b15	01c34dfa5d7d5b90bb93258622691175	563059003b63b720eeb4278383bcb0ce	c8fe2c32432cc6ec21763e56d698a82e	5cbc240a77316c0a5027577985c3160a	de328bd27d91d633fd360abad4a488a3	7d39adf57bd31cbc94e25e6bb0be384a	942fb598eed532979a938e39c052a9cb	cc8fa5393a608a801f7b57158aab9230	1a6f2dfa6ca348573aac34c786e50b7c	15f9109df4edb4607e26ec747ae6efab	00298c8da8f299694ae5f26cf7e42c3c	1dd6d6577fc32ce607d952e6da7f9378	330e3d0b23a2b42a8bfc61376d75c645	e0d6f534ed8f71297708ea25965a285a	a8840defba93c5124feb89ccee212291	1e60fbaf9e19a83a901ee211c4c91852	daecd48d6b7fe13f58d53d1710c1ecb0	cee99a25ab65a31daaea4716d4ccf960	05f2b79da536a7613b663e2bb5d788be	2e867e1c002c4617d428295a58dfde07	8ddfdcaab2eeaacd12644ff2d7be0e42	7758e56b49230019c3b1892e1fda23b8	fd27fbd1232155c9fe636d5146612c49	62c4edb4b2581f95bd9c61a3cbcb8036	8df48cc50fe1703520760bfa59764b0c	237a92b80493d455d455c73e86cb2998	5c743c31eb6067ce5f19b80f037bb5c2	f157cc9f09bf79b5dc139056ac45f507	7afa2f320e577109482775b9bf43a7a6	6d8d2c199baa2d8500a3111c918b1d72	136cff8d9e35f21ae506a1b73b870ca2	7fa99bd3ee34c6d339e3ff01bd88427e	c945f15342de2381f23eb28175c0c3be	2219f851b52f8202c9724ccdac25a309	2e97992a87da24eacd59b9d4227a8805	bd4d306f77bc070a68c1606c0e191852	5b5cf6fea00f4fc9c8bcdbf4e98d3c9e	d989a02b24433ceee8cf228f7d781249	d17d26df297f823382f0f8c71cf68c8a	34c5c0dc51edd3c829c8d59cdb779d76	9d612fab981c04eb061f49913dea2e7f	d2f0cba17228ea7b762fe678a8d6cd7a	2a14c9327b981c6c36818d585135eb2d	d7082bb35c3ece3a2e0208238acb19a5	7355714b1a054df8ae3d866fcd5a0d62	5cdcaaa5c5b3302e8a9c329856fd43eb	1dc213551801335039ada3c10f2949e9	736e41139f34432d2406af1c05af7e1d	d52de2fdeed975aac7493b0a66cc58c5	0d667be3617eb47f2485625351666939	d22405b925d5492cdac77464bbd4c224	24566501cc105df9f50557e5dae2eecf	5b19f22faa3aba0d766bbfe0ac996d2a	0edc7ce7d66a8491feea8b4edceaa925	c9f743f7946cfd878856b037e0b8d6cd	a55c5204e8c2845aee4d2a2885f20d40	8c722a343c1d5e123b7ccf84863adf74	582488dae228aaa217c06121f7e678d3	fdb8745bcf6bfc98be636e9a64606e6c	a88745ced2afb684e77a60df51add0ee	0ec8ea439d42edae68969f34fb2f53eb	40914c304fae5ec08ad0b1c44bd31151	2072a6a9184f94c567e2a8064e79ad83	7023c80dbd9164405601f171a8d6915e	2af344447c74257cf187cd1c94f3fb6b	a4dc2ae77ac1eeb68f4315a23243e916	a317b2eee49b18fb2abe8da8a84232c1	3aae10f982908a7e0a457b4dea5dde98	3026f7942b8da1af7e19229379a60ecb	76d38e404545e39101a79dac8057117e	84996cd26eb87121af0925b06461bcf0	dc350625eb305fada4c528f7de9d119b	b84aae6887e71a1289b3c739673863f9	6ea1d7ca5d0aabe7cf52266d7138b573	3dbd05e2aacb1d2d19fe73adb35a844c	597adea8e4d51ce24d5fa7e8d69fca91	3bcd88dee6bcd321be47b222568eed87	8bc54d575f88d09b2ba16b7f571812ae	b83122fbd3790dc99a6e80b85ab5f73d	9243e793385cc056344611a7d304882e	4e7aa371766d5abd42102ef2a85118ec	47a6e9872b4e2557c177badb81deabe1	c44b9cd5b6935c1a85b09362cd359071	4994780fa20f80ce4db010a633775e3a	a2a01acb0a45b491556838cceeae5f1f	b8ffa3c98d9693b29a1a5262a4620fd2	8fea6fb414f3973c60bb3d9c9b396391	80460e0d54282acbab3f0ead3b242e12	2019055906f5c1667a92a50e9da26edd	31f45ae52e2421c2a658fc33c5d85ff0	a5176c523092dbb98ed9cc32c53432ab	252e3b861ca75226fd176735bc3d2b69	e723a2279d9a092887c2c81f2fab4bb4	72673ed5b1aeb524ed0adf8c3c673d9b	1c672590a0d2b4b0373cc99a263840c0	ef6dce6cc1a925a5dbf2f69edd50a205	fa2b550c0c709828cdf98c4b0592ea90	1482e9d4a99a6055e1eb1b47cf3f2636	f4b3d3578ace6516d64adc2b76b3ccca	7e6fe70e1daab141031cd55fa57c6831	58e5a01f67351687ee4c2f4f78b1dec6	9efffa84d312a8bb40772adf5b0a762c	15a1524a05f7563766e19ace1dd869fd	3af636b30935d72f7f80c6ee528e720b	4193a72105be687d8b2bb015ba293be6	e7ebb6de3a1f2240ba65a3ba00b440f9	3a42552b66bf042ef3c7ac9369b68cf4	ce4b539fdbe13d6eb9f270100e171e77	59690cc12aa024cd0dce26e92fae2721	afa37f6034e602b6d2e7604f4445dbc4	8e16e41a9e4a2608d932d085a9b1e736	d056825f6a6f03e3e94f94d5e1f8a208	6208bb548aaf9a6f83cf6b4f7a1ee837	1bb8745f9e9a56c05d48462db971e5cc	d0bcb2b00c3ce7ce1eb9839bca52dde8	088fbde33ef91b63525c40d822e41f8e	64fc70f2494163519df11cf05cedd68f	f749827f39d288837c57fc2d6e1ac35c	371974cc239b26c8f3919329352ea9d9	369c9040aa389f4ab54a8363e8706b80	65c685293f3a1af137dfcdd21f723b47	cb67f2dff79b4748e737cb97b2277c76	04be5aa082e976928f486bbaa1127a39	f70762eb446bec97971c9ee07e1d2aea	c667effd3d1fa35408d180fff5d6a8ff	51fcc2305377b3f39e6ec0b70b64e413	74307a90cf40871d1956e729cab5cea9	a7c0fa2cea33b9579cf7dca76ad4b2c8	62955fa277236a48998b7f4aeef08669	ef68c014758f1b71fc0afa737c6f81ea	bba5a4b0e724103be2f9d0684e60a5c6	6829b45d7f38467acd5d05e5a8f30bfb	0d834847517b8ca9e77b9fc77fe8f892	4326bfdde157ca7f66c0fcdcb57f54a4	3b947c19cac58b42f657c68827d83719	b85d420f1aec3e3da144536a7a355611	612edc74a9ebf37e96cd3c7cc8345248	1ef1f1117b28d8a85eab9423570a6db1	6469ccc9c9435d070823f67997c2bf5e	eb5366dd6c37f94a1adfbd8d1e440f05	f9c16a0a770154079189a28fd152009e	d59d1fe6772ebc754eff51d8f51724c5	9da92a9c1ad3df92af38a5555c938b4c	f7dcd8c1cb95fbd4e0cc7d7c954fd404	99e7a53463acdf009d1153b551b22d9e	7207eb068a7fee71b08f91f29bc3fa76	558fd344f4c350be0001bf7847fb210c	6d019828391f4f021ff0676bebcb9ee5	0c21af6de8e60b7d0bb601ffff808b29	daaeec5a0bb46dbc4730eaeacad4f422	2431416ffa67a666cfe9630591e3c300	5903c11ffd34801526d6903ef353e287	42089909aabeed4d5c226f4bb850fc9e	7ef06ce7c1dde9c5ff270891d95f95b6	dc967df81d74effb0fde40ee03846c35	e225f51707ef497f489eec49bf883496	ddc26908aee35c7aa982178c7582635f	a13dc2c6d0cf94810885f0bf94b7d726	8476053b5c2bcff15f0f6abc1f53e237	25e57506ac4da4641867d055880b9f47	e040ea3faa458d4f3d4f395b542453e4	7131cb0498b8dd7505910ddbe5d1e041	cf9b09797cdf6b99e509a1b1190a24b3	8572f4ac6ee789533238eeebcd092ed0	9d04586679246a453ccc56645872f83c	4460c4687a0a8d961f329598637160fd	ef02fc1df285cf16c0c0603007a46ce6	26e24b4c29e307e6e87c767ffb2ff7d5	36a91459d1b3c622f3e36c1ec83e44ed	a103282651f1408a9bc18d454b88a652	e7912fa1abdb8a2c70b59f44d50455ef	4a16a78aa42f4be14821667563148227	f2bc8fadd6798f88643817d8d9f5e38c	1ef4c8dfaa1d0e036fea89945cdd748a	a04a517e906f827c518ba070843de0ae	684793329210c7d3e9b9cec0d0ea0ea7	3a7bb2a7ac44adaded0614f87872c06b	e3ec85522bf7f809959fa7fd85b69b4a	7fbb3c849f81e6d0a5e5db14c1f20ee5	6a4a25552926a53b65fee54c5bbac0bf	8f2022bdbb12d7bfb1ca1e55d3fbc59a	fa14a3cc5b02bba65af483070c2b0de7	1ede5cbc9913f3c0ea77053933707f4a	2703c6ea908cf504ec864467df8f985c	9c7702296ced0d22d6b6bf9dbe8e9ae5	401c0b35168240ac4d6a73cd1235da7d	28327805351187b925c6500da4776dd2	c9ed43061cbe3b44512b3a4669760f15	35f57b13b592fed2c9d1361821a85ed2	59932c204b51071d2e0278e60d2c7c20	04394ff3b30e84190a78479292354b34	c11018931ade2bd465a0e0edc39f952f	a4df20c0b6b45c936770efc819931368	dd2c7350555df6337d53922563288cec	7ea969429e34b5936fb2a92b727d633f	9bfe0296e10a3572c8d9d6d2aedce46b	b0035bd0ca19e855019094468aa7e28c	20b8bff5ae15bae0ff52af1f0374d569	be8440dbb057162699ec7feee4ad0d35	4952991a6e2e3faaac8d63f826cfa8b4	3aa94200cfa8da5fb5855a1dfc7b5d3b	40ae0ef0245c5deba53481d3d4a578de	0ab89af0274ee13b6ef2b243c6eb9b48	8c92c0d76ca860a8d99821fd8a05b5b4	e57a3f3b9a596f7008ad392828383b53	f5bf08c7e3627451489d7da398b553b1	6d90842effb1ba95cbc91a210fd30f90	338dacae7607e9339b5509b34d0cda65	d9a2dcf5daaccbeba10d5421125d5145	8a4afa3ddc2613f23775a742fd10e8d9	07c105582a2e89da406260f13c6c737e	40aaa0b920cbbf9cafe07b66a52d6e02	075a945eaef64198b5f17aaa4434213d	ba9c4bef001bc5abc695714ad65eb05b	61634f50bf7082314aeeddaf98f91b59	610ed2c8185625deb0aebd613b3fca54	7ed97d4627c12fa5a450e54ee148d4a8	92f4aa39feea4485a581bb0a8f3572ee	3e702b1a9f64a2139742df9ed2212b87	c446c471fd09ec3f9303befa16f90fee	0b50e955e305930efbe04d634f201480	19d03a674b9d8218600f5a02bb62314a	28c86934686acbf6cd0949785f180825	f37123864a0320df83e1743481ffe093	e7a1ff5b73e62a1b9d27678a3b40e9d2	b2e9a026452b9593d9356bf99e57744f	b080dd9e93414a4cc206d6a3b4ae04a9	99d93e511d863e7cfe649386a4cccafa	a8de99ec23cd3f739bc0b16394ccd320	c84004e9fc4213853a1a24c69f964ed7	11c598af566a229f04370857a4f428af	cdbd384bdf40077539c1b00cfddf6df4	7799bda1034b9811aaeab1e7e8ba985c	79ba9c0f728fe00d7caa4a1d6c8f0e82	45539782217762bdb08298bdced9ff5f	2b7c64c552180810612db0adb68060f6	b7aaec8a68e75357749504066bbbae44	6a5c8544c5a18ee829b4376098b6ed00	48d0573afed632ced9383117fcc96072	fea7f29453a62c8e775f7877dc37f61f	365bb2ace9ca0e409e89c9a438d04670	1b929b3e8f682c9053e824deaf19f416	9ca93520e6b5381feef85e2c9b1d80e9	3ea05f2febefbe7a9b7ddefee609adc5	d6bbccd57912f704db7f13443509b1f8	d7eb213b271f331d24cb50e6e7eb3aaa	ec596fe3cfa75414d275e08fd722f9bc	a882bd2702da58af08303001eab182e0	befaa47bb44783a4d74cf001e109e5fa	fea1ae2807a2cde473f5a273f1990bd2	676205d139c39d9f3de0b8df8759121e	9f72cdfd585f471ae0c95f28747a8711	719a7d7e9d1b5ba9b2ac16d31106cbff	1e682abb7121ddc68e344c0bf35ad4c7	a1c3b3e0ec4073e8409dbdd74ff5ee93	2536c0284055ab5aab4643638ff6dca2	f16cb2171c98c09684775265b477e592	13c4c06a315ec3b0b4b0759508076f3b	fe38ca0b7ac5bdd8e7910cc1e866da69	52e14bcd6dd0df35f24ce90b38d0c7b7	66b6b6144c5d24f1938ca8269198747c	d2e05026c480426b3ebf42d27e3bcec8	39cde5b928f31c2f7f90a48b21d8033e	7444f2dd216a19302ac03e10f8a2b938	415377970f0ecf59ad3a46e55209ade5	7b03b4bb7b4a92ee7912cf80f296db39	dff8185183cd9784a4095f7027394e9f	f1afdf55a96a6e5e9684c29d01e98347	7f1c16cc099274203303beef92bbbc9f	7fb609da77aad1f381893d59d96c3ab7	3d9acba49e5fd16af14fe1cff87836a3	79f86f32722ebcec247e7db48be49fa0	9e9cece176a1101a14bffd7937778667	3aec01c10cb2fb99c92fce9ad1c482df	5d5c3c84ba6bbc5972d2d1aebfb0761e	313f59d13b05f82e9fd44c767ed6e93f	5d473fa27bd50d689ba2a40ec67eb762	39d85a99280289806e6319f7c84a3b52	f7faee7e6caca677643494bf2d3c337a	31db32761055d300a5fcd17b6f95e13e	f4791aaafce1ed9a8727fc5ef554815c	8a1548d406fabf7272a46bdfc4670732	04e0eeae50c108d902699992dfe3ffc0	a4a4b8752255d33d442e9ad29c9991b3	6f00fd3fb6c30acd2b78bf376f209fd5	6bde95813ecc30abd638b8e741934961	050a98cdde16c87a30fdc05d73e3966a	ed4837d2f5fca96e3c42c3b050addc76	7b4d26c49b072137fa9ae8caa4efef35	1a12a3dae30fc31bc6ae86e8d881c280	48466f1e93e132efe49e0423c043ac99	cb8cf58912835ebd0947698a31e2b15f	4d3d99ba9a67d1d89d42bc8d239c5e27	eda2fd96a5472655f4c8ed4605b0b242	76bb53b83240c6199a3843b97cdb33c8	178b2ac6e63cb2f3ff130c3e1662cde7	47d7f8c32ed54f155df486c8ed42e11b	76955bcc4d9c98c444a274b5dced1b75	7791c08e179656b80a137d700c89e53d	20deeb2acc59a903deb11816961af030	8d03469ebf57f40c595ff09c4093ec6e	f73c55addf79f05f04f7fe181cf9e757	782df6c76a17e47b779125ad2c286ea5	616487f3306630ee3e66445093d02c8f	7c2f3b51f79583a7d38c760b7ad73531	e9902370143bdf6d2df72c1b95580178	d1851b48951052197753968bd6725fc6	9b04fbc9e40d7886ce076efe70a8866a	f2ba9cbf1096a7bc039f1fc92453665a	0b56e7a36f63ea00be596c5a57e21da0	caaca8897a6007a39357eed2bebc0eac	983a480577e13acfb7667722ced98c9b	c0c53606acfcb3aa5daf2171525490be	e3c862b157a9a80d9e6e86e42a0d9cbd	f555d766839f9ed03d81b45e803996e3	76f245765ca558a82c8a28475903a692	2967c810d427dfcb883cc88f207b04bf	3ddc5a84c3001f162e94302493467226	4965dac2133de361eb427a7492108668	eadca8a316964265f5a03245a270e635	21295e5bfb2015c9118a5c0b7db9ec81	a40833f53355fd19f51dd6af359411a5	5aa9f9d6ac6864be3e698238221fe35f	832e67a807dcfa6f57f6e627e98fcd9d	7b92e55140a051b9c03503fd2442b0fc	d5d189485ba7c759ff5ca8513c190711	3b7ba0f1094774663a5c545c9e1eb84a	e29e225148f513bb80786f52811b4281	2ab249447dfcc133c7fd568fdb5a873f	5da95147c191285286d60631eec2e61f	5579f7c62b51aed37d5721d20230f381	d97ad31caddd4d34b0311f597afc417a	a2ed3cd725b7ade9667ef6d9c76e8bd9	453e4cf6f819b15b440adb2c9563ee97	0bf289b2b7a5798ad37852b0697960ef	56e773896642cdc28b2babec99eea4c7	da12e553a4bfc3d51c4f3b5f988d0fca	b61b85ffe42e4e5bb8d16e3ce36fa19f	58cd1c79f9ac93a7483988db770b3bfb	965c26d1f9e836dc183a402c572540e9	bcbb8148f7bab63c335e369d92a023f3	1744f9151122563a08a79122adfdd3c6	e25f123ed42d7d06d7a72c0fedfabb38	27221f06813b4608a16d975e6b2ea9d6	423522578f0984729ebf85dd8185afd7	56d9ca4281e623109e8324c18d4ed04c	8db4886e73e820c4537e995e44d1c2db	10be73c464c1781960f28382db2bbae3	dac801d217421c1443811fece4a09692	0c32bc2eba04b8745044141415b1f505	7ac3883522e019c8942ab3e11eb2fca1	207869e684ca54adfd8b89864337b3b2	6c18400956cae97ccbff8b3f5285ed29	8f50823e82a620dea9b932e57477fcff	410b34828ed62279ffd88e6594dc5907	9b8cd082477f07aa20120c2b301c800d	4e12dc93f330e04873651a5c480eb8a4	9b97415a60c6d4247f1e859b372d1781	65ef182a2341f8fc5c4d7e041f5154c5	5aefb644ec69324c088e4794dac684a8	491350424d5a990e70ba30f4c188b018	d89ed74a2b3eec17ab49b3efa32c0e66	3b5afcb22c791880ac34934afcf25a46	586c100295f2b75a83daa8c2b603b373	72dd97cdd524fd670b48d96d1bc4b79e	3cdaf7c5244657999cca925f40dfb25c	ca71fa26c9d563033ed26dc10adcbb57	f67b39f75439fb8d62f3d5d53c2db4cd	ce04d103dbc13492210245d2ef71d8ee	e07b54f57055cd34ec615b212095edad	f17739c21c53e0b1fbddd974ef3a7d84	647b1d3a7309a27434f447b8254ba4e4	39703b80043d8f36ac2250f6af573dd1	3d92698d11221080ce37cf6fb5d4c5ce	b0f0ea24f576af1b12a264c0cc59f2f0	e8a0697585ca7e2e4ca6101d22a89c0f	e284ab79819c1d79d7e2404b6377d3bb	88c002de3a259dc3ed7c79897658342e	3e9e9aac2c39956347c416a76803e042	2eacfacfe7e97137056d580f012eb539	66f7af5196dad0d70a3c0a07bca3d99e	003afde7a82168086256b3a56b55cafa	2dad41b6192c98f6b9f39d1abbce1e49	d42c64f11c4516ca41d3e2366e6d6ab2	16bf4cc6ec0dc684f8b76fbcae56132e	8bdfb47119fa5444f47c19e642b32967	241fb52f18e78a98d5e7bfba54645646	0ca88a5e18bc619dee8cfdce2556f89a	541f166a551b3c3b80209a4158b66dbb	c2ebe86d7720da7b983169b6f1eea037	3ffa3a7677361f7f226a3ffe9d171aff	86fbd9d530bedca497c2d4af5e869110	ddcba82cde6a03a69d200c7908045389	134e518749f3dc058363bf3b0b977512	29f719f607559296fe1f2904b7bfa3af	700416450be13034c116cfdf9e7e4119	b138a9e5e29e3cb8fdce25af6d7e67f9	8486787c48872775826c41165608d8fc	d5f15bea7e904053d307392176669cfb	6aac2b62d3d95d974c6a134225c35e9a	dae39c1f5ae11ff74a5fd3cd07191820	43b5077ca62fbf7a0bee2b2f27d7cfa2	477b25d2a3219b22966566912ba83825	76365b3f1e203f8b1a64b7a3c5e33fad	17eb0679e6c2f40bcb39fb827e295fef	9c6510df057cb8d48d334b692b0e616d	398caa5236fa2612541377d021c6cdd5	8989f0b835509e99c2b4e087fac5cdb0	bd713ba3c9e00375bfc3deb73b69974e	0d2e845c219de8d59169ba7724a29c6b	706bb6c1eae05dd7a0a0555c9b169917	7d098e0e66b5504a93eec59ce988b9ec	0c7cf8d4f6d344dff4992bdfe7be4b9f	32b041c460710b8b805f59f2d291940f	19eddd3093920f8e4131da3de59a8996	0c2359aaf682275c320770132f25b628	3fc92156f73cdc87a2e317dfadf08299	859ae7ef5c6cbfaa8831474e68e0e5b5	8fd67b568b454907eb069be2590241f1	7e5ce0823c965fdf362ce73fee56aad1	9e82b6da8470fed119dd68329c86ac62	53cbeb4492d5545029b81611d3482ceb	3bdf3962a4d6b9738dc1bfa095f6cc8e	b135217311749bdf96ea6d60fc281ec5	181738bbf452a1585eef245f9639f8c9	580eb1a8035aecd428afab149dce2b46	87d31c9b37f87c9d89b58281ec24a077	05d74eb4673c4fb97526c043809476bf	5c2ab69217ad15b67f6b9772ec863d94	4bf0a227c087ba831054db90506926ef	d139ebdb95a11e608ee59bcd76b6db14	96f30f648cec5964c430023618c65ce9	651d668b4a9147ac9a5b00aed946a299	d84a50c33021d427fe11977177662795	c7d7ec7e6ba316ddb1b5ee6b2f7b4119	48aeb7dd335ac245122e3cf2cd630343	32fdf75480292460f120189143768e87	9bb862ac11c1d3230883811ba6e78581	fe4adc410bf2527edf511c0630bc91e5	5bca2174bb74406abf9149eddc508f07	747f72d9bfb1d37b0aaed8fe5d3adc9e	91a973545163b839caa0f96c4cb9a65b	864418f03eeff7e4bf014aa671a5cef6	854201380698cb3947c666b2583d5f76	5a2bc97bf33590a60f5141cb70682893	840095931282f1d4608d81104c2452cd	5ea3fde606c067be227b636b68b61254	bf05a8e18bdb456ebf34e53eedf95cd9	a1ea78b9f183bca9a9df207a01e3b1d1	a7ddd9a31c4a4994a70a84d7ff2cf04a	f5bed75e37d7978cae4c74c846935493	1f8dc668a0212285433ceab6f5875873	5f683aa692154733cd587f1540df2f09	045e33654ceed4829ae6df081a94427f	d4372f929f992baa078e1d556fb684dd	e4b5fdd0e62d8d6f1084f6dfd35d1db3	20fca8dbdd960b805b3ed7c956870cd1	5ae9f475244cd855982dd56b0ca129f1	16b70d988a6526ee10c21a1480eb0c35	5d08b4b50e22d03abda1d200f5aee4fd	ddeac1494d51076dc2d5771037483fd0	fd9cc62bf54f65e2e3a782b796650bd5	b5841356374f525b80f59be8e1004705	aca21bd00e3d0df8d29a576f43491bb8	08b5f16f583d30c02cc21b7071f78486	a06d2f241a855d1a8c0b23c48d488c17	ace05d6605e4eeaabb5e49b4168f5c59	bd9fd50a27517d8330fe5e73fc5f7914	8c318cf46fec405e95a314119d70787d	5b55244ca777fc5e74776ba8cbdd7614	dd6ff069ef57c22f221dab8adc6f0017	413a249a1a99894c84c08cd8fd029c89	cd632e647e8640497b421813db56d767	56afd21ea410ad1824192ed8b3ded539	a934929a00d3ca189faa69ad4da6082a	e68b535ae277f9f28aa383fad2e52cc5	c4a46025058dfe642722562f969efa22	5389fec9f77f9b182556e8d2e62d7c66	6518bb9a415e8ce9170c5ba2eb839426	b7a76d8302705ed5ad6ce6cacc06fb9c	213641f761fae21d52e6fa5104a9d651	a2f956e0268901c15dac23a97b568ea1	54e42af4daa7c4c3c63c74be48e6a0eb	100ef6859490793b10c92614b081cd9d	94dab77607dc9b568bb66e6e4ad0e772	6fe2722392dec004eea0f59a503dbf81	de76d2e613c567bfd51e79f17e0e68a4	41a6c1a35dcabe451407f5ca0da225c0	4e4a71f8328d9108fdeb47fd70f11ec7	093d529b090ba16bfb55988d02571be9	ff09d9abe9e5e9921c0014bd3a966b5f	7327fc494212bab9ab4ba1fbb968736b	d5e21cd52b08898ec9fae43bb9300a32	4124e0b646883b009c0d60ad0d5d1351	692f3bc7221cce87dd61f4e9449892a9	a885c93fbfddc76e381be1ba8cff0b6b	ba8050b9e0fe085b6c008179f88b7348	a61cc672ee9497d019a2992e85ea76ab	da7304a923d5fc62d7939ef2b1e2b772	f7de9509d2f0924ff0b2e24bcf35e925	2f24078bbe31b09bc37aaca03c1de7c2	d11e72d6372dc48314297ccd13e33c56	28eba36e1a2f3de2fc679c03a6f5a17c	4ed87b6f6355edcee8fcb4288e5f564c	ab422a12303b03f3689dbfdb6899058d	4f33516ddf7c2e938914ee1273cd64b2	c6e0236344023d1257d576862d2acad9	a76d80847bdcfbc86ed03d011555e129	8517af1073c72274091e657f7b54ac27	9591bb7fe48d36c243e2e29d976ef1ab	980fa8d80c72a44f2156baaa4b1ff7a9	e22b67468af68ee966ab0cfba2b48104	6bad6ace340cf2a2d9e662722c99a785	e38bf7b4eea9dcda582bc6341a06a6a6	41d1f957b33d91bf05dbbbcbcbcdb63f	9c9e3b0c3938801de75833a85950508c	728d42383288677f2f8c05caee89b9d5	06221ffd4794f46894a0921fda1f090d	fd708c07adf94c351967324efcf25f1e	5d9cc5ff7caa86797f75fea2035cc595	bb0c8bc54679b34c8996c180511feabc	fb56804b93bd0f7c1032b4bae8ee9324	09cd465ffe1b01afb266df996e4ba7c6	85f055d28abeff3b03d1f16df1fafc89	1205da2af47550911c181d2120c316f1	8d0839cb0bcd3b00ceb237c8aa90c98c	42a7c39aa1c343c5dfd43e964d3dfcc7	1ab8b26748c7f203d34914e10de82edb	d91a9c14f01ccdd097b02e6ffbb6ec24	db53585c144c320c18ce000c9d38bba0	810f3e921682704d5800145353946f69	cd096326774f93fc471f251875db83a3	0ab7d3f3aabd1729f1f1fa1ef6453b7e	66144d6e1a480f8b05a38f26f8aa60de	5a76ef2f14fa18afea9b881fa6cd1946	0dd78b7b4006ed256fb90589f2b3dce8	a1e879157253d12b8b876f606e888845	1a5f8789905bfe92c1781b023ab6a56c	cf14b78c25713c70cad4079a9f412d66	a90e59c5164f7740b1763d1acb0f94c1	c5195b19db4d13b417726b339ed9a0aa	2a44f48092fd076f4364c39b2b075057	a0c00be9543fff55b11fd49524e22098	f29aec15b57f671d0947759fd13364a1	8cbb8ce8f67d02ef0c3b8a6343b6f861	ea7b6241ae210c062769cb81d49f5fee	a5ab4285baa3884ef0364ef70ca67755	72e03cbfdba43e1f4820ab56e90e0375	95f9cb62c0ee0b7526a20c2a977096d4	c69ac0c675e08e2445cc90c632f8ae7a	aaa7b5d9e76784a012dd8328b3dc77be	6b814b36265ae26691a353cea0d8ced7	ab4c742ef7dca756cc84d31f79cd64cc	11a9eb825ef8333e58ddcc17cea6bf2f	262dc7bf78e937b0c7065aef82e18d08	1541bbe225ae78378ed19774c1b3f9fe	dd1a93640d2eca4609fb1ff3b1d78ebe	338e74425032b605fc9b48de883e3cb3	f12c6c459dc172979e3a9bfff3897922	62bd77c31d7898d27f2731b0e28875e0	86e7cc36f51b3820de718c33aa6323d8	c3ab82655c44195cb2eac44410ac21c8	d5043a7985f5d29dd9bc9f0be6e83c22	5524d1953f00dbc26274de4da7601857	8ed24fd63e9e636e7d2b69fef155e757	5f01df575112c225095fc344e6602779	1d4b5e4df4cc25ab3c468ba53ece786c	b1b97abe5d6ded393824abe6fb211c8e	b4d98f3aa00a7c48b053f35287f8313a	c999b0701574c5d9dae8e12142d3a498	30951275fab2f18c35f5581049ff8bff	3b8cc90f93cb0a1e0cef3932206de516	b0a82d7eebb59ba3d29a3012236dceaf	b761dcd9843b4c2af66d0ba0e8b9e914	328ef30745e69a4db27aec17fe18544a	e30a12365e6bdcb8f183536ab25a3de2	be86fc6aa3b8be2ad80f77d4f7a70bbe	4d4dbdc09b1cac5623ed8d250a141131	67c4f3fc55171ad3c632869077895b12	9d1b6204e764ea47a574e1b2111ca323	56ac82f6a181f65eeb222fb3891a611d	b8851306695a3fd82124ac8f58857ab6	4f51204dc30447be61100f39237522cd	b08f80d35dfc551c366e9c8f9302970d	7897855df30d9c03007864c6052a3963	c08e9bd689391459e6f75c2939464130	49e8b954c8e4c800b6f7a288398336e8	1e80e7c1c3cea65c4c64a34eba57c2d0	32803975a307fb4b723b3c8fb82004ae	7babc96709aa60de887b1750d2d1efa8	e668073251df5c5c5c3e64db7b7d7414	166adb56f3adf5c06f2b88547bacbffb	712b2cc063b08d09a646e78802d0b6bf	069aa6e82671edaa5b282e75d04077b5	43c90ffcf10209b6c7e7fe09de09ce8d	cdeaac08b2a75b763b7a841059162d82	6e0bbbb024109d3035a6c9fd57e87fee	f54ec22e811a145557b3bc6a9e708523	87c04809ca1436760cf70194d46e2704	5a21ef70de6a12705eb9f175c715f98d	848f4799aed6cdf9deb1ca6a9c17fc0f	5b500e7c17aedb3b3ae9cac7c7af7381	77af9a589f6b2a38fffba021b1e886b3	013213d34d053d1073970306dfa97b78	d1be612225ec189ffaf3e835d0ee142b	ca36bd6498b530f611a2917257df2210	53486c4bb59ef97e7dbe0955889f5955	8867bf057762c076957b42d182d7b569	b2c278186bc4909eb6b4f03fe4da487c	86fc75dc94f83b53b310cd1e6d723a0f	63d6664a0387f0ea1d43108fa7b3fd9e	8b6b433418cf714c16cba3c0c8e90f04	075563b8663590415cd093ab3e438c68	d1132e08277ad0bf899a8792c57841d5	d3091d9889cc9bc01119603d3a9ca5c5	945cafcec18e23bb2f0f12a2dedd452d	d237d376957842d015eeacbc25f20c46	76b3153a7c1062ee5ba89c464494548a	48f3337dd81c71c7c1269cef54cee161	9b3b47c62eb59729a3d7eeda1fd71da6	f858896456927e389953d7492ab87c3d	0a02ff2b7b968cc8c2748de47c48d599	f67d618b3e30aa2227ecc6b137c510fd	8c5d2d0fdfcac20acf6c2a63dec31d80	82d2301ff4fe18a901e7c7987eb7c83a	09e486a4dc334a9fe9379c8dee2a544b	079855c3c9f1387336f61ac0415da099	cc3c83524405a977aff3e354bd556e23	f0fa1f59f5f8442a3bbf6d1d9b45f449	4d005907f1b8be587bdc693b68cee4ef	ba0c285c74749675a070f1d1f9c55750	b18e60a3df45828167205bc5c7d30267	87c2f179a704739a553ae8b4f3f63815	8e69d0b5e9b47c0c8f65f4ad35615447	cdd62a85ce430fa3488ae88ada87398d	a4c7424b8bddb3ae1aaca988a7527a89	c8a1c79d6eaf67157f8258cedddda3be	9aa6ed2cc04f25353bcc5e8843bf7129	937b82238e2a201394ce15e05bd5a408	482094c32f058278ab924954d60900b6	af856bc6e876238158fced561cb41fec	77bce85faf92cfe1528a3b18dde191d2	f37d0bb8df3634f8f89a21651c895f04	f7bfca5d94ff9465b5c4750a9c41abec	d5b8ef17cc2a7fcf5432451b5e8409aa	a5ed78ff32fcf04aacdd0b808ce55355	7ed159b7a303d6aecb9ccc8eb8c103c5	bc42ec74d8b4de478a4eb45b11d2d1f9	3523d8a1e852c89c96f02090f7107604	21e81899333526c9c308ef2f9e693684	ef359e2f660428c776daa75958f44861	ba10c1b719acc47ce6df18613ea10115	3dbf6eebdb91d00fe74bc47396b3bb16	f34c5abf383a65660214f5b59160972e	902789ef25454440a714a8cfa1434d2e	eb0fb6f1ecd3a7439ee2b899f197484c	e6124192e9a292c7abd9cdeb88691061	dfcdca1623ff7414eed571ce43c75237	48895fc936438474c0f87097cfdf3389	646456313df5630333cd54064e879f9b	c8fd7088d52c48e166e46207b9aa4b9d	daf27582c69e769ba6e10fdf6217466a	20fd70cca2f7593d8bea5cb749911795	4fb1918f3598205928960eb17f7258cf	b55c44dfa92f707661136c6c21864a5e	97ba125292d2c0870b29314beded10e3	19695b73efa889981ceea870688189c5	329b431c2ce5045edf4b78a88193537f	9f26f6e5e866dc7e3d21195e269636ed	ba5ed643305c321fdc60afb74ffb9c12	1ab2b4ec935bbcc3c3645a8d1c18d718	66811763f682f9887b9b7299f68aa121	383efbc410fb1e89ebc53f97a235e611	f34bed82f59f5b8fe369ee16ebb13b92	145abebc47915760460b745beac1ca57	30ee9c2795b7224947c66dc54a8e127a	aae50c73855a7f4cbfafd78b9a32eb35	a816ca7396db7bc86d209cb894b927ec	13e770a84dd8c0846ed1b1a451e4a0f9	03a96a3d90e2cf35246881a021c88e9a	e19a549558201cca6ead5b5e79ac6769	13c185731085962c3da26a6dbcb0d029	ddc522730e2b25acd5021eaa7f43a389	fbcdae446ca57561a076a2b84a99c2d6	946b78b2e5a1477f51fc4d913d8e1466	a9885b8c430107bda88168719fee2d1a	186df8f9946c7f9e7fc24125ce6d69e9	515234610e0a3a4069c8cc80a6b4ff40	dd7873173f59d7d36d5fdecef55df0dd	db7f87a65e98ddb88443a25a58379572	497f7a378c7cc4fb34697b81826d73e8	8c5e9c10b7f57aa0b09daee0686d1933	f35b008b3bc9b85856bbd257daf435b7	f00c2be2d999ca5fe466f23aadd1b5b8	bb5cd1c5c8621125a9458e4ae7e4eb9b	855b518d3705a548de073dcbb36fcf77	8511b5158f085f23593395c309be18f3	0691782910056add6f8a7e7ca4a54445	8c22f3b357f3ba899e8ec7952687c8b9	e99ba20ca8f186bf9ec29ee400098c3f	9a53699db3ab626cfd53e24539495b79	cd7885640bbbd5a79ddc9aee53ef2ff4	aec52c191aefe5ea82f424b5013cec51	6299371310178ce18906bb25acc73003	f5877ac615b19ce365b685c2b89fcf73	4df9b7bd1f2173b9087f33fbcfcea24a	207a12d5a16d05f0b106d42b00237840	9823408c5c34eee6a769da206c89a5f9	466b104a55ff810dc82605dbbb286968	519911a63dc44295601c4c511a829487	52b0b91151c4c3e516c97392411ffb9e	50a8691d92dbab4e53b259e325cc4ccd	de8ef535f06c6e4fc7bb856de53fa016	01622ee24d2c4b08696c340022acbe3c	5add7242b267a435378389682c42c3a2	950c0c00894527e6a7d4e88e582abe87	fb7d78d352054eb9e980f6dd8d2aed64	54d90ae505b13cbbcb5de89c91cd6d1e	351d3921c284b0ad10c083597848d6ff	2332034a5b15e3326a32885fe1a9e14b	85c9f3c351f73fe477894597b69027a7	3e0ec754f5d07edf2287c3290a1a088e	9731bb8ec56d03e5de762c0d52fa4860	643db73fbd6a12346b4bcc67a5d74907	823e2a5384f62b66f89b257cfabf44f8	fe82af1c0e9bf728a94f7585e4920c0c	8400c3ecf063422f5d6d3bd0f79d4690	70e2efc930b993988e3ae5ec1bd19e49	d953ec663abce801a88807e2641a3476	672b61679b3a48a61636154b1cbd6d68	6ede106620d463d0daa545ebdbebc5dd	12da9892d0fb195f29c514f371f17385	f838f41b86ff81b1389315e5039fbd8e	c6100ba474bae655b5e1573e20e0a1d8	d7a1b52aaea0340bd4eb8c0c8ba0316b	1053a38c292dea6f0a4b31e1588215dc	cad1b7531e935e3e1317a6544336e99c	7ec7a733c0ff02495f8690c25d3078cc	46bebb301b397d493cee9288b4669442	02bce54a274737c2f8df3c7ca9a37467	8d4d2ca77bf7c6847b0ebd4ac0980e50	dfbaef73e415f100f4e4c9350998ac17	ffdcbcbf6c8766f1b9ed4ab3259ee162	8c01eb1c551e931a4476618d236957ad	cdd06bdf4598855fd0112e82cb5833b1	9524511f6c459078ed65423c661257f3	bc522575fb888de8af9a9dfd1e2faccd	827fd0600f62ef22ad5094df4e52c86b	a0e5118b5032e6c9f45a1fa9f6268daa	d48f9840593643ad91e85c4f467a8363	acdc087fe208fb54b3f9e81859abb891	f5cd09e31828cb6860a21eba18622262	144f40635185cfb2a6a559c42b7a37a3	b6f197eab6a6a457ab2fa0ae0c370df4	deebda741a17393f3d15dd04f1236d58	d3e1d2892573a3f2dc41be76ff0cc427	5fa05c537211a489dd84a50370ae478e	09f79cd3646dd199346471d9712d13e6	eb9e8f2bdcd62a54e554710c8011ce78	f34e3e409ead145d95056a184afb2a03	ea8bb03da2942149bcb292e50ead8ddc	eaeeb4d2425efe9eb405717f78ecd067	87cb7d403d7619a04c6fcd72559dc2e5	36a09aa0453b48f4acaf5f230f0da2b8	c95da100cfd3741129f0c1b219f5fc88	ae91745e611b34108ff10fb48270c7ca	d49b91c8141f83b5a9bd1fb3f46439c9	589578f963892dee59c1c2e906474801	792e457e689c1540cb134049b6835c84	d8ec348002e17bf51c30abde930afc14	30aec27ff823e8b81de5538707dd088d	583ed388e21d61d077bc23c3624a5f42	b60f6ecdaa076850ca5b262be0b21cbd	f0886c7c59c4c24dbef090b304e4ebd7	b13ab516e232b27ec849d93bd999ff80	06ac4dac7bbb0313c2acecc15c05171e	86f6f044d5cecc6f5990df3c39a64b46	ae954d896a64b88ba47575a5df80bc30	aaf4a5bf84c6c65dff3f9fff14440b80	f461b696b29cf94010e8a733929205d8	3910b06abdd8ac143b880cc6d27e894b	9cf409a0be6f3a0f4075204ca08dd4b8	7f5d394dfcb933eda4ce28052b61e717	298eccaacfdb6c536790a1e8ee3152fc	bd107470201977c2648db0db7645685b	6d1f08ca673e73193dc0f88a961adc04	1ae5e46752f42f21f7aa873779069068	732ba7bedf271eebfbeafe28784268b0	7709f615bfb10d3fce7f23ff01de6a44	1d233e27df89280b15c5e406f69cc797	1a83824528991e3d393ec8403645b7c6	4026d1cf925460f942279fbde47994da	26d5276c6912848f147afb2e38fe5615	2b5543180ec193533c9f4d73df25d19d	edc81c2775e6dd1d88c2c7cb1ffeaf62	d6551ebf26ba519e3c6b89a883be6e3f	0869a15b98a28d1ef41349ecfd7a5c93	d1cc7027484501353b3581cddb0da1ed	ea99b9ed833d274f8292d704cf70ef05	969274abea6ffd7e656f46479ff73b89	8c9ce6618175e8b39c48ff79f6ea7177	ee5920759885d3e26506ed42a4227ddc	9d21a0c1dbc9151e434b19cf92539598	7e5edacdbae1acf24b6ad8d281b84181	ed078e6d3899af32911481cf576988d2	1acff7155505d4252318e0aba4870eec	46741567198aa9826e8262ab80e8284d	b786269d40761275aaa5daea1eb03aa5	42c7da96539ef3e06037ea73271ebaf3	3cc282fc7f817522fc6e296b9fa13ac5	1782e69fb7952251b2db6423c13bfd85	23dc6f6cbc18ec20018769511f40735b	7db41c4ef6b42a7e901e7ba000d8fcef	03dfc75809f1598bcd6ad77fb295e4c6	bf8aea74d3e428c8f917653fc8d5951b	3d6043be4c31d0bb63822f7e2f4f0728	3ee51a0ca4fe266da4deb3cd132054e2	d602694168b096daa6a44ae63b27a4f3	cf6d11b85429d01b04adda6aad1cefe6	7e7e5daa3dcf3c7e02185d973ad2defd	6334e738f6aa6a5fdc6cdf19c0799bb6	fd6f306cd431ac36be3b51078f110331	de6027c63c79d2e8f8accc14551a7cb8	0fbb1fcd0949a55df7f1ebe73b1bb575	85333899395398a3f3dbccfad22de624	c0c508190c30f7dbc39ef66bd701ff0e	fabafb591453a8e3aab52450cd702197	6becbc7d03012cae060c28f5fc5fccc2	352c589ff39606bf33682733f860cd7f	411512cc5d5ff7a557daeafffbfcc0dd	f0b13fa6b918e116e455f37f00e79f07	aba8c2eeaaefc560681576e343182539	5f0a407baa5509dc841ca9074a7630bc	720979db984b9d61bed5b9ebce8d3026	c48e18d64b175a45cd7a1c47621f48e8	c47ba495dd2884cb56ecf2c57f071865	6c6a376ba737785a268aa404a919d1c7	3db372633586bfe05bddb414003ae9b9	2a1e84f822153e86d4b42ed85bd57098	8e52a1ae08b084038b46ddb652e26d5c	fd68c667ddbf7af7156186667b414178	e8dba968bf76eb9e1782a9b70cbc2650	836d25333e44bd267c8d9b15801855b5	de2659def414fb24b1a844cebbbe38c9	64e9deb234b6cd3f18dec1bcbbd686cc	c50791a8d2ecfad95bf1d9eced0a6fc4	179f3369e85604219ede580cf2eedf43	54b5881475ed836d6a4f66abf0d592f0	ec9a3266be398a86b885fba226dd5759	c35c6b3ac5b597fb6a6d4d0cc1cbdfd7	d99fb2270a054835b5f7cb63b541c6ff	546ebe335a479e466dc483358f0dec62	128477b00ba65216e2f1a90beddab45f	2b5146dbe33ac73f7086d4cce3483d95	8048b241cfb68c79dbed7c6d29dc3f78	551e1f59a06ebb3c909bc51f998ec631	9c9ea2c5cd97b5f650ba625d652dc5ca	87f2c25213310bfc8ceab01d96b48647	e3df187d2204c8b712ac07aa763ba2b1	76cbf61df8f6f45c7227e6cfc18d9838	6a309521fc5f58c5ed34ec0284c3c1cc	309df102d29a9c9f1933352b028f9911	edd9ebca9025ad415b9feaef6b0cbd17	f8c7f3b87481a11d3e8fa81565bed563	7e9ed09fc3f0cb8f33fd717f532d2ca2	bf83f7e039a698a7685b694ef2659c79	8aa564f4508b181e5fedb584e77f98c3	10da5c2ea124e837059723ffd44b17b1	d80294eea9d83c41c3fa4a3259932ff3	3d48ebaa78bb746cbb307aadd3742373	286dd5e3d91881e1cb4182c214ea0813	7aa3b8287ee73537c767bf4772bbe5c0	1c545b2aaba02c8ad4538449c9b211ff	7c1481fbaddf5332b2ef7a7718f214b5	d527542f8e0cdf0661ee8d39e7cc6cca	74e41202299b4215ba4204e665ca2b76	2ad2b7aa2dcc71337bddd634cdebcf2e	af1734a060c164933b4f3de5fee7c7c3	6e744ce5b21031a037a60b0409c91aca	64da7dddbda60a617f1629aca17345e8	ce1db90dd0c3d0f227605a63dfc153ad	b236681f2ee09cf11ebe8d52d874daac	ff5a7925b3d18318a12f0562e21691f7	63e37fb35a73100d1539d4bebca46e6e	8bd8cde54290d11e8049ec924d727b6c	31e096764b5c51ea45cea7a750c2dc86	4a6d39fc70e4f788799288745ce7fa55	1a1d4223093e5ac6bcf59cdd7e6febda	3b8de064ef726990d35a200b2d1ff97b	6708c84a5383e895d4a2b59bf9153f8c	e43a2dfb2837adaa312d8040df1f0937	2948589cf9719ea99530f70be9a4230e	aa233e8361adb5355e8dbc23ba041d32	6f568959d7898a4c329fbad75e7528f3	5ea9a62bc7f55361fc619e283f402ed9	e55040dd200ce1aa5859a55b50f4a1aa	078da005b9b0a34902761d6bdcfdabe5	994391379d49a2dccf4a516eea9fd8cc	0ce9083559cd9b81d1629d672b08d04e	897efacd8888217c34b2138b12f1313a	c3d6e5a0ff788c5e2686a3dc65c46543	6b9512c77f9eaef21537d25df77b25ba	ac9f94c65a35651adb5e43e96b41d3b4	0bb8e8c4f95410a2768aeabde294ef5b	80cc3a427b97bcaf5cbe90e20061bcf4	0f62cf1a1c21c7bfc9b1f2e2ad863805	fd2e82bba5862b61f2b38b17c09f0a85	5ddb9c794be703cb774edbe866e4f014	beadc6c836768ddfa22f93a937d68dbb	360b76f4669b49428bcc0de783b4102f	0a7a7c8429ca976abb9f4a09036e4f96	cab7c636173b490af9a9cf59c7638c06	dc4d099502850f0f8f6013f0a4d11e7a	a22c3b1384ff3243dfe8cf1619061aa0	45582b49d9c87e54eda0509953e599ed	7a4d0509d22f4ff3fa237af140ce1043	ccc4ab91338eae10daab0c4c9d618ea8	07155f341514c3b461d81fa51f08987a	93fff1a07ad13c6836421337524d2295	b10201ebff11059870c0ff29433fb11c	d2c27b013709148c5bfee89c5022960d	b4f9a4c3d62f3807a69c182fbb9fb2e3	d431c0dbc65dfc54a3f96819e4b45a79	a486380fe6d6cda55dceca45ff0b798c	cd14cbfd167f2de9c5faa713cd3cba67	84f0b6da5a3ffe5c8c175ed9d10660b3	f16f369d1c9327941867e9761468fe97	5286cd84abd62acf03a159832ffeada1	23ae3df62516644768cb488c8f06c57a	90974049e5dde1d9b5ce450e2f7e5e49	ffdd263fa92e9f2b66a08d564d2f5949	6c0abd6a5ee21a96241c708964b17c35	5c800a8a3ec8aa7fe2bbdb2d2acc9704	4078b4650ee5d05ecc09e275852df30d	e9f7435535584fb608f996e55c96f1ff	6f3be1de1668d12f7678d516bdc2b245	54f35f2c24ec5fe571a6287b2def2323	8f7b72d84d9222940f497321c1335c47	4139e5746c19a4c252b57da13b81a3f5	04711636bc18471ae2815d0b1482582e	fe740c9ab45f3541677356dc494de228	5f5d2b22513e3a14e9828e58d6cb5e25	821c57668f01fde8017e530be3b6d863	c335fbeaea9a8ea67fe75261f7eaa584	8cbff5dbb91705c42cc684d44114d609	038a9ba83ac9d6910b1bab46fb58d0f5	3e2924158e7592a228562768e188fa0e	79ae0bda67b154d02c8d36ed848c1dea	eb02ff136d416a145474c4c787390098	4fe3f3928920018b2732af41b60a5133	574a1bf5ec4a14f2b75cd478d2544b32	1df7f3ad54206921d9875b1db462bca9	cd21062e4761f54b94af3b6755d10cc0	ee34912133fbac4802e4eb4bcf2b5bdd	dec0986853447281dd0b50aa69a1bf6d	36494023e96e971eb340b4addc0ad853	e6e0ed691ffd158b866950864444bca3	2dbb56f5c4d69824416c573c70c826e7	1e6fe9021c2b09adfcc2649b59c6ef62	cf6b97789c0a08d1ddb0b28fa183a040	4166cd23369fe436db1bf26eabffc27b	9b0d6c2d7309afcface6e2055e21321a	61ddd8f6dcba71189a3a487483b671ff	910f27c208d3ef39aec98d7a97f00739	43a6e3ad033c55ccef26fe5843f2916e	8c1a1be4fbd3bf3c9be6bf4b9da7a348	e8e75f2238f64a724285860696549796	f553926812394306f1a70376b8baa2e3	7bb5e21f4617d13dfefd6fdd07927199	ce2a22e2245d71a1ead499a7d38ae267	deeaa20185b0b1369fa88e76a6afd402	5f45d3a125ad3831f57165c34c49ba6e	f0172a2b3b63ca5cbe0c51067aeaf16c	5d8d1e09ed25e4c5df2c87bec621bef8	b383dc83736f7e3748d8bc84207daac0	9b0eb6672accb36c5fbf2923191f0b16	710ba3db07bda1ebb41f01e609622967	a24f5dbb10b622e40ebaac513f5bb7c3	a923f792379ab8f26690fd5d01c979dc	99087a21500fad3c1acfb14e8536b40e	8dfaa0b8f2e4fa415e26fe40620a7f6d	efea872f64de5cced9279080befc897b	71b09b90f695b4409918cbaa527267f6	bcb8ce48d0e3b04fcf8ab218e80d052d	67cf4e4e3fa97e1fae02143f1776bbc0	a33e00bc19bcddb8e4ca86b178774889	b3c3a06c18424bb3c9dcb1c9d48c76ff	4bd4ed2d4d9af9fcea0788e38d844110	29db1a3246f1579780ffb232941ff464	5d58afd85268f848109598288d1d55bf	da4bf0f4e915984efe724f4e280156d2	0c7284b8163595e6671af8d53f5db754	15d61bec869a963188493027c9ae1e09	b935c70c9160f3d4e3a296552c78f3c2	040e2e45878d0f44d24dd255a859ae1c	ff96d4f5a6f0124bfb94de35dc2dd508	acabd69db595db7a4fbc273b61a282e0	30aaef7555a0ee1f6a2e716e0e036456	5a1abf1d6c1512005a58271e89d0230e	5cc872e663f10da5dce9f2238a77e303	54f9f0610d0605686435b452b6f68e6b	131bf299c84362247eca1c8ece9747f8	6adc7ceb025bb442c876249b0da2e6b9	e15c1efdb7609acbaa9888e487a5f690	0cc74d3478c862f16c6d2776a5761230	6e1fec8e0ba401da80c7468a0b8c227b	bc0ef420c86508d341ff209f85f1eb70	1de5e2e2976bf318ca21bcfd0dfaa1ec	de5207daf718e2d797041d051172df91	2901c365d84b777a63ae597ec0c57396	afcf3d48191f68e361b1b6d725ffe42b	87b5da61160eb2d481e2b5b68fd9ee40	b8e4b95405c34bdadcec713afb551976	c4b10e98c8e857dc560b4fb90113c5d4	45ffd7249ea3943d79ed6a18b2b24d42	3b0cf93eba3835a32e14e77569b0b992	fed89a156dcd97086bde262146aab4c8	c54a541e2bc1d9fcd778bf1d674edb15	de221313c9886196e9db3991d2be1e9e	2ad6256a8aa79756698ddd1b89ed7ad1	3c78b9fbd05d63b72facd3e8d4486865	80275b57c139b73613f86bc8611841f2	27fc4fd09d2621f7a9c00decd484b02a	00a0c33e86959c2703a54d6fcab272dd	9edcb775cc5f6c5b0359d3343de86eed	5207707d101194ed54761bb7a19b48a2	691d957fd42e746bd9078383a23205c0	6f01b70ffe6c5addff434b113be55b25	9f7c25b2450b791c0fa9d636c203d9be	218807bb2a5870f3150f0d4436213f7a	cf181c283ccff24ebc56619bd38d48e2	395aa39f9115a6c25d8613c1e9b96ea5	f07f07865ebc91db0aa1d044ccfca410	08306ff8a210307fd94d4ce917f1d924	73a5277342d6a9bc67bf31c48a5510af	17505e531cc5b15d6f7601da5377974d	de412bda67d84bf6659d1801b921380b	0bcf77634a25eb5d344d32fcc2574e19	fe8cae352ddb2f5ca0bc72036655b29d	1368a7dd7267c7ca0749e6f6c80e515a	c93b23e9d4ddf241f03a648489607827	2c15260ef8d10558a11213c0588e0931	8dcffd0102efa357a491508913d47d0f	01cf3e92d3d9a4168c2b403ab0b3c7ea	04dd8dd695a595a909e1a74f49a757c7	587cf7ffd298bd75b7cbb4779c153f5f	12504b38855c5516c581b7367cc8abce	5ca9db066ce71dc69713f95049b29556	c6578e9955b340a0d4dbff05a84faf92	9eaacd07679155fffdd56c04a53e2b17	6907dddd12618cf7ac1f4dd54fba8e50	9f1e62607dfa61fdefda1fece7948ed1	37dee1e6082fa1cdd18bfd951997e011	5370ff1af0ac7106ef573e407b680827	762bea075868f839182de874e85163ef	c29dde0e351dfe181f11e6f736b7cd1b	9ba4454296622a3c90777bca9dee939d	305f421184afac9bd28341b52ea32ca5	66e54cf58c7e880a927763b69e64570e	84c80156348ecd7bc0465c387668448a	dd023a20d0dd7a7d5557481caa3669bd	b31a59b2860fd8e5f4103093366e1ff9	830f9af6a7a3ca6412df381afe0cf803	1210fbcf14d67035069d0a62043c2e9e	b504826b49acbf21496edd4c70436a4d	010a0843ae807f4490f8d8e617bc34d1	f03ecc11673004e63f39130449b90c04	d11cb9724d7d161099bf661b0bfd4057	052a05ef3d7ddf3a213b9549d24c4a04	603a6c83c7183fe4323f5aedee83c992	103d35db366b262556390f869456ebad	d86dcf1d5e60c999cd82d7540783f778	571f296cc617a35d1126bd887a82bd5f	7916a47bc991a421a2f22bb309dd599e	5d55fb5f0b751821bb7f156d668cdf25	3b2f2934b6872398531e5128ef5c9dbe	e52c677310c66632d7a0992540f889d4	b4364ffabf4384f6023374fa1dc13601	259cc2cdf8e65faadb01927029ac9363	2d3c02b4f3f2558085caa5edf95b326e	36c9451bbdc5dc00149b26038153b23e	ad7e6fa56e7d78bcdc992adf6d6bf45f	aa80c80c90598c9909d3e406a660764b	ee36057ebd39bc26cc35cdf23999e2ee	090c947af0000e4a59fd8cd8fcd03cf9	0183bfe0fa505e496654a63189ba84aa	2d0d11f29cae22f945211c2fb8bd424c	2beff701d78ebeac6de8e094523b34d9	197966f8a76ebba942ca4c83f16a9c3d	9e926ed3f32c6c6080b749807b89de02	8509c05700975c8bc2a94d925c3264e8	4b98956f6f5d29c56085ad04505025f2	fb2fe8d68fcf614d55bc7c76eb115d85	d6dbdffb9067346a811307ec9be94894	b0e92f2f8da6acc13d03777fe1ea13f0	f97bbc0f94e3e24683f011726594bab5	462a2a4fae36a293b7ae43a77862e494	5fa04673d68e61e548daa20ef26bb844	313c9b05532d0704f805fff153313b6b	88aa5b9596906a58c76cc42f88ba44e7	f038c1d459839bb6bce34847008d7fbc	852f9172846c94ac0041a7e3dd031297	e13bba48e3943a642aa06f08d9f9092d	99975d6f9046f1a52453378680e48617	73abf63dc9618ea6efd78d6e4c4d91df	d9e1bc05bbf39e4fc508d9bc49dfc914	c8ad64fa7ae3d6d20a0d2a557094db0d	3f9af0e9be68ab18b6338421985a6485	3859bda702e194968570054d728cb199	cb6e8fcf9744b4cd82332804ddcadb7a	e2304842d4c884a0df65f56199529b69	c46cfce37fd6a8b7cc7abd4c2fbbc723	ce35f1da9e7603807f4cb0e7ae25d214	c394048e08e859d0f29870d69da61548	2bff134775d59ea4da573e2ef6bbcaf7	d1cc0f175e92ede4036f850a317dced0	14564f5b95e6c3098286c225cbd3ae0e	a9d7899ed81fb64429850ca623ae629f	3091df404ea87218a8d6cc1c8059bdb7	eeacfd477d1e0c6675df583a70b1f548	cf2f2e16488ade9b6b4a37bce147884c	f51abf612e8888cc4fc1537c5ea735cb	6c3cc340ecd92231b84bcd872921759a	f467d217140e725e17bf80d9749f3201	34e6a9db20eb4cb6e01ad02e1e0e32a4	fc180c384e97d01bfd207a40993cab29	c0545f5fb84896760afecf3f23805fb8	bfd84515c7ebf60d9c63be603f791656	01d141a6b68ac7dac5d3e14ef954fa03	8df9db4c95b090783fe1493e0bb2c7e2	6f276b76bc198148539b2a152f44e52b	9d2726135219dbb2d00acf1ee74c605d	c1771777709c9b28f7a5a65978d0b739	1bcc3d989ff21b88c3cc922d18c43854	0f4d0a7ef98c9b7bf38724eab3ff6b72	84be17e61f40853bf5fb128735642e2d	9bf44b64835d0a05e68df4003394eab1	0fa39d73081e3063793f28929894d08a	6eae8fd8dbac746562408c1e99208e57	84ed68445f5e34ec9eec210816157476	469543bd597f1da69d031b889e74accd	77f14e3a899be0081fca38724ca865ea	6f78b939ad74afea60d749e0e4f880e5	7b709f1dc7ae3a90c9c08cf33eab9b03	dc448dd2856e2827d352af29888383ec	6642910ac20c4bd80407b9d3e8ca4cc4	86fb68ab2b09a6dd3c7874e4d6e71814	55758653eb7986b2d8c32deda5851dd3	705b5464bea10d8c91fd07d365be28e9	c741600b9e586a19a824fb2ccda150b3	1b44e310bae90d968cc6ebdef9fa4e67	e34cd1727efff92d699e34fab378b65e	ac4d1e24fbd5f1de0acfd5558377fe17	e322034975886ad0e9ecf049f8901403	f81bb7a52595fc1b562968caea6134dc	d5fd9e1f42e947b4e4317723ba0be0c6	9b10669339838048c23f6f053179066f	a69d87be8602fefe2ee14fc93f57aa00	c4ae1a9a3a919dc5a7dce99fc1b86eaa	0349f340ac3e14da32b1ef089727ac0f	119d34b481e04f59e01a99723a28b897	58fcddc746ea921df1445698eb9943ea	330d74d62160a3b9cd371ed82b30a3fc	7640cbdaedd9f70116521f24d139b0f0	b62bc03dd55fa7dbb12e2a1b37be936a	4106a16c582df89c19ac115497a01d70	964ee143403f3d075b66fcb722f8a62a	809c8988061f06e0ad81eb43cef1b782	f433ec7a553f85a3983f7c5accc9312d	d3cb7ff1aa4ba150a0f8db3edd5553d5	fda96694d8586a5360ab963032f73943	ff7bc2f360b024652c354c8fb7b13604	9977d541a8302a9ae18d149b33354f85	1f15f20896e405caa3d7019748de86e9	d4b0c36bf6abccaad6d2cb3ad8b119c6	3d27ff310f03a75a4e79ff464a80e0e6	fcf2f0c2f3121f98db4ae34f4e390f76	fa8f44bd53c49841e8d32f5398b58778	1610de8eaade621d7c258937ebbd069c	17c4ad1d1722a2c42f4fa686fbf626bb	720a8d61d105dcbbfb018c8c1934ac02	158c54ab313c7177ee1e9c736b8e1539	bcf27f4a22548dffbdae85efdef86dde	33200a26a374d3b459c7a8c3514242c3	baa5106dbfb75e5b966f9f012fbcbdd7	58377501933c2a7d0d46bb7d534847a2	b25129b6c5ec18c5042a4d4b05483b81	be3fe1cf92f4c13d19533a54e5bcccc2	28ec94c7391c98c4743552f8a7aa3588	3879884648848d669400d916a3e478b5	49152fabe8775ee5959ed88e23b92f50	c612421156301e539efde66ce30d035e	540df5449ccacd616a1eb67661c5898e	2c8edcd5c8b5c5e2ef5df1d91a64a051	2b86010a79412c79beeb50a577b50616	d278c895a6d2272187ecb95d8611a648	ff67d121ee48abbf143f1ff79c3a3c0d	f0f1701ef26c988503805ef681012460	8b27435447db86d91287f996002877b1	f0aaaeb0a9791201a0bd6582ae05ac35	d3a11b17e2b529a8702e74f2a231f9ac	32c05126163620b9c7047e89809ef959	30eafd3cd206c4b02756825fd5bae92d	4b65af4a1fe69f471b6c32a04dba9068	1ce0c394c2b4573bf38a520544b22412	96e11ffe59bef244ab9b74153292594e	2d21c7aa75f166d1817f6fea83caf6d6	36c856cdbf2fc3ba298d553620d08113	25b51427e42c50b9ade24e26b95c833e	acb13abcc5d64254ec38f4b1f9e106fc	21218ff56d61963a8d05424bd8df1024	b36f93a57f19b3b798ddc35279319826	2490d2c37f55261db8200925eaa7c531	cc110c087e2f6a0d49e786b3e002e178	89649b88bab6b4bba7eb72fec8178be9	d9ceab2ccac146913d6ad6257e68c7bb	320b59a40d9b4fda1ab29a677d2d50b3	fed8fd1e98abbd0bfc16c3307c4bbfb0	354c9ba412a8c841c4b2a3d92bacd912	960eab3ae007b55fb97f15f907e07e4b	31a29f952c3b66b2600e0db8db62b550	c92dc5756902f8143900e8dbddb1fe97	ad473cad70a2d2a19c013a92753b2676	6101b6f7d64f061c03b91ae0ba049af9	356e8e2b1118d410da559d6d5042601f	3ba0fd43648e34f470de7e154d1319c6	f5456598248dc56a5f1d9959bdd6f5b6	a5fc1230fbeaa32bdf1f16a2aeeb13c4	2c5c03818e96fb501332467fea09fd5d	7ca1299c2b92885cd3cddf3aff37d7f8	d88f9969f61dd076141b1adee571a1fc	e42890e15e9fcfc1b4c989f8624df828	f2cb67e502ef25cac0bbee1282d8548d	10f380ed031166d498859a13ffa3cce2	01126b66b903bdf046caab5ed93bd27f	6532546e67874a22e13aa444385522b4	17753f99a7321cd86e022f6416f11c49	1601ceefb39f16d6c64daa9222b82a0d	3b4928d0077779077c33778d0a24e83d	0d48ec3ab52f88c89c89ff4d91c183b6	e78573854a781b04ea3490997465c56e	af2742c0062976759de56aab8fac1c7f	89a89dd57deeaf33e860bb1a0d100b6e	dd34c20ca4d21db64cbc2b5eefb7022c	90e1c936e7edde356427553bc3e1f996	a1a69a03a2119b36dcf9ff8fc43c1e4a	e77489fe9cd5e56278f8ac64faa421b9	641a30338fb1cdff73ce896d6c34afe7	0fa51a92ce82b3cab78b2c142c9eccc5	6dba1be490ca4fef69f83971861fee33	b7a523584ef42595ff5ef3417d698ee9	f0048615058ba02b0b9c84398e10af82	c490cb7377862f97fc04276b9b91c577	878512b4f3a7832af23ea15fecf5fcf8	fc22016a95db183bdbc46c040d1c7f9c	cc46ee0180256a15196c6694f48f350e	b2b89464533bbbc1b904282e25d91f15	311736b852f300b6169502e3699fd8da	6a43fd8ab5c8286b51e91de80e2472f1	b1c3de37bf4193649b89b7ea0add7b0f	c96492ef7b6063f86eed6014af88440a	a4b1aaf76487711ea001dccd99ec9815	b26d3e4835242c8c40e92490e83a371c	7c6c817ff53e3c4122370ffc70740a3b	f88cf3d3a72f69d8f21062a598076fb4	dc3cc774dd037c7aefb1c33051758fa8	660e61e8ac6a6987b3bd9dfb03a36c19	e9edc9e7b72e16e0b65297a088df2fa4	7f75005a0932e4dd4a081dad17197e16	cf342a505ddbac6632e7850121c24a8e	63bd8f09758c4762240b358106dd174b	99769f0b6bbb6ce2f494a17e8a0c76db	c7d689060aad9de0673ede2438c4e5a4	64a8b11747837f636411cbaf7bd567a8	9d6de8059fb9ec2709d22d7442c52f14	b833076e02eb7d46d453734ac783ec40	65574356401cae4b8bc3c4eeeaf71c5e	4e4108ee5628fdd1cbdd7749e557d8dd	ca9fbe5c247a2508b3f3bf023b02c46e	29d15482593e17c758782a1ffeb050ff	c47fd2f5aaa24775c8c250587ccb712f	07301748564cfeb70a9e652203eb71b5	5361ceda1c8932d120fed26ba4a1f0af	68dfffee53c069ac27ab51089aed29a8	2e933da1a5fdeb43d5fee55e42e146a8	e2b103c295399d726edaa27a4a3b79ac	0b515777513177e1f4671921819dcaa3	99cdd5dc40a0ff3d940ca196e3cc44eb	3ec8f3cc530f3cd898e71ddeda7d2667	d93c998551741ec098a541bc10022fd7	448145a900b2e8263143241317601b3a	41253effb717e880f9b7b3cb5bc21119	147f300e744658f107eb76b7100d5413	e569898ce33f0e46fff62f920de9feb3	414c14cc4a58eaee67e3057a70a3674e	fd2b62b978f19582765d7a6939d13913	ea85998f18835dace30a38f235cf7cbd	2cd19ed5d762f1d6ecb012a896cd7cdf	a868892c6076b0224dfefe5258e9166f	cfdf09d0ddbd2dc25dcc29fad4060b3f	5a7ec99ba5cff61db76cebdf2f5b75fe	044d2cdede9d69c93fecf30e4f5e8419	b817ceda2f84e0b1b3bc2737fdd1f7f8	ed64941d5aa066bde46313f37f15263c	c6ffd3e1ffea9768128d70907a390f04	8b765cf3e415d1d0fda7717b3b99781d	7192b65da5c79b3a5638313d9e261100	b9edf1ef2458eaf0c332742f97a84fce	1e99cfccae30105bd649c454160e6b4f	c76b559553f3f4d6c712f062b1e49d2e	78f688b5e3dabaf80777ee1b3c5aaa89	703294ec124f44f7183402bd2b4e6f11	6babae36e72226c1eebdaa230a66773f	e9df72e822924b9744c8d29ed180d860	a9d022cb5f4beffb9b62ae350164c6dc	a5948517acd44a46945e2bf977ef62a5	0b25d37c55b2deb8b45ee15dad18bdd0	0ac9f180e22787c2c9bb66644e45e88a	1d275c3a9cd6504fd23bc4c6628c38a6	15f15b737a2aa435bd24f5745e69c44f	054a0e48429128eeb5a322c22e2beaa6	1818fa86065dce024c6732036de553fc	5a1643f3cf222935535d294335ef0f2f	f330f73a5c790648d0dd1191acb4245b	e5867555d01290fc9f5f8f364d138a15	d6a9944dc3e121a5b1b54ed469620c79	733f4f3d9db10812ea2730904323a28f	2b0cbdaca39a2edee5ccc0f1fc7aca5c	7445903384b1df7bbb038d14b9a099b3	99ff43f36ee4ceaa2304968d4b53c1bf	802ce365d76a9fe549fedf60065a92d6	a4d1750c9db05a4c55acf70fd28a7875	8afec56e27f7326d3837c7c409e8ad4c	1821516b7475490b24d980be90ae6ed7	edf81df62f9e47c71092a53f81e687ae	c596ed1ad1c7e8ff52d10caeb15f5854	199daf44c6e6e39b52cdd4ff505c163c	2f5956d88e94ab5c4be8c98517225700	ca8c49ac1196228a865bec59a22d565f	be408e3d0429bb1c46738afa040f5b56	7cac85388fa941dc2535fa254a647d10	25c169c7156212abc9335f0354c9c860	2182ca101eb3d8009e96df0c46b85cd5	16dc6df99882aa8689c22d63b627048a	a1c75b5848f078acdc6e6a647cd76492	b6cdb754a59dd7d33da1c85613ba6782	26ea6aec2096d7d8702575d39986dfc8	5cb70ffbdb623a174d9a645fae5028a3	b87d4163fe12282d90aaf57417220631	0f41fb215d9ad182d550361a33c1a5a5	7425de9701967fd5b1716cd41d1527d4	1e23ebddae9aeb7aa74881d8ccdb6668	364d76f2df704c0d667824f9e91cb733	4f9439d076931814193d656ec7883bd4	7afeebbf0a2d6097e9c0dd285bed1e8a	af47c919c15133c4ae390588cdcb34b0	91703d7104efd6f9703e3a05ef352ea2	9f3679ee53030bcb386ae456ebc307ae	2b23be1b755b13830fa45cbee34b465d	50fd860f0ebbf09434cb52186151a916	38c326cf3e769e8bac49d6eaba6deb7f	566dce1568c874c16700ba8d6291960e	cb030eabf93645d894b6ac33cf14075a	ce935495eb03a29ca21fb2994af0b35a	e9eba7064d6fe4e37a933cb897eb3ce0	a7db554c93d6facfd379ca91b9772f1f	9165f3951cb31f6ef1966bcb9ed7ba28	53ff9bd40b127fbcd0e45da14a753a3c	92615ab6a9b59b43d346c857080cc1c1	503c158799f359c460a13f23cf9cf0b6	8294aaf8a1675da7722a2a2a668434e3	9d8d35f40dfe06dd8453d824ca6296d9	a4cba11fde19084aa97dc22710699a62	78e09bb7b284272780ecc7dda9230836	3c81b4b0a1380587d84f6544f597a0e6	b484ed96b784c02919eed878fdf49792	1920e760296beba7156f26e29d59ba60	8a8703f30c08db8e01ddc45e9670512f	b45fa0b4fa0b1a97279cd45a76832865	17b8448a33a573690751920619747e38	b05d5bffcefee577529f9fa22672abb2	59382d9e54184a0cadf8647ff88799f7	670cd45b10c6fea9d221200085900ea2	261a37925ddd7c4a6a2ab40d2a09ff15	dba2d4293db1fc35eb69e21a673c3fd6	09121a5d238d97ea547fbef29454f0dc	a7430c4df002ff2fbd679d2253254d8c	b02626675ed626fd7ecaf364364bf50b	5707df2705f4869be94d569159e0bd3f	74ab05dd5604bab81ea3cceca58c0903	42d0024fe12aaaf1b9b07cb8ab76f428	e57200359581ab9393a19a5834af890f	bf22b1cfc9fa8f59201d1dd3bb56b6a4	410ae823f0d23d558e029bb6ae740166	db9e6ce2f17346bd6d95696726473637	5d2c1d96e6a99709b1a189a66756104d	38cbde00d54a83f3b265db9e9ba171d0	e0ac39a56d6bff164613d699b310efc5	1503a16852245119f3a0d362934c27c1	ba199766744dcc72cd34079535267f5e	55925c608005037ce98a4ce56e670b67	a9e3a12341deb7c28e85c0cd6ba10217	a3676fe557b571d71f4e4393bd879e7a	fd26aa72f1586b3ef98f232cf05f3475	72aa13edb6677d231212c4043371ad7c	b5a27d5b78d3fefc4da6366631d7963b	e349d1a3ab9bf4f3d408a581de1cc10d	3019b1245eb0f0a8811aa4857d0420d8	9e2ac18f17f867d488835ba5e52debca	dd7a5e166947366eba25f4eb8b7bf142	d24ecbba67083e01dadc42149b7bda91	4b2647f11fd336d20db43468f9191712	a575adbd66eae644da2536aabf3001fa	a99226409d694a534210500b1e3a700d	5d7546ad36deeccc31a60bb30db24ea6	6bd5f9811a71a3660134b8ddf291f4d9	a9be13993938db5d06c63cee69424e66	d961edcc9cd16144775337bd6a5ab31a	63be354370a33f287451cbbb8a1b3814	8535439dfa037e208d927b03bda80eac	43090e683c68286c217f39f17733bf14	52c43eedd6c0808a2830b359afda7d67	c04322cc27494036524046de405161d1	a7cfac0d3cada63b28a898f8c59a6b06	c325a2d388374505109f8b9ac2abf996	d6520c6aa2863def618ac20f0f708d30	fc8b8314ab26a865b357913651950450	67a644de1891db2393df7a52dbf9e650	7ff871c87f293e03c6bce7c7abe7f53a	e0e46d4aef3da58ee6c3f6ded55c8dd3	28f1898168db450da63754ecdd2443f2	4dcf9100ba894ad0a733a3ca774993c6	54267e5e29835e567343f06d25c11102	d5294ab6c7897c6e72d1d874343e1e2f	c78eb48a923562110a80045483c5f4f0	95f10321c2c266ffc79c54a93c0b3f6e	a5a7c2374db42462f4fbe1996c1ab163	27256fdfb0a153a2cdc5373ed09566fd	c43b4d4430610821c24ea6b6c325b7ae	a10f5473aa1e0fb02f6709231dfab65b	6d219b352a34a2e6850b2b25468e7088	7b132607140e69a91a0b0d731c81c26f	dbcdb4a280abe038c605d07aa9338b22	b4c9bc9315d2331ee859d99151ef4b46	0550f25670ab52dbdb7aa4e7d203f340	70f4b4702a3b2744d79f5936ebfa9f97	e6eac3b08dad502e72d2c6b31e8e9042	e3b3d04441f203d0646635b98eeb9285	4517c6af243153c40a7517fc49e1f11c	842420735b5b2f534f2e350a94422ab6	2711bf73d0a2ec6040cf860a107a7970	ad9b188106fde76ad0f98cfa59720c10	fa955a612e63641fc4e4cef38db16494	3aebf6dacfc3fe82912ba920f6e55947	4c4f1c3e89e3a0215b5b1c76d0a25248	bf5060bf12f62db8bfce8da7101a83c1	9e86744ff5524d4840d6df59dcd6053a	b772b7cccb56972f2e612431f33f5d59	f3a7511101cb88a7a5edf217571c6390	7128c689b2ee7a1153462212e0cc43dd	8e685b9f16c7f3e676d6f2e8643af21a	c525c84c16c74b7d52a83f83d7ee360c	eec32c4bbd71a27c34a7ffd8038fe815	31e8c066000b6a8d6e04be3d3a2216c8	8bf99335d192e834dcc3d4b605017de0	692f16a754fe72ab7263b83b7a632a1b	13ff6b1a38fa959b45acc7ab9525c644	54ffb651d003d94d230d2f1024fb86fb	5bca3c8e99019cf3dc5a6ec57d1bdb5f	64dc892e49a3ffe2199fdfa592a5d2f6	679ae88b9625891d3df3200368c4bec5	c38e953e0e7b40b14e155dcd46be0146	0c71e27ccd53b7b84e38674957dd78db	edf3a9d32c1de8ab6b5ae69a115c4e4b	8ec36abe450fb4280d3407d22b960383	deae97c630f6f6222193729f69dd91bb	fefb0ba80d35bc934ad4aa933569e75d	604e8ca215a9b150167673023aff746e	c842592bb4427c4058ebeab45fc1ae76	3cf0268294757fdac2f5804f800adcb4	98af39792cc4cc6647b242c8b99c5e90	ff7c9d620b650bd904900cd768bb8feb	e05e89d3919010e4fa04a304895d1d82	02703aabe8a774ce83588db3ad330754	4999089ae5bdf9bb6a9cd0a4a080ae2d	d07062cfa8eb6d4e2fa3e3d4b541ea1f	c91c0d6fff0a5cd062f82152c56d22a0	84e2f01ecf81e87caf422a69cc7c80b3	4f24b90e852e45b8e9c1a124fa8980ea	405486dcf23b5a010748d23079fca029	2362b444a74f6a71452b3ee7a8adfe37	327f096993de2419b5558f00e87e7db1	05dc945b36509d82701660b43647dd9d	c9b7fa993263a4a2230b8ecd8b7866a7	e024833381b0c161db9ac2eb9c6e108c	f4eea4d705ec5ab7b248df21fbabbc69	d702d12a5c259ce35c15f6e3ca2ce8cc	3d750e019e9a846cd4217e8c45589758	5e7c7dd0d068f980315edadf6d50637d	a8b07bc4710c5464f6c33f9e648d4ab2	e83896d519a49a25cf5d90f524230172	cf830d06a7448268fab3a3b6c00ac763	088788bcf4a2f15ff87af603c5b2fd5b	cdce85266b1968ea3cddf15eb5138603	84a27b462ea959e736e1ee39b6fff3ab	cbd48b931ac81ac5427dfd89deb9960d	9dbf8579a1a370fc7934a3284acc60d2	a48aa9c2778c0f113c4322ac6bfe315f	3944684cc27dddd1075fa938a6fa75f5	a5f4fbb4456e3e9ca5337d61f4a6414a	d3958b24311d7ed1079be1153ac85319	0d598fe3db537780a9f480eb5778e04a	c5bd214236edeef9c4c31f6d2e4e609b	79cfe559f07fc7f787bfafc84922fcab	64b71ee24f0759e37b4396988f707330	30a44a40eb52ee7a85c0bc160cf56758	632293164c21573b9bedc9f410db062a	81f58f76a8e1b8b967e85ef1e869aceb	5be5d96eeb61435376d1fcd181f94862	eb8ab004ed36554f33cc38340a7c886c	2a8afd77a7df8ae39ade6f01fa8e9ca9	44e4ffda12b0bb1898ba31a5f5fa4029	023037a3879ceb064245b14278df2a13	4fcd52dbfe212c0800e1530eef98365b	d0f2d5e4ab79931f61ae81ba5aa2d61a	449805b56ab1b0673358166f5a680f93	6b46bceadff479b431faf29498b1555a	e974609418fde8361c551d66e8413633	f18ad8b5827792ec2cb4d0ac7cf696ac	a15288c113a84aa3e70d546eefdf2c7c	579dfa79b984ec1393b5a285caff571d	c1c5134f64355565ce899dae28ffbe87	e6093d795da0a2bce45ae6d4279539d4	e53da16685b12a81e0f8ccffebb8c217	5db6a40af3f9cd8d62aafbac41616a40	df81434c2a47b71fa73c9d08915ec2dd	76c50a73119b4c56f2b1fd0d0236b2c9	381819872786df28d6a21bd008000f70	693775f7b66a88dc8052a9198b9ec14d	548ef90b2be2765febdf93d60b1c891b	054d5a5029da3e1d249e7eda5a587784	3fd871194c311f0706ca7b8a9fb51330	b922a1140b9116b3df491d230a3941d4	502fbe7ef9890f981a9a3a7d4fc4a024	6de33a8d641764dd40e84eefabd856cb	88c9624e0f6a7e0fce3333be0f6e8f5b	fb85c61485ba11974c6f3b4e6070592c	4e9e26079f0df799aeb4764de3210bc8	8f7e82aca9d952ea81ba89ec68d47ec5	4310744b8fe41df60f0f90eb7f9da87e	4b2fb8c8fb4c704b88aa7caec5796435	2f905cb54aaeae133728c8a52a1d6848	01b6326d8ae6950165dc536a0864b5e9	ad542ccb73965e93bd21784e4bae4442	c3cf9603e7c50c876a3610dba3399552	712952f16e3ada441e60847927e8a44f	942d0bc28d23f60c64df39c05bb515ac	65d0fb53bf3097584c1cd3b1f627d4bc	61cda0986d35548de664fda963516dfe	9172cd5efd18b0b18017b54bd0ea3a34	d27cbaf9483916cf3bc96a248ac1e706	20d6bc9587f4489b1df7c12eb1c5b417	5e9754261ce62debed0eab97b5ca8af3	38b7b5564335e01fe99f0550e4aecca5	abb19839753443d608a0e5d39cdfb11a	26df6e00202cc7dafabbffc7e0e7651a	4c11b83871793849ca6d3b385c1748f5	75dde212f789b9b24c7d94c86f4dbd9a	0204454afd8419d275678c0a3900ca9f	76e65450e1b5508b1ea54ff3b9ca7d3f	cc13a4c8893eda51729f6fcc160b77e9	a427dc180e63b3e3ddcba5af52fe1cd1	17627908a95767dbd9c4a3981ca8ea97	ae504241f8b2d6f44318a7665a00560b	59e257883c4a80ec7183f7ba12170ee8	1060316ffe537c3a04b375a976940895	ceaf8da0b777a816209cde4534d9b57e	a51101822750c86d852a623c073d02c0	e4ffc7fff0e3dd232ff313a6a044f302	8cf26b2c8346987adfbeeec35ee3985b	cf185c6ee22dbf89db65da7413432a9f	98d986841a4c494299883fa99a20e552	8b75d23d840443565f97a4b4b487feea	e68f886a8e32d0d4d5bad8bbf3814a58	486f7ba86cdc3f8f4f2345e5fc7cb347	dea23a75adfd96d5567ee277289e8f95	efcb3597a6a7b177ed93ba212143b75b	7d7c8442575fde871737e72c31a1387b	f7c1d0d74dbbb00187ab518bbf542fa2	f308acffb10b6758950e6c40869a3f5d	cf85afe6b544ebc44faa43c8a6fd81a2	60c928b79ff237f740199b0a116bc43c	614c3c8a4c06fb58d982035f0c3deb63	573eb48e07cf4e7d0b6236ccd56c213a	4535442666a5c6aca64ad888888ec2b7	eeec7acc6941ee70c4561e949ef4d82e	81b01322da9b2d52840f41b34c0939ac	816f8284d121271407659f956d78f316	bfebc74e6e347fe211286019fb1e6e05	ab67297e88f64bf8e29b2cb9425f602c	8903c69339c0481fd3db72df8871484e	da9b878748a271ac2148ec949ca9f437	8661c7fd98523daa3ecaa3e7c1b63148	c3a82dde7855af56b337ead128f1a51f	56f0604561fa75e90eab6f599a3e4a2b	3ee34a895006480cef877baaede15591	2d3ffb53eb3420d07ef8194471a00ee4	1d8e0879190ebe2d274a73344d4a59f7	63ca9809ec775edc8e5c66996f9a4ef0	9c8fea3d070d49fbc7189a3d54549d3f	a20f7f7e44e8e1a4afd3530987eecdca	53d033aa7c10478e9be7f99cd31962cc	b576ed8b98eee2e22100f757fbcf4597	0b6260d63e12b42a5a21af7738e76338	f490b3bbd47c103bcfd051383c3cb2aa	adffe68ddaefd3120638f17e342483b2	e9831b6de52a4f604fa9258aec1a9ed7	45a66bee8d795fca42191c93c0ba9172	302e6aaa27193a85732f0f0a0d7058cb	fbe9531ab705740c8c7f8a82476807bb	4937c8735de4e4c0aa67d8c530b484eb	3556265c5a9a9513eecfa1e833d191bb	107ee63ca58d98576fe7f40b1da67fe2	d9c7e7203a14077a2bae388be31da8fe	90ccc570e2d08c7601d646c9d2919f31	18d1492c3b402acb4572bb92c14b8912	9616c4a1b360cb9556be9921215c90d5	d938d918310e6f7ca86d3d5350274f02	83e331d4b10e0483863b3b2c483a5f87	6942cb34843f7b9b2442ecfa933a3e2b	04ad8598da57a7771e4cf524c8dff14d	20aa5c8c7e5ce8369fff21b212ac32f4	d203104d324cfce75a4661403c65b699	a9b42b00c275a2b52a1d53412398185c	ce3ee3c0f3162341017f170c2750cb86	f4fae6ac26b87fe5d54dade391cb2832	4eaa2492566517757e9e13e4b723a8c5	6653b380558995c71807d28d24a2450a	65249cc3eaa4208f908fb55c86668b3e	e4c40e5e1462aba4be322e221a76afd4	684da3bd5d21608bd429053a903a8e89	56b0f351c7d507a15c148318b36e68a5	8712af9bb2ccc031ea800ccbeafa03ad	bf3acae3bd083b956ded42213f37cc73	4c27d73d134c84b54ac2e455b8904980	90e0edeb578b5f1ae25b59a016265414	cb849525f1213ec2a8fb59e510ef7af8	829e864f102a61d5bf3f909d6557b4c7	8a3dd7b99a567dcc8d434fac7da642bb	38b58ad0fb041e26cdb9fe79f8d8d212	cb59f44c0280a6b56d9a749a9dea0106	2a9f6512dc7b8b403712b7741302c7d5	83cea419a36bd0718b615e7ac438948e	cc78146409ecd1ba49803a07afb69432	dcad0658a8e0b48726539b8981939476	0098db02d551545602521afc14450213	17fca7286712b9a9eb986a38f080e42a	6ced9f58ab51d9121ee0dd9054bc54a5	e7340606fbe11f9f2e724b39b0dc13ea	7fef4d8ee439427fabda3fbdfd28a0a1	c1bbb46e16f0d4fdad8ac15340498949	76e0eb6b13ae7a484a7aa07be26e8cff	5c20f5de639e361f4ad457855c4a28dc	e427a5e48f66641c375986b42b07f2d0	488b80153ebfcb65c14f3b9a44640caa	d423fb517d91ccd125f43ba8d3340492	4a6625a3d2b743bf5e8325dfc1f345a1	c397c89a435e9a52c97bcc91c5a5cb70	c4fe194fdb3f81a59884bfa33e55dcef	acc3edd83f5f5a694b168db5e0f57baf	945abbf5faea44978eb9fe8ebb288933	69377a457de42d23faab8d2669e3e283	404985b287b64254d8afb6bf9ae8d3eb
OHG-42_S198	soil	N1	Nat	soil	28	31	0	148	13	0	26	9	72	0	66	0	8	26	0	11	0	0	14	0	0	0	31	10	0	16	56	0	12	21	0	0	0	0	7	0	0	0	5	0	47	21	0	0	0	0	0	0	0	0	0	0	0	0	0	13	60	9	0	18	0	41	0	0	0	0	4	0	9	0	0	0	0	0	6	0	0	31	29	0	13	0	11	0	11	19	0	0	0	0	0	0	0	0	11	7	0	15	0	0	16	18	0	21	0	7	3	0	0	0	0	0	0	23	0	0	9	10	24	0	0	24	0	7	0	25	4	0	0	0	0	47	15	15	41	27	0	0	0	0	0	0	0	0	0	0	31	0	0	0	0	9	7	0	0	0	0	0	0	0	0	0	0	0	0	8	0	0	0	16	0	44	0	23	0	0	17	0	0	31	0	0	4	13	0	0	0	0	17	0	0	0	3	0	0	6	0	0	9	10	13	0	16	0	23	3	13	0	0	0	0	0	10	0	0	0	0	0	0	0	0	0	36	0	5	7	0	0	0	0	0	0	0	0	0	13	0	0	0	13	0	0	0	0	0	0	0	14	0	0	14	0	0	0	3	0	0	15	0	0	0	0	0	0	0	0	0	0	0	19	0	7	0	21	17	0	0	0	26	12	0	0	0	0	0	0	0	0	0	0	0	28	21	17	0	0	0	12	0	0	0	0	0	10	6	0	23	7	0	16	0	0	0	0	13	0	0	0	0	0	0	0	0	3	0	8	0	0	0	0	0	0	0	0	0	0	0	0	6	7	0	0	17	12	0	0	0	11	0	0	0	0	12	0	0	0	11	0	0	0	0	0	0	0	0	0	0	0	0	0	0	0	0	0	0	0	0	0	0	0	0	0	6	0	0	4	9	0	6	0	0	0	0	0	0	0	0	3	0	0	0	0	0	0	10	0	0	0	0	0	0	0	0	0	0	0	0	0	6	0	0	0	0	0	0	0	0	0	0	0	0	0	0	0	6	0	14	0	7	0	0	0	14	0	0	3	0	0	0	0	0	8	2	0	16	11	0	5	3	0	0	0	0	0	0	3	0	0	0	0	0	10	0	0	0	0	0	0	0	0	0	22	0	4	0	0	0	0	0	0	0	0	0	0	0	0	0	0	0	0	0	0	0	0	0	5	0	0	0	0	4	0	0	0	0	0	12	0	0	2	0	0	11	0	0	0	0	0	0	0	0	0	0	0	0	0	0	0	0	0	0	0	0	13	0	0	0	0	0	0	0	0	0	0	0	0	0	2	8	0	18	0	3	0	0	10	0	0	0	0	0	0	14	0	0	13	0	0	0	0	0	0	0	0	0	0	0	0	6	0	9	7	0	0	11	0	0	0	0	0	0	0	9	0	0	4	0	0	0	0	13	0	0	0	0	23	0	0	0	0	0	0	0	0	0	0	0	0	0	0	0	0	0	0	5	0	0	0	17	0	0	0	0	0	0	8	0	6	0	0	0	0	0	6	0	0	0	0	0	0	0	0	0	0	0	0	0	0	0	0	0	0	0	0	0	0	0	0	0	0	0	0	0	0	4	0	20	0	0	0	13	0	0	0	0	0	0	0	0	0	0	0	10	0	0	1	0	0	0	0	0	0	0	0	0	0	0	2	0	0	0	0	0	0	0	0	0	0	0	27	0	0	0	0	0	10	0	6	0	0	0	0	0	0	0	16	2	5	0	0	0	0	21	0	0	10	0	0	0	30	0	0	0	0	0	0	0	11	0	0	0	0	0	0	5	0	0	0	0	0	0	0	0	0	0	0	0	0	0	0	0	0	0	0	0	0	0	0	0	6	0	0	0	0	0	0	0	0	0	16	0	6	0	0	14	10	0	0	4	0	0	0	23	0	0	5	9	0	0	0	0	0	0	0	0	0	0	0	0	0	9	0	0	0	8	0	0	0	0	0	0	0	0	0	0	16	0	2	0	0	0	0	0	0	0	0	0	0	0	0	0	0	0	0	0	0	0	0	0	0	0	0	0	0	0	0	2	0	0	0	0	0	0	0	0	0	0	7	0	0	0	7	2	0	0	0	0	0	0	0	0	0	0	0	0	0	0	0	0	0	0	0	0	0	0	0	0	24	0	0	0	0	2	0	0	17	0	0	0	0	0	0	0	0	21	0	0	0	0	0	6	0	0	13	0	0	0	0	0	0	28	0	0	0	0	0	0	0	0	8	0	0	0	0	0	0	0	0	12	0	17	0	0	0	0	16	0	0	0	0	0	0	0	0	0	0	0	0	4	0	0	0	0	0	0	0	0	0	0	0	14	0	0	0	0	0	0	0	0	0	0	0	0	0	7	0	0	0	0	0	0	0	0	0	0	0	0	0	0	0	0	0	0	0	0	0	0	5	0	10	0	0	0	0	0	0	0	0	0	0	0	4	0	0	0	0	0	0	0	0	0	0	0	0	14	0	0	0	0	0	8	0	3	0	0	0	0	0	2	0	0	0	0	0	0	11	0	0	0	0	0	0	0	0	0	0	0	0	0	0	0	0	0	0	27	0	0	0	0	0	0	0	0	0	0	0	0	0	0	0	0	0	0	0	0	0	19	0	0	0	0	0	0	0	0	0	0	0	0	0	0	0	0	0	0	0	0	0	0	0	0	0	0	0	0	0	0	0	0	0	0	0	0	5	0	0	0	0	0	0	0	0	0	0	0	0	0	0	0	0	0	0	10	0	0	0	0	0	0	0	0	0	1	0	0	0	0	0	0	0	0	3	0	0	18	0	0	0	0	0	0	0	0	0	0	5	0	0	0	0	0	0	0	8	0	0	0	15	0	0	0	0	0	0	0	0	0	0	0	0	0	0	0	0	0	0	0	0	0	0	0	0	0	0	0	0	0	0	0	0	0	0	0	0	0	0	11	0	0	0	0	0	0	0	0	0	0	0	0	0	0	0	0	8	0	9	0	0	0	0	0	0	0	0	0	0	0	0	0	0	27	0	0	0	0	0	0	0	0	0	0	0	0	0	0	0	12	0	0	0	0	0	0	0	0	0	0	0	0	0	0	0	11	2	0	0	8	0	0	0	0	2	0	0	0	0	0	2	0	0	0	0	0	0	0	9	0	0	0	0	28	0	0	0	0	0	0	0	0	0	0	0	0	0	0	0	0	0	0	0	0	0	0	0	0	0	0	0	0	0	0	0	0	0	0	0	0	0	0	0	0	0	0	7	0	0	0	0	0	0	0	0	12	0	0	0	0	0	0	0	0	0	0	0	7	0	0	0	4	0	0	0	0	0	0	0	0	0	0	0	1	0	0	0	0	0	0	0	0	0	0	0	0	0	0	0	0	0	0	0	0	0	0	0	0	0	0	0	0	2	0	0	0	0	15	0	0	0	0	0	8	0	0	0	0	0	0	0	0	0	0	16	0	0	0	0	0	0	0	0	0	0	0	0	0	0	0	0	0	0	0	0	0	3	0	0	2	0	0	0	0	0	0	0	2	4	0	0	0	0	0	0	0	0	12	0	0	0	0	0	0	0	0	0	0	0	0	0	0	0	0	0	0	0	0	0	0	0	0	3	0	0	3	0	0	0	0	0	0	2	0	0	0	0	0	0	0	0	0	0	0	0	0	0	0	0	0	0	11	0	0	0	0	4	0	0	0	0	0	0	0	0	0	0	0	0	0	0	0	0	0	12	0	0	0	0	0	0	0	0	0	10	0	0	0	0	0	0	0	0	0	0	0	0	0	0	0	0	0	0	0	0	0	0	0	0	0	0	0	0	3	0	16	2	0	0	0	0	0	0	0	0	0	0	0	0	0	0	0	0	0	0	0	0	0	0	0	0	0	0	0	11	0	0	0	0	23	0	0	0	0	0	0	14	0	0	0	23	0	0	0	0	0	0	0	0	0	0	0	0	0	0	0	0	9	0	0	0	0	0	0	0	0	4	0	0	0	0	0	0	0	0	0	0	0	0	0	0	0	0	0	0	0	0	0	0	0	0	0	0	0	0	0	0	0	0	0	0	0	0	0	0	0	0	0	0	0	0	0	0	0	0	0	0	0	0	0	0	0	0	0	0	0	0	0	0	0	7	0	0	0	0	0	0	0	21	0	0	0	0	0	0	0	0	0	11	0	0	0	0	0	0	0	0	0	0	0	0	0	0	0	0	0	0	0	0	0	0	0	0	0	0	0	0	11	0	3	0	0	0	0	0	0	0	0	0	3	0	2	0	0	0	0	0	0	0	6	0	0	0	0	0	0	0	0	0	0	0	0	0	0	0	0	0	0	0	0	0	0	0	6	0	0	0	14	0	6	0	0	0	0	0	0	0	0	0	0	0	0	0	0	0	0	0	0	0	0	0	0	0	20	0	0	0	0	0	0	0	0	0	12	0	0	0	0	0	0	0	0	0	3	0	0	0	0	0	10	0	0	0	0	0	0	0	0	0	0	0	0	0	0	0	0	0	0	0	0	0	0	0	0	0	0	0	0	0	0	0	0	0	0	0	0	0	0	0	0	0	0	0	0	0	0	0	0	0	0	0	0	0	0	0	0	0	0	0	0	0	0	0	0	0	0	0	19	0	0	0	0	0	0	0	0	0	0	3	0	12	0	0	0	0	0	0	0	0	0	0	0	0	0	0	0	0	0	0	0	0	6	0	0	0	18	0	7	0	0	0	0	0	0	0	0	0	0	0	6	0	0	0	9	0	0	3	18	8	0	0	0	0	0	0	0	0	0	0	0	0	0	0	0	0	0	0	0	0	0	0	0	0	0	0	0	0	0	0	0	0	3	0	0	7	0	0	0	0	0	0	0	0	0	0	0	0	0	0	0	4	0	0	2	0	0	0	0	0	0	0	0	0	0	0	0	0	0	0	0	0	0	0	0	0	0	0	0	0	0	0	0	0	0	0	0	6	0	0	0	0	0	0	0	0	0	0	0	0	0	0	0	0	0	0	0	0	0	0	0	6	0	0	0	0	0	0	7	0	0	0	0	0	0	0	4	0	0	0	0	0	0	0	0	0	0	0	0	0	0	0	0	0	0	0	0	0	0	0	0	0	0	0	0	0	0	5	5	0	0	0	0	3	0	0	0	0	0	0	0	0	0	0	0	0	0	0	0	0	0	0	0	0	0	0	0	0	0	0	0	0	0	0	0	3	0	0	0	0	0	0	0	0	0	0	0	7	0	0	0	0	0	3	0	0	0	0	0	0	0	0	0	0	0	0	0	0	0	0	0	0	0	0	16	0	16	0	0	0	0	0	0	0	0	5	0	0	0	0	0	0	0	0	0	0	0	0	0	0	0	0	0	0	0	0	0	0	0	0	0	0	0	0	0	5	0	0	0	0	0	0	5	0	0	0	0	0	0	0	0	0	0	0	0	0	0	0	0	0	0	0	0	0	0	0	0	0	0	0	0	0	15	0	0	0	0	11	0	0	0	0	0	0	9	0	0	0	0	0	0	0	0	0	0	0	0	0	0	0	0	0	0	0	0	0	0	0	0	0	0	11	0	0	0	0	0	0	0	0	0	0	0	0	0	0	0	0	0	0	0	0	0	0	0	0	0	0	0	0	0	0	0	0	0	0	0	0	0	0	0	0	0	0	0	0	0	0	15	0	0	0	0	0	0	0	0	5	0	0	0	0	0	0	0	0	0	0	0	0	0	0	0	0	0	6	0	0	0	0	0	0	0	0	0	0	0	0	0	0	0	0	0	0	0	0	0	0	0	0	0	0	0	0	0	0	0	0	0	0	0	0	0	0	0	0	0	0	0	0	0	4	0	0	0	0	0	0	0	8	0	8	0	0	0	0	0	0	0	0	0	0	0	0	0	0	0	0	0	0	0	4	0	0	0	0	0	0	0	0	0	0	0	0	0	14	0	0	0	0	0	0	0	0	0	0	0	0	0	0	0	0	0	0	0	0	0	0	0	0	0	0	0	0	0	0	0	0	0	0	0	0	0	0	0	0	0	0	0	0	0	0	0	0	0	0	0	0	0	0	0	0	0	0	0	5	0	0	0	0	0	0	0	0	0	0	0	0	0	0	2	0	0	6	0	0	0	0	0	0	0	0	0	0	0	0	0	0	0	0	0	0	0	0	0	13	0	0	0	0	0	0	0	0	0	0	0	0	0	0	0	0	0	0	0	0	0	5	0	0	0	0	0	0	0	0	0	0	0	0	0	0	0	0	0	0	0	0	0	0	0	0	0	0	0	0	0	0	0	0	0	0	0	0	0	0	0	0	0	0	0	0	0	0	0	0	0	0	0	0	0	0	0	0	0	0	0	0	2	0	0	0	0	0	7	0	0	0	0	0	0	0	0	0	0	0	0	0	0	0	0	0	0	0	0	0	0	0	0	0	0	0	0	0	0	0	0	0	0	0	0	0	0	0	0	0	0	0	0	0	0	0	0	0	0	0	0	0	0	0	0	0	0	0	0	0	0	0	0	0	0	0	0	12	0	0	0	0	0	0	9	6	0	0	0	0	0	0	0	0	0	0	5	0	0	0	0	0	0	0	0	0	0	5	0	0	0	0	0	0	0	12	12	0	0	0	0	0	0	0	0	0	0	0	0	0	0	0	0	0	0	0	0	0	0	0	0	0	0	0	0	0	0	0	3	0	5	0	0	0	0	0	0	0	0	0	0	0	0	0	0	0	0	0	0	0	0	0	0	0	0	0	0	5	0	0	0	0	0	12	0	0	0	0	0	0	0	0	0	0	4	0	0	0	0	0	0	0	0	0	0	0	0	0	0	0	0	0	0	0	0	0	0	0	0	0	0	0	0	0	0	12	0	0	0	0	0	0	0	0	0	0	0	0	0	0	0	0	0	0	0	0	0	0	0	2	0	5	0	0	0	0	0	0	0	0	0	0	0	0	0	0	0	0	0	5	0	0	0	0	0	0	0	0	0	0	0	0	0	0	11	0	0	0	0	0	0	0	0	0	0	0	0	0	0	0	0	0	0	0	0	0	0	0	0	0	0	0	0	0	0	0	0	0	0	0	0	0	0	0	0	0	0	0	0	0	0	0	0	0	0	0	11	0	0	0	0	0	0	0	0	0	0	0	0	0	3	11	0	0	0	0	0	0	0	0	0	0	0	0	0	0	0	0	0	0	4	0	0	0	0	0	0	0	0	0	0	0	0	0	0	0	0	0	0	0	0	0	0	0	0	0	0	0	0	11	0	0	0	0	0	0	0	0	0	0	0	0	0	0	0	0	0	0	0	0	0	0	0	0	0	0	0	0	0	9	0	0	0	8	0	0	0	11	0	0	0	0	0	0	0	0	0	0	0	0	0	0	0	0	0	0	0	0	0	0	0	0	0	0	0	0	0	0	0	0	0	0	0	0	0	0	0	0	0	0	0	0	0	0	0	0	0	0	8	0	0	0	11	0	0	0	0	0	0	0	0	10	0	0	0	9	0	0	0	0	0	0	0	0	0	0	0	2	0	0	0	0	0	0	0	0	0	0	0	0	0	0	8	0	0	0	0	0	0	0	0	0	0	0	0	0	0	0	0	0	0	0	0	0	0	0	0	0	4	0	0	0	0	0	0	0	0	0	6	0	0	10	0	0	0	10	0	0	0	6	0	0	0	0	0	10	0	0	0	0	0	10	0	0	0	0	0	0	0	0	0	0	0	0	0	0	0	0	0	0	0	0	0	0	0	0	0	10	0	0	0	0	0	0	0	0	0	0	0	0	0	0	0	0	0	0	0	0	0	0	0	0	0	0	0	0	0	0	0	0	0	0	0	0	0	0	0	10	0	0	0	0	0	0	0	0	0	0	0	0	0	0	0	0	0	0	4	0	0	0	0	0	0	9	0	0	0	0	0	0	0	0	0	0	0	0	0	0	0	0	0	0	0	0	0	0	2	0	0	0	0	0	0	0	0	0	0	0	0	0	0	0	0	0	0	0	0	0	0	0	0	0	0	0	0	0	0	0	0	0	0	0	0	0	0	0	0	0	0	0	0	0	0	0	0	0	0	0	0	0	0	0	3	0	0	0	0	0	0	0	0	0	0	0	0	0	0	0	0	0	0	0	0	0	0	0	0	0	0	0	0	0	0	0	0	0	0	0	0	0	0	0	0	0	0	0	0	0	0	7	0	0	0	6	0	0	0	0	0	0	0	0	0	0	0	0	0	9	0	0	0	0	0	0	0	0	0	0	0	0	0	0	0	0	0	0	0	0	0	0	0	0	0	0	0	0	0	0	0	0	0	0	0	0	0	0	0	0	0	0	0	3	0	0	0	0	0	0	0	0	0	0	0	0	0	0	0	0	0	0	0	0	0	0	0	0	0	0	0	0	0	0	0	0	0	0	0	0	5	0	0	0	0	0	0	0	0	0	0	0	2	2	0	0	0	0	0	0	0	0	0	0	0	0	0	0	0	0	0	0	0	0	0	0	0	0	0	0	0	0	0	0	0	0	0	0	0	0	9	0	0	0	0	9	0	0	0	0	0	0	0	0	0	0	0	0	0	0	0	0	0	0	0	0	0	0	0	0	0	0	0	0	0	0	0	0	0	0	0	0	0	9	0	0	0	0	0	0	0	0	0	0	0	0	0	0	0	0	0	0	0	0	0	0	9	0	0	0	0	0	8	0	0	0	0	0	0	0	4	0	0	0	0	0	2	0	0	0	0	0	0	8	0	0	0	0	0	0	0	0	0	0	0	0	0	0	0	0	0	0	0	0	0	0	0	0	0	0	0	0	0	0	0	0	0	0	0	0	0	0	0	0	0	0	0	0	0	0	0	0	0	8	0	0	0	0	0	8	0	0	0	0	0	0	0	0	0	0	0	0	0	0	0	0	0	0	0	0	0	8	0	0	0	0	1	0	0	0	0	0	0	0	8	0	0	0	0	0	0	0	0	0	0	0	0	3	0	0	0	0	0	0	0	0	0	0	0	0	0	0	0	0	0	0	0	0	0	0	0	0	4	0	2	0	0	0	0	0	0	0	0	0	0	0	0	0	8	0	0	0	0	0	0	0	0	0	0	0	0	0	0	8	0	0	0	0	8	0	0	0	0	0	0	0	0	0	0	0	0	0	0	0	0	0	3	0	0	0	0	5	0	0	0	0	0	0	0	0	0	0	0	0	0	0	0	0	0	0	0	0	0	0	0	0	0	0	0	0	0	0	0	0	0	0	0	0	0	0	0	0	0	0	0	0	0	0	0	0	0	0	0	0	0	0	0	8	0	0	0	0	0	0	0	0	0	0	0	0	0	0	0	0	0	0	0	0	0	0	0	0	0	0	0	0	0	0	0	0	0	0	0	0	0	0	0	0	0	0	0	0	0	0	0	0	0	0	0	0	0	0	0	0	0	0	0	0	0	0	0	0	0	0	0	0	0	0	7	0	0	0	0	0	0	0	0	0	0	0	0	0	0	0	0	0	0	0	0	0	0	0	0	0	0	0	0	0	0	0	0	0	0	0	0	0	0	0	0	0	0	0	0	0	0	0	0	0	0	0	0	0	0	0	0	0	0	0	0	0	0	7	5	0	0	0	0	0	0	0	0	0	0	0	0	0	0	0	0	0	0	0	0	0	0	0	4	3	0	0	0	0	0	0	0	0	0	0	0	0	0	0	0	0	0	0	0	0	0	0	5	0	0	0	0	0	0	0	0	0	0	0	0	0	0	0	0	0	0	0	0	0	0	0	0	0	0	0	0	0	0	0	0	0	7	0	0	0	0	0	0	0	0	0	0	0	0	0	0	0	0	0	0	0	0	0	0	0	0	0	0	0	0	0	0	2	0	0	0	0	0	0	0	0	0	0	0	0	0	0	7	0	7	0	0	0	0	0	4	0	0	0	0	0	0	0	0	0	0	5	0	0	0	0	0	0	0	0	0	0	0	0	0	0	0	0	0	0	0	0	0	0	0	0	0	0	0	0	0	0	0	0	0	0	0	0	0	0	0	0	0	0	0	0	0	0	0	0	0	0	0	0	0	0	0	0	0	0	0	0	0	0	0	0	0	0	0	0	0	0	0	0	0	0	0	0	0	0	0	0	0	0	0	0	0	0	0	0	0	0	0	0	0	0	0	0	2	0	0	0	0	0	0	0	0	0	0	0	0	0	0	0	0	0	0	0	0	0	0	0	0	0	0	0	0	0	0	0	0	7	0	0	0	0	0	0	0	0	0	0	0	0	0	0	0	0	0	0	0	0	0	0	0	0	0	0	0	0	0	0	0	0	0	0	0	0	0	0	0	0	0	0	0	1	0	0	0	0	0	0	0	0	0	0	0	0	0	0	0	0	0	0	0	0	0	0	0	0	0	0	0	7	0	0	0	0	0	0	0	0	0	0	0	0	0	0	0	0	0	0	0	0	0	0	0	0	0	6	0	0	0	0	0	0	0	0	0	0	0	0	0	0	0	0	0	0	0	0	0	0	0	0	0	0	0	0	0	0	0	0	0	0	0	0	0	0	0	0	0	0	0	0	0	0	0	0	0	0	0	0	0	0	0	0	0	0	0	0	0	0	0	0	0	0	0	0	0	0	0	0	0	0	0	0	0	0	0	1	0	0	0	6	0	0	0	0	6	0	0	0	0	0	0	0	0	0	0	0	0	0	0	0	0	0	0	0	0	0	0	0	0	6	0	0	0	0	6	0	0	0	0	0	0	0	0	0	0	0	0	0	0	0	0	0	0	0	0	0	0	0	0	0	0	0	0	0	0	0	0	0	0	0	0	0	0	0	0	0	0	0	0	0	0	0	0	0	0	0	0	0	0	0	0	0	0	0	0	0	0	0	0	0	0	0	0	0	0	0	0	0	0	0	0	0	0	0	0	0	0	0	0	0	0	0	0	0	0	0	0	0	0	0	0	0	0	0	6	0	0	0	0	0	0	0	0	0	0	0	0	0	0	0	0	0	0	0	0	0	0	0	0	0	0	6	0	0	0	0	0	0	0	0	0	0	0	0	2	0	0	0	0	0	0	0	0	0	0	0	0	0	0	0	0	0	0	0	4	0	0	0	0	0	0	0	0	0	0	0	0	0	0	0	0	0	0	0	0	0	0	0	0	0	0	0	0	0	0	0	0	0	6	0	0	0	0	0	0	0	0	0	0	0	0	0	6	0	0	0	0	0	0	0	0	0	0	0	0	0	0	0	0	0	0	0	0	0	6	0	0	0	0	0	0	0	0	0	0	0	0	0	0	0	0	0	0	0	0	0	0	0	0	0	0	0	0	0	0	0	0	6	0	0	0	0	0	0	0	0	6	0	0	0	0	0	0	0	0	0	0	0	0	0	0	0	0	0	0	0	0	0	0	0	0	0	0	0	6	0	0	0	0	0	0	0	2	0	0	0	0	0	0	0	1	0	0	0	0	0	0	0	0	0	0	0	0	0	0	0	0	0	0	0	0	0	0	0	0	0	0	0	0	0	0	0	0	0	0	0	0	0	0	0	0	0	0	0	0	0	0	0	0	0	0	0	0	0	0	0	0	0	0	0	0	1	6	0	0	0	0	0	0	0	0	0	0	0	0	0	0	0	0	0	0	0	0	0	0	0	0	0	0	0	0	0	0	0	0	0	0	0	0	0	0	0	0	0	0	0	0	0	0	0	0	0	0	0	0	0	0	0	0	0	0	0	0	0	0	5	0	0	0	0	0	0	0	0	0	0	0	0	5	0	0	0	0	0	0	0	0	0	0	0	0	0	0	0	0	0	0	5	0	0	0	0	0	0	0	0	0	0	0	0	0	0	0	4	0	0	0	0	0	0	0	0	0	0	0	0	0	0	0	0	0	0	0	0	0	0	0	0	0	0	0	0	0	0	0	0	0	1	0	0	0	5	0	0	0	0	0	0	0	0	0	0	5	0	0	0	0	0	0	1	0	0	0	0	0	0	0	0	0	0	0	0	0	0	0	0	0	0	0	0	0	0	5	0	0	0	0	0	4	0	0	0	0	0	0	0	0	0	0	0	0	0	0	0	0	0	0	0	0	0	0	0	0	0	0	0	0	0	0	5	0	0	0	0	0	0	0	0	0	0	0	0	0	0	0	0	0	0	0	5	0	0	0	5	0	0	0	0	0	0	0	0	0	0	0	0	0	0	0	0	0	0	0	0	0	0	0	0	0	0	0	0	0	0	0	0	0	0	0	0	3	0	0	0	0	0	0	0	0	0	0	0	0	0	0	0	0	0	0	0	0	0	0	0	0	0	0	0	0	0	0	0	0	0	0	0	0	0	0	0	0	0	0	0	0	0	0	0	0	0	0	0	0	0	0	0	0	0	0	0	0	0	0	0	0	0	0	0	0	0	0	0	0	0	0	0	0	0	0	0	0	0	0	0	0	0	0	0	0	0	0	0	0	5	0	0	0	0	0	0	0	0	0	0	0	0	0	0	0	0	0	0	0	0	0	0	0	0	0	0	0	0	0	0	0	0	5	0	0	0	0	0	0	0	0	0	0	0	0	0	0	0	0	0	0	0	0	0	0	0	0	0	0	0	0	0	0	0	0	0	0	0	0	0	0	0	0	0	0	0	0	0	0	0	0	0	0	0	0	0	5	0	0	0	0	0	0	0	0	0	0	0	0	0	0	0	0	0	0	0	0	0	0	0	0	0	0	0	0	0	0	0	0	0	0	0	0	0	0	0	0	0	0	0	0	0	0	0	0	0	0	0	0	0	0	0	0	0	0	0	0	5	0	0	0	0	0	0	0	0	0	0	0	0	0	0	0	0	0	0	5	0	0	0	0	0	0	0	0	0	0	0	0	0	0	0	0	0	0	0	0	0	0	0	0	0	0	0	0	0	0	0	0	0	5	0	0	0	0	0	5	0	0	0	0	0	0	0	0	0	0	0	0	0	0	0	0	0	0	0	0	0	0	0	0	0	0	0	0	0	0	0	0	0	0	0	0	0	0	0	0	0	0	0	0	0	0	0	0	0	0	0	0	0	0	0	0	0	0	0	0	0	0	0	0	4	0	0	0	0	0	0	0	0	0	0	0	0	0	0	0	0	0	0	0	0	0	0	0	0	0	0	0	0	0	0	0	0	0	0	0	0	0	0	0	0	0	0	0	0	0	0	0	0	0	0	0	0	0	0	0	0	0	0	0	0	0	0	0	0	0	0	0	0	0	0	3	0	0	0	0	4	0	0	0	0	0	0	0	0	0	0	0	0	0	0	0	0	0	0	0	0	0	0	0	0	0	0	0	0	0	0	0	0	0	0	0	0	0	0	0	0	0	0	0	0	0	0	0	0	0	0	3	0	0	0	0	0	0	0	0	0	0	3	0	0	0	0	0	0	0	0	0	0	0	0	0	0	0	0	0	0	0	0	0	0	0	0	0	0	0	0	0	4	0	0	0	0	0	0	0	0	0	0	0	0	0	0	0	0	0	0	0	0	0	0	0	0	0	0	0	0	0	0	0	0	0	0	0	0	0	0	0	0	0	0	0	0	0	0	0	0	0	0	4	0	0	0	0	0	0	0	0	0	0	0	0	0	0	0	0	0	0	0	0	0	0	0	0	0	0	0	0	0	0	0	0	0	0	0	0	0	0	0	0	0	0	0	0	0	0	0	0	0	0	0	0	0	0	0	0	4	0	0	0	0	0	0	0	0	0	0	0	0	0	0	0	0	0	0	0	0	0	0	0	0	0	0	0	0	0	0	2	0	0	0	0	0	0	0	0	0	0	0	0	0	0	0	0	0	4	0	0	0	0	0	0	0	0	0	0	0	0	0	0	0	0	0	0	0	0	0	0	0	0	0	0	0	0	0	0	0	0	0	2	0	0	0	0	0	0	0	0	0	0	0	0	0	0	0	0	0	0	0	0	0	0	0	0	0	0	0	0	0	4	0	0	0	0	0	0	0	0	0	0	0	0	0	0	0	3	0	0	4	0	0	0	0	0	0	0	0	0	4	0	0	0	0	0	0	0	0	0	0	0	0	0	0	0	0	0	0	0	0	0	0	0	0	0	0	0	0	0	0	0	0	0	0	0	0	0	0	4	0	0	0	0	0	0	0	0	0	0	0	0	0	0	0	0	0	0	0	0	0	0	0	0	0	0	0	0	0	0	0	0	0	0	0	0	0	0	0	0	0	0	0	0	0	0	0	0	0	0	0	0	0	0	0	0	0	0	0	0	0	0	0	0	0	0	0	0	0	0	0	0	0	0	0	0	0	0	0	0	0	0	0	0	0	0	0	0	0	0	0	0	0	0	0	0	0	0	0	0	0	0	0	0	0	0	0	0	0	0	0	0	0	0	0	0	0	0	0	0	0	0	0	0	0	0	0	0	0	0	0	0	0	0	0	0	0	0	0	0	0	0	0	0	0	0	0	0	0	0	4	0	0	2	0	0	0	0	0	0	0	0	0	0	0	0	0	0	0	0	0	0	0	0	0	0	0	0	0	0	0	0	0	0	4	0	0	0	0	0	0	0	0	0	0	0	0	0	0	0	0	0	0	0	0	0	0	2	0	0	2	0	0	0	0	0	0	0	0	0	0	0	0	0	0	0	0	0	0	0	0	3	0	0	3	0	0	0	0	0	0	0	0	0	0	0	0	0	0	0	0	0	0	0	0	0	0	0	0	0	3	0	0	0	0	0	0	0	0	0	0	0	0	3	0	0	3	0	0	0	0	0	0	0	0	0	0	0	0	0	0	0	0	0	0	0	0	0	0	0	0	3	0	0	0	0	0	0	0	0	0	0	0	0	0	0	0	0	0	0	0	0	0	0	0	0	0	0	0	0	0	0	0	0	0	0	0	0	0	0	0	0	0	0	0	0	0	0	0	0	0	0	0	0	0	0	0	0	0	0	0	0	2	0	0	0	0	0	0	0	0	0	0	0	0	0	0	0	0	0	0	0	0	0	0	0	0	0	0	0	0	0	0	0	0	0	0	0	0	0	0	0	0	0	0	0	0	0	0	0	0	0	0	3	0	0	3	0	0	0	0	0	0	0	0	0	0	0	0	0	0	0	0	0	0	0	0	0	0	0	0	0	0	0	0	0	0	0	0	0	0	0	0	0	0	0	0	0	0	0	0	0	0	0	0	0	0	0	0	0	0	0	0	0	0	0	0	0	0	0	0	0	0	0	0	0	0	0	0	0	0	0	0	0	0	0	0	0	0	0	0	0	0	0	0	0	0	0	0	0	0	0	0	0	0	0	0	0	0	0	0	0	0	0	0	0	0	0	0	0	0	0	0	0	0	3	0	0	0	0	0	0	0	0	0	0	0	0	0	0	0	0	0	0	0	0	0	0	0	0	0	0	0	0	0	0	0	0	0	0	0	0	0	0	0	0	0	0	0	0	0	3	0	0	0	0	0	0	0	0	3	0	0	0	0	0	0	0	0	0	0	0	0	0	0	0	0	0	0	0	0	0	0	0	0	0	0	0	0	3	0	0	0	0	0	0	0	0	0	0	0	0	0	0	0	0	0	0	0	0	0	0	3	0	0	0	0	0	0	0	0	0	0	0	0	0	0	0	0	0	0	0	0	0	3	0	0	0	0	0	0	0	0	0	0	0	0	0	0	0	0	0	0	0	0	3	0	0	0	0	0	0	0	0	0	0	0	0	0	0	0	0	0	0	0	0	0	0	0	0	0	0	0	0	0	0	0	0	3	0	0	0	0	3	0	0	0	0	0	0	0	0	0	0	0	0	0	0	0	0	0	0	0	0	0	0	3	0	0	0	0	0	0	0	0	0	0	3	0	0	0	0	0	0	0	0	0	0	0	0	0	0	0	0	0	0	0	0	3	0	0	0	0	0	0	0	0	0	0	0	0	0	0	0	0	0	0	0	0	0	3	0	3	0	0	0	0	0	0	0	0	0	0	0	0	0	0	0	0	0	0	0	0	0	0	0	0	0	0	0	0	0	0	0	0	0	0	0	0	0	0	0	0	0	0	0	0	0	0	0	0	0	0	0	0	0	0	0	0	0	0	0	0	0	0	0	3	0	0	0	0	0	0	0	0	0	0	0	0	0	0	0	0	0	0	0	0	0	0	0	0	0	0	0	0	0	0	0	0	0	0	0	0	0	0	0	0	0	0	0	0	0	0	0	0	0	0	0	3	0	0	0	0	0	0	0	0	0	0	0	0	0	0	0	3	0	0	0	0	0	0	0	0	0	0	0	0	0	0	0	0	0	0	0	0	0	0	0	0	0	0	0	0	0	0	0	0	0	0	0	0	0	0	0	0	0	0	0	0	0	0	0	0	0	0	3	0	0	0	0	0	3	0	0	0	0	0	0	0	0	0	0	0	0	0	0	0	0	0	0	0	0	0	0	0	0	0	0	0	0	0	0	0	0	0	0	0	0	0	0	0	0	3	0	0	0	0	0	0	0	0	0	0	0	0	0	0	0	0	0	0	0	0	0	0	0	0	0	0	0	0	0	0	0	0	0	0	0	0	0	0	3	0	0	0	0	0	0	0	0	0	0	0	0	0	0	0	0	0	0	0	0	0	0	0	0	0	0	0	0	0	0	0	0	0	0	0	0	0	0	0	3	0	0	0	0	0	0	0	0	0	0	0	0	0	0	0	0	0	0	0	0	0	0	0	0	0	0	0	0	0	0	0	0	0	0	0	0	0	0	0	0	2	0	0	0	0	0	0	0	0	0	0	0	0	0	0	0	0	0	0	0	0	0	0	0	0	0	0	0	0	0	0	0	0	0	0	0	0	0	0	0	0	0	0	0	0	0	0	0	0	0	0	2	0	0	0	0	0	0	0	0	0	0	0	0	0	0	2	0	0	2	0	0	0	0	0	0	0	0	0	0	0	0	0	0	0	0	0	0	0	0	0	0	0	0	0	0	0	0	0	0	0	0	0	0	0	0	0	0	0	0	0	0	0	0	2	0	0	0	0	0	0	0	0	0	0	0	0	0	0	0	0	0	0	0	0	0	0	0	0	0	0	0	0	0	0	0	0	0	0	0	0	0	0	0	0	0	0	0	0	0	0	0	0	0	0	2	0	0	0	0	0	0	0	0	0	0	0	0	0	0	0	0	0	0	2	0	0	0	0	0	0	0	0	0	0	0	0	0	0	0	0	0	0	0	0	0	0	0	0	0	0	0	0	0	0	0	0	0	0	0	0	0	0	0	0	0	0	0	0	0	0	0	0	0	0	0	0	0	0	0	0	0	0	0	0	0	0	2	0	0	0	0	0	0	0	0	0	0	0	0	0	0	0	0	0	0	0	0	0	0	0	0	0	0	0	0	0	0	0	0	0	0	0	0	0	0	0	0	0	0	0	0	0	0	0	0	0	0	0	0	0	0	0	0	0	0	0	0	0	0	0	0	0	0	0	0	0	0	0	0	0	0	0	0	2	0	0	2	0	0	0	0	0	0	0	0	0	0	0	0	0	0	0	0	0	0	0	0	0	0	0	0	0	0	0	0	0	0	0	0	0	0	0	0	0	0	0	0	0	0	0	0	0	0	0	0	0	0	0	0	0	0	0	0	0	0	0	0	0	0	0	0	0	0	0	0	0	0	0	0	0	0	0	0	0	0	0	0	0	0	0	0	0	0	0	0	0	0	0	0	0	0	0	0	0	0	0	0	0	0	0	0	0	0	0	0	0	0	0	0	0	0	0	0	0	0	0	2	0	0	0	0	0	0	0	0	0	0	0	0	0	0	0	0	0	0	0	0	0	0	0	0	0	0	0	0	0	0	0	0	0	0	0	0	0	0	0	0	0	0	0	0	0	0	0	0	0	0	0	0	0	2	0	0	0	0	0	0	0	0	0	0	0	0	0	0	0	0	0	0	0	0	0	0	0	0	0	0	0	0	0	0	0	0	0	0	0	0	0	0	0	0	0	0	0	0	0	0	0	0	0	0	0	0	0	0	0	0	0	0	0	0	0	0	0	0	0	0	0	0	0	0	0	0	0	0	0	0	0	0	2	0	0	0	0	0	0	0	0	2	0	0	0	0	0	0	0	0	0	0	0	0	0	0	0	0	1	0	0	0	0	0	0	2	0	0	0	0	0	2	0	0	0	0	0	0	0	0	0	0	0	0	0	0	0	0	0	0	0	0	0	0	0	0	0	0	0	0	0	0	0	0	0	0	0	0	0	0	0	0	0	0	0	0	0	0	0	0	0	0	0	0	0	0	0	0	0	0	0	0	0	0	0	0	0	0	0	0	0	0	0	0	0	0	0	0	0	0	0	0	0	0	0	0	0	0	0	0	0	0	0	0	2	0	0	0	0	0	0	0	0	0	0	0	0	0	0	0	0	0	0	0	0	0	0	0	0	0	2	0	0	0	0	0	0	2	0	0	0	0	0	0	0	0	2	0	0	0	0	0	0	0	0	0	0	0	0	0	0	0	0	0	0	0	0	0	0	0	0	0	0	0	0	0	0	0	0	0	0	0	0	0	0	0	0	0	0	2	0	0	0	0	0	0	0	0	0	0	0	0	0	0	0	0	0	0	0	0	0	0	0	0	0	0	0	0	0	0	0	0	0	0	0	0	0	0	0	1	0	0	0	0	0	0	2	0	0	0	0	0	0	0	0	0	0	0	0	0	0	0	0	0	0	0	0	0	0	0	0	0	0	0	0	0	0	0	0	0	0	0	0	0	0	0	0	0	0	0	0	0	0	0	0	0	0	0	0	0	0	0	0	0	0	0	0	2	0	0	0	0	0	0	0	0	0	0	0	0	0	0	0	0	0	0	0	0	0	0	0	0	0	0	0	0	0	0	0	0	0	0	0	0	0	0	0	0	0	0	0	0	0	0	0	0	0	0	0	0	0	0	0	0	0	0	0	0	0	0	0	0	0	0	0	0	0	2	0	0	0	0	0	0	0	0	0	0	0	0	0	0	0	0	0	0	2	0	0	0	0	0	0	2	0	0	0	0	0	0	0	0	0	0	0	0	0	0	0	0	0	0	0	0	0	0	0	0	0	0	1	0	0	0	0	0	0	1	0	0	0	0	0	0	0	0	0	0	0	0	0	0	0	0	0	0	0	0	0	0	0	0	0	0	0	0	0	0	0	0	0	0	0	0	0	0	0	0	0	0	0	0	0	0	0	0	0	0	1	0	0	0	0	0	0	0	0	0	0	0	0	0	0	0	0	1	0	0	0	0	0	0	0	0	0	0	0	0	0	0	0	0	0	0	0	0	0	0	0	0	0	0	0	0	0	0	0	0	0	0	0	0	0	0	0	0	0	0	0	0	0	0	0	1	0	0	0	0	0	0	0	0	0	0	0	0	0	0	0	0	0	0	0	0	0	0	0	0	0	0	0	0	0	0	0	0	0	0	0	0	0	0	0	0	0	0	0	0	0	0	0	0	0	0	0	0	0	0	1	0	0	0	0	0	0	1	0	0	0	0	0	0	0	0	0	0	0	0	0	0	0	0	0	0	0	0	0	0	0	0	0	0	0	0	0	0	0	0	0	0	0	0	0	0	0	0	0	0	0	0	0	0	0	0	0	0	0	0	0	0	0	0	0	0	0	0	0	0	0	0	0	0	0	0	0	0	0	0	0	0	0	0	0	0	0	0	0	0	0	0	0	0	0	0	0	0	0	0	0	0	0	0	0	0	0	0	0	0	0	0	0	0	0	0	0	0	0	0	0	0	0	0	0	0	0	0	0	0	0	0	0	0	0	0	0	0	0	0	0	0	1	0	0	0	0	0	0	0	0	0	0	0	0	0	0	0	0	0	0	0	0	0	0	0	0	0	0	0	0	0	0	0	1	0	0	0	0	0	0	0	0	0	0	0	0	0	0	0	0	0	0	0	0	0	0	0	0	0	0	0	0	0	0	0	0	0	0	0	0	0	0	0	0	0	0	0	0	0	0	0	0	0	0	0	0	0	0	0	0	0	0	0	0	0	0	0	0	0	0	0	0	0	0	0	0	0	0	0	0	0	0	0	0	0	0	0	0	0	0	0	0	0	0	0	0	0	0	0	0	0	0	0	0	0	0	0	0	0	0	0	0	0	0	0	0	0	0	0	0	0	0	0	0	0	0	0	0	0	0	0	0	0	1	0	0	1	0	0	0	0	1	0	0	0	0	0	1	0	0	0	0	0	0	0	0	0	0	0	0	0	0	0	0	0	0	0	0	0	0	0	0	0	0	0	0	0	0	0	0	0	0	0	0	0	0	0	0	0	0	0	0	0	0	0	0	0	0	0	0	0	0	0	0	0	0	0	0	1	0	0	0	0	0	0	0	0	0	0	0	0	0	0	0	0	0	0	0	0	0	0	0	0	0	0	0	0	0	0	0	0	0	0	0	0	0	0	0	0	0	1	0	0	0	0	0	0	0	0	0	0	0	0	0	0	0	0	0	0	0	0	0	0	0	0	0	0	0	0	0	0	0	0	0	0	0	0	0	0	0	0	0	0	0	0	0	0	0	0	0	0	0	0	0	0	0	0	0	0	0	0	0	0	0	0	0	0	0	0	0	0	0	0	0	0	0	0	0	0	0	0	0	0	0	0	0	0	0	0	0	0	0	0	0	0	0	0	0	0	0	0	0	0	0	0	0	0	0	0	0	0	0	0	0	0	0	0	0	0	0	0	0	0	0	0	0	0	0	0	0	0	0	0	0	0	0	0	0	0	0	0	0	0	0	0	0	0	0	0	0	0	0	0	0	0	0	0	0	0	0	0	0	0	0	0	0	0	0	0	0	0	0	0	0	0	0	0	0	0	0	0	0	0	0	0	0	0	0	1	0	0	0	1	0	0	0	0	1	0	0	0	0	0	0	0	0	0	0	0	0	0	0	0	0	0	0	0	0	0	0	0	0	0	0	0	0	0	0	0	0	0	0	0	0	0	0	0	0	0	0	0	0	0	0	0	0	0	0	0	0	0	0	0	0	0	0	0	0	0	0	0	0	0	0	0	0	0	0	0	0	0	0	0	0	0	0	0	0	0	0	0	0	0	1	0	0	0	0	0	0	0	0	0	1	0	0	0	0	0	0	0	0	0	0	1	0	0	0	0	0	0	0	0	0	0	0	0	0	0	0	0	0	0	0	0	0	0	0	0	0	1	0	0	0	0	0	0	0	0	0	0	0	0	0	0	0	0	0	0	0	0	0	0	0	0	0	0	0	0	0	0	0	0	0	0	0	0	0	0	0	0	0	0	0	0	0	0	0	0	0	0	0	0	0	0	0	0	0	0	0	0	0	0	0	0	0	0	0	0	0	0	0	0	0	0	0	0	0	0	0	0	0	0	0	0	0	0	0	0	0	0	0	0	0	0	0	0	0	0	0	0	0	0	0	1	0	0	0	0	0	0	0	0	0	0	0	0	1	0	0	0	0	0	0	0	0	0	0	1	0	0	0	0	0	0	0	0	0	0	0	0	0	1	0	0	0	0	0	0	0	0	0	0	0	0	0	0	0	0	0	0	0	0	0	0	0	0	0	0	0	0	0	0	0	0	0	0	0	0	0	0	0	0	0	0	0	0	0	0	0	0	0	0	0	0	0	0	0	0	0	0	0	0	0	0	0	0	0	0	0	0	0	0	0	0	0	0	0	0	0	0	0	0	0	0	0	0	0	0	0	0	0	0	0	0	0	0	0	0	0	0	0	0	0	0	0	0	0	0	0	0	0	0	0	0	0	0	0	0	0	0	0	0	0	0	0	0	0	0	0	0	0	0
OHG-48_S203	soil	N1	Nat	soil	281	0	0	0	0	0	0	0	6	0	75	0	0	0	0	0	0	0	0	0	0	0	0	0	0	157	0	0	0	0	0	0	0	0	0	0	0	0	0	0	0	0	0	0	0	0	0	0	0	0	0	0	0	0	0	0	0	0	0	0	0	0	0	0	11	0	3	0	0	118	0	0	0	0	0	0	0	0	0	0	0	0	0	0	0	11	0	15	0	0	0	0	0	0	0	0	0	0	0	0	0	35	0	0	0	0	0	0	0	0	0	51	0	0	0	0	0	0	0	0	0	32	0	0	0	0	0	0	0	0	0	0	0	0	0	0	0	0	0	0	0	0	0	136	0	0	0	179	0	0	0	0	0	0	0	0	103	0	0	0	0	0	0	0	0	0	0	0	0	0	0	0	0	0	0	0	0	0	0	0	146	0	0	0	0	0	0	0	0	0	0	0	0	0	0	0	5	0	0	0	0	0	0	0	0	0	0	0	0	0	0	0	0	0	0	0	0	0	0	0	0	0	0	0	0	0	0	59	0	0	0	0	0	0	0	0	0	0	0	0	0	0	0	0	0	0	0	0	0	0	0	0	41	0	0	0	83	0	0	0	0	0	0	0	0	0	0	0	0	0	0	0	0	31	0	0	0	0	0	0	0	0	0	0	0	0	0	0	0	0	0	0	0	0	0	0	0	0	0	0	0	0	0	0	0	0	0	0	0	0	0	107	0	0	0	0	0	0	76	0	0	0	0	0	0	0	92	0	0	0	0	0	0	0	0	0	84	0	0	0	0	0	0	0	0	0	0	0	0	0	0	0	0	0	0	0	0	0	0	0	0	0	0	0	0	0	0	0	0	0	0	0	0	0	0	0	0	95	0	0	0	0	0	0	0	0	0	0	0	0	0	0	0	0	0	0	0	0	0	0	46	73	0	0	0	66	0	0	0	90	25	0	0	0	0	0	0	0	0	0	0	0	0	64	0	0	0	0	41	0	0	0	0	0	0	0	0	0	0	0	0	0	0	0	0	0	0	0	0	0	0	0	0	0	0	0	0	0	0	0	0	0	0	55	0	0	0	0	0	0	0	0	0	0	0	0	0	0	0	0	0	0	0	0	0	0	0	0	0	0	76	0	0	0	0	15	0	0	0	0	0	0	0	0	0	0	74	0	0	0	0	0	0	0	40	60	0	0	0	0	0	0	0	0	0	0	0	0	0	0	0	0	0	0	0	0	0	70	0	0	0	0	0	0	0	0	31	0	0	0	0	0	0	69	0	0	0	0	0	0	0	0	0	0	0	0	0	0	67	0	0	0	0	0	0	0	0	0	0	0	0	0	13	0	0	0	0	62	0	0	0	0	0	0	0	0	0	0	0	0	0	53	0	0	0	0	0	0	0	0	0	0	0	0	62	0	0	0	0	0	0	0	0	0	0	0	0	0	0	0	0	0	0	0	0	0	0	29	0	60	0	0	0	0	59	0	0	0	0	0	0	0	24	0	0	0	0	0	0	0	0	0	0	0	0	0	0	0	0	0	0	0	0	57	57	0	0	0	0	0	0	0	0	0	0	0	0	0	0	0	0	0	0	0	0	0	0	0	0	0	0	0	0	0	55	0	0	0	0	0	0	0	0	0	0	0	0	0	0	0	0	0	0	0	0	0	0	0	0	0	0	0	0	0	37	0	0	0	0	29	0	0	0	0	0	0	0	0	0	41	0	0	0	0	0	0	0	0	0	0	0	0	0	0	0	0	0	0	0	0	0	0	8	0	0	0	0	0	0	0	0	0	0	0	0	0	0	0	0	0	0	0	0	0	0	0	0	0	0	0	0	0	0	0	0	0	48	0	0	0	48	0	0	0	0	0	0	0	0	0	0	0	0	0	0	0	0	16	0	0	0	0	0	0	0	0	0	0	0	0	0	0	0	0	0	0	0	0	0	0	0	0	0	0	0	0	0	0	0	0	0	0	0	0	0	0	0	0	0	0	0	0	0	0	0	0	0	0	0	0	0	0	0	0	0	0	0	0	0	0	0	0	0	0	0	0	0	0	0	0	0	0	0	0	0	0	0	0	0	0	0	0	0	0	0	0	0	0	0	0	0	24	10	0	0	0	0	0	0	0	0	0	0	0	29	0	0	0	0	0	0	0	0	0	0	0	0	0	0	0	0	0	0	0	0	0	0	0	0	0	0	0	0	0	0	0	40	0	0	0	0	0	0	0	0	0	0	0	0	0	0	0	0	0	0	0	0	0	0	0	0	0	0	0	0	0	0	0	0	0	0	0	0	0	0	0	0	28	0	0	0	0	0	0	0	0	0	0	0	39	0	0	0	0	0	0	0	13	0	0	0	0	38	0	0	0	0	0	0	0	0	0	0	0	0	0	0	0	0	0	0	0	0	0	0	0	0	37	0	0	0	0	0	0	0	0	0	0	0	0	0	0	0	0	0	0	0	0	0	0	0	0	0	0	0	0	0	0	0	0	0	0	0	0	0	0	0	0	0	0	0	0	0	0	36	0	0	0	0	0	0	0	0	0	0	0	0	0	0	0	0	0	0	0	0	0	0	35	0	0	0	0	0	0	0	0	0	0	0	0	0	0	0	0	0	0	0	0	0	0	0	0	0	0	0	0	0	0	0	0	0	0	0	0	0	0	34	0	0	0	0	0	0	0	0	0	0	0	0	0	0	0	0	0	0	0	0	0	0	0	0	0	0	0	0	0	0	0	0	0	0	33	0	0	32	0	0	0	0	0	0	0	0	0	0	0	0	30	0	0	0	0	0	0	32	0	0	0	0	0	0	0	0	0	0	0	0	0	0	0	0	0	0	0	0	0	0	0	0	0	0	0	0	0	0	0	0	0	0	0	0	0	0	0	0	0	0	0	0	0	0	0	0	0	0	0	0	0	0	0	0	0	0	0	0	0	0	0	0	0	0	0	0	0	0	0	0	0	0	0	0	0	0	0	0	0	0	0	0	0	0	0	0	0	0	0	0	0	0	0	0	0	0	0	0	0	0	0	0	0	0	0	0	0	0	0	0	0	0	0	0	0	0	0	0	0	0	0	0	0	0	0	0	0	0	0	0	0	0	0	0	0	0	0	0	0	0	0	0	0	0	0	0	0	0	0	0	0	0	0	0	0	0	0	0	0	28	0	0	0	0	0	0	0	0	0	0	0	0	0	0	0	0	0	0	0	0	0	0	0	0	0	0	0	0	0	0	0	0	0	0	0	0	0	0	0	0	0	0	0	0	0	0	0	0	0	0	0	0	0	0	0	0	0	0	0	0	0	0	0	0	0	0	0	0	0	0	0	0	0	0	0	0	0	0	0	0	0	0	0	0	0	0	0	0	0	0	0	0	0	0	0	0	0	0	0	0	0	0	0	0	26	0	0	0	0	0	0	0	0	0	0	26	0	0	0	0	0	0	0	0	0	0	0	0	0	0	0	0	0	0	0	0	0	0	0	0	0	0	0	0	0	0	0	0	8	0	0	0	0	0	0	0	0	0	0	0	0	0	0	0	0	0	0	0	0	0	0	0	0	0	0	0	25	0	0	0	0	0	0	0	0	0	0	0	0	0	0	0	0	0	0	0	0	0	0	0	0	0	0	0	0	0	0	0	0	0	0	0	0	0	0	0	0	24	0	0	0	0	0	0	0	0	0	0	0	0	0	0	0	0	0	0	0	0	0	0	0	0	0	0	0	0	0	0	0	0	0	0	0	0	0	0	0	0	0	23	0	0	0	0	0	0	0	0	0	0	0	0	0	0	0	0	0	0	0	0	0	0	0	0	0	0	0	0	0	0	0	0	0	0	0	0	23	0	0	0	0	23	0	23	0	0	0	0	23	0	0	0	0	0	0	0	0	0	0	0	0	0	0	0	0	0	0	0	0	0	0	0	0	0	0	0	0	0	0	0	0	0	0	0	0	0	0	0	0	0	0	0	0	0	0	22	0	0	0	0	0	0	0	0	0	0	0	0	0	0	0	0	0	0	0	0	0	0	0	0	0	0	0	0	0	0	0	0	0	0	0	0	0	21	0	21	0	0	0	0	0	0	0	0	0	0	0	0	0	0	0	0	0	0	0	0	0	0	0	0	0	0	0	0	0	0	0	0	0	0	0	0	0	0	0	0	0	0	0	0	0	0	0	0	0	0	0	0	0	0	0	0	0	0	0	0	0	0	0	0	0	0	0	0	0	0	0	0	0	0	0	0	0	0	0	0	0	0	0	0	0	0	0	0	0	0	0	0	0	0	0	0	0	0	0	0	0	0	0	0	0	0	0	0	0	0	0	0	0	0	0	0	0	0	0	0	0	0	0	0	0	20	0	0	0	0	0	0	0	0	0	0	0	0	0	0	0	0	0	0	0	0	0	0	0	0	0	0	0	0	0	0	0	0	0	0	0	0	0	0	0	0	16	0	0	0	0	0	0	0	0	0	0	0	0	0	0	0	0	0	0	0	0	0	0	0	0	0	0	0	0	0	0	0	0	0	0	0	0	19	0	0	0	0	0	19	0	0	0	0	0	0	19	0	0	0	0	0	0	0	0	0	0	0	0	0	0	0	0	0	0	0	0	0	0	0	0	0	0	0	0	0	0	0	0	0	0	0	0	0	0	0	0	0	0	0	0	0	0	0	0	0	0	0	0	0	0	0	0	0	0	0	0	0	0	0	0	0	0	0	0	0	0	0	0	18	0	0	0	0	0	0	0	0	0	0	0	0	18	0	0	0	0	0	18	0	0	0	0	0	0	0	0	0	0	0	0	0	0	0	0	0	0	0	0	0	0	0	0	0	0	0	0	0	0	0	0	0	0	0	0	0	0	0	0	0	0	0	0	0	0	0	0	0	0	0	0	0	0	0	0	0	0	0	0	0	0	0	0	0	0	0	0	0	0	0	0	0	0	0	0	0	0	0	0	0	0	0	0	0	0	0	0	0	0	0	0	0	0	0	0	0	0	0	0	0	0	0	0	0	17	0	0	0	0	0	0	0	0	0	0	0	0	0	0	0	0	0	0	0	0	0	0	0	0	0	0	0	0	0	0	0	0	0	0	0	0	0	0	0	0	0	0	0	0	0	0	0	0	0	0	0	0	0	0	0	0	0	0	0	0	0	0	0	0	0	0	0	0	0	0	0	0	0	0	0	0	0	0	0	0	0	0	0	0	0	0	0	0	0	0	0	0	0	0	0	0	0	0	0	0	0	0	0	0	0	0	0	0	0	0	0	0	0	0	0	0	0	0	16	0	0	0	0	0	0	0	0	0	0	0	0	0	0	0	0	0	0	0	0	0	0	0	0	0	0	0	0	0	0	0	0	0	0	0	0	0	0	0	0	0	0	0	0	0	0	0	0	0	0	0	0	0	0	0	0	0	0	0	0	0	0	0	0	0	0	0	0	0	0	0	0	0	0	0	0	0	0	0	15	0	15	0	0	0	0	0	0	0	0	0	0	0	0	0	0	0	0	0	0	0	0	0	0	0	0	0	0	0	0	0	0	0	0	0	0	0	0	0	0	0	0	0	0	0	0	0	0	0	0	0	0	0	0	0	15	0	0	0	0	0	0	0	0	0	0	0	0	0	0	0	0	0	0	0	0	0	0	0	0	0	0	0	0	0	0	0	0	0	0	0	0	0	0	0	0	0	0	0	0	0	0	0	0	0	0	0	15	0	0	0	0	0	0	0	0	0	0	0	0	0	0	0	0	0	0	0	0	0	0	0	0	0	0	0	0	0	0	0	0	0	0	0	0	0	0	0	0	0	0	0	0	0	0	0	0	0	0	0	0	0	0	0	0	0	0	0	0	0	0	0	0	0	0	0	0	0	0	0	0	0	0	0	0	0	0	0	0	0	0	0	0	0	0	0	0	0	0	0	0	0	0	0	0	0	0	0	0	0	0	0	0	0	0	0	0	0	0	0	0	0	0	0	0	0	0	0	0	0	0	0	0	0	0	0	0	0	0	0	0	0	0	0	0	0	0	0	0	0	0	0	0	0	0	0	0	0	0	0	0	0	0	0	0	0	0	0	0	0	0	0	3	0	0	0	0	0	0	0	0	0	0	0	0	0	0	0	0	0	0	0	0	0	0	0	0	0	0	0	0	0	0	0	0	0	0	0	0	0	0	0	0	0	0	0	0	0	0	0	0	0	0	0	0	0	0	0	0	0	0	0	0	0	0	0	0	0	0	0	0	0	0	0	0	0	0	0	0	0	0	0	0	0	0	0	0	0	0	0	0	0	0	0	0	0	0	0	0	0	0	0	0	0	0	0	0	0	0	0	0	0	0	0	0	0	0	0	0	0	0	0	0	0	0	0	0	0	0	0	0	0	0	0	0	0	0	0	0	0	0	0	0	0	0	0	0	0	13	0	0	0	0	0	0	0	0	0	0	0	0	0	0	0	0	0	0	0	0	0	0	13	0	0	0	0	0	0	0	0	0	0	0	0	0	0	0	0	0	0	0	0	0	0	0	0	0	0	0	0	0	0	0	0	0	0	0	0	0	0	0	0	0	0	0	0	0	0	0	0	0	0	0	0	0	0	0	0	0	0	0	0	0	12	0	0	0	0	0	0	0	0	0	0	0	0	0	0	0	0	0	0	0	0	0	0	0	0	0	0	0	0	0	0	0	0	0	0	0	0	0	0	0	0	0	0	0	0	0	0	0	0	0	0	0	0	0	0	0	0	0	0	0	0	0	0	0	0	0	0	0	0	0	0	0	0	0	0	0	0	0	0	0	0	0	0	0	0	0	0	0	0	0	0	0	0	0	0	0	0	0	0	12	0	0	0	0	12	0	0	0	0	0	0	0	0	0	0	0	0	0	0	0	0	0	0	0	0	0	0	0	0	0	0	0	0	0	0	0	0	0	0	0	0	0	0	0	0	0	0	0	0	0	0	0	0	0	0	0	0	0	0	0	0	0	0	0	0	0	0	0	0	0	0	0	11	0	0	0	0	0	0	0	0	0	0	0	0	0	0	0	0	0	0	0	0	0	0	0	0	0	0	0	0	0	0	0	0	0	0	0	0	0	0	0	0	0	0	0	0	0	0	0	0	0	0	0	0	0	0	0	0	0	0	0	0	0	0	0	0	0	0	0	0	0	0	0	0	0	0	0	0	0	0	0	0	0	0	0	0	0	0	0	11	0	0	0	0	0	0	0	4	0	0	0	0	0	0	0	0	0	0	0	0	0	0	0	0	0	0	0	0	0	0	0	0	0	0	11	0	0	0	0	0	0	0	0	0	0	0	0	0	0	0	0	0	0	0	0	0	0	0	0	0	0	0	0	0	0	0	0	0	0	0	0	0	0	0	0	0	0	0	0	0	0	0	0	0	0	0	0	0	0	0	0	0	0	0	0	0	0	0	0	0	0	0	0	0	0	0	0	0	0	0	0	0	0	0	0	0	0	0	0	0	0	0	0	0	0	0	0	0	0	0	0	0	0	0	0	0	0	0	0	0	0	0	0	0	0	0	0	0	0	0	0	0	0	0	0	0	0	0	0	0	0	0	0	0	0	0	0	0	0	0	0	0	0	0	0	0	0	0	0	0	0	0	0	0	0	0	0	0	0	0	0	0	0	0	0	0	0	0	0	0	0	0	0	0	0	0	0	0	0	0	0	0	0	0	0	0	0	0	0	0	0	10	0	0	0	0	0	0	0	0	0	0	0	0	0	0	0	0	0	0	0	0	0	0	0	0	0	0	0	0	0	0	0	0	0	0	0	0	0	0	0	0	0	0	0	0	0	0	0	0	0	0	0	0	0	0	0	0	0	0	0	0	0	0	0	0	10	0	0	0	0	0	0	0	0	0	0	0	0	0	0	0	0	0	0	0	0	0	0	0	0	0	0	0	0	0	0	0	0	0	0	0	0	0	0	0	0	0	0	0	0	0	0	0	0	0	0	0	0	0	0	0	0	0	0	0	0	0	0	0	0	0	0	0	0	0	0	0	0	0	0	0	0	0	0	0	0	0	0	0	0	0	0	0	0	0	9	0	0	0	0	0	0	0	0	0	0	0	0	0	0	0	0	0	0	0	0	0	0	0	0	0	0	0	0	0	0	0	0	0	0	0	0	0	0	0	0	0	0	0	0	0	0	9	0	0	0	0	0	0	0	0	0	0	0	0	0	0	0	0	0	0	0	0	0	0	0	0	0	0	0	0	0	0	0	0	0	0	0	0	0	0	0	0	0	0	0	0	0	0	0	0	0	0	0	0	0	0	0	9	0	0	0	0	0	0	0	0	0	0	0	0	0	0	0	0	0	0	0	0	0	0	0	0	0	0	0	0	0	0	9	0	0	0	0	0	0	0	0	0	0	0	0	0	0	0	0	0	0	0	0	0	0	0	0	0	0	0	0	0	0	0	0	0	0	0	0	0	0	0	0	0	0	0	0	0	0	0	0	0	0	0	0	0	0	0	0	0	0	0	0	0	0	0	0	0	0	0	0	0	0	0	0	0	0	0	0	0	0	0	0	0	0	0	0	0	0	0	0	0	0	0	0	0	0	0	0	0	0	0	0	0	0	0	0	0	0	0	0	0	0	0	0	0	0	0	0	0	0	0	0	0	0	0	0	0	0	0	0	0	0	0	0	0	0	0	0	0	0	8	0	0	0	0	0	0	0	0	0	0	0	0	0	0	0	0	0	0	0	0	0	0	0	0	0	0	0	0	0	0	0	0	0	0	0	0	0	0	0	0	0	0	0	0	0	8	0	0	0	0	0	0	0	0	0	0	0	0	0	0	0	0	0	0	0	0	0	0	0	0	0	0	0	0	0	0	0	0	0	0	0	0	0	0	0	0	0	0	0	0	0	0	0	0	0	0	0	0	0	0	0	0	0	0	0	0	0	0	0	0	0	0	0	0	0	0	0	0	0	0	0	0	0	0	0	0	0	0	0	0	0	0	0	0	0	0	0	0	0	0	0	0	0	0	0	0	0	0	0	0	0	0	0	0	0	0	0	0	0	0	0	0	0	0	0	0	0	0	0	0	0	0	0	0	0	0	0	0	0	0	0	0	0	0	0	0	0	0	0	0	0	0	0	0	0	0	0	0	0	0	0	0	0	0	0	0	0	0	0	0	0	0	0	0	0	0	0	0	0	0	0	0	0	0	0	0	0	0	0	0	8	0	0	0	0	0	0	0	0	0	0	0	0	0	0	0	0	0	0	0	0	0	0	0	0	0	0	0	0	0	0	0	0	0	0	8	0	0	0	0	0	0	0	0	0	0	0	0	0	0	0	0	0	0	0	0	0	0	0	0	0	8	0	0	0	5	0	0	0	0	0	0	0	0	0	0	0	0	0	0	0	0	0	0	0	0	0	0	0	0	0	0	0	0	0	0	0	0	0	0	0	0	0	7	0	0	0	0	0	0	0	0	0	0	0	0	0	0	0	0	0	0	0	0	0	0	0	0	0	0	0	0	0	0	0	0	0	0	0	0	0	0	0	0	0	0	0	0	0	0	0	0	0	0	0	0	0	0	0	0	0	0	0	0	0	0	0	0	0	0	0	0	0	0	0	0	0	0	0	0	0	0	0	0	0	0	0	0	0	0	0	0	0	0	0	0	0	0	0	0	0	0	0	0	0	0	0	0	0	0	0	0	0	0	0	0	0	0	0	7	0	0	0	0	0	0	0	0	0	0	0	0	0	0	0	0	0	0	0	0	0	0	0	0	0	0	0	0	0	0	0	0	0	0	0	0	0	0	0	0	0	0	0	0	0	0	0	0	0	0	0	0	0	0	0	0	0	0	0	0	0	0	0	0	0	0	0	0	0	0	0	0	0	0	0	0	0	0	0	0	0	0	0	0	0	0	0	0	0	0	0	0	0	0	0	0	0	0	0	0	0	0	0	0	0	0	0	0	0	0	0	0	0	0	0	0	0	0	0	0	0	0	0	0	0	0	0	0	0	0	0	0	0	0	0	0	0	0	0	0	0	0	0	0	0	0	0	0	0	0	0	0	0	0	0	0	0	0	0	0	0	0	0	0	0	0	0	0	0	0	0	0	0	0	0	0	0	0	0	0	0	0	0	0	0	0	0	0	0	0	0	0	0	0	0	0	0	0	0	0	0	0	0	0	0	0	0	0	0	0	0	0	0	0	0	0	0	0	0	0	0	0	0	0	0	0	0	0	0	0	0	0	0	0	0	0	0	0	0	0	0	0	0	0	0	0	0	0	0	0	0	0	0	0	0	0	0	0	0	0	0	0	0	0	0	7	0	0	0	0	0	0	0	0	0	0	0	0	0	0	0	0	0	0	0	0	0	0	0	0	0	0	0	0	0	0	0	0	0	0	0	0	0	0	0	0	0	0	0	0	0	0	0	0	0	0	0	0	0	0	0	0	6	0	0	0	0	0	0	0	0	0	0	0	0	0	0	0	0	0	0	0	0	0	0	0	0	0	0	0	0	0	0	0	0	0	0	0	0	0	0	0	0	0	0	0	0	0	0	0	0	0	0	0	0	0	0	0	0	0	0	0	0	0	0	0	0	0	0	0	0	0	0	0	0	0	0	0	0	0	0	0	0	0	0	0	0	0	0	0	0	0	0	0	0	0	0	0	0	0	0	0	0	0	0	0	0	0	0	0	0	0	0	0	0	0	0	0	0	0	0	0	0	0	0	0	0	0	0	0	0	0	0	0	0	6	0	0	0	0	0	0	0	0	0	0	0	0	0	0	0	0	0	0	0	0	0	0	0	0	0	0	0	0	0	0	0	0	0	0	0	0	0	0	0	0	0	0	0	0	0	0	0	0	0	0	0	0	0	0	0	0	0	0	0	0	0	0	0	0	0	0	0	0	0	0	0	0	0	0	0	0	0	0	0	0	0	0	0	0	0	0	0	0	0	0	0	0	0	0	0	0	0	0	0	0	0	0	0	0	0	0	0	0	0	0	0	0	0	0	0	0	0	0	0	0	0	0	0	0	0	0	0	0	0	0	0	0	0	0	0	0	0	0	0	0	0	0	0	0	0	0	0	0	0	0	0	0	0	0	0	0	0	0	0	0	0	0	0	0	0	0	0	0	0	0	0	0	0	0	0	0	0	0	0	0	0	0	0	0	0	0	0	0	0	0	0	0	0	0	0	0	0	0	0	0	0	0	6	0	0	0	0	0	0	0	0	0	0	0	0	0	0	0	0	0	0	0	0	0	0	0	0	0	0	0	0	0	0	0	0	0	0	0	0	0	0	0	0	0	0	0	0	0	0	0	0	0	0	0	0	0	0	0	0	0	0	0	0	0	0	0	0	0	0	0	0	0	0	0	0	0	0	0	0	0	0	0	0	0	0	0	0	0	0	0	0	0	0	0	0	0	0	0	0	0	0	0	0	0	0	0	0	0	0	0	0	0	0	0	0	0	0	0	0	0	0	0	0	0	0	0	0	0	0	0	0	0	0	0	0	0	0	0	0	0	0	0	0	0	0	0	0	0	0	0	0	0	0	0	0	0	0	0	0	0	0	0	0	0	0	0	0	0	0	0	0	0	0	0	0	0	0	0	0	0	0	0	0	0	0	0	0	0	0	0	0	0	0	0	0	0	0	0	0	0	0	0	0	0	0	0	0	0	0	0	0	0	0	0	0	0	0	0	0	0	0	0	0	0	0	0	0	0	0	0	0	0	0	0	0	0	0	0	0	0	5	0	0	0	0	0	0	0	5	0	0	0	0	0	0	0	0	0	0	0	0	0	0	0	0	0	0	0	0	0	0	0	0	0	0	0	0	0	0	0	0	0	0	0	0	0	0	0	0	0	0	0	0	0	0	0	0	0	0	0	0	0	0	0	0	0	0	0	0	0	0	0	0	0	0	0	0	0	0	0	0	0	0	0	0	0	0	0	0	0	0	0	0	0	0	0	0	0	0	0	0	0	0	0	0	0	0	0	0	0	0	0	0	0	0	0	0	0	0	0	0	0	0	5	0	0	0	0	0	0	0	0	0	0	0	0	0	0	0	0	0	0	0	0	0	0	0	0	0	0	0	0	0	0	0	0	0	0	0	0	5	0	0	0	0	0	0	0	0	0	0	0	0	0	0	0	0	0	0	0	0	0	0	0	0	0	0	0	0	0	0	0	0	0	0	0	0	0	0	0	0	0	0	0	0	0	0	0	0	0	0	0	0	0	0	0	0	0	0	0	0	0	0	0	0	0	0	0	0	0	0	0	0	0	0	0	0	0	0	0	0	0	0	0	0	0	0	0	0	0	0	0	0	0	0	0	0	0	0	0	0	0	0	0	0	0	0	0	0	0	0	0	0	0	0	0	0	0	0	0	0	0	5	0	0	0	0	0	0	0	0	0	0	0	0	0	0	0	0	0	0	0	0	0	0	0	0	0	0	0	0	0	0	0	0	0	0	0	0	0	0	0	0	0	0	0	0	0	0	0	0	0	0	0	0	0	0	0	0	0	0	0	0	0	0	0	0	0	0	0	0	0	0	0	0	0	0	0	5	0	0	0	0	0	0	0	0	0	0	0	0	0	0	0	0	0	0	0	0	0	0	0	0	0	0	0	0	0	0	0	0	0	0	0	0	0	0	0	0	0	0	0	0	0	0	0	0	0	0	0	0	0	0	0	0	0	0	0	0	0	0	0	0	0	0	0	0	0	0	0	0	0	0	0	0	0	0	0	0	0	0	0	0	0	0	0	0	0	0	0	0	0	0	0	0	0	0	0	0	0	0	0	0	0	0	0	0	0	0	0	0	0	0	0	0	0	0	0	0	0	0	0	0	0	0	0	0	0	0	0	0	0	0	0	0	0	0	0	0	0	0	0	0	0	0	0	0	0	0	0	0	0	0	0	0	0	0	0	0	0	0	0	0	0	0	0	0	0	0	0	0	0	0	0	0	0	0	0	0	0	0	0	0	0	0	0	0	0	0	0	0	0	0	0	0	0	0	0	0	0	0	0	0	0	0	0	0	0	0	0	0	0	0	0	0	0	0	0	0	0	0	0	0	0	0	0	0	0	4	0	0	0	0	0	0	0	0	0	0	0	0	0	0	0	0	0	0	0	0	0	0	0	0	0	0	0	0	0	0	0	0	0	0	0	0	0	0	0	0	0	0	0	0	0	0	0	0	0	0	0	0	0	0	0	0	0	0	0	0	0	0	0	0	0	0	0	0	0	0	0	0	0	0	0	0	0	0	0	0	0	0	0	0	0	0	0	0	0	0	0	0	0	0	0	0	0	0	0	0	0	0	0	0	0	0	0	0	0	0	0	0	0	0	0	0	0	0	0	0	0	0	0	0	0	0	0	0	0	0	0	0	0	0	0	0	0	0	0	0	0	0	0	0	0	0	0	0	0	0	0	0	0	0	0	0	0	0	0	0	0	0	0	0	0	0	0	0	0	0	0	0	0	0	0	0	0	0	0	0	0	0	0	0	0	0	0	0	0	0	0	0	0	0	0	0	0	0	0	0	0	0	0	0	0	0	0	0	0	0	0	0	0	0	0	0	0	0	0	0	0	0	0	0	0	0	0	0	0	0	0	0	0	0	0	0	0	0	0	0	0	0	0	0	0	0	0	0	0	0	0	0	0	0	0	0	0	0	0	0	0	0	0	0	0	0	0	0	0	0	0	0	0	0	4	0	0	0	0	0	0	0	0	0	0	0	0	0	0	0	0	0	0	0	0	0	0	0	0	0	0	0	0	4	4	0	0	0	0	0	0	0	0	0	0	0	0	0	0	0	0	0	0	0	0	0	0	0	0	0	0	0	0	0	0	0	0	0	0	0	0	0	0	0	0	0	0	0	0	0	0	0	0	0	0	0	0	0	0	0	0	0	0	0	0	0	0	0	0	0	0	0	0	0	0	0	0	0	0	0	0	0	0	0	0	0	0	0	0	0	0	0	0	0	0	0	0	0	0	0	0	0	0	0	0	0	0	0	0	0	0	0	0	0	0	0	0	0	0	0	0	0	0	0	0	0	0	0	0	0	0	0	0	0	0	0	0	0	0	0	0	0	0	0	0	0	0	0	0	0	0	0	0	0	0	0	0	0	0	0	0	0	0	0	0	0	0	0	0	0	0	0	0	0	0	0	0	0	0	0	0	0	0	0	0	0	0	0	0	0	0	0	0	0	0	0	0	0	0	0	0	0	0	0	0	0	0	0	0	0	0	0	0	0	0	0	0	0	0	0	0	0	0	0	0	0	0	0	0	0	0	0	0	0	0	0	0	0	0	0	0	0	0	0	0	0	0	0	0	0	0	0	0	0	0	0	0	0	0	0	0	0	0	0	0	0	0	0	0	0	0	0	0	0	0	0	0	0	0	0	0	0	0	0	0	0	0	0	0	0	0	0	0	0	0	0	0	0	0	0	0	0	0	0	0	0	0	0	0	0	0	0	0	0	0	0	0	0	0	0	0	0	0	0	0	0	0	0	0	0	0	0	0	0	0	0	0	0	0	0	0	0	0	0	0	0	0	0	0	0	0	0	0	0	0	0	0	0	0	0	0	0	0	0	0	0	0	0	0	0	0	0	0	0	0	0	0	0	0	0	0	0	0	0	0	0	0	0	0	0	0	0	0	0	0	0	0	0	0	0	0	0	0	0	0	0	0	0	0	0	0	0	0	0	0	0	0	0	0	0	0	0	0	0	0	0	0	0	0	0	0	0	0	0	0	0	0	0	0	0	0	0	0	0	0	0	0	0	0	0	0	0	0	0	0	0	0	0	0	0	0	0	0	0	0	0	0	0	0	0	0	0	0	0	0	0	0	0	0	0	0	0	0	0	0	0	0	0	0	0	0	0	0	0	0	0	0	0	0	0	0	0	0	0	0	0	0	0	0	0	3	0	0	0	0	0	0	0	0	0	0	0	0	0	0	0	0	0	0	0	0	0	0	0	0	0	0	0	0	0	0	0	0	0	0	0	0	0	0	0	0	0	0	0	0	0	0	0	0	0	0	0	0	0	0	0	0	0	0	0	0	0	0	0	0	0	0	0	0	0	0	0	0	0	0	0	0	0	0	0	0	0	0	0	0	0	0	0	0	0	0	0	0	0	0	0	0	0	0	0	0	0	0	0	0	0	0	0	0	0	0	0	0	0	0	0	0	0	0	0	0	0	3	0	0	0	0	0	0	0	0	0	0	0	0	0	0	0	0	0	0	0	0	0	0	0	0	0	0	0	0	0	0	0	0	0	0	0	0	0	0	0	0	0	0	0	0	0	0	0	0	0	0	0	0	0	0	0	0	0	0	0	0	0	0	0	0	0	0	0	0	0	0	0	0	0	0	0	0	0	0	0	0	0	0	0	0	0	0	0	0	0	0	0	0	0	0	0	0	0	0	0	0	0	0	0	0	3	0	0	0	0	0	0	0	0	0	0	0	0	0	0	0	0	0	0	3	0	0	0	0	0	0	0	0	0	0	0	0	0	0	0	0	0	0	0	0	0	0	0	0	0	0	0	0	0	0	0	0	0	0	0	0	0	0	0	0	0	0	0	0	0	0	0	0	0	0	0	0	0	0	0	0	0	0	0	0	0	0	0	0	0	0	0	0	0	0	0	0	0	0	0	0	0	0	0	0	0	0	0	0	0	0	0	0	0	0	0	0	0	0	0	0	0	0	0	0	0	0	0	0	0	3	0	0	0	0	0	0	0	0	0	0	0	0	0	0	0	0	0	0	0	0	0	0	0	0	0	0	0	0	0	0	0	0	0	0	0	0	0	0	0	0	0	0	0	0	0	0	0	0	0	0	0	0	0	0	0	0	0	0	0	0	0	0	0	0	0	0	0	0	0	0	0	0	0	0	0	0	0	0	0	0	0	0	0	0	0	0	0	0	0	0	0	0	0	0	0	0	0	0	0	0	0	0	0	0	0	0	0	0	0	0	0	0	0	0	0	0	0	3	0	0	0	0	0	0	0	0	0	0	0	0	0	0	0	0	0	0	0	0	0	0	0	0	0	0	0	0	0	0	0	0	0	0	0	0	0	0	0	0	0	0	0	0	0	0	0	0	0	0	0	0	0	0	0	0	0	0	0	0	0	0	0	0	0	0	0	0	0	0	0	0	0	0	0	0	0	0	0	0	0	0	0	0	0	0	0	0	0	0	0	0	0	0	0	0	0	0	0	0	0	0	0	0	0	0	0	0	0	0	0	0	0	0	0	0	0	0	0	0	0	0	0	0	0	0	0	0	0	0	0	0	0	0	0	0	0	0	0	0	0	0	0	0	0	0	0	0	0	0	0	0	0	0	0	0	0	0	0	0	0	0	0	0	0	0	0	0	0	0	0	0	0	0	0	0	0	0	0	0	0	0	0	0	0	0	0	0	0	0	0	0	0	0	0	0	0	0	0	0	0	0	0	0	0	0	0	0	0	0	0	0	0	0	0	0	3	0	0	0	0	0	0	0	0	0	0	0	0	0	0	0	0	0	0	0	0	0	0	0	0	0	0	0	0	0	0	0	0	0	0	0	0	0	0	0	0	0	0	0	0	0	0	0	0	0	0	0	0	0	0	0	0	0	0	0	0	0	0	0	0	0	0	0	0	0	0	0	0	0	0	0	0	0	0	0	0	0	0	0	0	0	0	0	0	0	0	0	0	0	0	0	0	0	0	0	0	0	0	0	0	0	0	0	0	0	0	0	0	0	0	0	0	0	0	0	0	0	0	0	0	0	0	0	0	0	0	0	0	0	0	0	0	0	0	0	0	0	0	0	0	0	0	0	0	0	0	0	0	0	0	0	0	0	0	0	0	0	0	0	0	0	0	0	0	0	0	0	0	0	0	0	0	0	0	0	0	0	0	0	0	0	0	0	0	0	0	0	0	0	0	0	0	0	0	0	0	0	0	0	0	0	0	0	0	0	0	0	0	0	0	0	0	0	0	0	0	0	0	0	0	0	0	0	0	0	0	0	0	0	0	0	0	0	0	0	0	0	0	0	0	0	0	0	0	0	0	0	0	0	0	0	0	0	0	0	0	0	0	0	0	0	0	0	0	0	0	0	0	0	0	0	0	0	0	0	0	0	0	0	0	0	0	0	0	0	0	0	0	0	0	0	0	0	0	0	0	0	0	0	0	0	0	0	0	0	0	0	0	0	0	0	0	0	0	0	0	0	0	0	0	0	0	0	0	0	0	0	0	0	0	0	2	0	0	0	0	0	0	0	0	0	0	0	0	0	0	0	0	0	0	0	0	0	0	0	0	0	0	0	0	0	0	0	0	0	0	0	0	0	0	0	0	0	0	0	0	0	0	0	0	0	0	0	0	0	0	0	0	0	0	0	0	0	0	0	0	0	0	0	0	0	0	0	0	0	0	0	0	0	0	0	0	0	0	0	0	0	0	0	0	0	0	0	0	0	0	0	0	0	0	0	0	0	0	0	0	0	0	0	0	0	0	0	0	0	0	0	0	0	0	0	0	0	0	0	0	0	0	0	0	0	0	0	0	0	0	0	0	0	0	0	0	0	0	0	0	0	0	0	0	0	0	0	0	0	0	0	0	0	0	0	0	0	0	0	0	0	0	0	0	0	0	0	0	0	0	0	0	0	0	0	0	0	0	0	0	0	0	0	0	0	0	0	0	0	0	0	0	0	0	0	0	0	0	0	0	0	0	0	0	0	0	0	0	0	0	0	0	0	0	0	0	0	0	0	0	0	0	0	0	0	0	0	0	0	0	0	0	0	0	0	0	0	0	0	0	0	0	0	0	0	0	0	0	0	0	0	0	0	0	0	0	0	0	0	0	0	0	0	0	0	0	0	0	0	0	0	0	0	0	0	0	0	0	0	0	0	0	0	0	0	0	0	0	0	0	0	0	0	0	0	0	0	0	0	0	0	0	0	0	0	0	0	0	0	0	0	0	0	0	0	0	0	0	0	0	0	0	0	0	0	0	0	0	0	0	0	0	0	0	0	0	0	0	0	0	0	0	0	0	0	0	0	0	0	0	0	0	0	0	0	0	0	0	0	0	0	0	0	0	0	0	0	0	0	0	0	0	0	0	0	0	0	0	0	0	0	0	0	0	0	0	0	0	0	0	0	0	0	0	0	0	0	0	0	0	0	0	0	0	0	0	0	0	0	0	0	0	0	0	0	0	0	0	0	0	0	0	0	0	0	0	0	0	0	0	0	0	0	0	0	0	0	0	0	0	0	0	0	0	0	0	0	0	0	0	0	0	0	0	0	0	0	0	0	0	0	0	0	0	0	0	0	0	0	0	0	0	0	0	0	0	0	0	0	0	0	0	0	0	0	0	0	0	0	0	0	0	0	0	0	0	0	0	0	0	0	0	0	0	0	0	0	0	0	0	0	0	0	0	0	0	0	0	0	0	0	0	0	0	0	0	0	0	0	0	0	0	0	0	0	0	0	0	0	0	0	0	0	0	0	0	0	0	0	0	0	0	0	0	0	0	0	0	0	0	0	0	0	0	0	0	0	0	0	0	0	0	0	0	0	0	0	0	0	0	0	0	0	0	0	0	0	0	0	0	0	0	0	0	0	0	0	0	0	0	0	0	0	0	0	0	0	0	0	0	0	0	0	0	0	0	0	0	0	0	0	0	0	0	0	0	0	0	0	0	0	0	0	0	0	0	0	0	0	0	0	0	0	0	0	0	0	0	0	0	0	0	0	0	0	0	0	0	0	0	0	0	0	0	0	0	0	0	0	0	0	0	0	0	0	0	0	0	0	0	0	0	0	0	0	0	0	0	0	0	0	0	0	0	0	2	0	0	2	0	0	0	0	0	0	0	0	0	0	0	0	0	0	0	0	0	0	0	0	0	0	0	0	0	0	0	0	0	0	0	0	0	0	0	0	0	0	0	0	0	0	0	0	0	0	0	0	0	0	0	0	0	0	0	0	0	0	0	0	0	0	0	0	0	0	0	0	0	0	0	0	0	0	0	0	0	0	0	0	0	0	0	0	0	0	0	0	0	0	0	0	0	0	0	0	0	0	0	0	0	0	0	0	0	0	0	0	0	0	0	0	0	0	0	0	0	0	0	0	0	0	0	0	0	0	0	0	0	0	0	0	0	0	0	0	0	0	0	0	0	0	0	0	0	0	0	0	0	0	0	0	0	0	0	0	0	0	0	0	0	0	0	0	0	0	0	0	0	0	0	0	0	0	0	0	0	0	0	0	0	0	0	0	0	0	0	0	0	0	0	0	0	0	0	0	0	0	0	0	0	0	0	0	0	0	0	0	0	0	0	0	0	0	0	0	0	0	0	0	0	0	0	0	0	0	0	0	0	0	0	0	0	0	0	0	0	0	0	0	0	0	0	0	0	0	0	0	0	0	0	0	0	0	0	0	0	0	0	0	0	0	0	0	0	0	0	0	0	0	0	0	0	0	0	0	0	0	0	0	0	0	0	0	0	0	0	0	0	0	0	0	0	0	0	0	0	0	0	0	0	0	0	0	0	0	0	0	0	0	0	0	0	0	0	0	0	0	0	0	0	0	0	0	0	0	0	0	0	0	0	0	0	0	0	0	0	0	0	0	0	0	0	0	0	0	0	0	0	0	0	0	0	0	0	0	0	0	0	0	0	0	0	0	0	0	0	0	0	0	0	0	0	0	0	0	0	0	0	0	0	0	0	0	0	0	0	0	0	0	0	0	0	0	0	0	0	0	0	0	0	0	0	0	0	0	0	0	0	0	0	0	0	0	0	0	0	0	0	0	0	0	0	0	0	0	0	0	0	0	0	0	0	0	0	0	0	0	0	0	0	0	0	0	0	0	0	0	0	0	0	0	0	0	0	0	0	0	0	0	0	0	0	0	0	0	0	0	0	0	0	0	0	0	0	0	0	0	0	0	0	0	0	0	0	0	0	0	0	0	0	0	0	0	0	0	0	0	0	0	0	0	0	0	0	0	0	0	0	0	0	0	0	0	0	0	0	0	0	0	0	0	0	0	0	1	0	0	0	0	0	0	0	0	0	0	0	0	0	0	0	0	0	0	0	0	0	0	0	0	0	0	0	0	0	0	0	0	0	0	0	0	0	0	0	0	0	0	0	0	0	0	0	0	0	0	0	0	0	0	0	0	0	0	0	0	0	0	0	0	0	0	0	0	0	0	0	0	0	0	0	0	0	0	0	0	0	0	0	0	0	0	0	0	0	0	0	0	0	0	0	0	1	0	0	0	0	0	0	0	0	0	0	0	0	0	0	0	0	0	0	0	0	0	0	0	0	0	0	0	0	0	0	0	0	0	0	0	0	0	0	0	0	0	0	0	0	0	0	0	0	0	0	0	0	0	0	0	0	0	0	0	0	0	0	0	0	0	0	0	0	0	0	0	0	0	0	0	0	0	0	0	0	0	0	0	0	0	0	0	0	0	0	0	0	0	0	0	0	0	0	0	0	0	0	0	0	0	0	0	0	0	0	0	0	0	0	0	0	0	0	0	0	0	0	0	0	0	0	0	0	0	0	0	0	0	0	0	0	0	0	0	0	0	0	0	0	0	0	0	0	0	0	0	0	0	0	0	0	0	0	0	0	0	0	0	0	0	0	0	0	0	0	0	0	0	0	0	0	0	0	0	0	0	0	0	0	0	0	0	0	0	0	0	0	0	0	0	0	0	0	0	0	0	0	0	0	0	0	0	0	0	0	0	0	0	0	0	0	0	0	0	0	0	0	0	0	0	0	0	0	0	0	0	0	0	0	0	0	0	0	0	0	0	0	0	0	0	0	0	0	0	0	0	0	0	0	0	0	0	0	0	0	0	0	0	0	0	0	0	0	0	0	0	0	0	0	0	0	0	0	0	0	0	0	0	0	0	0	0	0	0	0	0	0	0	0	0	0	0	0	0	0	0	0	0	0	0	0	0	0	0	0	0	0	0	0	0	0	0	0	0	0	0	0	0	0	0	0	0	0	0	0	0	0	0	0	0	0	0	0	0	0	0	0	0	0	0	0	0	0	0	0	0	0	0	0	0	0	0	0	0	0	0	0	0	0	0	0	0	0	0	0	0	0	0	0	0	0	0	0	0	0	0	0	0	0	0	0	0	0	0	0	0	0	0	0	0	0	0	0	0	0	0	0	0	0	0	0	0	0	0	0	0	0	0	0	0	0	0	0	0	0	0	0	0	0	0	0	0	0	0	0	0	0	0	0	0	0	0	0	0	0	0	0	0	0	0	0	0	0	0	0	0	0	0	0	0	0	0	0	0	0	0	0	0	0	0	0	0	0	0	0	0	0	0	0	0	0	0	0	0	0	0	0	0	0	0	0	0	0	0	0	0	0	0	0	0	0	0	0	0	0	0	0	0	0	0	0	0	0	0	0	0	0	0	0	0	0	0	0	0	0	0	0	0	0	0	0	0	0	0	0	0	0	0	0	0	0	0	0	0	0	0	0	0	0	0	0	0	0	0	0	0	0	0	0	0	0	0	0	0	0	0	0	0	0	0	0	0	0	0	0	0	0	0	0	0	0	0	0	0	0	0	0	0	0	0	0	0	0	0	0	0	0	0	0	0	0	0	0	0	0	0	0	0	0	0	0	0	0	0	0	0	0	0	0	0	0	0	0	0	0	0	0	0	0	0	0	0	0	0	0	0	0	0	0	0	0	0	0	0	0	0	0	0	0	0	0	0	0	0	0	0	0	0	0	0	0	0	0	0	0	0	0
OHG-50_S205	soil	N1	Nat	soil	76	132	0	25	0	8	0	7	31	0	63	0	6	51	0	0	0	0	0	0	0	0	9	0	16	25	22	17	8	0	0	0	0	0	1	0	0	0	0	0	0	0	0	0	0	17	0	0	0	0	0	0	7	0	0	0	20	0	0	68	0	14	0	0	10	0	0	0	7	0	0	0	7	0	0	0	0	0	0	0	0	0	0	0	0	30	19	43	0	0	0	0	0	0	0	0	0	0	11	0	0	13	0	0	0	16	0	0	0	15	0	0	0	0	0	0	27	0	0	0	0	30	0	0	0	0	0	0	0	0	0	30	0	0	0	0	64	0	0	0	0	0	67	17	0	35	0	0	0	0	0	0	2	0	0	13	15	0	0	0	0	0	0	0	0	0	0	0	0	0	0	0	0	25	0	0	0	0	0	0	0	0	0	0	0	0	0	0	0	0	0	6	0	0	0	0	0	0	0	0	8	0	15	4	16	0	8	0	0	0	7	0	0	0	0	0	0	0	0	0	0	0	0	0	0	0	24	0	0	0	0	0	0	0	76	3	0	0	0	0	0	0	0	0	0	0	0	9	0	0	0	0	0	0	0	0	18	0	0	0	14	46	0	0	0	0	0	0	0	0	0	0	0	24	0	0	0	0	15	17	0	0	2	0	0	0	0	0	26	0	0	0	0	23	0	0	0	0	0	9	0	7	0	0	0	0	0	0	0	0	0	0	0	0	0	0	0	0	12	0	0	0	0	0	0	0	0	8	0	0	0	0	0	0	0	0	19	29	0	8	0	0	0	0	0	0	0	0	0	0	0	0	0	0	0	0	2	0	0	0	0	0	0	0	0	0	0	0	0	0	0	0	0	0	0	0	0	0	0	0	0	0	0	0	0	0	0	0	0	0	0	0	0	0	0	0	0	9	0	0	13	11	0	0	12	13	0	16	0	0	24	0	0	0	0	0	0	0	0	0	0	0	0	23	0	0	0	0	14	0	0	36	0	0	0	0	23	0	0	0	6	13	0	0	26	8	0	0	0	0	0	0	0	0	0	0	36	0	0	0	0	0	0	0	0	0	0	0	0	0	0	0	0	0	26	48	0	0	0	0	0	0	0	0	0	0	0	0	0	0	0	0	0	0	0	10	0	8	0	0	0	9	0	0	0	0	0	0	0	0	0	0	0	0	33	13	0	0	0	0	0	10	0	0	0	0	9	0	0	0	0	0	0	0	0	0	14	0	0	0	0	0	0	0	0	0	38	0	0	0	0	0	0	0	0	14	0	0	15	0	0	0	0	0	0	0	0	0	0	0	0	0	10	0	0	0	0	0	0	0	0	0	10	0	0	0	0	0	0	0	0	0	0	0	0	0	0	0	0	0	0	0	0	0	0	9	13	0	0	0	0	15	0	0	0	0	0	0	0	0	0	0	0	0	0	0	0	0	0	0	0	0	0	0	0	0	0	31	0	0	0	0	0	0	0	0	0	0	0	0	0	0	34	0	0	0	0	0	0	0	0	0	0	0	0	13	0	0	0	0	0	0	0	0	0	20	0	0	0	0	0	0	0	0	0	0	12	0	0	0	0	0	0	0	0	0	0	0	0	0	25	0	0	0	0	0	0	0	0	0	0	0	0	0	0	0	0	0	14	0	0	0	29	14	0	0	0	0	0	0	0	0	0	0	0	0	0	0	0	23	0	0	0	0	0	0	0	0	0	10	0	0	18	0	0	2	0	0	0	0	0	0	0	0	0	0	0	0	0	0	0	0	0	0	0	0	0	0	0	0	0	11	6	9	0	0	0	0	0	0	31	0	0	0	0	0	0	0	0	0	0	0	0	0	0	0	0	0	0	0	0	0	0	0	0	5	0	0	0	0	0	6	0	0	0	0	0	11	0	0	0	0	0	0	0	0	0	0	0	0	0	0	0	0	0	0	0	0	0	0	0	0	21	3	0	0	0	0	0	0	0	0	0	11	0	0	0	0	0	0	0	0	0	0	0	0	0	34	0	0	0	0	0	0	0	0	0	0	0	0	0	0	0	10	0	0	0	0	0	0	0	0	0	0	0	0	0	0	0	0	0	0	0	0	0	0	0	0	0	0	0	0	0	0	0	0	0	0	0	0	0	0	0	0	11	17	0	0	0	0	0	0	0	0	0	0	0	0	0	0	0	0	22	0	0	0	0	0	0	0	13	0	0	0	0	0	0	0	0	6	0	0	0	0	0	11	0	0	12	0	0	0	0	0	0	3	0	8	0	0	0	0	0	0	0	0	0	0	0	0	0	0	0	0	0	0	0	4	0	0	0	0	1	0	0	0	0	0	0	0	0	0	0	0	0	0	0	25	0	0	0	0	0	0	14	0	0	0	0	0	0	0	0	0	0	0	0	0	0	0	0	0	0	0	0	0	0	0	0	0	0	0	0	0	0	0	0	0	0	0	0	0	0	0	13	0	0	12	0	0	0	0	0	0	37	0	0	0	0	0	0	0	0	0	0	0	0	0	0	0	0	9	0	0	0	0	0	0	0	0	0	0	0	0	0	0	0	0	0	0	0	0	16	0	0	0	0	0	0	0	0	0	0	0	0	0	16	0	0	0	0	0	0	0	0	0	0	0	0	0	0	0	0	0	0	0	0	0	0	0	0	24	0	0	0	21	0	0	0	7	0	0	0	0	0	0	0	0	6	0	0	0	0	0	0	0	0	0	0	0	0	0	0	0	0	0	0	0	0	0	6	0	0	0	0	0	0	8	0	0	0	0	0	0	0	0	0	0	0	0	0	0	0	0	0	0	0	0	0	0	0	0	0	14	0	0	20	0	0	0	8	0	0	0	0	0	0	0	29	0	0	0	0	0	0	0	0	0	0	0	0	0	0	4	0	0	0	0	0	0	0	0	0	0	0	0	0	0	0	0	0	0	30	0	0	0	0	0	0	0	0	0	0	0	0	0	0	0	0	0	0	0	2	0	0	0	0	0	0	0	0	0	0	0	0	0	0	0	0	0	0	0	0	0	0	0	0	0	0	0	0	0	0	0	11	0	0	0	0	0	0	0	0	0	0	0	9	0	0	0	0	0	0	0	0	0	7	0	0	0	0	0	0	0	0	0	0	0	0	0	0	0	0	0	0	0	0	0	0	0	28	0	0	0	0	0	0	0	28	0	0	0	0	0	0	0	0	0	0	0	0	0	12	0	0	0	0	0	0	0	0	0	9	0	0	0	0	0	0	0	0	0	5	0	0	0	0	0	0	0	0	0	0	0	0	0	0	0	0	0	0	0	0	0	0	0	0	0	0	0	0	10	0	0	0	0	0	0	0	0	0	0	0	0	0	0	0	0	0	26	0	0	0	0	0	0	0	0	0	0	0	0	0	0	0	0	0	0	0	0	0	0	0	0	0	0	0	0	0	26	0	0	0	0	0	0	0	0	0	0	0	0	0	4	6	0	0	0	0	0	0	0	0	0	0	0	0	0	0	0	0	14	0	0	0	2	0	0	0	0	0	0	0	0	0	0	0	0	0	0	0	25	0	0	0	0	0	0	0	0	0	0	0	0	0	0	0	0	0	0	4	0	0	0	0	0	0	0	0	0	12	0	0	0	0	0	0	0	0	0	0	0	0	0	0	0	0	0	0	24	0	0	0	0	0	0	0	0	0	0	0	0	0	0	24	0	0	0	0	0	0	0	0	0	0	0	0	0	0	0	0	0	0	0	0	6	0	0	0	0	0	0	0	0	0	0	0	0	0	0	0	0	0	0	0	0	0	0	0	0	0	0	0	0	0	0	0	0	0	0	0	0	0	10	0	16	0	0	0	0	0	0	0	0	0	0	0	0	0	0	0	0	0	0	0	0	0	0	0	0	0	0	0	0	0	0	23	0	0	0	0	0	0	0	0	0	0	0	0	0	0	0	0	0	13	0	0	0	0	0	0	0	0	0	0	22	0	0	0	0	0	0	0	0	0	0	0	0	0	0	0	0	0	0	0	0	0	0	0	0	0	0	0	0	5	0	0	0	0	0	11	0	0	0	0	21	0	0	0	0	0	0	0	0	0	0	0	0	0	0	0	0	0	0	0	0	0	0	0	0	0	0	0	0	0	0	0	0	0	0	0	9	0	0	0	0	0	0	0	0	0	0	0	0	0	0	0	0	0	0	0	0	0	0	0	0	0	0	0	0	0	0	0	1	0	0	0	0	0	0	0	0	0	13	0	0	0	0	0	0	0	0	0	0	0	0	0	0	0	0	0	0	0	0	0	0	0	0	0	14	0	0	0	0	0	0	0	0	0	0	0	0	0	0	0	0	0	0	0	0	0	0	0	0	0	0	0	0	0	0	0	0	0	0	0	0	5	0	0	0	0	0	0	0	0	0	0	0	0	0	0	0	0	0	0	0	0	0	0	0	0	0	0	0	0	0	0	0	0	0	0	19	0	0	0	0	0	0	0	19	0	0	0	0	0	0	0	0	0	0	0	0	0	0	0	0	0	0	0	0	0	0	19	0	0	0	0	0	7	0	0	0	0	0	0	0	0	0	0	0	8	0	0	0	0	0	19	0	0	0	0	0	0	0	0	0	0	0	0	0	0	0	0	0	0	0	0	0	0	0	0	0	0	0	0	0	0	0	0	0	0	0	0	0	0	0	0	0	0	0	0	0	0	0	0	0	0	0	0	0	0	0	0	0	0	0	0	0	0	0	0	0	0	0	0	0	0	0	0	0	0	0	18	0	0	0	0	0	0	0	0	0	0	0	0	0	0	0	0	0	0	0	0	0	0	0	0	0	0	0	0	0	0	0	0	0	0	0	0	0	0	0	0	0	0	0	0	0	0	0	0	0	0	12	0	0	2	0	0	0	0	0	0	0	0	0	0	0	0	0	0	0	0	0	0	0	0	0	0	17	0	0	0	0	0	0	0	0	0	0	0	0	0	0	0	0	1	0	0	0	0	0	0	0	0	0	0	0	0	0	0	0	0	0	0	0	0	0	0	0	0	0	13	0	0	0	0	0	0	0	0	0	0	0	0	0	0	7	0	0	0	0	0	0	0	0	0	0	0	0	7	0	0	7	0	0	0	10	0	0	0	0	0	0	16	0	0	0	16	0	0	0	0	0	0	0	0	0	0	0	0	0	0	0	0	0	0	0	0	0	0	0	0	0	0	0	0	0	0	0	0	0	0	0	0	0	0	0	0	0	16	16	0	0	0	0	0	0	0	0	16	0	16	0	0	0	0	0	0	0	0	16	0	0	0	0	0	0	0	0	0	0	0	0	0	0	0	0	0	0	0	0	0	0	0	0	0	0	16	0	0	0	0	0	0	0	0	0	0	0	0	0	0	0	0	0	0	0	0	0	0	0	0	0	15	2	0	0	0	0	0	0	0	0	0	8	0	0	13	0	0	0	15	0	0	0	0	0	0	0	7	0	0	0	0	0	0	0	0	0	0	0	0	0	0	0	0	0	0	15	0	0	0	0	0	0	0	0	0	0	5	0	0	0	0	15	0	0	0	0	0	7	0	0	0	0	0	0	0	0	0	0	0	0	0	0	0	0	0	15	0	0	0	0	0	0	0	0	0	0	0	0	0	0	0	0	0	0	0	0	0	0	0	0	0	0	8	0	0	0	0	0	0	0	0	0	0	5	0	0	0	0	0	0	0	0	0	0	0	0	0	0	0	0	0	0	2	0	0	0	0	0	0	0	0	0	0	0	0	0	0	0	1	0	0	0	6	0	0	0	0	0	0	0	0	0	14	0	0	0	0	2	14	0	0	0	0	0	0	0	0	0	8	0	0	0	0	0	0	0	0	0	0	0	0	0	0	0	0	3	0	0	0	0	0	0	0	0	0	0	0	0	0	0	14	0	0	0	14	0	0	0	8	0	0	0	0	0	0	0	0	0	14	0	0	0	0	0	0	0	0	0	0	0	0	0	0	0	0	0	0	0	0	0	0	0	0	0	0	0	0	14	0	0	0	0	0	0	0	0	0	0	0	0	0	0	0	0	0	0	0	0	2	0	0	0	0	0	0	0	0	0	0	0	0	0	3	0	0	0	0	0	0	0	0	0	0	0	0	0	0	0	0	0	11	0	0	0	0	0	0	0	0	0	0	0	0	0	0	0	0	0	8	0	0	0	0	0	0	0	0	0	0	0	0	0	0	0	0	0	0	0	0	0	0	0	0	0	0	0	0	0	0	13	0	0	0	0	0	0	0	0	0	0	0	0	13	0	0	0	0	4	0	0	0	0	0	13	0	0	0	0	0	0	0	0	0	0	0	0	0	10	13	0	0	0	0	0	0	0	0	0	0	0	0	0	0	0	0	0	0	13	0	0	0	0	0	0	0	0	13	0	0	0	0	0	0	0	0	0	13	0	0	0	0	0	0	0	0	0	0	0	0	0	0	0	0	0	0	0	0	0	13	0	0	0	0	0	0	0	0	0	0	0	0	0	0	0	0	0	0	0	0	0	0	0	3	1	0	0	0	0	0	0	0	0	0	0	0	0	0	0	0	0	0	0	0	0	0	0	0	12	0	0	0	0	0	0	0	0	0	0	0	0	0	0	0	0	0	0	0	0	0	0	0	0	0	0	0	0	0	0	0	0	0	0	0	0	0	0	0	0	0	0	0	0	0	0	0	0	0	0	0	0	6	0	0	0	12	0	0	0	0	0	12	0	0	0	12	0	0	0	0	0	0	0	0	0	0	0	0	0	8	0	0	0	0	0	0	0	0	0	0	0	0	0	0	0	0	0	0	0	0	0	0	0	0	0	0	0	0	0	0	0	0	0	0	0	0	0	0	0	0	0	0	0	0	0	0	0	0	0	0	0	0	0	0	0	0	0	0	0	0	0	0	0	0	0	0	0	0	0	0	0	0	0	0	0	0	0	0	0	0	0	0	0	0	0	0	0	0	0	0	11	0	0	0	0	0	0	0	0	0	0	0	0	0	0	0	0	0	0	0	0	0	0	0	11	0	0	0	0	0	0	0	7	0	0	0	0	0	11	0	0	0	0	0	0	0	0	0	0	0	0	11	0	0	0	0	0	0	0	0	0	0	0	0	0	0	0	0	0	0	0	0	0	0	0	0	0	0	0	0	0	0	0	0	0	0	0	0	0	0	0	0	0	0	0	0	0	0	0	0	0	0	0	0	0	0	0	0	0	0	11	0	0	0	0	0	0	0	0	6	0	0	0	0	0	0	0	0	0	0	0	0	0	0	0	0	0	0	0	0	0	0	0	0	0	0	0	0	0	0	0	0	0	0	0	0	0	0	0	0	0	0	0	0	0	0	0	0	0	0	0	0	0	0	5	0	0	0	0	0	0	0	0	0	0	0	0	0	11	0	0	0	0	0	0	0	0	0	0	0	0	0	0	0	0	0	0	0	11	0	0	0	0	0	0	0	0	0	0	0	0	0	0	0	0	0	0	10	0	0	0	0	0	0	0	0	0	0	0	6	0	0	0	0	5	0	0	0	10	0	0	0	0	0	0	0	0	0	0	0	0	0	0	2	0	0	0	0	0	0	0	0	10	0	0	0	0	0	0	0	0	0	0	0	0	0	0	0	0	0	0	0	0	0	0	0	0	0	0	0	0	0	0	0	0	0	0	0	0	0	0	0	0	0	0	0	0	0	0	0	0	0	0	0	0	0	0	0	0	0	0	0	0	0	10	0	0	0	0	0	2	0	0	0	0	0	7	0	0	0	0	0	0	0	0	0	0	0	0	0	0	0	0	0	0	3	0	0	0	0	0	0	0	0	0	0	0	0	0	0	0	0	0	0	0	0	0	0	0	0	0	0	0	0	0	1	0	0	0	0	10	0	0	0	0	0	0	0	0	0	0	0	0	0	0	10	0	0	0	0	0	0	0	0	0	0	0	0	0	0	0	0	0	0	0	0	0	0	0	0	7	0	0	0	0	0	0	0	0	0	0	0	0	0	0	9	0	0	0	0	0	0	0	0	0	0	0	0	0	0	0	0	0	9	0	0	0	0	0	0	0	0	0	0	0	0	0	8	0	0	0	0	0	6	0	0	0	0	0	0	0	0	0	0	0	0	0	0	0	0	0	9	0	0	0	0	0	0	9	0	0	0	0	0	0	0	2	0	0	0	0	0	0	0	0	0	0	0	0	0	0	0	0	0	0	0	0	0	0	0	0	0	0	0	0	0	0	0	0	9	0	0	0	0	0	0	0	0	0	0	0	0	0	0	0	0	0	0	0	0	0	0	0	0	0	0	0	0	0	0	0	0	0	0	0	0	0	0	0	0	0	0	0	0	3	0	0	0	0	0	0	0	9	0	0	0	0	0	0	0	0	0	0	0	0	0	0	0	0	0	0	0	0	0	0	0	0	0	0	0	0	0	0	0	0	0	0	0	0	0	0	0	0	0	0	0	0	9	0	0	0	0	0	0	0	0	9	0	0	0	0	0	0	0	0	0	0	0	0	0	0	0	0	0	0	0	0	0	0	0	0	0	0	0	0	0	0	0	0	9	0	0	0	0	0	0	0	0	0	0	0	0	0	0	0	0	0	0	0	0	0	0	0	0	0	0	0	0	0	0	0	0	0	0	0	0	0	0	0	0	0	0	0	0	0	0	0	0	0	0	0	0	0	0	0	0	0	0	0	0	0	0	0	0	0	0	0	0	0	0	0	0	0	0	0	0	0	0	0	0	0	0	0	0	0	0	0	0	0	0	0	0	0	0	0	0	0	0	0	0	0	0	0	0	0	0	0	0	0	0	0	0	0	0	0	8	0	0	0	0	0	0	0	0	0	0	0	0	0	0	0	0	0	0	0	3	0	0	8	0	0	0	0	0	0	0	0	0	0	0	0	0	0	0	0	0	0	0	0	0	0	0	0	0	8	0	0	8	0	0	0	0	0	0	0	0	0	0	0	0	0	0	0	0	0	0	0	0	0	0	0	0	0	0	8	0	0	0	0	0	8	1	0	0	0	0	0	0	0	0	0	0	0	0	0	0	0	0	0	0	0	0	0	0	0	0	0	0	0	0	0	0	8	0	0	0	0	0	0	0	0	0	0	0	0	0	0	0	0	0	0	0	0	0	0	0	0	0	0	0	0	0	0	0	0	0	0	0	0	0	0	0	0	0	0	0	0	0	0	0	8	0	0	0	0	0	8	0	0	0	0	0	0	0	0	0	0	0	0	0	0	0	0	0	0	0	0	0	0	8	0	0	4	0	0	0	0	0	0	0	0	0	0	0	0	0	0	0	0	0	0	0	0	0	0	0	0	0	0	0	0	0	0	8	0	0	0	0	0	0	0	0	0	0	0	0	0	0	0	0	0	0	0	0	0	0	0	0	0	0	0	0	0	0	0	0	0	0	0	0	0	0	0	0	0	0	0	0	0	0	0	0	0	0	0	0	0	0	0	0	0	0	0	0	0	0	0	0	0	0	0	0	0	0	0	0	0	0	0	0	0	0	0	0	0	0	0	0	0	0	0	0	0	0	0	0	0	0	0	0	0	0	0	0	0	0	0	7	0	2	0	0	0	0	0	7	0	0	0	0	0	7	0	0	0	0	0	0	0	0	0	0	0	0	0	0	0	0	0	0	0	0	0	0	0	0	0	0	0	0	0	0	0	0	0	0	0	0	0	0	0	0	0	0	0	0	0	0	0	0	0	0	0	0	0	0	0	0	0	0	0	0	0	0	0	0	0	0	0	0	7	0	0	0	0	0	0	0	0	0	0	0	0	0	0	0	0	0	0	7	0	0	0	0	0	0	0	7	0	0	0	0	0	0	0	0	0	0	0	0	0	0	0	0	0	0	0	0	0	0	0	0	0	0	0	0	0	0	0	0	0	0	0	0	0	0	0	0	0	0	0	0	0	0	0	0	0	0	0	0	0	0	0	0	0	0	0	0	0	0	0	0	0	0	0	0	0	0	0	0	0	0	0	0	0	0	0	0	0	0	0	0	0	0	0	0	0	0	0	0	0	0	0	0	0	0	0	6	0	0	0	0	0	0	0	0	0	0	0	0	0	0	0	0	0	7	0	0	0	0	0	0	0	0	0	0	0	0	0	0	0	0	0	0	0	0	0	0	0	0	0	0	0	0	0	0	0	0	0	0	0	0	0	0	0	0	0	0	0	0	0	0	0	0	0	0	0	0	0	0	0	0	0	0	0	0	0	0	0	0	0	0	0	0	0	0	0	0	0	0	0	0	0	0	0	0	0	0	0	0	0	0	0	0	0	0	0	0	0	0	0	0	0	0	0	0	0	0	0	0	0	1	0	0	0	0	0	0	0	0	0	0	0	0	0	0	0	0	0	0	0	0	0	0	0	0	0	0	0	0	0	0	0	0	0	0	0	0	0	0	0	0	0	0	0	0	0	4	0	0	0	0	0	0	0	0	0	0	0	0	0	0	0	0	0	0	0	0	6	0	0	0	0	0	0	0	0	0	0	0	0	0	0	0	0	0	0	6	0	0	0	0	0	0	0	0	0	6	0	0	0	0	0	0	0	0	0	0	0	0	0	0	0	0	0	0	0	0	0	0	0	0	0	0	0	0	0	0	0	0	0	0	0	0	0	0	0	0	0	0	0	0	0	0	0	0	0	6	0	0	0	0	0	0	0	0	0	0	0	0	0	0	0	0	0	0	0	0	0	0	0	0	0	0	0	0	2	0	0	0	0	0	0	0	0	0	0	0	0	0	0	0	0	0	0	0	0	6	0	0	0	0	0	0	0	0	0	0	0	0	0	0	0	0	0	0	0	0	0	0	0	0	0	0	0	0	0	0	0	0	0	0	0	0	0	0	0	0	0	0	0	0	0	0	5	0	0	0	0	0	0	0	0	0	0	0	0	0	0	0	0	0	0	0	0	0	0	0	0	0	0	0	0	0	0	0	0	6	0	0	0	0	0	0	0	0	0	0	0	0	0	0	0	0	6	0	0	0	0	0	0	0	0	0	0	0	0	0	0	0	0	0	0	0	0	0	0	0	0	0	0	0	0	0	0	0	6	0	0	0	0	0	0	0	0	0	0	0	0	0	0	0	0	0	0	0	0	0	0	0	0	0	0	0	0	0	0	0	0	0	0	0	0	0	0	0	6	0	0	0	0	0	0	0	0	0	0	0	0	3	0	0	0	0	0	0	0	0	0	6	0	0	0	0	0	0	0	0	0	0	0	0	0	0	0	0	0	0	0	0	0	0	0	0	0	0	0	0	0	0	0	0	0	6	0	0	0	0	0	0	0	0	0	0	0	0	0	0	0	0	0	0	0	0	0	0	0	0	0	0	0	0	0	0	0	0	0	0	0	0	0	0	0	0	6	0	6	0	0	0	0	0	0	0	0	0	0	0	0	0	0	0	0	0	0	0	0	0	0	0	0	6	0	0	0	0	0	0	0	0	0	0	0	0	0	0	0	0	0	0	6	3	0	0	0	0	0	0	0	0	0	0	0	0	0	0	0	0	0	0	0	0	0	0	0	0	0	0	0	0	0	0	0	0	0	0	0	0	0	0	0	0	0	0	5	0	0	0	0	0	0	0	0	0	0	0	0	0	0	0	0	0	0	0	0	0	0	0	0	0	0	0	0	0	0	5	0	0	0	0	0	0	0	0	0	0	0	0	0	0	0	0	0	0	0	0	0	0	0	0	0	0	0	0	0	0	0	0	0	0	0	0	0	0	0	0	0	0	0	0	0	0	0	0	0	0	0	0	0	0	0	5	0	0	0	0	0	0	0	0	5	0	0	0	0	0	0	0	5	0	0	0	0	0	0	0	0	0	0	0	0	0	0	0	0	0	0	0	0	0	0	0	5	0	0	0	0	0	0	0	0	0	0	0	0	0	0	0	0	0	0	0	0	0	0	0	0	0	0	0	0	0	0	0	0	0	0	0	0	0	0	0	0	0	0	0	0	0	5	5	0	0	0	0	0	0	0	0	0	0	0	0	0	0	0	0	0	0	0	0	0	0	0	0	0	0	0	0	0	0	0	0	0	0	0	0	0	0	0	0	0	0	0	0	0	0	0	0	0	0	0	0	0	0	0	0	0	0	0	0	0	0	0	0	0	0	0	0	0	0	0	0	0	0	0	0	0	0	0	0	0	0	0	0	0	0	0	0	0	0	0	0	0	0	0	0	0	0	0	0	0	0	0	0	0	0	0	0	0	0	0	0	0	0	0	0	0	0	0	5	0	0	0	0	0	0	0	0	0	0	0	0	0	0	0	0	0	0	0	0	0	0	0	0	0	0	0	0	0	0	0	0	0	0	0	0	0	0	0	0	0	0	0	0	0	0	0	0	0	0	0	0	0	0	0	0	0	0	0	0	0	0	0	5	5	0	0	0	0	5	0	0	0	0	0	0	0	0	0	0	0	0	0	0	0	0	0	0	0	0	5	0	0	0	0	0	0	0	0	0	0	0	0	0	0	0	0	0	0	0	0	0	0	0	0	0	0	0	0	0	0	0	0	0	0	0	0	0	0	0	0	0	0	0	0	0	0	0	0	0	0	0	0	0	0	0	0	0	0	0	0	0	0	0	0	0	0	0	0	0	0	0	0	0	0	0	0	0	0	0	0	0	0	0	0	0	5	0	0	0	0	0	0	0	0	0	0	0	0	0	0	0	0	0	0	0	0	0	0	0	0	0	0	0	0	0	0	0	0	0	5	0	5	0	0	0	0	0	0	0	0	0	0	0	0	0	0	0	0	0	0	0	0	0	0	0	0	0	0	0	0	0	0	0	0	0	0	0	0	0	0	0	0	0	0	0	0	0	0	0	0	0	0	0	0	5	0	0	0	0	0	0	0	0	0	0	0	0	0	0	0	0	0	0	0	0	0	0	0	0	0	0	0	0	0	0	0	0	0	0	0	0	0	0	0	0	3	0	0	0	0	0	0	0	0	0	0	0	0	0	0	0	0	0	0	0	0	0	0	0	0	0	0	0	0	0	0	0	0	0	4	0	0	0	0	0	0	0	0	0	0	0	0	0	0	0	4	0	0	0	0	0	0	0	0	0	0	0	0	0	0	0	0	0	0	0	4	0	0	0	0	0	0	0	0	0	0	0	0	0	0	0	0	0	0	4	0	0	0	0	0	0	0	0	0	0	0	4	0	0	0	0	0	0	0	0	0	0	0	0	0	0	0	0	0	0	0	0	0	0	0	0	0	0	0	0	0	0	0	0	0	0	0	0	0	4	0	0	0	0	0	0	0	0	4	0	0	0	0	0	0	0	0	0	0	0	0	0	0	0	0	0	0	0	0	0	0	0	0	0	0	0	0	0	0	0	0	0	0	0	0	0	0	0	0	0	0	0	0	0	0	0	0	0	0	0	0	0	0	0	0	0	0	0	0	0	0	0	0	0	0	0	0	0	0	0	0	0	0	0	0	0	0	0	0	0	0	0	0	0	0	0	0	0	0	0	0	0	0	0	0	0	0	0	0	0	0	0	0	0	0	0	0	0	0	0	0	0	0	0	0	0	0	0	0	0	0	0	0	0	0	0	0	0	0	0	0	0	0	0	0	0	0	0	0	0	0	0	0	0	0	0	0	0	0	0	0	0	0	0	0	0	0	0	0	0	0	0	0	0	0	0	0	0	0	0	0	0	0	0	0	0	0	0	0	0	0	0	0	0	0	0	0	0	0	0	0	0	0	0	4	0	0	0	0	0	0	0	0	0	0	0	0	0	0	0	0	0	0	0	0	0	0	0	0	0	0	0	0	0	0	0	0	0	0	0	0	0	0	0	0	0	0	0	0	0	0	0	0	0	0	0	0	0	0	0	0	0	0	0	0	0	0	0	0	0	0	0	0	4	0	0	0	0	0	0	0	0	0	0	0	0	0	0	0	0	0	0	0	0	0	0	0	0	0	0	0	0	0	0	0	2	0	0	0	1	0	0	0	0	0	4	0	0	0	0	0	0	0	0	0	0	0	0	0	0	0	4	0	0	0	0	0	0	0	0	0	0	0	0	0	0	0	0	0	0	0	0	0	0	0	0	0	0	0	0	0	0	0	4	0	0	0	0	0	0	0	0	0	0	0	0	0	0	0	0	0	0	0	0	0	0	0	0	0	0	0	0	0	0	0	0	0	0	0	0	0	0	0	0	0	0	0	0	0	0	0	0	4	0	0	0	0	0	0	0	0	0	0	0	0	0	0	0	0	0	0	0	0	0	0	0	0	0	0	0	0	0	4	0	0	0	0	0	0	0	0	0	0	0	0	0	4	0	0	0	0	0	0	0	0	0	0	0	0	0	0	0	0	0	0	0	0	0	0	0	0	0	0	0	0	0	0	0	0	0	0	0	4	0	0	0	0	0	0	0	0	4	0	0	0	0	0	0	0	0	0	0	0	0	0	0	0	0	0	0	0	0	0	0	4	0	0	0	0	0	0	0	0	0	0	0	0	0	0	0	0	0	0	0	0	0	0	0	4	4	0	0	2	0	0	0	0	0	0	4	0	0	0	0	0	0	0	0	0	0	0	0	0	0	0	0	0	0	0	0	0	0	0	0	0	0	0	0	0	0	0	0	0	0	3	0	0	0	0	0	0	0	0	0	0	0	0	0	0	0	0	0	0	0	0	0	0	0	0	0	0	0	0	0	0	0	0	0	0	0	0	0	0	0	0	0	0	0	0	0	0	3	0	0	0	0	0	0	0	0	0	0	0	0	0	3	0	0	0	0	0	0	0	0	0	0	0	0	0	0	0	0	0	0	0	0	0	0	0	3	0	0	0	0	0	0	0	0	0	0	0	0	0	0	0	0	0	0	0	0	0	0	0	0	0	0	0	0	0	0	0	0	0	0	0	0	0	0	0	0	0	0	0	0	0	0	0	0	0	0	0	0	0	0	0	0	0	0	0	0	3	0	0	0	0	0	0	0	0	0	0	0	0	0	0	0	0	0	0	0	0	0	0	0	0	0	0	0	0	0	0	0	0	0	0	0	0	0	0	0	0	0	0	0	0	0	0	0	0	0	0	0	0	0	0	0	0	0	0	0	0	0	0	0	0	0	0	0	0	0	0	0	0	0	0	3	0	0	0	0	0	0	0	0	0	0	0	0	0	0	0	0	0	0	0	0	0	0	0	0	0	0	0	0	0	0	0	0	0	0	0	0	0	0	0	0	0	0	0	0	0	0	0	0	0	0	3	0	0	0	0	0	0	0	0	3	0	0	0	0	0	0	0	0	0	0	0	0	0	0	0	0	0	0	0	3	0	3	0	0	3	0	0	0	0	0	0	0	0	0	0	0	0	0	0	0	0	0	0	0	0	0	0	0	0	0	0	0	0	0	0	0	0	0	0	0	0	0	0	0	0	0	3	0	0	0	0	0	0	0	0	3	0	0	0	0	0	0	0	0	0	0	0	0	0	0	0	0	0	0	0	0	0	0	0	0	0	0	0	0	0	0	0	0	3	0	0	0	0	0	0	0	0	0	0	0	0	3	0	0	0	0	0	0	0	0	0	0	0	0	0	0	0	0	0	0	0	0	0	0	0	0	0	0	0	0	0	0	0	0	0	0	0	0	0	0	0	0	0	0	0	0	0	0	0	0	0	0	0	0	0	0	0	0	0	0	0	0	0	0	0	0	0	0	0	0	0	0	0	0	0	0	0	0	0	0	0	3	0	0	0	0	0	0	0	0	0	0	0	0	0	0	0	0	0	0	0	0	0	0	0	0	0	0	0	0	0	0	0	0	0	0	0	0	0	0	0	0	0	0	0	0	0	0	0	0	3	0	0	0	0	0	0	0	0	0	3	0	0	0	0	0	0	0	0	0	0	0	0	0	0	0	0	0	0	0	0	0	0	0	0	0	0	0	0	0	0	0	0	0	0	0	0	0	0	0	0	0	0	0	0	0	0	0	0	0	0	3	0	0	0	0	0	0	0	0	0	0	0	0	0	0	0	0	0	0	0	0	0	3	0	0	0	0	0	0	0	0	0	0	3	0	0	0	0	0	0	0	0	0	0	0	0	0	0	0	0	0	0	0	0	0	0	0	0	0	0	0	0	0	0	0	0	0	0	0	0	0	0	0	0	0	0	0	0	0	0	3	0	0	0	0	0	0	0	0	0	0	0	0	0	0	0	0	0	0	0	0	0	0	0	0	0	0	0	0	0	0	0	0	0	0	0	0	0	0	0	0	0	0	0	0	0	0	0	0	0	0	0	0	0	0	0	3	0	0	0	0	0	0	0	0	0	0	0	0	0	0	0	0	0	0	0	0	0	0	0	0	0	0	0	3	0	0	0	0	0	0	0	0	0	0	0	3	0	0	0	0	0	0	0	0	0	0	0	0	0	0	0	0	0	0	0	0	0	0	0	0	0	0	0	0	0	0	0	0	0	0	0	0	0	0	0	0	0	0	0	0	0	0	0	0	0	0	0	0	0	0	0	0	0	0	0	0	0	0	0	0	0	0	0	0	0	0	0	0	0	0	0	0	0	0	0	0	0	0	0	0	0	0	0	0	0	3	0	0	0	0	0	0	0	0	3	0	0	0	0	0	0	0	0	0	0	0	0	0	0	0	0	0	0	0	0	0	0	0	0	0	0	0	0	0	0	0	0	0	0	0	0	0	2	0	0	0	0	0	0	0	0	0	0	0	0	0	0	0	0	0	0	0	2	0	0	0	0	0	0	0	0	0	0	0	0	0	0	0	0	0	0	0	0	0	0	2	0	0	0	0	2	0	0	0	0	0	0	0	0	0	0	0	0	0	0	0	0	0	0	0	0	0	0	0	0	2	0	0	0	0	0	0	0	0	0	0	0	0	0	0	0	0	0	0	0	0	0	0	0	0	0	0	0	0	0	0	0	0	0	0	0	0	0	0	0	0	0	0	0	0	0	0	0	0	0	0	0	0	0	0	0	0	2	0	0	0	0	0	0	0	0	0	0	0	0	0	0	0	0	0	0	0	0	0	0	0	0	0	0	0	0	0	0	0	0	0	0	0	0	0	0	0	0	0	0	0	0	0	0	0	0	2	0	0	0	0	0	0	0	0	0	0	0	0	0	0	0	0	0	0	0	0	0	0	0	0	0	0	0	0	0	0	0	0	0	0	0	0	0	0	0	0	0	0	0	0	0	0	0	0	0	0	0	0	0	0	0	0	0	0	0	0	0	0	0	0	0	0	0	0	0	0	0	2	0	0	0	0	0	0	0	0	0	0	0	0	0	0	0	0	0	0	0	0	0	0	0	0	0	0	0	0	0	0	0	0	0	0	0	0	0	0	0	0	0	0	0	0	0	0	0	0	0	0	0	0	0	0	0	0	0	0	0	0	0	0	0	0	0	0	0	0	0	0	0	0	0	0	0	0	0	0	0	0	0	0	0	0	0	0	0	0	0	0	2	0	0	0	0	0	0	0	0	0	0	0	0	0	0	0	0	0	0	0	0	0	0	0	0	0	0	0	0	0	0	0	0	0	0	0	0	0	0	0	0	0	0	0	0	0	0	0	0	0	0	0	0	0	0	0	0	0	0	0	0	0	0	0	0	0	0	0	0	0	0	0	0	0	0	0	0	0	0	0	0	0	0	0	0	0	0	0	0	0	0	0	0	0	0	0	0	2	0	0	0	0	0	0	0	0	0	0	0	0	0	0	0	0	0	0	0	0	0	0	0	0	0	0	0	0	0	0	0	0	0	2	0	0	0	0	0	0	0	0	0	0	0	0	2	0	0	0	0	0	0	0	0	0	0	0	0	0	0	0	0	0	0	0	0	2	0	0	0	0	0	0	0	0	0	0	0	0	0	0	0	0	0	0	0	0	0	0	0	0	0	2	0	0	0	0	0	0	0	0	0	0	0	0	0	0	0	0	0	0	0	0	2	0	0	0	0	0	0	0	0	0	0	0	0	0	0	0	0	0	0	0	0	0	0	0	0	0	0	0	0	0	0	0	0	0	0	0	0	0	0	0	0	0	0	0	0	0	0	0	0	0	0	0	0	0	0	0	0	0	2	0	0	0	0	0	0	0	0	0	0	0	0	0	0	0	0	0	0	0	0	0	0	0	0	0	0	2	0	0	0	0	0	0	0	0	0	0	0	0	0	0	0	0	0	0	0	0	0	0	0	0	0	0	0	0	0	0	0	0	0	0	0	0	0	0	2	0	0	2	0	2	0	0	0	0	0	0	0	0	0	0	0	0	0	0	0	0	0	0	0	0	0	0	0	0	0	0	0	0	0	0	0	0	0	0	0	0	0	0	0	0	0	0	0	0	0	0	0	0	0	0	0	0	0	0	0	0	0	0	0	0	0	0	0	0	0	0	0	0	0	0	0	0	0	2	0	0	0	0	0	0	0	0	0	0	0	0	0	0	0	0	0	0	0	0	0	0	0	0	0	0	0	0	0	0	0	0	0	0	0	0	0	0	0	0	0	0	0	0	0	0	0	0	0	0	0	0	0	0	0	0	0	0	0	0	0	0	2	0	0	0	0	0	0	0	0	0	0	0	0	0	0	0	0	0	0	0	0	0	0	0	0	1	0	0	0	2	0	0	0	0	0	0	0	0	0	0	0	0	0	0	0	0	0	0	0	0	0	0	0	0	0	0	0	0	0	0	0	0	0	0	0	0	0	0	0	0	2	0	0	0	2	0	0	0	0	0	0	0	0	0	0	0	0	0	0	0	0	0	0	0	0	0	0	0	0	0	0	0	0	0	0	0	0	0	0	0	0	0	0	0	0	0	0	0	0	0	0	0	0	0	0	0	0	0	0	0	0	0	0	0	0	0	0	0	0	0	0	0	0	0	0	0	0	0	0	0	0	0	0	0	0	0	2	0	0	0	0	0	0	0	0	0	0	0	0	0	0	0	0	0	0	0	0	0	0	0	0	0	0	0	0	0	0	0	0	0	0	0	0	2	0	0	0	0	0	0	0	0	0	0	0	0	0	0	0	0	0	0	0	0	0	0	0	0	0	0	0	0	0	0	0	0	1	0	0	0	0	0	0	0	0	0	0	0	0	0	0	0	0	1	0	0	0	0	0	0	0	0	0	0	0	0	0	0	0	0	0	0	0	0	0	0	0	0	0	0	0	0	0	0	0	0	0	0	0	0	0	0	0	0	0	0	0	0	0	0	0	0	0	0	0	0	0	0	0	0	0	0	0	0	0	0	0	0	0	0	0	0	0	0	0	0	0	0	0	0	0	0	0	0	0	0	0	0	0	1	0	0	0	0	0	0	0	0	0	0	0	0	0	0	0	0	0	0	0	0	0	0	0	0	0	0	0	0	0	1	0	0	0	0	0	0	0	0	0	0	0	0	0	0	0	0	0	0	0	0	0	0	0	0	0	0	0	0	0	0	0	0	1	0	0	0	0	0	0	0	0	0	0	0	0	0	0	0	0	0	0	0	0	0	0	0	0	0	0	0	0	1	0	0	0	0	0	0	0	0	0	0	0	0	0	0	0	0	0	0	0	0	0	0	0	0	0	0	0	0	0	0	0	0	0	0	0	0	0	0	0	0	0	0	0	0	0	0	0	0	0	0	0	0	0	0	0	0	0	0	0	0	0	0	0	0	0	0	0	0	0	0	0	0	0	0	0	0	0	0	0	0	0	0	0	0	0	0	0	0	0	0	1	0	0	0	0	0	0	0	0	0	0	0	0	0	0	0	0	0	1	0	0	0	1	0	0	0	0	0	0	0	0	0	0	0	0	0	0	0	0	0	0	0	0	0	0	0	0	0	0	0	0	0	1	0	0	0	0	0	0	1	0	0	0	0	0	0	0	0	0	0	0	0	0	0	0	0	0	0	0	0	0	0	0	0	0	0	0	0	0	1	1	0	0	0	0	0	0	0	0	0	0	0	0	0	0	0	0	0	0	0	0	0	0	0	0	0	0	0	0	0	0	1	0	0	1	0	0	0	0	0	0	0	0	0	0	0	0	0	0	0	0	0	0	0	0	0	0	0	0	0	0	0	0	0	0	0	0	0	0	0	0	0	0	0	0	0	0	0	0	0	0	0	0	0	0	0	0	0	0	0	0	0	0	0	0	0	0	0	0	0	0	0	0	0	0	0	0	0	0	0	0	0	0	0	0	0	0	0	0	0	0	1	0	0	0	0	0	0	0	0	0	0	0	0	0	0	0	0	0	0	0	0	0	0	0	0	0	0	0	0	0	0	0	0	0	0	0	0	0	0	0	0	0	0	0	0	0	0	0	0	0	0	0	0	0	0	0	0	0	0	0	0	0	0	0	0	0	0	0	0	0	0	0	0	0	0	0	0	0	0	0	0	0	0	0	0	0	0	0	0	0	1	0	0	0	0	0	0	0	0	0	0	0	0	0	0	0	0	0	0	0	0	0	0	0	0	0	0	0	1	0	0	0	0	0	0	0	0	0	0	0	0	0	0	0	0	0	0	0	0	0	0	0	0	0	0	0	0	0	0	0	0	0	0	0	0	0	0	0	1	0	0	0	0	0	0	0	0	0	0	0	0	0	0	0	0	0	0	0	0	0	0	0	0	0	0	0	0	0	0	0	0	0	0	0	0	0	0	0	0	0	0	0	0	0	0	0	0	0	0	0	0	1	0	0	0	0	0	0	0	0	0	0	0	0	0	0	0	0	0	0	0	0	0	0	0	0	0	0	0	0	0	0	0	0	0	0	0	0	0	1	0	0	0	0	0	1	0	0	0	0	0	0	0	0	0	0	0	0	0	0	0	0	0	0	0	0	0	0	0	0	0	1	1	0	0	0	0	0	0	0	0	0	0	0	0	0	0	0	0	0	1	0	0	0	0	0	0	0	0	0	0	0	0	0	0	0	0	0	0	0	0	0	0	0	0	0	0	0	0	0	0	0	0	0	0	0	0	0	0	0	0	0	0	0	0	0	0	0	0	0	0	0	0	0	0	0	0	0	0	0	0	0	0	0	0	0	0	0	0	0	0	0	0	0	0	0	0	0	0	0	0	0	0	0	0	0	1	0	0	0	0	0	0	0	0	0	0	0	0	0	0	0	0	0	1	0	0	0	0	0	0	0	0	0	0	0	0	0	0	0	0	0	0	0	0	0	0	0	0	0	0	0	0	0	0	0	0	0	0	0	0	1	0	0	0	0	0	0	0	0	0	0	0	0	0	0	0	0	0	0	0	0	0	0	0	0	0	0	1	0	0	0	0	0	1	0	0	0	0	0	0	1	0	0	0	0	0	0	0	0	0	0	0	0	0	1	0	0	0	0	0	1	0	0	0	0	0	0	0	0	0	0	0	0	0	0	0	0	0	0	0	0	0	0	0	0	0	0	0	0	0	0	0	0	0	0	0	0	0	0	0	0	0	0	0	0	0	0	0	0	0	0	0	0	0	0	0	0	0	0	0	0	0	0	0	0	0	0	0	0	0	0	0	0	0	0	0	0	0	0	0	0	0	0	0	0	0	0	0	0	0	0	0	0	0	0	0	1	0	0	0	0	0	0	0	0	0	0	0	0	0	1	0	0	0	0	0	0	0	0	0	0	0	0	0	0	0	1	0	0	0	0	0	0	0	0	0	0	0	0	1	0	0	0	0	0	0	0	0	0	0	0	0	0	0	0	1	0	0	0	0	0	1	0	0	0	0	0	0	0	0	0	0	0	0	0	0	0	0	0	0	0	0	0	0	0	0	0	1	0	0	0	0	0	0
OHG-54_S208	soil	N1	Nat	soil	23	290	0	25	4	2	0	0	28	0	56	8	8	131	0	0	0	0	28	0	0	0	4	11	0	0	25	0	20	10	0	0	0	18	3	0	0	0	0	0	0	0	0	0	0	0	26	9	40	0	52	0	0	0	0	15	63	25	0	20	0	0	50	0	24	0	0	0	9	0	0	0	8	17	0	0	0	34	7	0	8	0	0	0	22	51	33	0	0	0	0	27	0	0	0	0	0	26	0	0	0	30	0	12	0	13	0	0	0	0	0	0	0	0	0	0	15	0	0	0	0	20	0	0	0	0	9	0	0	0	0	0	0	15	23	0	0	0	0	0	0	0	44	0	0	0	0	0	5	0	0	0	0	0	0	0	0	0	0	0	0	0	0	5	0	9	0	0	0	0	0	0	0	37	0	0	0	0	0	0	0	4	0	0	0	0	0	0	0	0	0	6	17	0	0	9	0	0	0	0	21	0	21	0	0	0	9	0	0	0	0	0	0	5	0	0	4	0	0	0	0	0	56	0	0	11	0	0	0	0	0	0	0	0	0	5	0	0	0	0	0	0	0	0	0	0	0	7	0	0	0	10	0	0	0	0	0	0	0	0	21	30	0	81	0	35	0	0	0	0	0	23	0	6	0	0	0	0	0	30	0	0	0	13	0	0	0	2	0	0	0	6	0	41	0	0	0	0	0	0	0	8	11	2	0	0	21	0	0	0	0	0	0	0	33	0	0	0	0	0	0	0	0	0	0	0	0	0	0	0	0	0	0	0	0	0	0	0	0	0	0	0	0	0	0	0	0	0	0	0	0	0	0	0	0	0	11	0	0	0	0	0	0	0	0	0	0	0	0	0	0	0	0	0	0	0	0	0	9	0	0	0	13	0	0	0	0	0	16	0	0	0	0	0	0	0	0	0	0	0	0	0	0	0	35	0	0	25	0	0	0	0	0	7	0	0	0	0	11	0	0	0	0	0	0	0	0	0	7	0	20	0	0	0	0	0	0	0	0	0	0	12	0	0	0	0	0	0	0	0	0	0	0	0	0	0	0	0	0	0	0	13	0	0	3	0	0	0	0	0	0	8	0	0	20	0	0	0	0	0	0	0	0	0	0	0	0	0	0	0	0	0	20	0	0	0	0	0	0	0	0	0	0	0	0	0	0	0	25	0	21	0	0	0	0	0	0	0	0	0	0	15	0	0	0	0	25	0	0	0	0	0	0	7	0	0	0	0	0	23	0	0	0	0	0	0	0	0	0	0	0	0	0	0	0	0	0	7	0	0	0	0	0	0	30	0	12	0	0	0	0	0	0	0	0	12	0	24	0	0	0	0	0	0	0	0	28	0	0	0	0	10	0	27	0	0	0	0	0	20	0	0	0	0	0	11	0	0	14	0	0	0	0	0	0	15	0	0	15	0	0	0	0	0	0	0	0	0	0	0	0	0	0	49	0	0	0	0	0	0	0	3	0	0	0	0	0	0	0	0	0	0	0	0	0	0	0	0	0	0	25	0	0	6	0	1	0	0	0	0	0	0	0	0	0	0	0	0	0	0	0	0	0	0	0	7	24	0	0	0	0	0	0	0	0	0	0	0	0	0	0	0	0	0	0	0	0	0	0	0	0	0	0	0	0	0	0	2	0	0	0	0	0	10	0	0	0	0	0	0	0	0	0	0	0	14	0	15	0	0	0	0	0	0	0	0	0	0	0	0	0	0	12	0	0	4	0	0	0	0	0	0	0	0	0	0	0	0	0	1	0	0	0	0	0	0	0	0	0	0	0	0	0	0	0	0	0	0	0	0	0	0	0	0	0	0	0	0	0	0	0	0	0	16	0	0	0	0	0	0	0	0	0	0	0	0	0	0	0	0	0	4	0	0	0	0	0	0	0	0	0	0	0	12	0	0	0	0	0	0	0	0	0	0	0	0	0	0	0	0	0	0	0	0	0	0	0	0	0	0	0	0	0	0	0	0	0	0	0	35	0	0	0	0	0	0	0	0	15	0	0	0	0	0	0	0	0	0	0	0	0	0	0	0	0	0	0	0	0	0	0	0	0	0	0	0	0	0	0	0	0	0	0	0	0	0	0	0	0	0	0	0	0	0	0	0	0	0	0	0	0	0	0	0	0	0	0	4	0	0	0	0	14	0	5	0	12	0	0	0	0	0	0	0	17	0	0	0	0	0	0	0	0	0	0	0	0	0	0	0	0	0	8	0	0	12	0	0	0	0	16	0	0	0	0	15	0	6	0	8	0	0	0	0	0	0	0	0	0	0	20	0	0	0	0	19	0	0	0	0	0	0	20	0	0	0	0	0	0	0	0	0	0	0	0	0	0	0	16	0	0	0	0	0	0	0	0	0	0	0	0	14	0	0	0	0	0	12	0	13	0	0	0	0	0	0	0	0	0	0	0	0	0	0	0	2	0	0	6	0	0	0	0	0	0	0	0	0	0	0	0	0	0	0	0	0	0	0	0	0	0	0	0	0	0	10	0	0	0	0	0	0	0	0	0	0	0	0	0	0	0	0	0	0	9	0	0	0	0	0	0	0	0	0	0	0	0	0	0	0	0	0	0	0	0	0	0	0	0	0	11	0	0	1	0	0	0	0	0	0	0	0	0	0	0	0	0	0	0	0	0	0	0	0	0	0	0	0	0	0	0	0	0	0	0	0	0	0	0	0	0	0	0	0	0	0	0	0	6	0	0	0	0	0	0	0	6	0	0	0	0	0	0	0	0	0	0	0	0	0	0	0	0	0	0	0	0	0	13	0	0	0	0	0	0	0	0	0	0	0	0	0	0	0	0	0	0	16	0	0	0	0	0	0	0	0	0	0	0	0	0	0	0	0	0	0	0	0	0	0	0	0	0	0	0	0	0	0	4	0	0	13	0	0	0	0	0	0	0	19	0	0	0	0	0	0	0	0	0	0	0	0	0	0	0	16	0	0	0	0	0	0	0	0	0	0	0	0	0	0	0	0	0	0	0	0	0	0	0	0	0	0	0	0	0	0	0	0	0	0	0	0	0	0	0	0	0	0	0	0	0	0	0	0	0	0	0	0	0	0	0	0	0	0	0	0	0	0	0	0	0	0	0	0	0	0	0	0	0	0	0	0	0	0	0	0	0	0	0	0	0	2	0	0	0	0	0	0	0	0	0	0	0	0	0	0	0	0	0	0	0	0	0	0	0	0	0	0	0	0	0	0	0	0	0	0	0	0	0	0	0	0	0	0	0	0	0	0	0	0	0	0	0	7	10	0	0	0	0	0	0	0	0	0	0	0	0	0	0	0	0	0	0	0	0	0	0	8	0	0	0	0	26	0	0	0	0	0	0	0	0	0	0	0	0	0	0	0	0	0	0	0	0	0	0	0	0	0	0	0	0	0	0	0	0	0	0	26	0	0	0	10	0	0	0	0	0	0	0	0	0	0	0	0	0	0	0	0	0	0	0	0	0	0	0	0	10	0	0	0	0	0	0	0	0	10	0	0	25	0	4	0	0	0	0	0	0	0	0	0	0	0	0	0	0	0	0	0	0	0	25	0	20	0	0	0	0	0	0	0	0	0	0	0	0	0	3	0	0	6	0	0	0	0	0	0	0	0	0	0	0	0	0	0	0	0	0	0	13	0	0	0	0	1	0	0	0	0	0	0	0	0	0	4	0	0	0	0	0	0	0	0	0	0	0	0	0	0	0	0	0	0	0	0	0	0	0	0	0	0	0	0	0	0	0	0	0	0	0	0	0	0	0	0	0	0	0	0	0	0	0	0	0	0	0	0	0	0	0	0	0	0	0	0	0	0	0	0	0	0	0	0	0	0	0	0	0	0	0	0	0	0	0	0	0	0	0	0	0	0	0	0	0	0	0	0	0	0	0	0	0	0	8	0	0	0	0	0	0	19	0	0	0	0	0	0	0	0	0	0	0	0	0	0	0	0	0	0	0	0	0	0	0	0	0	0	0	3	0	0	0	14	0	0	0	0	0	0	0	0	0	0	0	0	0	0	7	0	0	0	7	0	0	0	0	0	0	0	0	0	0	0	0	0	0	0	0	0	0	6	0	0	0	0	0	0	0	0	0	0	0	0	0	0	0	0	0	0	0	0	0	0	0	0	0	0	0	0	0	0	0	0	0	0	0	0	5	0	0	0	0	0	0	0	0	7	0	0	0	0	0	0	0	7	0	0	0	0	0	17	0	0	0	0	0	0	0	0	5	0	0	0	0	0	0	8	0	0	0	0	0	8	0	0	0	0	0	0	0	0	0	0	0	0	0	0	20	0	0	0	12	0	0	0	0	0	0	0	0	0	0	0	4	0	0	0	0	0	0	0	0	0	0	0	0	0	0	0	0	0	0	0	0	0	12	0	0	0	14	0	0	0	0	0	0	0	0	1	0	0	0	0	0	0	0	0	0	0	0	0	19	0	0	0	0	0	0	0	0	0	15	0	0	0	0	0	0	0	6	0	0	0	0	4	0	0	0	1	0	0	0	0	0	0	19	0	0	0	0	0	0	0	0	0	0	0	0	0	0	0	0	0	0	0	0	0	0	0	0	0	0	0	0	0	0	0	0	0	0	0	0	3	0	0	0	0	0	0	0	0	0	0	0	0	0	0	0	0	0	0	0	0	11	0	0	0	0	0	0	0	0	0	0	12	11	0	0	0	0	0	0	0	0	0	0	0	3	0	0	0	0	0	0	0	0	0	0	0	0	0	0	0	0	0	0	0	0	0	0	0	0	0	0	0	0	0	0	0	0	0	0	0	0	0	0	0	0	0	0	0	0	0	0	0	0	0	0	0	0	8	0	0	0	0	0	0	0	0	0	0	6	0	0	0	0	0	0	0	0	17	0	0	0	0	0	0	0	0	0	0	0	0	0	0	0	0	0	0	0	0	0	0	5	0	0	0	0	0	0	0	0	0	0	0	0	0	0	0	0	0	0	0	0	0	0	0	0	0	0	0	0	0	0	0	0	0	0	0	0	0	0	0	0	0	0	0	0	17	0	0	0	0	0	0	0	17	0	0	0	0	0	0	0	0	0	0	0	0	0	0	0	0	0	0	0	0	0	0	0	0	0	0	0	2	0	0	0	0	0	0	0	0	0	0	0	0	0	0	0	0	0	0	0	0	0	0	0	0	0	0	0	0	0	0	0	0	0	0	0	0	0	0	0	9	0	0	0	0	0	0	0	0	0	16	0	0	0	0	0	0	0	0	0	0	0	0	0	0	0	0	0	0	0	0	0	0	0	0	0	0	0	7	0	0	4	0	0	0	0	0	0	0	0	0	0	0	0	0	0	0	0	0	0	0	0	0	0	0	0	0	0	0	0	0	0	0	0	0	0	0	0	0	0	0	0	7	0	0	0	0	0	0	0	0	0	0	0	0	0	0	0	0	0	0	0	0	0	0	0	0	0	0	0	0	0	0	0	0	0	15	6	0	0	0	0	0	0	0	0	0	0	0	0	6	0	0	0	0	0	0	0	0	15	0	0	0	0	0	15	0	0	0	0	0	0	0	13	0	0	0	0	0	0	0	0	0	0	0	0	0	0	0	0	0	0	0	0	0	15	0	0	0	0	8	0	0	0	0	0	0	0	0	0	0	0	0	0	0	0	0	0	0	0	0	0	0	0	0	0	0	0	0	0	0	0	0	0	0	0	0	0	0	0	0	0	0	0	0	0	0	0	0	0	0	0	0	0	0	0	0	0	0	0	0	0	0	0	0	0	0	0	0	14	0	0	0	0	0	0	0	0	3	0	0	0	0	0	0	0	0	0	0	0	4	0	0	0	0	0	0	0	0	0	0	0	0	0	0	0	0	0	14	0	0	0	0	0	3	0	0	0	14	0	0	0	0	0	0	0	0	0	0	0	0	0	0	0	0	0	0	0	14	0	0	0	0	0	0	0	0	0	0	0	0	0	0	0	14	0	0	0	0	0	0	0	0	0	0	0	0	0	0	9	0	0	0	0	0	0	0	0	0	0	0	0	0	0	0	0	0	0	0	0	0	0	0	14	0	0	0	0	0	0	0	0	0	0	0	11	7	0	0	0	0	0	0	0	8	0	0	0	0	0	0	0	0	0	0	0	0	0	0	0	13	0	0	0	0	0	0	0	0	0	0	0	0	0	0	0	0	0	0	0	0	13	0	0	0	0	0	0	0	8	0	0	0	0	0	0	0	0	0	1	0	0	0	0	0	0	0	0	13	7	0	0	0	0	0	0	0	0	0	6	0	0	0	0	0	0	0	0	0	0	0	0	0	0	0	0	0	0	0	0	0	0	0	0	0	0	0	0	0	0	0	0	0	0	0	0	0	0	0	0	0	0	3	0	0	0	0	0	0	0	0	0	0	0	0	0	0	0	0	0	0	0	0	0	0	0	0	0	0	0	0	0	0	0	0	0	0	0	0	0	0	0	0	0	0	0	0	0	0	0	0	0	0	0	0	0	0	0	0	0	0	0	0	0	4	0	0	0	0	0	0	0	0	0	0	0	0	0	0	0	0	0	0	0	0	0	0	0	0	0	0	0	0	0	0	0	0	0	0	0	0	0	0	0	0	0	0	0	0	0	0	0	0	12	0	0	0	0	0	0	0	0	0	0	0	0	0	0	0	0	0	0	0	0	0	0	0	0	0	0	0	0	0	3	0	0	0	0	0	0	0	0	0	0	0	0	0	0	0	12	0	0	0	0	0	0	0	0	0	0	12	0	0	1	0	0	0	0	0	0	0	0	0	0	0	12	0	0	0	0	0	0	0	0	0	8	0	0	0	0	0	0	0	0	0	0	0	0	0	0	0	0	7	0	0	0	0	0	0	6	0	0	0	0	0	0	0	0	0	0	0	0	0	0	0	0	0	0	0	12	0	0	0	0	0	0	0	0	0	0	0	0	0	0	0	0	0	0	0	0	0	0	0	0	0	0	0	0	0	0	0	0	0	0	0	0	0	0	0	0	0	0	0	0	0	0	3	0	0	0	0	0	0	0	0	0	0	0	0	0	0	0	0	0	0	0	0	0	0	0	0	0	0	0	0	0	0	0	0	0	0	3	0	0	0	0	0	0	0	0	0	0	0	0	0	0	0	0	0	0	0	0	0	0	0	0	0	0	0	0	0	0	11	0	0	0	0	0	0	0	0	0	0	0	11	0	0	0	0	0	0	0	0	0	7	0	0	8	0	0	0	0	0	0	0	0	0	0	0	0	0	0	0	0	0	11	0	0	0	0	0	0	0	0	0	0	0	0	0	11	0	0	0	0	0	0	0	0	0	0	0	0	0	0	0	0	0	0	0	0	0	0	0	0	0	0	0	0	0	0	0	0	0	0	0	0	1	0	0	0	0	0	0	0	0	11	0	0	0	0	0	0	0	0	0	0	0	0	0	0	0	0	0	0	0	0	0	0	0	0	0	0	4	0	0	0	0	0	0	0	0	0	0	0	6	0	0	0	0	0	0	0	0	0	0	0	10	0	0	0	0	0	0	2	0	0	0	0	0	0	0	0	0	0	0	0	0	0	0	0	0	0	0	0	0	0	0	0	0	0	0	0	0	0	0	0	0	0	0	0	0	0	0	0	0	0	0	0	0	0	0	0	0	0	0	0	0	0	0	0	0	0	0	0	0	0	0	0	0	0	0	0	0	0	0	0	0	0	0	0	0	0	0	0	0	0	0	0	0	0	0	0	0	0	0	0	0	0	0	0	0	0	0	0	0	0	0	0	0	0	0	0	10	0	0	0	0	0	0	0	0	0	0	0	0	0	0	0	0	0	0	0	0	0	0	10	0	0	0	0	0	0	0	0	9	0	0	0	0	10	0	0	0	0	0	4	10	0	0	0	0	0	0	0	0	0	0	0	0	0	0	0	0	0	0	7	0	0	0	0	0	0	0	0	0	0	0	10	0	0	0	0	0	0	0	0	0	0	0	4	0	0	0	0	0	0	0	0	0	0	5	0	0	9	0	0	0	0	0	0	0	0	0	0	0	0	0	0	0	0	0	0	0	0	0	0	0	0	0	0	0	0	9	0	0	0	0	0	0	0	0	0	0	0	0	0	0	0	0	0	0	0	0	0	0	0	0	0	0	0	0	0	0	0	9	0	0	0	0	0	0	0	3	0	0	0	0	0	0	0	0	0	0	0	0	0	0	0	0	5	0	0	0	0	0	0	0	0	0	0	0	0	0	0	0	0	0	0	0	0	0	0	0	0	0	0	0	0	0	0	0	0	0	0	0	0	0	3	0	0	0	0	0	0	0	9	0	0	0	0	0	0	0	0	0	0	0	0	0	0	0	0	0	0	0	0	0	0	0	0	0	0	0	0	0	0	0	0	0	0	0	0	0	0	0	0	0	0	0	0	0	0	0	0	0	0	0	0	0	0	0	0	0	0	0	0	0	0	0	0	0	0	0	0	0	0	0	0	0	0	9	0	0	0	0	0	0	0	0	0	0	0	0	0	0	0	0	9	0	0	0	0	0	9	0	0	0	0	0	0	0	0	0	0	0	0	0	0	0	0	0	0	0	0	0	0	0	0	0	0	0	0	0	0	0	0	0	5	0	0	0	0	0	0	0	0	9	0	0	0	0	0	0	0	0	0	0	9	0	0	8	8	0	0	0	0	0	1	0	0	8	0	0	0	0	0	0	0	0	0	0	0	0	0	0	0	0	0	0	0	0	0	0	0	0	0	0	0	0	0	0	0	0	8	0	0	0	0	0	0	0	0	0	0	0	0	0	0	0	0	0	0	0	6	0	0	0	0	0	0	0	0	0	8	0	0	0	0	0	0	0	0	0	0	0	0	0	0	0	0	0	0	0	0	0	0	0	0	0	0	0	0	0	0	0	8	0	0	0	0	0	0	0	0	0	0	0	0	0	0	0	0	0	0	0	0	0	0	0	0	0	0	0	0	0	0	0	0	0	0	0	0	0	0	0	0	0	0	8	0	0	0	0	0	0	0	0	0	0	0	0	0	0	0	0	0	0	0	0	0	0	0	0	0	0	0	0	0	0	0	0	5	0	0	0	0	0	0	0	0	0	0	0	0	0	0	0	0	0	0	0	0	0	0	0	0	0	0	0	0	0	0	0	0	0	0	0	0	0	0	0	8	0	0	0	0	0	0	5	0	0	0	0	0	0	0	0	0	0	0	0	0	0	0	0	0	0	0	0	0	0	0	0	0	0	0	0	0	0	0	0	0	4	0	0	0	0	0	0	0	0	0	0	0	0	0	0	0	0	0	0	0	8	0	0	0	8	0	0	0	0	0	0	0	0	0	0	0	0	0	0	0	0	0	0	0	0	0	0	4	0	0	0	0	0	0	0	0	0	0	0	0	0	0	0	0	0	0	0	0	8	0	0	0	0	0	0	0	0	0	0	0	0	0	0	0	0	0	0	0	0	0	0	0	0	0	0	0	0	0	0	0	0	0	0	0	0	0	0	0	0	0	0	0	0	0	0	0	0	0	0	0	0	0	0	0	0	0	0	0	0	0	0	0	0	0	0	0	0	0	0	0	0	0	0	0	0	0	0	0	0	0	0	0	0	0	0	0	0	0	0	0	7	0	0	0	0	0	0	0	0	0	0	0	0	0	0	0	0	0	0	0	0	0	0	0	0	0	0	7	0	0	0	7	0	0	0	0	1	0	0	0	0	0	0	0	0	0	0	0	0	0	0	0	0	0	0	0	0	0	0	0	0	0	0	0	0	0	0	0	0	0	0	0	0	0	0	0	0	0	0	0	0	0	0	0	0	0	0	0	0	0	0	0	0	0	0	0	4	0	0	0	0	0	0	0	0	0	0	0	0	0	0	0	0	0	0	0	0	0	0	0	0	0	0	0	0	0	0	0	0	0	0	0	0	0	0	0	0	0	0	0	0	0	0	0	0	0	0	0	0	0	0	0	0	0	0	0	0	7	0	0	0	0	0	0	0	0	0	0	0	0	0	0	0	0	0	0	0	0	0	0	0	0	0	0	0	0	0	0	0	0	0	0	0	0	0	0	0	0	0	0	0	0	0	0	7	0	0	0	0	0	0	0	0	0	0	0	0	0	0	0	0	0	0	0	7	0	0	0	0	0	0	0	0	0	0	0	0	0	0	0	0	0	0	0	0	0	0	0	0	0	0	0	0	0	0	0	0	0	0	0	0	0	0	0	0	0	0	0	0	0	0	0	7	0	0	0	0	0	0	0	0	0	7	0	0	0	0	0	0	0	0	0	0	0	0	0	0	0	2	0	0	0	0	0	0	0	0	0	0	0	0	0	0	0	0	0	0	0	0	0	0	0	0	0	0	0	0	0	0	0	0	0	0	0	0	0	0	0	0	0	0	0	0	0	0	0	0	0	0	6	0	0	0	0	0	2	0	0	0	0	0	0	0	0	0	0	0	0	0	0	0	0	0	0	0	0	0	0	6	0	0	0	0	0	0	0	0	0	0	0	0	0	0	0	0	0	0	0	0	0	0	0	0	0	0	0	0	0	0	0	0	0	0	0	0	0	0	0	0	0	0	0	0	0	0	0	0	0	0	0	0	0	0	0	0	0	0	0	0	0	0	0	0	0	0	0	0	0	0	0	0	0	0	0	0	0	0	0	0	0	0	0	0	0	0	0	0	0	6	0	0	0	0	0	0	0	0	0	0	0	0	0	0	0	0	6	0	0	0	0	0	0	0	6	0	0	0	0	0	0	0	0	0	0	0	0	0	0	0	0	0	0	0	0	0	0	0	0	0	0	0	0	0	0	0	0	0	0	0	0	0	0	0	0	0	0	0	0	0	0	0	0	0	0	0	0	0	0	0	0	0	0	0	0	0	0	0	0	0	0	0	0	0	0	0	0	0	0	0	0	0	0	0	0	0	0	0	0	0	0	0	0	0	6	0	0	0	0	0	0	0	0	6	0	0	0	0	0	0	0	0	0	0	0	0	0	0	0	6	0	0	0	0	0	0	0	0	0	0	0	0	0	0	0	0	0	0	0	0	0	0	0	0	0	0	0	0	0	0	0	0	0	0	0	0	0	0	0	0	0	0	0	0	0	0	0	0	0	0	0	0	0	0	0	0	0	0	0	0	0	0	0	0	0	0	0	0	0	0	0	0	0	0	0	0	0	0	0	0	0	0	0	0	0	0	0	0	0	0	0	0	0	0	0	0	0	0	0	0	0	0	0	0	0	0	0	0	0	0	0	0	0	0	0	0	0	0	0	0	0	0	0	0	0	0	0	0	0	0	0	0	0	0	0	0	0	0	0	0	0	0	0	0	0	0	0	0	0	0	0	0	0	0	0	0	0	0	0	0	0	0	0	0	0	0	0	0	0	0	4	0	0	0	0	0	0	0	5	0	0	0	0	0	0	0	0	0	0	0	0	0	0	0	0	0	0	0	0	0	0	0	0	0	0	0	0	0	0	0	0	0	0	0	0	0	0	0	0	0	0	0	0	0	0	0	0	0	6	0	0	0	0	0	0	0	0	0	0	0	0	0	0	0	0	0	0	0	0	0	0	0	0	0	0	0	0	0	0	0	0	0	0	0	0	0	0	0	0	0	0	0	0	0	0	0	0	0	0	0	0	0	0	0	0	0	0	0	0	0	0	0	0	5	0	0	0	0	0	5	0	0	0	0	0	0	0	0	0	0	0	0	0	0	0	0	0	0	0	0	5	0	0	5	0	0	0	0	0	0	0	0	0	0	0	0	0	0	0	0	0	5	0	0	0	5	0	0	0	0	0	0	0	0	0	0	0	0	0	0	0	0	0	5	0	0	0	0	0	0	0	0	0	0	0	0	5	0	0	0	0	0	0	0	0	0	0	0	0	0	0	0	0	0	0	0	0	0	0	0	0	0	0	0	0	0	0	4	0	0	0	0	0	0	5	0	0	0	0	0	0	0	0	0	0	0	0	0	0	0	0	0	0	0	0	0	0	0	0	0	0	0	0	0	0	0	0	0	0	0	0	0	0	0	0	5	0	0	0	0	0	0	0	0	0	0	0	0	5	0	0	0	0	0	0	5	0	0	5	0	0	0	0	0	0	0	0	0	0	0	0	0	0	0	0	0	0	0	0	0	0	0	0	0	0	0	0	0	0	0	0	0	0	0	0	0	0	0	0	0	0	0	0	0	0	0	0	0	0	0	0	0	0	0	0	0	0	0	0	0	0	0	0	0	0	0	0	0	0	0	0	0	0	5	0	0	0	0	5	0	0	0	0	0	0	0	0	0	0	5	0	0	0	0	0	0	0	0	0	0	0	0	0	0	5	0	0	0	0	0	0	0	0	0	0	0	0	0	0	0	0	0	0	0	0	0	0	0	0	0	0	0	0	0	0	0	0	0	0	0	0	0	0	0	0	0	0	0	0	0	0	0	0	0	0	0	0	0	0	0	0	0	5	0	0	0	0	0	0	0	0	0	5	0	0	0	0	0	0	0	0	0	0	0	0	0	0	0	0	0	0	0	0	0	0	0	0	0	0	0	0	0	0	0	0	0	0	0	0	0	0	0	0	0	0	0	0	0	0	0	0	0	0	0	0	0	0	0	0	0	0	0	0	0	0	0	0	0	0	0	0	0	0	0	0	0	0	0	0	0	0	0	0	0	0	0	0	0	0	0	0	0	0	0	5	0	0	0	0	0	0	0	0	0	0	0	0	0	0	0	0	0	0	0	0	5	0	0	0	0	0	0	0	0	0	0	0	0	0	0	0	0	0	0	0	0	0	0	0	0	0	0	0	3	0	0	0	0	0	0	0	0	0	0	0	0	0	0	0	0	0	0	0	0	0	0	0	0	0	0	0	0	0	3	0	0	0	0	0	0	5	0	0	0	0	0	0	0	0	0	0	4	0	0	0	0	0	0	0	0	0	0	0	0	0	0	0	0	0	0	0	0	0	0	0	0	0	0	0	0	0	0	0	0	0	0	0	0	0	0	0	0	0	0	0	0	0	0	0	0	0	0	0	0	0	0	0	0	0	0	0	0	0	4	0	0	0	0	0	0	0	0	0	0	0	0	0	0	0	0	4	0	0	0	0	0	0	0	0	0	0	0	0	0	0	0	0	0	0	0	0	0	0	0	0	0	0	0	4	0	0	4	4	0	0	0	0	0	0	0	0	0	0	0	0	0	0	0	0	0	0	0	0	0	0	0	0	0	4	0	0	0	0	0	0	0	0	0	0	4	0	0	3	0	0	0	0	0	0	0	0	0	0	0	0	0	0	0	0	4	0	0	0	4	0	0	0	4	0	0	0	0	0	0	0	0	0	0	0	0	0	0	0	0	0	4	0	0	0	0	0	0	0	0	0	0	0	0	0	0	0	0	0	0	0	0	0	0	0	0	0	0	4	0	0	0	0	0	0	0	0	0	2	0	0	0	0	0	0	0	0	0	0	0	0	0	0	0	0	0	0	0	0	0	0	0	4	0	0	0	0	0	0	0	0	0	0	0	0	0	0	0	0	0	0	0	0	0	0	0	0	0	0	0	0	0	0	0	0	0	0	0	0	0	0	0	0	0	0	0	0	0	0	0	0	0	0	0	0	0	0	0	0	0	0	0	0	0	0	0	0	0	0	0	0	0	0	0	0	0	0	0	0	4	0	0	0	0	0	0	0	0	0	0	0	0	0	0	0	0	0	0	0	0	4	0	0	0	0	0	0	0	0	0	0	0	0	0	0	0	0	0	0	0	0	0	0	0	0	0	0	0	0	0	0	0	0	0	0	0	0	0	0	0	4	0	0	0	0	0	0	0	0	0	0	0	0	0	0	0	0	0	0	0	0	0	0	0	0	0	0	0	0	0	0	0	0	0	0	0	0	0	0	0	0	0	0	0	0	0	0	0	0	0	0	0	0	0	0	0	0	0	0	0	0	0	0	0	0	0	0	0	0	0	0	0	0	4	0	0	0	0	0	0	0	0	0	0	0	0	0	0	0	0	0	0	0	0	0	0	0	0	0	0	4	0	0	0	0	0	0	0	0	0	0	0	0	0	0	0	0	0	0	0	0	0	0	0	0	0	0	0	0	0	0	0	0	0	0	0	0	0	0	0	0	0	0	0	0	0	0	0	0	0	0	0	0	0	0	0	0	0	0	0	0	0	0	0	0	0	0	0	0	0	0	0	0	0	0	0	0	0	0	0	0	0	0	0	0	0	0	0	0	0	0	0	0	0	0	0	0	0	0	4	0	0	0	0	0	0	0	0	0	0	0	0	0	0	0	0	0	0	0	0	0	0	0	0	0	0	0	0	0	0	0	0	0	0	0	0	0	0	0	0	0	0	0	0	0	0	0	0	0	0	0	0	0	0	0	0	0	0	0	0	0	0	0	0	0	0	0	0	0	0	0	0	0	0	4	0	0	0	0	0	0	0	0	0	0	0	0	0	0	0	0	0	0	0	0	0	0	0	0	0	0	0	0	0	0	0	0	0	0	0	0	0	0	0	0	0	0	0	0	0	0	0	0	0	0	0	0	0	0	0	0	0	0	0	0	0	0	0	0	0	0	0	3	0	0	0	0	0	0	0	0	0	0	0	0	0	0	0	0	0	0	0	0	0	0	0	0	0	0	0	0	0	0	0	0	0	0	0	0	0	3	0	0	0	0	0	0	0	0	0	0	0	0	0	0	0	0	0	0	0	0	0	0	0	0	0	0	0	0	0	0	0	0	0	0	0	0	0	0	0	0	0	0	0	0	0	0	0	0	0	0	0	0	0	0	0	0	3	0	0	0	0	0	0	0	0	0	0	0	0	0	0	0	0	0	0	0	0	0	0	0	0	0	0	0	0	0	0	0	0	0	0	0	0	0	0	0	0	0	0	0	0	0	0	0	0	0	0	0	0	0	0	0	0	0	0	0	0	0	0	0	0	0	0	0	0	0	0	3	0	0	0	0	0	0	0	0	0	0	0	0	0	3	0	0	0	0	0	0	0	0	0	0	0	0	0	0	0	0	0	0	3	0	0	0	0	0	0	0	0	0	0	0	0	0	0	0	0	0	0	0	0	0	0	0	0	0	0	0	0	0	0	0	0	0	0	0	0	0	0	0	0	0	0	0	0	0	0	0	0	0	0	0	0	0	0	0	0	0	0	0	0	0	0	0	0	0	0	0	0	0	0	0	0	0	0	0	0	0	0	0	0	0	0	0	0	0	0	0	0	0	0	0	0	0	0	0	0	0	0	0	0	0	0	0	0	0	0	0	0	0	0	0	0	0	0	0	0	0	0	0	0	0	0	0	0	0	0	0	0	0	0	0	0	0	0	0	0	0	0	0	0	0	0	0	0	0	0	0	0	3	0	0	0	3	0	0	0	0	0	0	0	0	0	0	0	0	0	0	0	0	0	0	0	0	0	0	0	0	0	0	0	0	0	0	0	0	0	0	0	0	0	0	0	0	0	0	0	0	0	0	0	0	0	0	0	0	0	0	0	0	0	0	0	0	0	0	3	0	0	0	0	0	0	0	0	0	0	0	0	0	0	0	0	0	0	0	0	0	0	0	0	0	0	0	3	0	0	0	0	0	0	0	0	0	0	0	0	0	0	0	0	0	0	0	0	0	0	0	0	0	3	0	0	0	0	0	0	0	0	0	0	0	0	0	0	0	0	0	0	0	0	0	0	0	0	0	0	0	0	0	0	0	0	0	0	0	0	0	0	0	0	0	0	0	0	0	0	3	0	0	0	0	0	0	0	0	0	0	0	0	0	0	0	0	0	0	0	0	0	3	0	0	0	0	0	0	0	0	0	0	0	0	3	0	0	0	0	0	0	0	0	0	0	0	0	0	0	0	0	0	0	0	0	0	0	0	0	0	0	0	0	0	0	0	0	0	0	0	0	3	0	0	0	0	0	0	0	0	0	0	0	0	0	0	0	0	3	0	0	0	0	0	0	0	0	0	0	0	0	0	0	0	0	0	0	0	0	0	0	0	0	0	0	0	0	0	0	0	0	0	0	0	0	0	0	0	0	0	0	0	0	0	0	0	0	0	0	0	0	0	0	0	0	0	0	0	0	0	0	0	0	0	0	0	0	0	0	0	0	0	0	0	0	0	0	0	0	0	0	0	0	0	0	0	0	3	0	0	0	0	0	0	0	0	0	0	0	0	0	0	0	0	0	0	0	0	0	0	0	0	0	0	0	0	0	0	0	0	0	0	0	0	3	0	0	0	0	0	0	0	0	0	0	0	0	0	0	0	0	0	0	0	0	0	0	0	0	0	0	0	0	0	0	0	0	0	0	0	0	0	0	0	0	0	0	0	0	0	0	0	0	0	0	0	0	0	0	0	0	0	0	0	0	0	0	0	3	0	0	0	0	0	0	0	0	0	0	0	0	3	0	0	0	0	0	0	0	0	0	0	0	0	0	0	0	0	0	0	0	0	0	0	0	0	0	0	3	0	0	0	3	0	0	0	0	0	0	0	0	3	0	0	0	0	0	0	0	0	0	0	0	0	0	0	0	3	0	0	0	0	0	0	0	0	0	0	0	0	3	0	0	0	0	0	0	0	0	0	0	0	0	0	0	0	0	0	0	0	0	0	0	0	0	0	0	0	0	0	0	0	0	0	0	0	0	0	0	0	0	0	0	0	0	0	0	0	0	0	0	0	0	2	0	0	0	0	0	0	0	0	0	0	0	0	0	0	0	0	0	0	0	0	0	0	0	0	0	2	0	0	0	0	0	0	0	0	0	0	0	0	0	0	0	0	0	0	0	0	0	0	0	0	2	2	0	0	0	0	0	0	0	0	0	0	0	0	0	0	0	0	0	0	0	0	0	0	0	0	0	0	0	0	0	0	0	0	0	0	0	0	0	0	0	0	0	0	0	0	0	2	0	0	0	0	0	0	0	0	0	0	0	0	0	0	0	0	0	0	0	0	0	0	0	0	0	0	0	0	0	0	0	0	0	0	0	0	0	0	0	0	0	0	0	0	0	0	0	0	0	0	0	0	0	0	0	0	0	0	0	0	0	0	0	0	0	0	0	0	0	0	0	0	0	0	0	0	0	0	0	0	0	0	0	0	0	0	0	0	0	0	0	0	0	0	0	2	0	0	0	0	0	0	0	0	0	0	0	2	0	0	0	0	0	0	0	0	0	0	0	0	0	0	0	0	0	0	0	0	0	0	0	0	0	0	0	0	0	0	0	0	0	0	0	0	0	0	0	0	0	0	0	0	0	0	0	0	0	0	0	0	0	0	0	0	0	0	0	0	0	0	0	0	0	0	0	0	0	0	0	0	0	0	0	0	0	0	0	0	0	0	0	0	0	0	0	0	0	0	0	0	0	0	0	0	0	0	0	2	0	0	0	0	0	0	0	0	0	0	0	0	0	0	0	0	0	0	0	2	0	0	0	0	0	0	0	0	0	0	0	0	0	0	0	0	0	0	0	0	0	0	0	0	0	0	0	0	0	0	0	0	0	0	0	0	0	0	0	0	0	0	0	0	2	0	0	0	0	0	0	0	0	0	0	0	0	0	0	0	0	0	0	0	0	0	0	0	2	0	0	0	0	0	0	0	0	0	0	0	0	0	0	0	0	0	0	0	2	0	0	0	0	0	0	0	0	0	0	0	0	0	0	0	0	0	0	0	0	0	2	0	0	0	0	0	0	0	0	2	0	0	0	0	0	0	0	0	0	0	0	0	0	0	0	0	0	0	0	0	0	0	0	0	0	0	0	0	0	0	0	0	0	0	0	0	0	0	0	0	0	0	0	0	0	0	0	0	0	0	0	0	0	0	0	0	0	0	0	0	0	0	0	0	0	0	0	0	0	0	0	0	0	0	0	0	0	0	0	0	0	0	0	0	0	2	0	0	0	0	0	0	0	0	0	0	0	0	0	0	0	0	0	0	0	2	0	0	0	0	0	0	0	0	2	0	0	0	0	0	0	0	0	0	0	0	0	0	0	0	0	0	0	0	0	0	0	0	0	0	0	0	0	2	0	0	0	0	0	2	0	0	0	0	0	0	0	2	0	0	0	0	0	0	0	0	0	0	0	0	0	0	0	0	0	0	0	0	0	0	0	0	0	0	0	0	0	0	0	0	0	0	0	0	0	0	0	0	0	0	0	0	0	0	0	0	0	0	0	0	0	0	2	0	0	0	0	0	0	0	0	0	0	0	0	0	0	0	0	0	0	0	0	0	0	0	0	0	0	0	0	0	0	0	0	0	0	2	0	0	0	0	0	0	0	0	0	0	0	0	0	0	0	0	0	0	0	0	0	0	0	0	0	0	0	0	0	0	0	0	0	0	0	0	0	0	0	0	0	0	0	0	0	0	0	0	0	0	0	0	0	0	0	2	0	0	0	0	0	0	0	0	0	2	0	0	2	0	0	0	0	0	0	0	0	0	0	0	0	0	0	0	0	0	0	2	0	0	0	0	0	0	0	0	0	0	0	0	0	0	0	0	0	0	0	0	0	0	0	0	0	0	0	0	0	0	0	0	0	0	0	0	0	0	0	0	0	0	0	0	0	0	0	0	0	0	0	0	0	0	0	0	0	0	0	0	0	0	0	0	0	0	0	0	0	0	0	0	0	0	0	0	0	0	0	0	0	0	0	0	0	0	0	0	0	0	0	0	0	0	0	0	0	0	0	0	0	0	0	0	0	0	0	0	0	0	0	0	0	0	2	0	0	0	0	0	0	0	0	0	0	0	0	0	0	0	0	0	0	0	0	0	0	0	0	0	0	0	0	0	0	0	0	0	0	0	0	0	0	0	0	0	0	0	0	0	0	0	2	0	0	0	0	0	0	0	0	0	0	0	0	0	0	0	0	0	0	0	0	0	0	0	0	0	0	0	0	0	0	0	0	0	0	0	0	0	0	0	0	0	0	0	0	0	0	0	0	0	0	0	0	0	0	0	0	0	0	0	0	0	0	0	0	0	0	0	0	0	0	0	0	0	0	0	0	0	0	1	0	0	0	0	0	0	0	0	0	0	0	0	0	0	0	0	0	0	0	0	0	0	0	0	0	0	0	0	0	0	1	0	0	0	1	0	0	0	0	0	0	0	0	0	0	0	0	0	0	0	1	0	0	0	0	0	0	0	0	0	0	0	0	0	0	0	0	0	0	0	0	0	0	0	0	0	0	0	0	0	0	0	1	0	0	1	0	0	0	0	0	0	0	0	0	0	0	0	0	0	0	0	0	0	0	0	0	0	0	0	0	0	0	0	0	0	0	0	0	0	1	0	0	0	0	0	0	0	0	0	0	0	0	0	0	0	0	0	0	0	0	0	0	0	0	0	0	0	0	0	0	0	0	0	0	1	0	0	0	0	1	0	0	0	0	0	0	0	0	0	0	0	0	0	0	0	0	0	0	0	0	0	0	0	0	0	0	0	0	0	0	0	0	0	0	0	0	0	0	0	0	0	0	0	0	0	0	0	0	0	0	0	0	0	0	0	0	0	0	0	0	0	0	0	0	0	0	0	0	0	0	0	0	0	0	1	0	0	0	0	0	0	0	0	0	0	0	0	0	0	0	0	0	0	0	0	0	0	0	0	0	0	0	0	0	0	0	0	0	0	0	0	0	0	0	0	0	0	0	0	0	0	0	0	0	1	0	0	0	0	0	0	0	0	0	1	0	0	0	0	0	0	0	0	0	0	0	0	0	0	0	0	0	0	0	0	0	0	0	0	0	0	0	0	0	0	0	0	0	0	0	0	0	0	0	0	0	0	0	0	0	0	0	0	0	0	0	0	0	0	0	0	0	0	0	0	0	0	0	0	0	0	1	0	0	0	0	0	0	0	0	0	0	0	0	0	0	0	0	0	0	0	0	0	1	0	0	0	0	0	0	0	0	0	1	0	0	0	0	0	0	0	0	0	0	0	0	0	0	0	0	0	0	0	0	0	0	0	1	0	0	0	0	0	0	0	0	0	0	0	0	0	0	0	0	0	0	0	0	0	0	0	0	0	0	0	0	0	0	0	0	0	0	0	0	0	0	0	0	0	0	0	0	0	0	0	0	0	0	0	0	0	0	0	0	0	0	0	0	0	0	0	0	0	0	0	0	0	0	0	0	0	0	0	0	0	0	0	0	0	0	0	0	0	0	0	0	0	0	1	0	0	0	1	0	0	0	0	0	0	0	0	0	0	0	0	0	1	0	0	0	0	0	0	0	0	0	0	0	0	0	1	0	0	1	0	0	0	0	0	0	0	0	0	0	1	0	0	0	0	0	0	0	0	0	0	0	0	0	0	0	0	0	0	0	0	0	0	0	0	0	0	0	0	0	0	0	0	0	0	0	1	0	0	0	0	0	0	0	0	0	0	0	0	0	0	0	0	0	0	0	0	0	0	0	0	0	0	0	0	0	0	0	0	0	0	0	0	0	0	0	0	0	0	0	1	0	0	0	0	0	1	0	0	0	0	0	0	0	0	0	1	0	0	0	0	0	0	0	0	0	0	0	0	0	0	0	0	0	0	0	0	0	0	1	0	0	0	0	0	0	0	0	0	0	0	0	0	0	0	0	0	0	0	0	0	0	0	0	0	0	0	0	0	0	0	0	0	0	0	0	0	0	0	0	0	0	0	0	0	0	0	0	0	0	0	0	0	0	0	0	0	0	0	0	0	0	0	0	1	0	0	0	0	0	0	0	0	0	0	0	0	0	0	0	0	0	0	0	0	1	0	0	0	0	0	0	0	0	0	0	0	0	0	0	0	0	0	0	0	0	0	0	0	0	0	0	0	0	0	1	0	0	0	0	0	0	0	0	0	0	0	0	0	0	0	0	0	0	0	0	0	0	0	0	0	0	0	0	0	0	0	0	0	0	0	0	0	0	0	1	0	0	0	0	0	0	0	0	0	0	0	0	0	0	0	0	0	0	0	0	0	0	0	0	0	0	0	0	0	0	0	0	0	0	0	0	0	0	0	0	0	0	0	0	0	0	0	0	0	0	0	0	0	0	0	0	0	0	0	0	0	0	0	0	0	0	0	0	0	0	0	0	0	0	0	0	0	0	0	0	0	0	0	0	0	0	0	0	0	0	0	0	0	0	0	0	0	0	0	0	0	0	0	0	0	0	0	0	0	0	0	0	0	0	0	0	0	0	0	0	0	0	0	0	0	0	0	0	0	0	0	0	0	1	0	0	0	0	0	0	0	0	0	0	0	0	0	0	0	0	0	0	0	0	0	0	0	0	0	0	0	0	0	0	0	0	0	0	0	0	0	0	0	0	0	0	0	0	0	0	0	0	0	0	0	0	0	0	0	0	0	0	0	0	0	0	0	0	0	0	0	0	0	0	0	0	0	0	0	0	0	0	0	0	0	0	0	0	0	0	0	0	0	0	0	0	0	0	0	0	0	0	0	0	0	0	0	0	0	0	0	0	0	0	0	0	0	0	0	0	0	0	0	0	0	0	0	0	0	0	0	0	0	0	0	0	0	0	0	0	0	0	0	0	0	0	0	1	0	0	0	0	0	0	0	0	0	0	0	0	0	0	0	0	0	0	0	1	0	0	0	0	0	0	0	0	0	0	0	0	0	0	1	1	0	0	0	0	0	0	0	0	0	0	0	0	0	0	0	0	0	0	0	1	0	0	0	0	0	0	0	0	0	0	0	0	0	0	0	0	0	0	0	0	0	0	0	0	0	0	0	0	0	0	0	0	0	0	0	0	0
[truncated: 541,023 more chars]
