# Supplementary material for: Invasive vegetation affects amphibian skin microbiota and body condition
Source: PeerJ. 2020 Feb 19;8:e8549. doi: 10.7717/peerj.8549 (PMC7035873; doi:10.7717/peerj.8549)
Supplement: Supplemental Information 1 [file peerj-08-8549-s001.zip › PeerJ Supp/collab_skin_tilden2.txt]

Sample	Type	u	w	b	Site	Habitat_Type	Species	Mass	SVL	Tail	TL	9e872b58ea7f55916b7bd5d8df70ae49	87248d81f43dc6054c60aeed832b7245	2fc0fbaee8e1e26f4a038037b6d45df7	959a26edb8607e8ff88f0473f17ce35b	9878085c2b1c2a17075df1de21b66ff0	a876eb2156ba6806735fa372cc8448f5	6ebdf56ec093f5d9b3b6323fef8999d0	a61d3f14eddf6c7a763d68b67f176159	1ab4372f86b30e8f3af37c5e9f0cf755	6c3bda4a012cecce104689dccfd834f3	438dc2a2ea2405a782df5830ae62100e	d9ae8d272ac8a085448a85e29cada314	ea7499b15cabe9887f0e6e8b0be2d2db	4ba58f1e16e0010b4320b8b2556a108c	d865b5425239838757e91a4bf8e2832a	088d80f3978497cc73663e27798b8e8c	71442461ead1096ae8a7ac83bb5db8f7	f88cbf8c08111cbeecadea7044dcc9fa	6d05de90587e0bff672b63e58c28c0ab	158d3f65eb4279a36ac4c29101f7a4d5	21c9dd47abd282e95fa94ed31aa5862c	db84ec98bd48565dd55bc4d8de61950f	fa0d2e12ddfe94e414c997711e48cc63	f14a97d952e16796ee79b364b88cc0df	9f28388e263a9c1eff7ee25fc00870bf	68a9ad3def90da74ae0f3ef8207bd48c	ebf3a2e4e0237fce3b7c8344a74a7e58	7916d1b323b4e8e65ed6ea5ef15e1caf	5e0a2a758e034689eac278e54bf4fa10	586c074d3a661b16dfc1679b76ae92f6	f44513d966f491fea7229deb1fa87ad9	8cb6b17dfb4513d4063c1bc5cc85b4b2	0cec472e3a2ca3aeabd272364e07e6a6	b92f5c31ff7709f5476e7dae7b0d3673	2c8921fcb56c25fd9ae8f47c713ff70c	363ddb20f58b547db9dc030545560a71	497db9b09df9c2812343cf2e9e462437	d1ab4e05f8e858d03255093edb9bf670	7d97726054bd49602f47019fe3e0db91	320a7d5b1e722d5b3b08215953ca24e6	b6f15e8337ec74b04943052efe157fd5	7f6dc57e45294b9814ca302fda5e5f92	9f54ddfd0331e6c441da1a9b766ed125	27de0203318af211afdfd9af017f3a31	62c7f27c7de25cf7995074cc7dd822a2	52b7f8984dc62828ed16b0813767bae8	e18268f600578eab1af0ad75a818c971	8ef8c9ca606096951f912bb5643b37c4	95be51483983e53f0c771a73d250170f	de3f174f5193e6d67fbefe4dd3e8d924	4360782c37ccd3f26e2e6139df73ea0c	53c3cc01f889163d97aec92f59ba7078	c81435aa620087a7097eb7ce41cb896f	aeea6437337e4a6018c3bbafe45efa31	dfb430e09ebc55ba829d34209610b57e	19162441a3f33f07e46c41bb17a2597a	4f11496fa0c14202a331deb6d2275b8c	bc3ebefb4aa40a0109fb823e1a5ca89e	1a418a2310d8e2bd1d3ba57181f301a2	c9ab82aa315f88eec914c0914f0c9aff	8930be6a126c283e2e4d8f7e6b4a779a	c0eac12728b1645a43b95d6159746a3f	70d889ab2cd8df99b7222e8c57140849	8cecfa28c027d7c564217b4bfd028eec	bc7b9bfb4c6bd82b7bc31e449b245f37	dc4974818401935eaec5b6fc72c5af64	cd632e647e8640497b421813db56d767	7bc2da1ebc340d6c39079ff1f4674fea	cf24ae4dec77849f31ed24868e4b4614	4f73f020810afcfa05c2ec7a2ff1289f	0ad62b9317279c1d12e5feffa0a1a6cf	73513bc02c0866efebf6fc35352d4786	b36b52b10a3708b8e5fbaac814ab0931	319438813c4b154920e2b808465a0ffd	55695752bd3ba9bc1e262b6737f64b97	0ebd943076c625d273d8d1adb3c20390	8bc21f4d2db729ff92fa03593552e0b9	cd5bb7aab9191037d5d5e193982dabbe	4ed84ce5d1a5aeab255f016107bd86c2	d84e765a39e9dfd7974ccf2f32477ee2	123b7f9a4d5a42e33cd73a23149f15a2	846f87992eec4a148a8535b3c69b0177	3aa616d8714d4a5bfe6e4fa65a943978	8ffc119334782b9b14d77811c70aa530	9d5f04b63b980335aa31a30e67953195	57a3232a85653a93a91ea941ce8fa0cc	53dea13789525eb193a16be467c22c9b	16d1f70c639ddb87599137f76e01adf2	bdb3ea70a2e758a71c0769599168766b	b5129ed6e2f814a07e66b17e967dc52e	7e62ee3da1211add21aedb397c0807d7	d0debf2faccbb59b08849dc461096467	ffd3cdbb81e83a100f4cd6413bb6a9c9	4e76974a269017acb3af2b4b109373a8	090ae5b21ff54613dfdfcbf53858389e	f099d448e711bc3abb59928c9a7c01be	9e6edf592b81604dc70656ab28c5b4b6	6cc471e914c6af03587844d53a47bca9	cffa6f8598351b5efa0bc3499455a9ea	23c0acabd8550b5b8173df591ea778b0	300fbe2c34d613f9b69148ae6e2bf0d1	c21ca7a93a6b31c16b365280229a9c5f	0acfc8aa39adf718d8317042a741de7e	b0297139f993d781f00a4cb071e41551	4cf4fd02fdd37f4390cfc5c57a91305c	50dfa9590708f5ef6d803812b3d65d3e	1ad2b7ededefdb1875aa4dde7a930a49	e015a74695655e2a66dcf6d5c844ae41	9ea0f1fe6111f590b3063993406b42a9	e085d9e0e0b3bc69a074430d8e849498	40d2d701df6c421e208ba7971bafb2bf	3b6e0c05629e1e22d997286f705c8be1	9d0bc209bca8649cc8135957780fb44f	fdc159282479e011979a7cc6b30ea986	d6f5da1dd23476e3280f1573555325b3	a8cebd18b9e7fb3cccf52d400291aea2	fe6d28cd452e4406ac77a3fc9f4e66c3	9333dea0ea7650a21c8ee2983f392843	f52139d23c895e57721b3601bfcd9365	a3a81b6a446dd91bb34267903e136267	1917e4d494c65eb33cfd9f40b372bb29	871ed6ebcd176aded64b4aa3420f665b	4cd531a7c4d58f4a6d099e2ab313dc27	c01be6a2200da7cd21f62c26c384362c	15c3798dae80b5123a8c9e94216b6d6c	18bf305bec3fe38d69e771a77eb53098	944c49aecec52126130be751535469b2	24ec6214fee5e6ba0eba5705f826997c	8d8da4133de7a569cf3f328499314c0f	de067ebcc706270aca307019f5953c5c	040f4b83a014a406154e299626af6835	f9af888ad29f36b45bed6b8040e1513b	5ccbc27061f3be3e5af5ee60d39780a0	27a6f6f1dcede1bef3c9a2b3fd267fe1	375706ab988f3b336b11b9014e94ad23	2079f31b246a5872f680c98eb5742291	3ef513d31bb58121d8ee278dc21885eb	b4dff88bea3b609481803b0e5001a77f	83f364247faf65e37eec4714abefbbdd	a4d4e4125631a4ab9802f1780ca73107	3397623ea617e6a5ed69891f7580c85c	612e3968f384f294c7c281c36911585b	343eb3ca99738ba78af87d0369111fd9	6a242ed8f5df859e502a58d3d16e9be9	29fc6e9bd0bad0b3bd558059fefdbacd	6df32cb626d8a6927ea95f051501fc75	010f3d62b9d1de3deb6446f55f436d08	0e2c6ac893345e337d60eb5c1f86f35e	3adee69d8ad865ac099b8c42fd721421	c3cb531aa300721b2e587fab3adbc592	61a3961114625e16aaee51dd15cc7fa2	b898f5b31ab0f8e43cff2793c9c7bec5	c98fe2eacf491f46c681c5ebf7c5c425	87d991a5e42077cfb89ce70e8504a678	c5c846de8bbeb794e2d6f11d08210274	a997601fcf27013ab8eae2366dce6cd9	218d9474f1e787a0ad083579926aebfe	6dd9662595b937ddf39844d5481b4f02	8ec46736ade6b4dce19cee272e64a41d	7bc4b7ffe0bd2404698969ad4990574a	08499dd532a8cfa32fc57e85f2a2cf9c	cd34c0c692f826dd799ad221fa26f2a3	12dd551273491ddb290d52bc8700973d	3bce0511918a038bc70e0395133acc4d	7d29d6524a07b28e9914c77867e95c5e	8fc6f04393b5987ae9ecc8bbe4c5b6f7	1f071e6070784f85a53bf96afca16a95	8aabe1c153d001bc60807c45c3656d6e	e6c271f6902231bce85cc9af51729c94	1652f6b662c31a4a3b50ee05408f13ef	c1886238bab8e3b781ceda9785e1c957	5c6a716d746ce6913292730ede2a4fff	4790d1d46568e108583d91198e732821	3b585af6049038850ff547f563d25b7d	54519e9f4a61f02aa3d80b2ad8e0ed7e	395a725f69e92a70c3bf9599bb066e70	52e9dbddbcf9cf136dad0fddd8cdc346	c18ee49e53f4a16def1d4bfef5f85bbe	9b535f05066817812214e0c19650bd11	a340f4e034cf3ebe4c9f3fa1eb1bca9f	a1f35be34e60d2f8a0f191506107e7aa	b2bcabf3fe2106ec87fab1cf5ca486ba	bc09f020e84b07fae279c60f42c6b677	27924e62d8658ed45efeda93fe09b12e	33334015bc9520ee40da370a36868499	303e9a5c6c5612d0a8b55ad2ced75c69	87dbdce9fe40ac3e52e5263f2e80347d	cc10670d9d0f4ca1ca38944cca0890ef	67bc2f2b6f42333a3b81e0c9c0cc9370	8d13cabfa0ff8be6fac4a2c22b5f2735	4c0dae145be871f5d7082b61533cadba	7dba7115dbc5aa697a875c105ad9161d	daaa75e1adbc2f3673e04b4273b90056	c0f1bcc58ff48dbd3aeed58ab15a6679	525434f8489394a3e3e4ebd8b2ead0ad	f7a30b939c4a85d3c2092dda6c4fd1da	424cf14700e834549d092652dc17143f	6aeff09833e54f2034bc5af96ce4778c	d3247c936f8f4735909a8526ebf2f49e	0a9cd4c0fe0f8fff67f1c9cfc9ee4997	5301808e62ba79bd8a2aa5824b142ad2	b99c80217f1112dd51f7e1d8de2e6e2d	6f85960db7d44f446144212769b29c89	8fcf47f9ad02c9ea2830e400b7ca4866	d65d89e7f368b5d87c1b32ad86537513	e0bc0f3c9c6d3dfcea3765a351a1549b	a5e84220b68b2f99b6595aae1185be01	66ece9db61bf5f5844e898cd0653dc50	4ce2afa61190cc92ebc11e16832286cb	42e936ca7b6e6699d93c1e970784e0f9	3cc194d0119455313061d4c14bf9cd2c	bbae168fe59f3d55af144a65fae162d1	3f38bbb46ca3182dfd3d6d567ac93437	7888518a35291d68a8f1432afdb3dc78	59cda17cf5c210c11562ccf16f05db20	4ea6063ac6b464f5301133e0e18870d1	1819787d4d285ccd876a7f56b5b67a59	2ce3cdb99201ebd4b858ed9829e48ca0	4a3a876c6ec5009a1dfa660257cab629	ace63d3669448ec854f5d4f1d802df22	a7a258adb6f966eab9f996f056099f73	c1606e8e25f07250906329acf2161cc8	83429da286903b4a7ff66bf2eec61fdc	96a252047fc0af053c99934cb6599bc9	28059678966c19fe81314807f64e4a59	fb7eff3f9da02aceea8cec70256aedc1	c1647fb225d739b4bba4bfa39d61e15b	c6698b8d98326cc74df8cabc57cd5c36	04ec45f69f50105e899ff732258f5318	1929071fafd18cfd1ed9b57033ed5a57	6f7b19d30122afd3cbe36d13a1d14f5f	e93f03270831caa67baa9f59161852c1	688352d8f43f20a2467a77257067af4f	8e21d64094bc755bf2c44fba1f4bc4fe	6f22f4e9b0662ed20b7913942b6fd88a	d49c64ad2f383eb8c25e5d904cb73f9a	33182b0efc9d91b080b6f3681761b57d	f317a3bc28231cd055d5749b5886ab2d	ccc9240f9ac42b893a1bc1381eb435a5	346f6286f57bc3152e02f87c44386528	2357b64ee4b7170b5631df078be57398	f33490b79ec0d0076ce61d8116a012b0	5579e78c38d4af4e890233cf6025100a	3fa549e99c7a3d2ab4f2dd6c8da63de9	aabc9fdb83951e9be0e2039e9c2c103f	a602ece7a7bb6dfcb2dfbbcf2605bccb	a5af1a1ae6feef6280e5335101d548e5	536df99f555b94a55cd01cf0dc0ad7af	433a3a23c43caf41f272405dd3e25bae	007dad51588788ca84b1dccf95dfcc80	3dd1b69f4c092cda48be33fc692e27e9	d148a6fbda8e467102d853cdd03b1b66	bf0997999b7024836d4fee535d0583e2	a69869ed54c5ede58338583d4c71047e	d2211cb4cceaf8e8dde7175afa751520	693ae997e8dddf4b370e3790631b21e5	913e8144eb9840fe3264cf0667fe71ee	a9805a15e3395cf0fa652aa178c47baa	d643b91ab6f902427c1bd0aa9fd56a6d	354fa53e595789cb6e41d4e28f76a57c	b828161f553a8f2297a483acb1c49857	e6e50094a36a75437d87728f4e9f0d46	144594468816b8c87f51830e4ea0eb1b	909f3b5ca78551ccc9e0ece36da14a62	af4191e8e7e78025a73e401106bddd48	a7c1c1e07fcca92bd19b8d2198034fbd	12625483f6322b751aea138b2b95ae9e	a1abbb783e676257c610405a95986f56	d4a8b776971371db95e82177990d4c1c	d590d9b74bfa24a49f43660ed56143a7	d7e9f60eebf7b05afa8ce2dc22a43c16	717681106db461c94c8296d4beeb210a	2879153f6550230cdfded4689e0c38bc	aa930de347388dd3d4470f630a27f8eb	f5a94e02243dee830cfd4f8f4ab241bc	242f9d98bee50952d7c3369b465d6f4a	d5e21cd52b08898ec9fae43bb9300a32	f3ae323a9b80d8e79d4e2744ae8cb683	23d83bd564a10044114f15dc6dd32a32	0fabdde0e176a1a3d3649206e19e58e1	c23eb9a6d4f9366bd2ff352b74b5f552	c8a3afb1aee6a7f750e3544bbc585641	e007858c3abd7a15cf8e8930820a689e	1a5922b457c64181cc67d9c391084c23	2ab277d01012b4877e312134efe376ef	5cab39b35572c125ca3be26f61db6288	35fcf709ca8d0141fe1109041717d46c	4124e0b646883b009c0d60ad0d5d1351	82f9b1af324ce1702f1261032e5dcb7f	03da15a0712d23eb3beb8788f4c6e202	65742707aa0003aabfefe853100daeef	9620a97b18ab2bcaaf6a1e28b1d3ef2b	d748ededd46cf7c544b9870f107b6f6d	fca051be0d07f786325cf5e1acf6e0ef	038cda24080464defef44077e55d614a	da75693a15de4fada36547ae699c1ea3	3a424c1196e6fd454e755b30629a0185	7f136827dd6600ce16a4cd56be8f07c9	7c3ff6dcb7210eb960b881dcd169e17e	5f8455c5519fffd4916ca0e95982a5bb	fa22b80d4cb472f65a0ae3d4f8a941f0	fb3900b53e69ea12abfdb616fbacc47c	b47005df2fcfccb0edcdfd6e6649a1cb	53ee0d86fae1ce9f780c63feb4bdb819	938f393a66b5582ee09f4563f3dfc192	8abcbc8dc13263f1f89366dbbe8d444c	ff60e35469ced04f3d7781a89a701210	b6cf446f918dd4b73e6f127625a33f03	a1ead593592668884153453e253c1953	939ca3dfd48f591f3649309b12b2edd5	dfcd5daf6f7edc20f2bd2dc8a1a9ccdd	4cf9490af23af672d19005d40819f32a	e107408560989d61c820b067af74589a	2f887420caa0afe713e9c0754f8540de	9d8f0121303a12e83cc450c0f854f047	e0edd3b95c8d9e11e81eeffc1564215c	deab8da96359babd523150232fcff493	11f03c79e529c09ace1d1a6e95f7e160	7dafa187620255afc39369ed1d29df21	e52a5d6f0e2560fe327b2f502dd5a024	bd7ab7ff7e54bd23e988cce0b6270d03	04969b029bd9e592dd4743b3bca2c8d7	31ae1969059b9a555d043fb520b4973a	0d8272873282a6b60dc6f80c80b51766	8c6d7d21d049a115aa6d054741f84824	c5cfe0e672c26ba95fd184643f521f35	0a8ef40e4d6a071580453fefee027ca2	2477fc108dd14c3df98e263151bbd575	59364275c47682274c2597e535405b56	9d0e7619543368ca14719f356f559b7d	7f69ede44d13785e89a9b03ee27c8dad	deccfdfd9cfe07f5cf792d14c40da3eb	4a47c766bb55baeed2571abc86fd780c	342005dd4eb68bed2ca4031b8bc7f800	56efe9b42588988fb9ff90a7a8deef01	5976fbb620d30e08955a255f418f0302	7625186ac87f7484f5b6366e406af14d	a912a6116ca5bce12e6d2724c3aa8a66	5cb573c9685b3a7612abd1da56bff581	a8f11e57054088a210f1fdbc6a1f4de6	cc4a4e6a76da1c0ced4cee79d8e4b0f6	8048f02d44ce5a5283e9effd961893c0	81c120beb8037070fdc4b9dccbcdba86	6a9b832db1cd8d1ca44a3b734a1b1f1b	e4fae3b8a46040530f726b928bb3d32c	d1f0a53150b5bd510827f55ed3e6982b	73ae72ee79db4d2619df0d82263cca5c	f3fa5ce15414840a15c0ecb93c1916f4	28eba36e1a2f3de2fc679c03a6f5a17c	d076a9c90688ccd1cde843fa82f6b318	5fd6259070faf60bc7cec825b2cc4b3d	62ab3ec11e2c7d247ec90a010f08b127	b5adfaa1bbf1173fb8b0da4d97d33b9e	dfa579692437e5b4ed21704c61568eb4	062c3acb7d6e07465a7f8bd6c8e35afb	0ce4325a6799da035a3f30ac102b6931	5eef04ce30ca6a4b733c0d878bfe9fba	9cec038a8d04f9f56b58706d62efb5bb	fa8c304ca357f01d5959892881f67696	824fb7d98855eac5c8465fc928b65275	585930551d1b45e094669169d7087ead	2d54a8db1994424251440a60ae4d8095	4f5a191a5e874320560ff8b397252bb3	aeb92b9f14d84c32f5509d9aab4f27c5	387b52adcefa480658ec672140e24fb0	fa45baefbafd9d44381774d3b321f130	15ea73cf7e5d3c230a005b83e44aeb94	b4a6579b8b983ad2429bc81772ff3561	069d4b0fd2c88d42ead492c59aada239	287bbfed4cd561cb975faa91f19b172c	a5eb43a3547fa496b443df53afa5516f	d2af1abed05528cda4678d9cad44787a	82d463f4212f8414525edeac8d5e9e97	f9c5e1438f2126f25a07d71ed1f8f2e4	4eb7828125a9ff726bdc8e73374c446e	07f8a651cec8a7f7f4539d90f4fde6c5	8b47dc88670c82dea283552ff5a4b72f	717311d4764876abb332c7f26b2b69bc	a03f9fc8f1ff7e6659f31ab4baaaddd0	9928ebbbc325fd5af507c76b84744d26	6c5218eb4eecc30a05ba3ed700509d22	788aac233b9ad0754804bc19dd0226be	af2e3b94807bfc6cfb866dcf415e0e19	8536aec67a06e54d247b53e2eaa9cd0b	783752c3c111e9ad5d3aeac32a9c70d9	6c917d9e787bce481dbdad8e72b0f94a	740b7835c6b9bd9560c337def01333eb	cf37d872296fd100cbefb9928c29b667	246b8d19c0e2b6f996e8430249ce287d	4cf626311c570bf2f95bf1b27c6f96c8	86ebe7fefbc97f43f5f4f0d38c8a2e2d	61f6e8085c56d110bcf311d7ef236b9c	373c030a706cd9b508532940889eeb7d	77bcc2ce6070f7eb26a3cae0f81c5877	6b00a0052e86b7b8e5a3b7b957d7e808	2ea9294208c71d9a0125ce47072d835f	51c6cb136182408219e22c7622404834	d9ddf2417b672086a12303a815464a69	d7ef1a233bc4e062a036598e8a02e262	7c4ab430d71dffdbbd330075789bea1f	48c199c5b138b709fe4030ac2da73947	f9592bb3b6a0588e26c011bfc9424de1	6a9cf7963fe9027549115e60a092dfe1	6bfe0600ac6b1afb686b3a30db3a99a3	6747ce4ad3d884cd684902f23ef743e8	4b0ba7b8704e36a750fa41ed7b1aaa46	60db1b6a0ae2250945bf830de8d0dc1d	741253cb06533aedd5b61322ca8081de	1e3187e2afe1d70c1072fd3775d02caa	30263eba4d2f54b097c1ab1c0ec5a567	8c9859b74087a8aeafec9a1b300c5e1c	963fb381dbf690aeb0f4ce4724769522	8517af1073c72274091e657f7b54ac27	766405e3f88d2f6b483656c73deb73be	ca9f974a443b86ff19e18afd80982a37	688fd8228ca0d16d997d5e044fa9b403	3e253412d3da42149f5ea2fe0c5cc9ef	5940c62d7cee68d28db81473663a9b75	b987d07bff45f926c73b75d3a34522f9	62943f558a661a85259cee757ad02dbf	1aa65748c88c1ace9538d63278dd9070	cf618e778acb6262af3b898d787581e0	6641ac0e67d77a53f64d2c31c96bcb4f	d3cbda101dd64857938efd49fc34656e	b34ee84f7260d2816b9c16b6e47038a9	4f99cde47f0bb562d3cf7bead1cab96f	c207b895db3678e00d44bd7e9d057184	9bfe08c51b7a63c8130c31cf1c4c5665	9206fd47b6fdbd1974c3fba7b2aaa414	a2d4c539e388e29df6b652b8f20d2b96	d80072309ff587c9619b9be29537c8fe	9c8fd4d6d79af0e10db343f528daeb5d	3259581dea64d8cebbcd07d1be1033f7	09ef80b76e53737fe4fa3de8da6f07c0	9cf8e71e2e66b8e54d4888b2894ea079	64ecf511607ec14e87cad1524904e796	70df2fa2e74cafc851a4bc199ee0f6c2	a3d25646f796d330e9a678652b4ff374	52c798328e02f5d3195ef3b0db01c377	6bad6ace340cf2a2d9e662722c99a785	eaf7c6e7d450f577b9d8c3f97eabadd4	65939ed633f007a7580bb1a6bfa5ceb2	926beba599220e2c641cdfae74fb9a1c	e580454788b57ae8bb4b7d4150c7780a	7a68de5cb85f1a1c69094d2bcc4652ca	e3f4ccba7415d8be94e254ac2606a9c8	e85c14f3feb5d2130f5ee84abf473785	6188cfdd693772e99e29a388bfc73fc7	ca7af69fcb644f6370baa412d73280df	d8288eee2ba33433f30f65ca42dedead	0bc63a232fa092061af105d6c1fc1b08	8533710701540eaa1a6e202e9c7e0e4f	adc44f2e6e08eae796af36b154e04b7c	d32a604ac2e2ac9e12dbf9cc1783369d	8e783766fc027562fa585cbac1df8090	6800d2328e58598b72d69c13384db6d0	3349644edeb9161edb4a901df01bbdc6	c97c9e385314f0136ee0735df4ad9125	d331037bbaae0597054bb116d0c692da	57d829743c2f2a743ac318b31b07116d	d4d8f08aec9a36d0626a603f8bb716e7	8ba8998944b1d48128a07785d51e5acb	5ec3f6fe5e02a2b1158829fbd2b00f65	9feacbd9f53b800e146bc96c095bc915	677922180bea28fb159d5091746eeb78	754b27f74a796bbbe7a3815b9091412a	cfc88dc6e02fb7d74bdbb17298de20f5	88a45cf0f099b92de40c4b4aadf27758	fd09c8c73cc3d2f11b7aa311c4ad3c48	a5b26abdb4fcde5122bcec53450b297e	ca725ecc6a02f7c0ee48fafa1c3aac22	05f5cc523e8492b3527523462251218c	6699f5a1d2be613c5c24353f117ff8be	4a3ca8cb1c81fb41823c48c8a04b068f	e45357772fb3c0e891335cac2194e8cf	645c256152d03e76714c2a21d32569d0	1fa7e42cad8192ac5a0f3e2319fb1089	600541d9aa082ef43362e74fbea2f250	b15e404d4271d446447a562023bd61cf	c768e230cb846467f079448424729c81	abe4fd1768dc3154caef0c5ffafd9bb6	ab14f9fe90178682fbd9d6de388caf2d	ca1a7d3474e208a269580401c6a69203	c65406d782726d318d50b941411029b1	747f74728f508c91b2f65b08b3a327af	9c5c2d8a1d3da6752ee31608728600f8	b36bc30b40789ac9562ae61f13303067	d92b3542d385d88e18dc14912fec5ed2	637c67e0394f96887f1fb3cfab1b2766	f281961a7af22372532aa77465693c49	2e55589f4cc9ab07cecbbd1f1964f689	33eaf0b750b7c62cfe2f12cd2d78828c	afcd1e36bc29bf66a098a3b6f42cb6c8	41503dec5b56f09e90f55ec994ddf21d	85434b3be4a1936cec4660673e7d7cc2	af46c18d6eb74db3874affa2c5978822	0c5622d73a3785eeeefc1b46c8b4d979	e117cdc1dfb3baa86d22a19fb15cebb0	d89aeab3a706400c95b77699a687cfdc	db35668c27d6e6bd6717a3b4abfbbb52	bb0c8bc54679b34c8996c180511feabc	ce6e07ef528e29c95ede2363200768b8	d4bc501f11c23672330d98bbe4f98336	413d4dfbec9d9b90cc52a0426aad7883	66e123b7108031f53a1c0898ebbd53ff	9f304147ebbc92143e68856293f5c6a0	7b5afc21508102a6c81750cd6ebfd8f2	e90783ac4a84dc33526d5bdece190124	5bcb6b451e6b1846a8c0d8131c7085d0	43c42d19827416d5c9bf43d2373cecef	403790d0ecf823cac0d4ae531194da93	0bbf60351eb369f370b07abab0c02199	787e095b2044419e00a15ab9803f72e5	f33a2bf423198ce402dd5fb94c48fd36	c26fc6ebb955485a974017d9b6ec43f2	bb946e49a9c8ccc21bede9d9c547d105	ae571f2428a90515bf6e9280d9b07dad	1ffe4995fabd00a51a6c0a0ef757bfa2	c67795475d491b8d098cf67741c3242f	33fd454253b9038b04dc90dc9902d0dc	5c58243df67522c734a15a6370d62b59	bba236ce23943f863238d0dd4458099f	2e1aad0cad41b59e6d162ebd16e51bf5	e42326bba09793511f5985ac5924188e	7da7a5e843342bd8175b794788829e93	36ae5296e1b893057a9b45edf3c44653	69396188cde3d17c1cd1351be1123fcb	652d7d8ed0e66b3d97f55894b6156469	8549bc2399be27f91367841e072a21da	3e625c85ec5f864d4bcf74866d2aa00a	db0a11cca9c30d06cca374d02762d174	174437440b87b0111cc8ddd9f75aef8e	d7adadd5b2b4f0078ebaf02467b98825	7a66cd9217084c4e678273099f2af18a	4bfc55151d78609ded0296a481c489e0	a5a0da9e1658f3e4baa8ceedbca46716	411ea344490251db8b0dab86fbe30681	b1968241c172734813730dba7fc50eae	037901c84ea0530e9c8a590b45ee551b	d91a9c14f01ccdd097b02e6ffbb6ec24	fb7d8597a0535a3007a7ce06d3ab14dd	d69e0ce53d09a88b50b69808da638a8c	a73afca91c19e9173e48c5d3a3907e7e	5bc9b41c2b23651205095345bb2ea99f	c43b335bfea8f0ac2db4893f2584fd76	2af49e8633573804a5a2d21d7d1600aa	810f3e921682704d5800145353946f69	9d2d0ebcc4ca8ad123550103c5e0f917	6dfbf32e2182a6244d09538d75d23970	406efac6a7f6828dfb9ee81a3ceb1f37	0abc81218d24af753492bb5b9b9c3d1e	251b84415ac4fcbc21189f2339d85390	f385402922f685e002af45aa194a1ef1	c404b56a15a80bb2e972c371e5f2d18e	dbf51013d7c117615ebcadf73cd767c6	f909fa361cd301a9b82660ac612c2d82	debd6bce0c8346cdf436d269a2eef010	14331f18e634d3684c9185733a8c7be7	fe90b51a97eba65e48c068a467f578d4	7e6f28ecf0cc0b48fb8fb8de8b9e8dfe	33b53216d10d92c8f0d5e6762d3f1ed7	d6baced7106a93f257b790bbe448dc87	a60c668a75cbc627ee950eb922d51351	da25fed3fe923274d80c8d5ea0b2e971	f3099b6dd4585e2d696ee8e902df169e	cd096326774f93fc471f251875db83a3	0e107f149060253c85626307e712f1cc	a1382f8b742a57ac5a7aa962605297aa	f7a8c43b3a1a6fd64ff32ce1ce9dfea2	31d765312d5f791a2fcbcb910ee71b66	eee960b7eb0a57abd2300c93eb946dfc	a35f0f4f64cf50f4fac358e8ddf6eece	25ca7184b59d04c3edaeee7a858bdb7b	abc82d006c11a8e1d8ee3c33e8326f2c	0f889f4373d643850758c48eead2e84f	7edb6a6d9aace2d7d00e9bb2cbecb41a	2511ff5d78ef6d53e9819a09ca5d9eea	58e5b0fab0a25209ea2644ca9251a920	f99ad431febf0ca4c7aacb7ecca5e460	8bc273f1f822e060121f5d8318986a8e	29ad81c62a44ac1e54d32e5348722906	556de658e082efb3194bc9b2ba2f3fbe	631c62a031eab1235b1643196acab48a	cacf63efd2e979a72fd92ce15e836777	c379dba1b7265cd4640e94b5782e1a34	bcf971085265ea14c19a05b302d949a6	28394418218b5cff6061d552e5aee882	e7f7a4073993ba7b8c6b9725943f0707	7bd78ee217374bb535f5ebed2416e68b	cc1d44ec82aa1d708fc2d66d01facba2	fa1f34ab890222a3c7726991632d7018	10b12501d0fabd5cf08fcaeb2a94e9f0	8d9ce22fe7ae30c376f9c5ee7d0e2082	47d954564ed89f39288d23749f00ed4c	5f9d28e83fa358d3c86c02afbf90aa22	d1c60927aca6875fc95cdac9fdb634e1	ccbc01df44ed3dc3505a104e4450593a	ad2acbce8a47d93e38852ff4c0178056	8620a4a13ce8fa47eaf7b9ec1741b0ff	3cf70c23b7accaa5253aea9127cdfd3b	d0b601750426478e2f1898c8dc9b59fb	21f8cc7e38845d6e9f1c59426bb41d8c	e2417d7dbb6affc060ddd732975b2f91	2ebc48ec616f9a78a77e0ec56478f8de	2179d92eb5f8306978e171ffd49caae6	1636dec245e9d17c45d4f0cd1db2de35	9cbc26f9122646c461526612a18cf426	6dc4776caf674de398f1de9dd8ab4fb8	ebc2e1ded1370175f27d05d5970d00b5	1e38196f4fd730a48f4164840e387fe9	89b284b6a73b6460b726d2beb4edba1f	6ede231dd1dbcd6f0fa30070a49ee5de	3733ff472ebc8cf4053086d67c072bca	1ae66a2427886363a237f1ef4987a5f1	4b2af64c481c10b81e0750c48f07c409	805e633f669e5e954d57037440aa8f67	ff82d7ff4dd8a7d8ed91e628380ac9bb	e387d60d4ded0507c274fc24f13f983a	061cc3fd68a078dfc17c89dd4e7c1d57	7a1c4724dbc55d67d3da8b544ad5b591	e195bc48529b036b38e1e40fb4589f2d	cfc02a3992a0d940ca62b3a8d2435079	0fdea56769f2aed0996926898779d53d	8d645015baaa41b55e42a567aef5874d	99976ad3bf0aaf083d055e2f3208712e	f17d5805e2a1488fbd46f6d7a6faaaef	23980d72a684d14b4b31f01048f386ca	55a6af064bd598ff3f2c736e7023c8cc	0634076e5c70cbca50a91df4cf774dda	bc44830e3838ab8a0046cfa9e470c3b0	61b225a09944e44805236d3e2fc4bf6c	50c36d851f6748adc849518b0b8cde6b	944c807d876ae664803510cd916627cb	1d029f80706989d81ca1ad6fd92ad14c	92e9980581e7977e4c48455716060b93	af5e3af904ac9f01d92d333214cffc4e	764987c4983cde64c2b1b783e10ec0dc	365ebfdf1a370ffbd233bf0dc8e22cab	65222874c6abba1ac46976534b026449	1e94b1a18c5899370fadf872810fd67f	96714a6842a401aa4fecabff7a334c5f	60683d15d03ed1ba594351db0400f9fe	672ab4b6b1a2586f9bbf180c12f9b560	8b1c4f4b3bd0e00156ce1fdbbb6e1983	7d590b2caa2ebf22f55cc9b5e1ddc996	c30007dd99ad5fa118998a1915cf3ed7	25ac4dd591d02c51c22bcc833b70f3cf	5b62dff45b231cf71a1dd6b90fcba440	535b3288d5734f0d765e97e5ca95e822	5d981f79e5e29ca5ed537e7ab393762a	b2a71e03b47411686b6342e86341bad4	b4d3446be6b4e248a8b1eaa4310d106d	18e1004c988395430f905b36228e76be	4b3fa62d5bb65ba7a42e0a28e2bd29bb	0b35f923ca0836127b89dea15c827b9d	7e84d9bac8af6270cc8965b3902c5181	c5195b19db4d13b417726b339ed9a0aa	d2beb3e716705693759530bf344206e6	78b3f124965bb314eeef0d7a438027f7	5d3bf67ca009a1e86d578c5df773c128	394a01b6c981760922083c2c40dd94bf	6283fa89f440df5ef367a6b4dfbaa921	42d763bf27bb5eacf72186745326852f	0f86116fc894194f6b9fc85912b8c214	eafc0f1c9c4bb8b52f15bf96be98b61f	f16ab8a599a824a1d9f61e7452e7cf36	d51f4853dee3eef1dfb858f2edd0872b	1839e46bb8e4d01c6dc3fb75a2469389	132699183cb65900a35f4946b5d5045d	d3ed8266ff7372ebdaa5fd8861b864e6	df7d4b78567c3199048f1de2f00fa91b	0e6957233618067f227cc13344f9ccc1	73e9ba4d3339799781aba6c73a7bb3df	0840309a19a7ba441556f5cd352f9f31	4ba4ba13894287f691bb44c277e3eb88	b058a9114b55a96122e2813b6c15673c	fb819b6a96cef2e149e7df754632f3d0	b19860a910e31a628dbe11c2f9aaf9ba	33d56ba5457f541e3fc761d9361f9cd8	286264c38ab5891097a4cdd5458a8769	d6b4014c79b828a435ed56df2c4eecda	d2012899839f7668dfca28e3b6497469	e9b35fe6af945bce2efb11ec17e35385	3d57d3ef67bad674b434dd164fcb08f7	a5b6813a3b4babb274aa0568460aeeeb	24bdf0efc84cfd7963c49827ded6a12c	c18cfabf8dbbfc7637df66c42989c916	7f9ca7d1d1a904517f06ed85783b8978	bb7dc83365539fd8588827cb8d80efa0	de33100a0842028f9f9d2fef297b08ee	b9eb2fda697445b13e02779b81481e2b	7cde3aed1c653c08f1975767a780ed16	f3efe0e8613d62b310d6b162dec998ce	af17243c7511b4810d93d181e70d2eef	056a7077da7c6fd7c4b85b6b609f503f	053ec00702bdbce799b514405610a386	d2ff5eeba2b65ef2eeb1b55cc8f3ba9f	bd545e458a7cc6b2f24a67c6af052e82	caae401a2b327d27180782fdc30e4cc5	98ab07021c3a55f4101a6b9ebebe244d	ab415defdaf4332c45f4fea4b166b184	30e05d9e58b9e6913c95f7327928f408	c99433bcfcc540167c0c5601bb195325	34f4c82d428d549642a1e0a03480d770	fec4ba8572227f7dc11fb51eb77af3bd	d65e643c639a52cbe17ccf951dd8659f	7b566d544234b09acdd90276e991ce41	b6e015491b9bdc366976ae97feac3233	4180b6f710005ee215540a6f3b1f0b09	823544d0615ab57c8d5cd62215c4c785	d1882bd690e6787227a35abf601e474c	c0dc9fd7cfd3a37f0411088f1999725c	c754c7691958e24891d942e70c414b20	aaf84dded5ade7c3e96747bae8646bcb	823b2f52aa34cf621f7edebfb883aea9	fd622ab0d964037ca65e90ba02b8c78b	284cb121259e0e92b5228dbcefec1ef6	e8c87909824236c5dff3e81ca8d5b4e0	9fbd342a21e1a0a51c6503006a2804fe	565a826a72bf32d44b02f69e6edaf147	0ad66a0f19f26c25d98725621ebc222e	5283ce55e0f81d77d25c1e210f4ec8af	609a1afddf1eb0adce3e97f625fe5001	f5a09a3723d5187aedf5f377d59f5fa0	08e735ec9dbad0fc44bf61529153723e	24a60c6448e70d9198ad6ba93520958c	4afc69b0a15e0ba87518303fef3d4c71	3e74a56d5384c6bd3a3caeb387a4662b	cb6632ba4f4d7aedd026e36fc669678e	739f7a927ac2cc7721158df2b72cd7e3	b20e848680e7038cdd496913ab6e60fd	4d8a02c6cab5c533b4453978c4fe9cb5	af06ffea41908c36233da3dd399b8c38	71f6fe37a3bcb3c0afb95698068a0a97	429fb741039e61def80dafc5836babc7	149a7bcd6d95dc65e5dfc1134a334429	c3b5f36b76b8f14950a27e3e9f3e14c4	99fec095d4440fbd723eef9ab8da3251	5e92b210cf2dc610c4f2e4fa8c690136	ba7db6bc0952d1f4345dde51399065ff	0743ed5debf6b94623439a078d98de35	bed3e60a44e873e7c153959ad264fb41	dacffc92393e59420b0f66e3423be55c	6a80c8fd33842f8432e5ae0ca7ee02b4	d0d5c65c47fd083887d04ee004ae87dc	f76621bb55459e63e2e2e4629c79e8ce	51c7931fc646b4b63882e19835bc6ff0	088d81ce22b769292b02801df4f0a042	60712e319d68e4e53f48af13e519e946	d32274e6eeffddfd841ee35b5ba8ea1f	441d7d16b929bc4868b9ef48cf4f74fb	40694ef78fd5bd8d48722f515c8bcf68	a1e24f083704d2a3b2e48b7f95b5311a	e14154116a8baa7aabb3e0440f287bdf	db67220bba208a5c787d5079dbb9619f	0b76ace8ab7a7566d37f3e12a5827b43	d5fcf5953a1acee57255b8fad8c3299f	664654e18b3cdcf5fdb05a5bc3d942df	dd3bd6c70f9b7b272af4503563c44ad3	697fef87d64b35f017885c7f7b919d10	4247cf4276c0a5c2b515ee6350b699a9	88055b89c15933a162aad2b26759c8d9	e2b617a58d3064f7cd32aedd651816de	58f99fcc35bd0806ddb1c18fdf0968cf	ab65b04a487aec0a3177b9f67a825fb6	0abdb925bb8f208a002afa67f97b1e09	317b17404b8c1a393504f9f412022c56	27a5042960b8f9aec8c346303798c898	d587e0e5c79051f6bf28ed04850b6618	ba5875c37e00f0b529d0684ed67b99b3	8af1d9bc45041b9cfc503d817359101d	c69ac0c675e08e2445cc90c632f8ae7a	195c0abf6a4e5baa7a17564ad22fdd39	0c5ea6a46c71f9c31ee48486f02f0874	6644765d19ec21b0af9e98d8bbd1c33a	8650e197ee017aea307054dda72d183e	50a967f7893e3649588e03969f7c0249	25735eb2a550df9ba2060f67a12706df	064d22f7ca19dad235cddb131b485de7	588b5ccdde9b0d39d61568731d7e223f	2dffd7bc8518de4b54d3040a8f5f4d15	e1a159732d52d998e308f1c662d4a53e	6ffb2eac9053c14a2517062bea825d71	14814ca6e3fe047914f6b0968d8db975	9407db80b6a854a4f5b12fdac4c9aff6	7fdc146f2a8ae55e00646a994d8f0881	259fba6df7bfb34d66cb91212a1ba7e9	1e3d83a66cc4e8c56626123914764854	afd6db8bd42546f750c84bcea791b97d	f6df2e81cafaadfce60614a09faca7cb	66e2a3b46be47674904b669ca1381e6f	ce496d9816d8c54ceb73c1526258984a	ea9e16e685b79d33ad00d29c4a27d7bf	f130a7129ce51875b4b15180628f752f	7543a2aff08b331f4e3a28560a6a0be3	dce068e367bca01d8a877e9c8a9c54ba	603fd7b5e1832faad283a18f777bb96e	8df2a0e35b678e87493947ef48e73980	3fad0cc852e1322b6317ac00c5ce78a1	b94e095d8f4463ecf6a50aa8b13134e5	c122e9edafcf9f4a3531ee9ef12c2182	c3f4fa25189ea2ca99b04cd70014477d	b69e33a43f8c2a43097d02d4abd7fed3	fc044abc4ca2ac1c80147827366dc029	3dc26169fe4ca6715fbc369f14d30970	0ccfaf0defe0c253eb9f9b20e7c77fe2	04897b86514d3f55b3be6f00248846a0	5677b1435c0871005d8dce55f854ee29	6f8e999da4a97cb9084c9723b84602a9	93c54099cfa70c960f8b844d16be7132	42cf734e64e8dc998fc0bcc702bfb67c	bec9bed5fa1a00bf5ab15c8841169359	899d4fbcf1c685a2c5daad03920b7d12	0a972639dbfd899b679f97cabfcb9ba6	23bc299ec68f6540d470b8529cd51f70	f2de0981412bf5375b0910fb7fe6231b	20508aae0f3608ae826c6e9fca9e0057	018864973b67256f2486a84c47f943c1	492d4b24143b22f6c45a771c1a94486b	fd6decda33e2beac2d3c745f52018ce3	56f83ad98ebab66d95209a334b2d59c0	72853cf9573cd22aa33990f0c07e7a5e	9ff0f2dc4f24589695940c3a933b20bb	923879d0c8cf4605b5f7a8e5e6731784	01ca420094825252924f5528b5f6725e	cd88b79a9939aa8e3e94881ccbf45d2a	e796296235264af6921b59ba0c20845b	262dc7bf78e937b0c7065aef82e18d08	7574dd6ea8fa32fd736852b1cc7c3a23	5dc521a041decae4131beea51811a4c8	8f705f6dbc8c70e77eee5bd2a6d98a71	7adbad610b55cd226425d096bc3367c3	36c60b3f3a118f04291c3015800e35bc	941519444a062331e1ef73f287e29ada	b87e80b4197e5090cea8f95b87919330	a3adceb226cc1a72d88f61bf5ea8fbf0	3e77b1f41d11d379dc3dafc82477cdb5	a52255994d232c01a6d8eaffc321bd0a	012161f83187764eb74d04e01b1ffea8	b5fdb9bfbb0a805f6ce9bc0511ef61fa	1541bbe225ae78378ed19774c1b3f9fe	916dc9db026d12beab07536baed38745	884637149358a1ae39c5146c033da904	88c85f7116f7eaf12c60466e6a67e0de	d8bf895a09d3fd95e69a9d606eb803d9	bdaa7258752d23bed19f16c6fc0529dc	cf75d394f302fecafb1d69396f4af1c7	ad8dac0e92d18d7b79332389dde70253	f595b653b68185190661843524cfa050	3a7f8612996a03368630807c6c7496ce	537d8ea7b9f144c723c7496a230b4d57	a95214c0392e3adb2b5fff7962e913f7	25f9070ae515c9e464fff80ec10d059e	2f7430548e9f41962937383693233324	5fec5f7dc6e93ba0506eeb4f8ff4b997	b59b34d859c09b59f1d3a0d532cdb653	2707ca30f01ee8e07aa645b208068852	cf2c26d1b4363a9164ed00c3178a8a41	f12c6c459dc172979e3a9bfff3897922	04c213d23c45388e15877b5bf4b8ef6a	27774773b9da5d96285aa3f34cb28024	6edf982db7792be7cda3694384e06806	8c96b20b5406c89bfe4d0135ade57403	f61c3d26d43b6fdbd88fb80d472eb415	e96005fbd41451a7101f6978aa71f0d4	45913598d7ad7ec1eb95db269c6dbb4c	6d35fe95c810bc331b7d9a5418280e89	03b3358897f96697afc64222ff046dab	393c79c26c9c9960990ee69d696f598e	d5043a7985f5d29dd9bc9f0be6e83c22	6ba906546e6329752d57e35f48d0ebc3	8ed24fd63e9e636e7d2b69fef155e757	0e5e88614ab2dcd9fb0bcfc121810702	9215950b5782ed5c22fdbbcaec3aacdf	b00d8f7abe5ae0b1cf11bb303aeff382	281c4bc7f52a6d287e9aa011916d2ae8	604248ae98d92826fad0cf51caaf6e7a	7c1e0e9f6ad5e728a4ff45c5929242c1	b0fe20bb07f0bb34c7a6ead1c5c71360	25c555302a833ec457631b2d5c014a58	e0a76e5a840bd7e88f0f4734c1da16f0	77d226271adca8eff97e0bbd37f741af	d1eb335930aa1e440123d865c6d1cd52	bed0ecee8b865265f7da01ef5111c09a	f7627368587216a8e8bba3d8f527b821	1f246255651e4d0f1d7b0b70ffeec320	c97599d5cac0a21d276ad5b89ffec786	b2398ee3f49ff95f08a00b55a2f86f6b	3ab07e6681cf5c2b8a19f45e216ad32f	d73ea42223a489ffc1054ccc9f3d23c8	eca8b426eb39ea4d0b5f0d5c09145478	7b15ec4b06dd480807f24b9f54d7674f	9c0f13da7e122b66fbc8fedd932c6214	d4646c05b62abd209ae81fd7ccc86a8e	feaf81f461f9a2a51e5359cb5b7e546c	858ec4a14eec3cafb6f856d0d0c9faa3	f661d6d7ee782cd7f896b12b3f941573	d104a54fa042f53de5b0eb872d1b6ae2	56d0f3be1b541b405a1290ca3daece74	819df544a4ebb9dfa39e8a06fd0e443c	ab48c015c696bb7faf8b66b6d3003189	04b17700180b73aea32bdbd2af30ef45	a645496a823fe4125199dd231603fb4b	69e611251f4d8582e312afa5737f033e	0db3b1b8c110a4881f55511d7f83e380	c213da0c3d48f2f32a25e33f268cc5d2	44ddcaf75b462502f78d0df962602590	6644c92f7f4ed908fa78e956eadbc282	7bdbde435966edaf531601608ec0f4a0	2ca7182d7087fd73b5edb9300e86367f	64e4b89fe6e357c4e0e6f7f300412880	a53210881b66314675dc57286e3edb32	f9731af2f50b42aaf694e9622d100296	3e7d9a00cbe553dc916062d1a4ef3f30	11d155f106231521e5320b4c77f37976	0a08024b1533f77f90ea56d33003991f	8a904479f3050945266750288f9f58a4	8bb1abfbd04c0470a33bd553d911e907	90233fafe474291137723be1c7eb3733	758f21b5f0c970acf9b711ab8356889e	872b891a33a7345d6be419d2b1927bdb	ccb263899660ccc834e35a3726041257	306e7efb9ea19a0dcef138673fa1e02f	3451dd2c5965b4df83a6d44a963b6341	1d299fd3a38e94fd74812f321ec9671f	7ffddbe502c6b201b4b129e4ec04586d	77fcc00b1637b487e83d45b8c03e87fb	3e6189db22199fb1ba74553ec58e28eb	af38e0f5f29d5a836219b0d982cc96c3	4b7c30ff6c945160572764d792ebc83a	e671f4b7023f1e66acc4b4d7188474f8	d1ae3d223ccc5359910a481c594d7c2d	4bb0ae700db8595bc321901d4cd7a5c0	565046b27084ce7c3a0f4bfd5f5ed871	c7832b24cb16ca9b326266e46b6e4c73	52be966f32c7fd06ca8f7358e454e95e	58455241084557984557c22827b6b439	81fc97bb39c83863b7cfa03c712f30b8	dd798ece4d84e4e735ccb6248ba07c24	e844819944ada43f80b5e1467e1f33c5	b6049bdba1a85d22c0624d41f6fcd51d	cfd39376aa7aa38e493dce9309f9df56	67a8b6e8a35564677ab92d1ea7bd0093	868b6bb9fb0c75b7477fdf7a188766e4	00b4eb102f2ac1bf8af96529ef1a9ed2	65187a5e871724772257e45578d6f676	e7c721db6063e4c08b05842695bab37b	48b08877ec62a2b075dd51b715224f5b	aa0f2a526c71e08e42158d9bdc75fbc0	d6178b753b4304aabc7145cd1bfe62f7	9649370c416cd47b1b30807e36487aad	f37a54063c6572a29ff4f54125cafd70	5f64634cc22dc86c68579e73a89f9236	31f61f3664dc752b5bc95c4022e37d85	23cd69ce34cca91f4766422e3bcc161f	2977fb2a719557d4299cdc435094675a	83fea2dbf7c475a5992546a2b9222443	e60c7c28dad5f3dfbe931dd0f74c9e30	5d680af4211c17d1e433159088049673	2fedb8364d779bf5ba4e38c48ddf189a	8af12b0b97a95db5cd6fc49942fdf9f9	13d749fb78ba1cfa7478b90f2a4e684f	88be6b169a6314061bc17c7dfb4f85c5	6047b2d87954e8404951ba3fc8034120	63acdb592bf34b3f8e0617e8c446b4bd	111b1d91048a20f44f71422fed93e5a9	a81667a09fbc7c7dcf61a3f4a076b91c	73b34191b90526770cb371ee6faff193	02bac261e78fbe8c8b09bba94f0765b9	1fd13e13050eee5384aef400ba5fa5c3	a969769a23c7151eb73cd0e49edd0a10	dd0d03e39f823658f156e3b883eee7cf	e9449808577cd210f839fad6afb32ec8	6265418890f4a09298ddc422f75f568c	7024ead126964dfa29579e565f6064ab	1e35340b00aa3700065e736507968736	c5867e08fa450549c06065583f3bcdf0	ca0e5b237fcebba1a3df53fffbdd715d	1ca3f18c99b8903da15e0cf2481cec57	15ca1a417ed756dcad5d21755d36b4ea	c98e610d6fef71bf91900ed7aaac1fa6	81d2cd9ec969076ca5fa61c85ed89ac6	5bd80be410d6f064a9a9f60b6d934bf4	23fedbbe11256187bf7c4f6823e46220	b944e446e87fa7a72fe2cccb95deee14	3675e365f007f50a4c398895e3d2c79f	4ca1b0bd56684db2b0f71bb339bf8cd2	87eb24ebb3bd2b86e79ca7a6cf604633	e9869ef8d7af633e10a54d83aa693586	c77ee597ce3fd01c26e12118227e78ad	5b84f9aefbea73054bcb5ebbf3904893	f96ac7e54abd4ccb4dca0d20b0a77a66	7ef4a4149ca38ed45159efcc40628d6e	a103b3c02e7c4230ecf15636572e3cb7	94159438923149a3d911a3cd105ffcb1	308188a4177d7c911650c284e45c9c5d	af687d790f61afa602ba6c4efd884937	6b8fe6dafb8399207f4778cd4b8ce5a5	f8d93154216b7cb70ea404d01c320d62	fe8324f70f97f17de99a77f5c99ca0e7	14ab726ed5c0c7f17ec66865f600d143	e7408184d25591f83871e4d592aa0239	ce694acfa36fa9f3b5d77107364b79ee	4d4dbdc09b1cac5623ed8d250a141131	a1218d0f7c29b879953ea2a696d44058	9a4d3a44221a2e37eb99864e72d7cf8e	12a67d5bdd565b3943bc248a3edb5448	f5f41cfd9cddf74933e026175c243b6b	9b0eab5ac9a2c553a2b75bdaaea976e5	64cba713e7fbaf01e10cbd481e9194af	f1379f04fb69fcc3987b9a58d049d649	571ee741846879d4ac73c6c116b3047b	776c53a1b9d9974f9e3d76b96f0b17c1	fbbcec06d61d79977fbd020e85385eb7	117113f5e0da55e5de4d8488822f67ca	ab23e7995a24ce39b5c036467fd3841d	fadfc2fe5aba60ddccb5fef782bdd3fc	f5970a2d9ba0606eea9bf0c4962c1616	2b2a29fddd3683d9ec561beb592cd3e5	45c6bc5a8af2bd1ddd20677d1ae8ff54	03a48c897d409fb080e0de5275e6f0b5	77b688cb1338e583cb5b4c7cf025d8a7	d7945bc047b8b38266a79eec1275dedf	61f7854fcc04afff6ea92aad813ee0af	fc623623d08c8b84d0894e910cbc52a8	12a705cc6c57824c3cc5d4634953851c	849639394b6bedeb8e0051e9d93c3c4e	44ba0b370a7cc9badc57803a556ba71a	457fb61120e9dadc8042f50b71759fa1	0f0085a30a0c223826f0c8c704dd4baf	0e40e10cb2d5d756de214c5d6b5e7bab	720361a0b1bda846b5323f5e542ec437	ad7647f68dbef77f6ba84f6ba35e029e	3e1743ede06f7831ca155598c447a638	8cdc77c8c386fc01883dea5f2754d72e	45155c20f869eb86428540b1a3aab39c	630abeea84f05a1375568224f9cc528d	88104c7c494df6096c9f104bd60bfb1a	91758433a6102cfa1d6dc68a4bd33366	48c6269165f318346bc29602bf941799	2a45025c9f68a59a3afb2f8f443024f0	efeb82028c13fe15dd709d9e6c1d6588	010178bb4be48a10327fa1f6b5279a68	176a44fe95228bce048b29ff223f7453	7dd76dd063f36a70330d4c0ea23c4e49	f8b5170e675693cccc081ca55f69c050	e09b4b3d544d15046314c6a8cf380f94	a2f0eabc9ce3ec76b22d47b219a09fe7	6e2c4c6b727db1195cbf7e6d690c4779	f55c9960e66576b98fce50feced22b5b	fb78444c032dde8421dce523cf32d6df	d13b21ca5664eb3a69266611069cbb08	d85ca61a8786e6ae2ae04706bff2e636	a3c3052735fac3bf66a6f39925063232	72f9c77f01a4cadceceebca8280affef	7c6993f9181a4ef9f13889fd6c2bfe97	7ce893e2ccc4929efff37b703e52a9db	a6fc5bd21aa8888cb11aa7ba34519d17	18261333fbc3442c7a176a91eaca6d2d	73d84061de7aa89714ce1ade90b41c09	ecd5ff4e914a181434664745f228d4fb	3e2fc22020ab3ee32ec8a57d3fa1b7ac	a57d9e6491ccc5657706a7d89201b494	d8dd04d1a79682e71ac0b68895194b6f	4a81694f7c19da2b6134371c866ec768	d7c2a66444bf723efc25d8441b0d0500	9886b2e9a3414be247483ac95bef7e5d	cd82a730ce04330572cdf6add840f4ec	b9ced9bbc36e66832ca69cbfdf947a3f	78c408addafc8d53eef2c59d3f5f4059	c5859a037a952d686e1cec41dd0f8629	860ccb3a8a4ad46fc2b6077c99db92cd	8c67ee69e7ce244c6ed01762c182c74a	36019bb30374dc721286587a3d7e0662	669d88ac35b1e061082c8a37f73b6de9	35d05830cde7fc3c2bc3ec30df2885ca	dceed9fcfc600d105a2e2190220daf3a	56de343a2e52ca780e67e31f4bc8ad8a	eb448b54dfdd9675fd2f3458145a5ed9	8565502fc4da2869b79d80681021d4ec	1bfa5c0bbafb3a1bff066a17234ff32e	eb64f0432dc194e2208e9077d7f23f39	1301a59cffa25723b8e820d8185ca55f	7e4ef6c34a8aeac3faba3a02f8385520	43c1dd99d4fc4c5d2b2fece3b504318b	0219c0d35132e53ade4f265686ae5d9a	eee82d012653abe7c931d1b03860fe9c	4f79c1393f31347da592520eed6e5404	d9a181325f6cc5f4ece594847350f33a	9d7eaff0e654129acc11d897d3fb5747	bc4c29c8c4cb2e8bcac206a98441611b	494de10cf908a65640f9722523cdf003	d86c73ca5f03acdbcb7de361edb5d8ae	93f95b7ea543e253f769938e1be5e256	991f2f7adc38ad42a04eba06b9e4b1f2	646a17c089c7277588147634404be148	b65376bd9377cec249425a98a4fcb653	69daf02729dd81928895d747635e9491	c797555e84e70f5361b671d6de3a3ad0	8c1333e1a10dbe084e3d5c682f508030	6be74a68c3cdd0c37091134950da220a	f4a3c331b7f670f941cb2d92540f1567	c9d6e5295ca151031e0923509ae3d803	44706647a99515be2871904c2fca2947	a762a7897cfbe650f07f0059bf0e41bb	0a9bce6800f717c7090450516e06befe	007c81fbc3d42fd3506145af7939c1b0	8086e0aa42155198babe8dbb42f92e21	3f5dc40630bf744ebc13693ff49dd195	48d68f81d3d00ad2fb0ce6948d503696	d0c931ef4a23dd26fc07918962710249	fc885c755f6e2479ca7b00b1705e4bde	e79698b6fc0c176d1f91184e22e9bc15	0f0e36a3d71b8da0f5cbec7b3ed0116d	56e0e768d788212c30327ccb22cd4d42	b1ffc85c3613ced72d18353012e430bf	631250b55c547cb1529044e9dd0b9761	19223a54f63008cb1d02a5e72da30632	8e22753ea55ae17863ad97c0bfb4a75c	81302874b018cf9169b8886163123b87	6fd7534d56d3b30f61c8a5ce7743396f	0a5c5cb3acf82f3f51362a06881f4ce9	b5f58c8dccdb4e50da75cd97775f1b9a	b2fba0fc30fc91f5949943bee75bcb25	510ab0843e0cb48e08d6d51d97b79c47	d87ecd3f8c9509e0a40d552cda1de0f0	4a4044e3e48bfb3922393b70376143c3	40bea583d101274505438d7960f4a8ca	0e126e351739b8da5162df23ca249859	c0b42caaecf61d6ff9dc23e9a96f3295	154b7ff97b07282e5a3ebd9709e26c1c	c5582e0bb47958a23903eedc41ad6577	2ea3a3a448d402a1071473ab560046ec	7fc2102677dcf5d1f2876cb64cbf59d6	627d7224f6f5e045d8037a551ff16c1d	a56e210805ff113bfeda1e479d11c7c2	1cab05752ec8cdfdb40dadde89c332d4	cf70ffa39c858a601250d25d83eada8b	e668073251df5c5c5c3e64db7b7d7414	6716aacf36bd62c113e4db938363cf3a	12521a25e352f9c8820cb0307cce198a	3318712962878ad8a56cf182b58f9d86	841dfeb9ed05575377306c8f2ec50ad7	7b993faf9b7ddf97fb293232142224d4	3e4fd5862097c8ed848310b34e04bea8	7c4369724ccf8241ba1049155916b924	52ab6b0a088e6b24eec07bd4abae3177	75e065238793cdb89767ce6e0ecd5fbf	35f9837ef2d53bdbf30d1423ab06d28c	74a2d43e0accf2ad973eeb2d2d297bd0	20ea5ac9cf544db93505b17ea0f52827	571e69d69135928086e049ade2cffd38	227e42f06bcc22c6e0bd6aa5cfa295e9	9ab65b729746548660f634731ddacf4c	617570f7d69b5832faaa053da0f9b815	c9a19423820b23fe059b1e84ae720d23	69769cb4740bbf7b23f2d4b04a04f039	2bbbc46e0f0166652440a7a2dd539cd4	053d31bc21145914e67583796d22869b	0d7b7abc31a78168670bc706d0a81343	2fe39342477a154dc92ffc269dcae9a3	7fb8045788a6a69da109c8b3d4e9545d	81cb475752422440677da58a7a3f93b4	bc4fcc6c5073a8521ae4938a062be1fa	4cb43e2e1bfc584dea1a673a7f60ea2a	749fd5d8ec0660829b487799f049aff7	e566cf2ce8b26f084b5057e78d3bf1ab	fc29930a7b59ea4b20ecbcc1ae1b4bd9	0644e4ca2f44e05c7e4547667531aa8a	709da530d4d22c0dc3f2d81846f45ed3	30dac96f8db9d452ce582b30bbc9feba	fbc3a7513c926a41a9a2fe29939498b3	932a332f179e85d1e9353be4515d14b4	9c7ee0af86e796a1d9e30a16e15caa8a	c2019444afe33548ffad327028b18ce3	d6ea177613c452bd0cc137ae56eb5f11	a872f450eea0845c3da31ebd299edb12	b9f2e7085d0a5c55c6aa9d52e28b235d	6dc8b49bc2874f71865c789cea72334e	1d90d44d83b380b8ef9612950558717e	2e56006d6636a9466b9b612a9b0e5128	20fa0cbd72e284d11e99a5644a59abee	3a1277e375ec4389d4ce1aff9b4abd93	fc027445470bbbe8943b7da9c9384401	e1f2a892273d14f4d256bf0de0e1cb8d	234eeacaea98b1d8c7a2502092d281f9	2781996cdca47a0e53f2103dcbfb345c	435c568d94d5b7fac9da4260d8bc288d	e2d9476d14203066aa5c966011252216	922781ee91b5c60a29942d4c44b4b50e	b014869c47b581112e3ae52938d59bce	8a28ac11187d28f9ab33d4d62ef6aa93	19cd685e3bfdd54b7eaebc764b0ba423	992ebe3d5cd4f8dde7a39ccff68ae357	380e407ee1a81c5823b5117227798905	a3823aef6f42be0f24c8399451c1a9dd	696243d2dedb718b59eb9048cb4e9475	ecf30afb505e11cb48838bc8d100fe0f	b51b09a93f04479edc3955cdcedc4be2	d9e7ef0ba5d2b794a54cfcf6d0a4fc0e	ed85745f9b6ef92570ab639e9b22a376	be26246c4fb7daa44570f59e92e8b652	65e8c60dfeac0b0749762a6c9a734754	8a8769a125290d9838fb3df34da51c0a	142ec4134b05204082764030a1b2f2d5	02e583e179224fad06c82c1edeb49538	91685735fdd2c68db45bbfad1516358e	9695238bbfb3201c4530c7e776a494dd	e2fcc92ed4f145071525b58f2f750e39	39316cc3ad89fda152dc00e3a775500b	94b83bff57b4cc34e52e84c260e34ac2	7c9302b58d45249c743a0a55b1a489dd	da150aff3d59124c280b5fd8472c550e	103e5cdedc311dbb6a6fdf5f3cb67492	7d7ffcc054627fc68a2498f29247af01	5df4e9e0e425680836c8bcb35b28629e	4f623021e3c23ce5e8bf3cceaf3cfd7a	41166e7981a31a5e7135a44b93d13b64	9a1e1931c50647dcdd837a81db95812f	074020823536adee9692fc204d90aefb	243bc6b6c2535fa71c5860cd5489d4bc	284c9e64485a57a93033bd831a416358	cb42106ea7437f3363dbd7e578522104	f30443b7c792205396d804914f0d1822	70f4394215de64eab5e42da78364e8a5	279e12ee171e278178a048fdb09ebdaf	af41bd909226eb852ce5227723f7e951	fa70158ab6a621423551c1faa0984057	ebc09c4a19bca9c106c7c4679833d7a7	1f621c334096c9c0b29d772bc3917a34	5c541d097df01d557d0ad3d03264fccd	97b3f5abf6de1b169df644907270e6d1	3dec958bd2f486eec75f019848bd7e57	4373e1fe2fe0fe32b25b7db6a5b0e5e3	c507526998cc377fd3f0439795e5b0ed	d79b509c30b57c6ebc842a7de2d1425a	c54c13a26cb7df1d4cbba4e653ca904b	2d76baa1ae156745d64c215ed04588e2	f9d501d493ca015e814bb69bf5ac1e2e	011d75d0f20e5e9e245d0ed17bb459fa	9ae2e812a12febd11fd0dd28ad337fbd	58fd2bb0174ed793ec865232586ab968	258ddc004c0b110744737d434786f47e	7f904c39e72978a5a368fe89d5dfc602	b9e44a87ec2d16ea5f9306f6fc0f3d0b	52f2246b6de5fdf6875f40d742b92f72	4ae2bc0e46e9bba63bd65db92c5f7810	7e2661dd4dd869aa38e6ee2a51a2553c	4288a6fa1c419688a1fc033fb2c8ca43	661d6840fd6910ec9a5f0b32bb065967	f35fd86dac94d93b803ff026c4a4a402	ad46db2c47310296436d04a4828225f0	24f2b8246278fc0dbcf7d9afa12a634a	f32b7797f27410d8f3038bae5ae13c45	716fe41e43a23f097cd69e940f63d5fc	ca36bd6498b530f611a2917257df2210	b5314111eee64f4ca084de0f0c39a911	a01a505c56cba8ddaf28c9aa3ddb4e94	bc09656521ea2d197275f61a88d7c8c6	d2688b1bccf4bdb73b304dd71b3c0185	e3e2eaea746a0567fefb60aeb0fd1c18	25285cbd047f0e1c8a306c8d7d52a799	151b807df340285bd9ccdd4627b635e9	f88ff3e97d9522ccf31333d5ed927bb0	3674c37a5fb7a04923469daa917d7bfe	1e69f70ac80d3630dab57743ab6e8a29	9ba56b95f931063fa179cd2e5243b2f6	ada2f648e36890302a6853975f8c331e	582c872ec46045a647142f5f2ab353f6	03b5bb2546eb5fc748bc0e799eb6d063	ee467e2261ae22ddf934846069e100dd	60bd5db22d7750039cc3314ad547c825	f891c987096e4a38df50951e53455777	2180a9e887b872aeb92553f94f2b6c7a	dc23d963674c67e9e82a9ca3ac4e4096	57bdb36108bab09a8299f0fd9c5221e1	3d20c92bbf57ee8872e12024fe40c045	0afd41b3f28c4fd0f2f6d35c457ee00c	84f5a4b1b33aaad6034f38be8c9b4b7f	25647f34f7347510e022e6cf40509901	4363cc3a1753c7df0b93b87ac5f79ffb	1a8940e9bdd13408e0e474242c8a020c	1aa4121fae850966c9aaf5ba9777fc3c	e0d607f40dbe2c190f40aab01e9e986b	89f2e3b41d23f519caae3c7a6da9baf4	ef3312bbe2c56a7ae478328b274b3661	807bed7a58c25b6ef2b5c55447838ee2	c2960cc0f8476eed1cedbd100a120699	3a5b3a570243ad5282d9d69549dd15d4	915096f7a944ee575f3c29658fc916ef	bfe65d3549556f51ccd3802678cf7c4c	d840e0f177b057c0d21b1271f1421c29	8867bf057762c076957b42d182d7b569	406d3fe7bb6aecffa9afb9671f89d350	f9f68faa49591aaac0003a84aa2c0cc1	323616c6b43d167b1a59f70ac2598434	b4ce7ce6842640d17eea8be751f06e36	52471a19d7bc66d7c9b6862e6a0e8857	9b014d5a55dfb857bfbc22d5e50c30fa	04f961da2e3dd508848bd529f621374f	a4581c524223587f393126c437b4f39f	0349f39eb3ae7835ccb467451496991a	1a29dcd37ff1f4b6a8a6f0fb2fa74890	ceea0a2ee9343feb2918c42385ab2f06	9fb7733f2f37cea5eec852537a109b48	47168130f0a5dd45b8691144a561a7c4	550b78a3c40f0da4ed10a54183eb1273	11ca854292e61cf17736c6cc04af0db3	fa1f2b35cb1b0d9a91a0efad3c7df304	69f8345bf831ef9eccb00cd68150c1d0	80aa006433c02c411de5f8aae2c5a31c	f880734b1aa755a116b338af2d7399bc	f71eadcc9828082731bc990759bf3f4e	071f4b21e32cbd6fb416ac9cf97095c5	7f107a45dbd76af6072a27115afd6c11	f3c6c7e1353932e0571c9479e759bc70	624b457aae4e505fb5b6e28f149bf0b4	81937beba3a10ed9ebf93fdd5f65b5aa	8c1a404c3412715dc86ef2c2d8dc2556	be9aff890b9bbb12ea72635b46cb78bb	c36b31c83d359585eb8b5329c7a820a5	fba4613944482bd49c4f9cbe2f6c02a4	18cc9911aa3e3d0e60d5b232a5c8a4ae	6df7274b4647d1d8cce5556db5a4497a	efd4e453c7741b8f39f3530569382267	075563b8663590415cd093ab3e438c68	0ba08b42c8304cbf8027895cc0801549	244159bfc713366d0b1336ec59b155e5	5053cfd965418d1429522f0796e74859	a4775f8f8d8e982f8809bb2f9337cf84	18e59b3aff79a3819b88d86ba0d8d44b	4d91780288ad299fc0bed6cd70c262ca	8583203d31ea66863b481e45efd1db94	1853eb95bc73b7e9d1c4287481696f6e	3a7ef2cf5234e731173bbb5ea40437f7	68c1cf26bf7d54e1198dce356e1f709b	c6c80f8ce9759661399f95b038026e91	3262722ab5452e00f3cc1f19ad47a8fb	fa25d320ea4ab0fd7f21d45c4970eb3f	d8dcaa4c04f222cc6a8a095155f20d42	3d78da68175e17b4f47745fdb6797965	f537a9b8e212458952551eebd23b741b	3224ea8e3508a63dd62805d1ce527dd1	4d82105bc6f7eec13bbabcb613e74d39	58615e384ba41d7698a1d783d184e90e	5671f8d81dc953ac944962e8e4522396	670c34c2e4d198b6e2721ee2626843ca	7cc7f9095fed23d49d0fa86bf664eb3c	075e5b01ec123bac311ed49fc5d072de	0f45280aa434b87ee297a67a00a71b97	abbeec4b3f6ade0265589c3822bda58e	487017bcef240942467591f447c2cf73	2c019ec69d3c9041bb4c1c88817ebd23	9f7bf22bbe5060e312c299c8fe7383fd	bc5216bcdbfd023b0fad515cd5771d49	4ad8ded96b26c184737b6e31d05910a3	8a3d47262d9a3fe3f627caa019a1959e	827e0788ef8ac3df8720389111a27882	3696732f4ce87d0d5cdae7aaf322edb8	ce7091d8ed09a027c0fc81454f12129a	8dd4ef87f620c47fffc5d85e1063fd6b	02088ba97661aaace7b996da0b799999	7bf6271961ab376960771242468a0150	fc01145042a8958cc9d0329f0744a289	c86a391f846794d82c51dc131fa83333	cb23c5b06bc59aa22a2fab60b1e0d3ab	c873733a1c472c123f8063297a02c773	0097a45ec243a7e111ab7b0b102961d8	78d56d8f3a6c138a887655b0040c0e6d	d237d376957842d015eeacbc25f20c46	aa25a11c4b72f98126913674ac1d5a4c	21a54d4a3d0d07069935130a76419d45	5828486297749c2bd425ba672154f233	c6639458e963522fb2cfd30a59c5b680	c540fefa822da874b7edb68d9ee89695	f9323f8807e42a4893f2d640ef5bfc2d	decc57845b2ed28de53c3a4d645c6c72	5538d88b82552bff3a7230991c8a70ba	dbd274db2e4cdca37ff4fdbbdaa3da43	4cf585fa1a23c02b8a92962ab2d049fa	30b186dd9103fda69d123b96321daa52	1d4e680bf5b39cbfc4243aad826f4acf	67051cc549d1066988912380897a276a	8ea9417c36b36541e1da6a97630696b0	3104eb74a2a5e79ef4792065174de564	9f7b78156257404e75b311831776250d	63610b714f9cfa66a7c600d9915d625a	9c7b5501ca202d72b91c865a2ac62fc6	8c67d337ace504436b82c196ea979cc3	699ab8858147cf028a847cf4496dc733	d2d99f1a4193b62e6491c9367c9446c7	b572e393fe818bc89c0b0a8a5a8fe6ac	9819d5b8fa95588c53143f05f8106518	6089b230108f29eec0f9003c2679d81e	5ac8c1e09645d78d9b35241935496855	5bf5c86c103d5c8499f495333ece1188	9182b3cb5d6fc19b4bf22feebedefb16	ae523e4cc5f7fa16d32e8f9ae124edaf	2832ca3644d764608411cac428aa8c7b	5f579c14fd03c09ae8e304135f9681d9	4ec8b8c023c75db58f27ea42c692b1a6	1910f099af7002fa62e31a5fcba4db25	7f1b7a750a4fc9a554bfb5fac4082b87	f6f4ae6dc919d6efa1deaee4f8f6b6b2	e87abcdcdb6c4c2d5771b6de43703aa6	ca832c9c55c3ee266468f3a9593b7dee	da6d84c10b5b4f6e7a8ec1a1932c5c22	e49aaef54e0f1cf911ad762048afc5a6	b7f4e6ea56cc668b9f59a03c2ec87023	8fe65917eb2012f061c7115bc09a7d6a	7ef5fb43548c3cac7b18b3a8d548c1cc	e5f874bca3ac1088e39f4da639b4d710	98e229985ccf41a9cb92393891ce67d2	d5a1ef535342f5bf0456954a404014c6	447dfdd2a5a5054d7fa73838fb70d5cd	4ca0b0d7e420b5335bc0ecd2cad6faa6	9561a9b118158d9c3cdae62421a1fa88	c2e2234bbc52495972c6f1b83d72fdd0	f4d6173d5d7045685637894ede5d2f64	2ab01075f55b75e2e952983942cb7fa4	7f57d98b17cc9f49d480b1453f77eae1	e6ec6713b51136888eef98eec10a27d2	7aa4dac04afa69cd29120d7cb7072ab4	26239990a67d028344b714e278cf5c09	7bbfa2aef03d849be9e8dee36ff48533	d596bbef596a0931ad2ba5a3278c769a	45992d9649a44e15e7186f879bd32d69	59060a9c5af1b768db68e00378d79cb0	a3f2cec3e341a2a4dd8beccff1fe2cfb	79609dd403b67fd2f16bd9cb9015e6c8	e698e0ea2376142595bfe60b9d703f1a	6d2d187f44fa7f751e8ca227b27335e6	05b8823305c2a1ba5cf8d3cb56745ad8	e00170ef4c7ff41e68f536fb68ae7959	5f5f12bf4c63a2463c2143da02784696	ba1b03cfb86c1debafcfcb4f0b2cd9ec	7ac920d80ddac871f77a6c47267fbe77	538e4b166d4f75bddc11bf70b656ae11	9a12e390a1eaeac11d37ff34ab147511	8ca322316e298ad52e11b9c66589428d	9b319f34e41f51e68e1a4d746664aa8d	da89feb32c9c9b8c2630b0a0cd66ea6f	1c01e25303d83dfaef8fe42b962aa86e	9a576193ce185bcd8d1c67471c0e4374	b745447d4de2eb38db299ba2cccd8ab4	751ba61822002d0ae0e89ca527dacdfd	2129d30b93fec6ef151d4b82fe79a107	46298d1fe7c532beacbc097eca9837d1	9fdc833f272dbf8a223e892628d18455	6d2a49ed7779ffee865f18652ae969af	7bd705ab3577f3919c4b76ece62f9407	bc3e64beb71ce40a96db713bb4a8b3d4	58275cba3749e65df1c92c46a0804af1	023b9f1ee52cf3a86f1f02e47cbe02a7	a0732f0224766bc3f32637ccd86c458f	be78ff4f62dd3b68fe905320027b1dd6	11805947f95d4d6c6d5bd0f630849b86	0190d553abefadf1e9bca22d31303f72	3d6397f0fccb208972b2b62066bf0d8f	c8551c99a17331d4d9cd57a408951740	d525c94fcbe44fb6e616b6b7de9e5257	61f7f08645b54593a3be5251a6a5b4aa	bf45060fe896353ea81ca4d887809a09	21e7167b2aff7ec04616ae7f07fd270f	018b240592e524b7d60f55458e40f5ee	de92c9df452ae0f34afff6fae915b668	38cf7ab9612a05fae726fcf961a1fd7c	ecc2cd7444ca150bdfb04c56775e6249	c0d4ca27d07f9312d86a529c03d519d2	adbc422309aa95ac33a888844714d045	f95f260f02f43e9477eb8b5a4f515b5b	f1643eab5d80c4739eb6bad4cdea07c3	f6bacf40fb9dfec6e8738954e4a9ea08	0453bd5acf9e9aa1e35965752f72496e	64dec898ddd733e2a0340a2ecc220419	161f054d0435c822ad139e157ac2a6bd	51f473feb7b77a9d3981f2fc91a5b28a	cf7f429359d5892e89a65d848489e81c	27a4ca95954d4fdb6706d8ee8722abb5	b7b9ae565027cb661ad943ddff077bea	959280207c3898f15cbb6a0561d47036	3b757e7c7657caa7cf934de459674f21	4cfc3a0d00ef30815682d052b7135c69	c07285c15d87efc83a4bd7908eb0a502	df4ca15356755f339d081087e411a24c	4b47a32566145aecd021098568bc4df0	d6a533f5e7693f248c51a395642b146b	9b23b842575f10b74421cde4b085f5e4	51cebb2bba29fb2e55dcb9ee2aad0566	6c44c7f3af2b3d3e6fe3a5e24eef0a37	403d3c0259505da773c168e7fc901b67	53bfe9041490ce5510b9f66230cd2f55	74e5201f131dad7f954410c7461b2f69	21d42a1ada9c216a712a1d592ea455f1	ba6930403eab391afb213559dd0a0b31	bafae22c135865a6ff7215f109ee96a3	3a94e053a615fee9659f0ee0d0fc0069	c8a1c79d6eaf67157f8258cedddda3be	30a1ae6d5357340075896c0ec74476c0	5b3c2bc98be7ff697fea762d53f46d68	ece5dd55b578a21d1e1ee53df4d9b17a	7b3b9ae76f8cb1c8304af4d925f15a64	a42621565e2d067afe28cdd1160fb2e9	daeada24ed8cc9b75e601669384a59f6	96aba965086971df54f4ba61293b4612	e907c08afc269d0af44f5c96e61bac60	b27028915544c19d623edfaf315a9890	062c6d3b7b3e62cebcb40232fe92f1c8	f4042b05b729628a48b54de507754e50	77ed7fa01cfbbd53a5e576841f9f1e38	acd9a5dd909f12ef49f81132d4e5c9c2	1dddc7606599a32be03d9069f6e4497d	6cf4daa45f6d27ff1090cba2a12cb197	e27680d4009f98f30248d823bc17fb8e	65e1d961fb8999969b088b98acf32479	cb4b572083eefba92f0d91391d630129	2b2b0eb87c2d1dd41903a201cacbc6cb	3dbaf63dff78798e0aef4792bbd4d58c	af838e736420ae11fb279596474722a6	5c476b6953d2878bc213b8e3b5befff2	f5308af1f5295f6fc59441b0c8c8d948	be04d7b73e9a4cd7059c032541058671	954731844cba2f4053d75eaa2e8922e7	4063477e992d0b4d83acf4a22996cdd8	92d759ad2d88aaa3d6ba40d612973b4f	ac840c7babd707386415a498da5ae4ed	7991326b94bd61826c3598cad843b901	285b876a5bf1c69edb58f60cbb4a2e25	e6979b97baacba19b8cc8f84137b7bf3	96ee7a1aec61e14e75b4051dca4fe1bb	c9c6bd7530c24a86e53b584435ed482a	7bba5085e6f44ea22a2ef4efee1fcbe5	f46174e404ea0d0636c30d584d6fc1c4	a8faac95d2673d9a2335b5dc5c8bd502	3ed9bd17a045278e1769c1d7a3080fd0	2c514c85ed8ea41efbed0146d762b744	382da0f6af664d0389216b5a02744f0a	755f5048d824e74d27d352ef7436e901	eb9ad955c3e4bb468647af0138b48725	27bbaaa84f69b816361a8550fa07bd57	1847bc8b8804a6783b2611784f16dfd8	e1ac35abf0676af1681f88ca047d9a2c	9e4755690a4ea485e11c33f6cd3912f7	0783222f1d925cebdf71f579927af07c	717fe185aaa291a0abaae86ab210534f	1883762ea2378e81abdcad3dba25bfad	7f45851505b8bbf748ea802c601e863a	d6b5d718a8e51925d59213e356c17aa1	89b2dcb0721afccda9c3ca5d893fa239	fdc4ec05d7d2493d833ff5d61aa53951	8ce5d403015616c859b6c39e84bc84ff	6b4ea59988cd213d4e21bcd6d17fd3e1	3523d8a1e852c89c96f02090f7107604	cef571f0d46ab390bb6f7eb631931812	f5d42afee0234e9a05d0ecdbe75ad0fe	5894926d4aae8e1e0697774e8aeeb771	5934dc5cc22e9989c432930164808090	ae6b59c71afbef4fbc63dd7fe9a83b01	b6d2270fcd1f6025bcefd2cbf0106f01	5841f2b3ea4fc5a60200fc7387dac1b9	21e81899333526c9c308ef2f9e693684	6372078bb1426daf25528aa344e9e319	e04e0b9195ae1c87005d5a3da91da264	acdf5756aed0d39c5c2a5d168490c859	14ac6253b0c07a4af3093a69fbff82ed	cf176d77afe54aac7f7c283ebb804c31	414d8d654b2284061ed1e665e315c808	2746fcbefc5b236311303eb38314ed1a	2c08490c0c973478b3b73cddf2676391	131de0c43af948c80ad0008f3d395a0d	85409e187365c76e8fd9d9995faf3a9f	10e7ef526601ed2ef413a25738fd05f0	265f6c0f5ed7eb2a0ac39225f15e3968	59a72a04cb44455d7f9908d19a4780eb	106d12f39463200ab2a53531cf53eadb	9814132a642986f38d04f4300d3b9099	aede9b74c36be2eafc0fc369bab540e6	7b054f04ff8194f7a97cbbd55455ceef	f4e68e97dd9a78bdfa6f29b217bae699	170bfe70613411a79da7dd5ec6a17a80	c2561aed71f830818b88f274a2c86810	83bf2d8310e592ab55803b399a25a9eb	345222cb43a3b20adf24781989066a89	3c6cebf3b68ced65a9c3ae326c2eb8c2	e8eca862abc6edf13d3596914286d539	40549a97ffa77f445b107d36cca950b2	47c74157702bd1ab4b2ad6850cdd622a	4d315f3758d84c1a46dd6028be5d34f2	7cbecc6cb53e25c9c56c4a0a45fb6970	49be8941477533a32aa0bd60ce488306	429008b49049ad468268fdda45fe57f0	814155235c7e2a078a162aac37f3e1af	9f109f09786363efe328761231ec2336	7b4bb1abb08eb0fac4e883943febf8c1	4453cb651a8781e047b99c045d35d6cf	33495fd6b2ce9e873ab73fbfad2a9f85	ec74d905e596faed1edb46a76ca81f8f	f3ae6b459eaf4b550c63e902f3417605	52c1550abdd57ab13718407f49a0d72b	43ba4767d2f6fea0d2590215ef3a7e8a	5e282d6caa82b24d2d00224c30075185	c511552ea68306e7885879c13507737f	6c682492cc6c83c83a96647a486770c9	1c53a2a46406d09c71f01d29c20a30d0	f5226fa719a9ad3dd396c2105c8d3abe	4d824a5c6ef4f5ca6af542cbc29cba8f	6bb8e1121bfc41b49d565c901bfe7793	73cebcf18e9eb46b919c95565bbe00c8	e833bcae0ac4bdf5586bf8a88b1016f9	c9a5529c3926a052e0ee17fb0aed12e5	07837c88a83d6ddb92c6e80d15cde1c3	0a4b66b25ee0dc0b5544e55e405fa9bf	f08f8cb2e94d63f904a5f0fb43259a73	983eea0109968ccc8cd5d1a00f521a40	5820a16ce46e90c5ad575ff1fa125dff	e5c4b837caafa202b18a442f52e92418	e6124192e9a292c7abd9cdeb88691061	81b78bc67fb86ed366fcafe52cf89ecf	8e65f216ca6a36d20d47343c6d28a594	c678de33346e59e4f014249100a1141e	46eb8f1bcc767e9d7e39a8dd16e49023	fe46e50b1c57e3a53bb2f66370d31ca6	cee4a8971cf94f46bbce7182ea86d6e8	e50a6816d0cb931e3b998d01a05d8394	bcd08a6a4fdd763d79960b564a20c5d7	37c3abab81f6954c521db0b0677d97d7	4051968ecde487cce8e730a57ed191ad	0975d4ed2fcc80ef563bc0777c3af313	32e7001abf34a549b75693b3041d28bb	c152bc044dc8c4c44f2a2ebcdee388ae	308d800ac0ca185b23a6d2a38462758c	f6f22da42d8e568dec43b75c062d40f8	5e0ac431c4fdcf7050289ee654584244	9cc1bcd1eb149150da48b9fa6d4acf56	b9fcec01f1c5272ff219ee681eb39d58	c37307b369e111f6b94486633ed37005	c0a5a1e5e98e35d1a2404ca268777161	7ed99333103503fa838eb50fff5cc63e	981ea1f19f06c9550fc0d09e156d0a77	845230304587aa6a075c78662a5e7c8f	385b00f19a2598a2de1b9e467a26d923	237b0fff2663b253b3983ad320179f6e	5879b91eee2e92d369f3bb592881a1e4	65fbbe3b7362966cf0775fb091841045	c9b614a85c3834e9867efde9317ebe66	cbda3f320e6d45cce376f6b6f0aa1cfc	dfe9ae37d8452eed7b782172c64aba8e	2341869efc670d92a85b7a406f14d6fc	ad4ace80dcbcfe7b6ecde98e946348c8	7353297d3e40e11fcaf6bb99a80902a3	7180bcbbf10e83783d28ba2f70ec16a0	14c89e435e4ba18da30b05654636d6a5	041e4a9cc10d40a8d1aae0c8d23f7cd1	6e1a96c78a815770b607618c7518e396	af54533d8653d4d78507272ff7f6f6cb	e0e25be8fdb36912d75d3539fb0555dc	60a03ba21501e5c32dac763c64174a6e	75354460ecb5a959fb8831dad257c843	dc1986e26ee872b9f15844ea56582ff0	d45a0deb59c21cb51dc73b6a64d0edce	dbd84289a2203c36c71d02852f1e396d	c2aa56c1e0bf7b4cfe24212f69b8dbf9	d1273b0bafa8a6f4bea0d3dce8b53b75	b6d42061d13eae035924582750a4f723	d56a5d48a088a70da023e063fb4e1dda	d9448588d57c5a58ab17bafeb671b819	9e68dda17e0d1a012b3bfec303c96dcf	b0f618561778c99997aec3321c3e3bf8	4a01e93034b0f82435b985ae794d6fb8	5c81b85ef1033cac4a677dd214653ac4	9b3557e7c91c2ec31ee85b64562478fe	166338cc17990fafffb756c374a9c55a	5dfde665e5cd22d6ecaf0db1c1bc5de3	36a70b378fa4b544e83f9306053199a2	cdd6513718697663c1e8504eeb137690	7cb5c63c5bdebf3803d98191bf1ec6d9	646456313df5630333cd54064e879f9b	68dcb051543b40c92375b62558e18e2a	9450a513fb873c2f7736e8cdb3c58ba4	24aa511e07dcd75479f64bbf0f76b5f4	22d0ce457b2606ee94ce5ead360574bc	75b0107edff63c9a4ca7237ef70b2e28	d3e8a75f02739c39096584cb333e8749	b85f38576586d08722a2df7dc43ae608	8c6c39bd6570136476db76fb4e5176e9	b748239408480e44a20426d16cde3d80	9897d7313476c189a27d6f564f0fa582	cd8751ff54103104e07e165c18547a07	b7288113225c44dcfe5dba0dfc165268	84cb56fafd1ccf28969a2bb6b6c5f0ff	350b0110790e6ff4fed17cd9c84a9189	fa07865fb049634aa94be39a93d8404c	e74311dff033e072e856414e2feb5688	1eaba4006ce17c073596baee41eb3dc3	f78f432a7add730ab2ff46595c88c603	f1f27c769f53985d0a61f0928efd28cb	e28543b8a97aa4035e3e34d565404425	5e4066c99dc18a88d7edac46aaec8f0a	b002ae860cfe91def6cd5578100f7bd4	143f607d105781710c888339a7cea57d	d60a7c8ebceab7ca05e118b42ecab879	7012372f344c675fc3f576bd4caf5517	2be56245865cf25b8da63e182daf8b51	7fef7ac5a114bcf4f5171add33caac2a	88dfca44040ccbf711f2a334abd050ef	7b85c16feab4c5184003b1bdc3bf6086	70005bdde108af52adfdf7122321b5db	e8b24c928ed2dded5d0e0d6c8c24b146	465cb3168e7f74b45523379893e97e87	2cc4af879a3c9ad0e6a6bd17d2ddbde2	7ff59e70af504e73ebba9043f9e79a60	2154ae35dafb6ddc14837ceba428df92	501963cae158227cdefa9aaab5769c30	6e54188f1dcd43e333098b401688a028	1a82bdb2c0491e4b1d0a995139feca8c	28966bc5e34c040bd006fa1d073715f1	36bd30d569481ec45030799d11c348dd	43d7e0cc5da5f7cee9bf414b56d8527d	44eae093310a7e385fbfd2ed5c78e188	ae3f8b6e30c7ec14dab6433c9e221a40	4d9b8d84ddb847d7c6eda1a7bd5b0262	388e9a5c2f3eeefe20c1960f632af8b1	7cb805f03a9eb8dd280fa2fcbe7244fd	8d3811d36299479106ec78752b41b921	20bdd2ef10ac5b410748da8a80cce9a6	748f5e1091680b0ee4428fc49c6ad325	a154d5b1a065884c395bf5417b056bc9	466eb120f508f91903b7b551c60d4dab	6d2299a3d430bdc5df45b1227e42f7de	ac1c521d905642dab40a5247b7bdec7e	58e16edeb4dc5a675b54df50491a1d47	76b02de89178d1a8ba4a18678f7e6418	6dda9b789941d409d29ef3b016903515	63bd0f2f193816b51021a1c9f75fe209	21bb29adae092a419c87012a03fa771f	f7bc3a606e1f53e3fb4615c851f706bd	1923cfa35bd6b803f216f8d32e4f79fa	5a9ca01e6ead962f83f56b3a2dd5c28f	b7dabe9e9d6149305534c1ea8105a2d9	adc95161de4f3eb22d87ca6d2c33e345	9bbbbe1dd9839a1769f2059e19f11529	a3b8d80bfdd43c685c251c3b2f100052	35a0fe65549ed28fe64b961901ca2020	be1766cb41c70126a4fc1aca03e2885e	c95d67c19ed6cec336f3917a7b385777	74d8b524521c47c96cc182aaddac7af7	27684b214b068af317e9353432470092	b5aa29e88bc5b9eaf6b4f3ba0446d4f1	ebdac4f735fa99ad9baa1b5d5c93e4e5	ab1ce144ca959267170b09c2faa16649	0e1dba07c894cf185f20ded7f4b52f73	4af925f048588a3434873ee1080597a6	dc42d93e9afd855a8c2dc4e245f58e60	7b189ef2b742dd7819a1b1c3a44c496f	708ce3bfedcf7256e857288d6b37f3d7	7ffc8f8789347e3b691997c0095198c0	29f7e2d6772d2ae96e5958fba866dbe7	ff0e810f01af647fe24a4e5c119a3813	4607c8098be76a45ee75aa8dc333239f	ff877f5ecf9ab2af3f3cfc3e95b0cdf6	b45c08bd2eadd1ccaa303e4c917d16ff	81157b33e7309613790deae9742f9b8d	f0beabbf62751be4e8cde1698bb6c306	430e42c81184b733a45e6f104a198291	47e03258470324d890b963845488ada5	ad4ac82f0de6c2abbccefb453cfba19b	a1d79cfa82a7bbb5387b5970c187ea8d	1da11976ad165cdf25fdbc92e436a1b6	873fc5dc779ecc8391a7b61c797f1517	9bf523d4c4b9f63bd8ef8930aea87107	f36310546a0ad437fe64a347799972cf	2325008f998a1830756c6b676a5b1090	053ea3d6e007c553c35b3c4c2b060fad	5d552cab77af44c71ce32d6d96e8ff43	a768029ab780a498dab9ae11a099855c	8f4501cd1486a703f6bbf95671093bc5	13f32eba3b63edbbf5169bf74a696b73	7d87b10b0259220c80b292ca551dd7cb	f30a036295c1c522f239005e64058c26	dfc9d11b1032247ea7036cce42b5f181	f2139fee20c8ee91ca62180de29b60b2	0a303ca1c58f76967ac88c7ffd9812b1	df6439ace77f5e84ebb3e1324bf2eb8e	4ff866b613121091fba287742f1c241a	914121bef8c284ce55a8ff3b6a2c2195	9fe31ff602d21f900bc64e2ebd749c89	69e175115483b536f5473c33d9709427	9a48b22dace6b7c1973917d89c91be60	a45d94c425a39449f0e7d6e598aa001e	8750b0a90af928f883b002d94836a57e	53dce2305f51d1106a37d9ecef9879ac	aa160fd00de68ab655f6c08544eff10d	a2d1fbea799fb96d39f8437cf9215212	22cb6e703c73120c075ab231cf423e29	591cb92326253d7cb21287c9ed8d3b13	a6a085cf39b46cdcf7f5f0654a79e38f	4f9db3d09ed41abfca5b985c6b9616e8	4c3f789b6a82ba5b4ff6932577c1bea0	b71632a69ca870375b181220d797df61	e85b79129cbc073728de26fe0003c7b9	f328a5fb0bc009a4c980c2d5ab0d8e83	7028c5d9c012da76f2a8c7f53c9a1f08	71ac61a82f6f11d0b812ae78a4a733b2	42fd822249550516af28f04d80b45902	19bb331bff045e1a15cf99b8e35450cf	225cba2c6665ffb1da54344722260dfb	bd19d4e067b6d171351e30c7b3c54be5	24ffcb29a46604dd99c2a6ddf49135bd	b44e1983e1143d6beac69d171a693c8e	97721f09f089464cc2b5742a7238c6a5	b5059282e83e4dae2d980ca4c50733a1	9ed5741f5b8447d90203419acf1c6317	65b632c20c2437372bda3892ca94953b	383efbc410fb1e89ebc53f97a235e611	6aa20aa407a1e0fa53df3312655b22e6	c5e519db2403b127e01eba3aa4e1af5e	5f06392437e775840280840715e3a6e2	8681ebad5b150ea8e597bf0a33abc77d	2c96aee27c2a0cd68f974e1a88cebf4d	2036713b71b27b18912c825cb79d15db	5cc49543c7cfa68459bb3cddeabf4b1b	19ef8481a9fab6fbc5e0d1b7264537cc	5f3c425181fd2de15334dfea16e27add	145abebc47915760460b745beac1ca57	9662f0b3e7b80b9d735a04e5b1558a13	dd03c095aea3e32bb30e5db20550ce3d	d60cbce30d332606d32e57400d749dfd	47227a4cecf57bfdab11c05e728841ad	abbb09b6190377bcede30a2d81503725	6520abb22a35b50618976a20c3ae8296	92c37457f8ed797b255bac12bc38b0bf	594375c0db1abce6d0e0fc3b76236388	b42377f8aa206f5a1d06d41189bb8791	c2474436a7345bdeb5147c6f488cff7f	28a8dd3d1170ec213244ccd3ea0a8cb4	543bc7c01745716ac7876b50ba78e743	0e7be79abdef9069a0f5514b9ec51438	2d1f48147ad48b10c5eb28583da96942	b15016ddb1ddc6aef14dee00cc1dde0a	ad42813c15fc61e2d4a54eb7a765a0b7	565eb788433094300eceacd42ade4899	be87917edef54626324ba2d22b0a0a5b	6e110bab195955ab3fafc5b3de3ef99e	348d40d3b13fd7d2a183e39625e7ac0b	44900b085521cbbe62aa715b0c678b39	998d31157a544fc5414ddbe2722b79da	682a31bc86440d22d9601e594fa59fbb	f5486634e155022943c3dce543aaed81	72f16155e6943d10bf87f571487f8583	25df6f7a9ff24abdc919241c773c5f99	29e89f67038f5ab38d7e26b065ed4dd7	e18696a8855b7a6cdfc8ab6a5bfa8d89	8a4a496909b0f56d6187631cc7444ade	9387392930bf3eef486d6072749bc33e	5b2279875da065eed5a0db265507f960	ec710451c67b97bdf4558331448047b3	c91f83cc29930cec049a4757da2aa59b	8c4cabe11dcdb4267580ca78c7e9cb1b	bd45b02daf4baa911214ffd0be5485d4	8dccdbb1b22dd8d0cbb06ed7bcaded00	edd14596709f438b15522936a49a049d	0c1fe21dc3b5d5ff083c3d0ece28577e	86264987fc59124e3abf4cc2de84ecb4	232c8999a0c858076d1ecd2b6f747c13	e66dc63d962fd1dedd226a8dff782789	795e35ca9d09ec9d56499bd2a724e23d	42809edf46b1340774224fe9cc1795c1	a5f9f7d0ab951a054af866f8ac4b5eea	79c4b783309799d1e5b913c8889cdf05	f9b6f6a0f6865f27efe94c92760961f7	15326a5ef2a1286d617736dcae60bb8a	a13434e0f7994f7fccfe04d4161decbc	f20d00caf05cc0c4a5475d451fe8b708	b79add6bd2c9329ce98744210edfabe2	900896ef62a0ea49342a15f8c9b1f8ff	a08b3a7845c53bae452d2a786cb87275	e42911212082067d8148b12a07411243	946b78b2e5a1477f51fc4d913d8e1466	f183eef5d1a532569572bed9e48987a9	4d8355194d72a0797789ee5d47781cb8	94862ef47ce099f48a8e991f12d9066d	22ca02f855a485741999251a883867d0	4ad84d369eabc45114f545e496f2b153	9114ea5d56683b7896fbb02d484807c0	1a2d65064146ae569229ed570c77c5ed	618e7c552492acfedd137da7ca1c364d	5da447a6db5263a1a995d0a0f65c39f2	d8c2834719533ad76ea08a6a4fb66c30	c204a9894640e2f0d025fd73a9846dc8	cdd8dc39347bce42b45de1d65b5fb395	9cbfc852bfecc655e8c68ab383c8a2c4	cd32fe86fff00c4ab57065f6302086b7	68bea65cc05dab40a400c0c5a8b12be4	f42c2be820325d574a334a5c4cd03c6c	afa6f7e2b41a680aa95dc64bbf11a1ed	5f9d9db0f651e04cfada73565d3088f3	85f3b5fff41d14eac9f4bbac3d5b14da	c467913887f161cd5423d62263c5812f	6398adcf0ab7b00f1f8297b392637d39	f93afbeeed4670663e21073a801c2cf0	8fe3e47f0f8422937951a05a14369e5c	bb737fdd91e65e85ff8e24d77b07b21f	480ba45ca219fe4eeceb213afcbd1bcc	72b5352641d031b1f3ca23016a158940	0b24081cff332c1adf7ee7aca3ab97e3	8b4ea65f891ce5b47ef5ab75ff56499f	17e8a7def0c439890a52f05423ab1608	01ddb8e738d84fc77b5b7fc5b2e69a5c	7e052b2dec0b5b15c7c78f4cbd44029a	cf561da4b5679cf7e30d3dd44d778e34	8e246fb129c4c117dadd997ccdf0149a	f35b008b3bc9b85856bbd257daf435b7	fb111258bb31be1f2f20828bbf952f4b	1387658c116e1b8fea824f3211409dcc	dc6f093cde5cb1ee928e1d625d0afec8	8ed98c88f588483cd28996397e94a03e	3f08e8e812d04824e6bc34be8f766b42	1ed253a82c70fac6d9f829fbd04c0518	6bc9a0f0ed58958f562c34699c6ac4c7	50dd1ecba1568c5e4787d7813ea69304	61050e2a017807c839b342bc5466e0c0	ba102293d0a9021c48e7af19143be385	b56e89bf4b769d8e473681f7d3de68d8	0c82fc2a3d6657059fc47e3c50786e33	eb56fd1a06ddee73ee4090fb09d10219	0512ea3b2fe7e64f0b70bef59ccec75c	3c347803e4f984ecc30cd99fbbc852fb	df23f58fe1f04ea8ba41bfe15a88414e	861fe9f354d151efa11020a461868fdb	f642430f53fe26890fe7fb4587ce4e0e	aa100e8e1c6b32e7724f68e1d9b212cd	e21c06957a2167fcfe5f32907679ae37	4debce5ee7d76fda8fb073edf6da7cb3	452bd2625626ebd905e95f01665734dd	fc703cd495967ba2e1968b5687af5cb3	03fc8f2c5a73800bc4cb81878957d6d1	dc3d1eaf17a97d3cd757d9094c204166	d71ae117dfe65f7a21950a86164e1365	64f029187a8acf61a64c02d1cdfa96c9	871e2b42321824f8be4ebe1bf57c1cc7	57e5b8f8a205ba759247fa7af839ad5c	4ecc72c6ee760d454835430d3961ddb4	2bdeb314a81effb815a6d14719c0a724	5124885f63e9dd60a82c8eb40a9d632a	d3f2c8b36d61f0cb8bb207f809895886	8c1bbc5d6de17fe12a8c79361008525c	f50cdfa9e350fd1707aa5fabc617a716	873ce4e950e28db6d5df3e1182c811e4	b021e462c13785b8b7a719136ff3f0e8	d297d79a1e4eb6f25ea8397a69ee291f	d9878968649f7aa72fc6b7735105887e	986b60b5d93ff4cd5e8b1aa5dd7ccbf1	266a0c1e1238f5d565e1a952463ceceb	a7b67aad834aab32d75703e8568df72a	c92a7e38c3e01044d192bdb0bf73e28b	631a271fe1b822085f219094a04894b3	16f2a8d6cf857d5628c5eb0f39d007b1	a99a17834cc15902584543434c760349	1cc75c91011efc90274877dc7afe7697	5bb501f6aa9792670afe756ab68401ae	2742967570fd94384304a4df21f253e3	396c665a7a807b9941e536895878fee7	5d4ab36260e75daaa3642378c1620eac	b73eb8f55987e860c61fb612a4688118	96c0d6b36e6ee3568947857aebfb6537	f9533305e13dd991c2ffef3eb075850d	10049b9320218c7de20688b4125cf257	044a96ca00461c4691b0a94c16ca5c5b	9f88be28bdffb4c6558c7daf7c4049aa	02de559a4d276dc8d2becd47e94b5d03	518f88f9d5f291beb8792b9ed2b31c6d	f600314cbf2e6ef33a8fdae34da55306	b2727ffc236d04b3ee5c74b3a741f1fa	69d352ebdf28a543276fa94cf8a5eb77	0d6e2f2ecf12eb0475fc4b07fe88f9ce	f965169563792920c2949e79426c2eb2	8064bf76723584a4b6fd72a35373bdb0	5910ecbf7c760c9c3d1ac70ac4dfebc4	2062879192c812f26e9bd2d1a93203c1	2af6c4f57c70c75f7fedac8037ceaeba	ac8118e5d3d1458004beb8d559bd2e76	0b2ce92261d527a7fb00479e5b924773	4b46d57dbe6cf06b0fc1722d43bee5de	6299371310178ce18906bb25acc73003	7d08355bd7b9f3e0f1dd05a51669e351	4493aad8e21328cf76f3f85dbcfe1588	67145bc55fe02f2269295a04874c66b7	563b82414ef4789e50186c681b914ec2	011d2ec6b6b3d40baf0a3955d84dfb39	8784c0536fabeeb47636eafbf288e523	6299458e64c3b4b8a59a62eb919b0cb6	dc9572489f66402180c8a3def40ac037	6aabed2bbf6ebe3d1ed503ab2a35c975	bf850d2e3f464d6e05856e7692d148b1	471e65b32eff24bf6c8f725ba9c02448	0fd1381f388eee62924b19f30c50d7ae	a50a487d1ebb02955fca31176e196a02	18103c793ea453532491b8e6ded0e40f	381a5a0c6bd2abd9bc8ff865484afaf5	d8bd60cf318ee1a2a24a4a1003f298ff	dd28e7da80bc005a851996fdd2ee6a4f	0ce85c39e6e7baff239e5e118a3a53a1	c0478c7e7076270b286e22b89e9c1e9a	4b995c049703bfb8fbefc7cd981739a5	197536ffd35e2dbd4f7f91cf86fa38db	889ae1a75dfe3300cde98470707f055f	68fa59a293665e3f0a10bd4762846902	2d9955c3a81ae2f996d97f53f9b03c55	52b62482b935b04ef4ddc5a3cbe4526c	8bbc75be5eb2cbfd48c7cdec0ec9a119	4b9f6028dcf924c2f64f7a241f33b718	deed3112ba68182b36f23a26fa5cbee4	a5d9e5021671d76bdb45aab600040f6f	4cc0c14c1b9b972f313a6a8901158ed5	0dbee901ec343827fa33eaaad523f890	6a544a2ac0fdde06db09f95b90bd7bf0	a5966713699ac5235f54b24dad877597	ab2efbbb278e973c879ce42fea94472a	7a54393ecb2f677fbb5dcf860b9cad1d	0cc71c646e1232c2c2d8dd2beeec3b78	410ac0a3d7a2704368022404674a13ad	4df6f079082aff0e052622e0b653a71d	2e4d05c411ecf98cf210fa6ccf783766	74ab9b20b75eef8009fd26825f2bb3f0	3be036fcffce798e737ec729f3617edb	f659dbde93383f8ef99d944eda8794f6	aa81bc1d8774b1a5fd3e31382dd5437b	64991f093d68c3be5a08ee4a095c0e3e	0cd5225f10d4258ef73817d696e48486	4911eaa3c90fb7ef24ef425e4ed73caf	476682f55821e09df6f4eb491009fd5c	19379d27a6d16fe9e0940090cb3007f3	41f27a6c078a092ad45678064111b3df	d253a6cf61b5e2c41db42b2cdfb8a2fe	9e8b8f66579c767f71404bf932710470	a5703b0475e98a6208ea32408934ab98	2d814614f2644836bdb2fd1a7536a004	3e5cc1943227c1d07ef8c23bbc710829	460e115a0c6ee8f2d47308a5c90597ed	ac68934aafcff691eedf9296809fd4b1	77370fdac574c3bf35a7b4f0d462b77d	b76f72208de946840c288978d20cf3be	8b9e407b8fd8ad9d63d7225effdd696c	f86b11fd6621469dd664aeb6e3f00958	787f0b4eca2776727f75985f671b52bc	afe8618b15cac0b3a80be97efe12face	2bb3be40af4b88e16e43d6216f1a140f	73a5e9e711362a4006d12a8153e458ca	b049bd0ed41a68174dd73d5d1aa44d35	2c5f528c35e42eadf049315674938543	9a765defb08998ea61c164be656b795b	e93b989c1f6d6405010cd56acedc0624	dfb05d8022de30bfc889ade46dd1dd80	a073a3e48afddbd408f032d8d5da00c0	1ab6314aa8ea7861279ef6b3eb674a70	c8540f7aa75a5c9b77fdab7e49892d4e	7cdb7e7bbd119e11dd6ceaff14df1967	36035bcb5982969fa98b5bcdef79b99f	dc1dd7179728afa0c951e336754a165b	3af580b2ed3930fd5d4a4f92ad7be9c9	466b104a55ff810dc82605dbbb286968	0bb861f49a51b9a9cf90a38069300754	626faab31963a56ec439870fa3defe47	23f1fd82212a3e1c06cb23e5bcdd74ab	38b673ca0cde5d229b97a208ea65484a	827c6ea8be527106dbfcecfadbbd5dc6	24cbf3f00a069f9dd3ddf79785f558a7	f77695e4ec181327db78fda65c6e82ad	791830ebb825b0267cdc98d31b6acb8e	06420732f7e88ff8dc49c6b096bd2672	d13055897c76ea5cbb262903639bf054	61b0e60105bc1639b4f903e0255f4f67	754414b17c9a886e9242fe734c9fe67d	7568af65e9673240ae4039d8edf9073e	d08c5f08a18029b422f465a290a27cb9	8f1f999ce5d8052b7d7295c3be32d1d3	0d2d01fb96bf3b2802c783d6eed92929	2c94052812a2e8d81382246d3b2f288e	90c0ab4afc4045a76edb069235036334	631ebd5d2134f949c44b914ae6eb7396	38865cd18251f90fdacefd4287330191	a469c319b3ab4d68827b7022b06a60c9	01622ee24d2c4b08696c340022acbe3c	9ba80d636e5561c9a76f1aa0f67b5b4f	e2695578c7cab800fef25b707769b8ae	51d15e18f9231162626cbd62ff35ab5b	6b3e854442522ea8ac738370c35bcf89	b0d54bb563111fc372db32c786005242	a9ed6be2e983479a5fdca11d58f41360	a60f2b8bb569f472698eadeb5e664dae	a362871b23ae4c562273bb971e1980d6	71a54a61b54175de9f11706f40f0b5f8	6b987d7361f25836450ab78d6f222438	094a79dc05f1cd4a81e247b992dec3e1	4caf2bc6658740d48fa0504d524d6ebb	014dc748758152a58b50bcdc52979757	085fc153874a0dc04bb9b6af9d88d143	79845ee85cd6750738adab8fbffc6047	6170ee6fdca6e535bb9bea8237afbfcd	8f0b82e78694354f312e9f6d69a0aa38	9a42924dde413be6f979e3a2a3b6eae1	182c8b3ca5b898f7381395558861bbc6	1369aba02dd8b749b4c4c2a799d34207	8aa0f9b676ca1d2a49f9cd06087ff109	1e664195a2d9b923d09df55b9d219566	cb5c8ea4ea6c02670f886ea0a71dcfce	3d9159e1d3057ce1244c4364e220bac2	d127ececc96374a53a07233df815ae3e	4bf6cd5558b5c5ef948c1724582f25da	a641652312dc036bfefc3345f81fe610	fe1989cf92cd5f6a364c781468e4cc5f	b9a9c4ea2ab7adf6f18f2e28a440f689	c40bb48b6d99e87bfe1089ee91c545cf	0eced4e3f5aad4e4bced1e32f4117885	2c3848e04a86204b08252fca99dc97bd	a37d1051d9aee86a2dbe557a8da916e4	4fd8643c10914074d57cc1c787efda0d	9c242f38514b41cced8cc9f58a010b49	2332034a5b15e3326a32885fe1a9e14b	b31924ccd2e2684c6bff86f4c7b56f74	0c47b2d4fdd2014e974f18c726857476	370f4b26aebb30bfc5d90c0d16476a6f	8ebc13fd160f3feca83aab9fb0b6fd5f	a1f63b6a890733af11a63c7454471177	ced7acbb026fd8f57217cf6d20f7ac30	071cd1a0706d5b1a91a6f7ce76a22f72	1e4ba9bbe64faff47c9829841e440e09	ec30ea29a925f7e73c47ed5962707026	220bd459597bd9d912748e64c8148119	a71386e332e819abf13ae5cc948a047e	489aa0ee7cfca3fbbad0118bf778ec39	d2b3ca3444e1bf36e97e49bd45aee5c6	f49dc311cc90bf6f36f1cc81671dacb4	67e2a67bec3ec8a5ff19ffecaf2574aa	a05a2f753762b2658422c32234cbed5c	5dce6a28c2cbe21f6f7c61270d871428	f7c7a4b37c3c596d91e2365d329f4fce	ba28435c3428b45f33ec5ac5dc1cd1a8	22f2583b3181678fedf8b80a950cb23b	01837c3eac58d16de7fcb6351f9a9e0c	863efc7faaad0fe189278c4194a064fd	87877d541d88c816300d7c3d847e0e66	542b1dcc6de61619309ef1126acf169c	e91f6ccfce47f0acd4a74b2051ff0eff	cd3a15cfc351a2f50c00240c1b117204	ffbad65c0cf9ed8bde9e939a4f42f4a0	5b2e5064f2c4ca75dd91395d5c64e1e8	823e2a5384f62b66f89b257cfabf44f8	c7e08d9472076c3eecb1395d40497a55	ce4e68d62dbedaf54aef8ffa41bc6e1b	10c578721f12e2817a88207adc7c3531	53e6874ddb24c3b7fbf2671b292f1e65	e078c62a3086bd49163e0052f9af3394	e6422086f18bc1a5862b2f2cf750999b	913d832b2bd7db15435361041b5ea114	e71f16bc6d24ecfaca128075058255a6	5e8a838d93a24024546811b1327cb19d	a654f6458ce3e7bb1f95617d0428077e	b6a11c1d4f350a8e55dd459d8bfd0a17	712daf70577bf82bcdeee019f70edd04	91c5b97f9837606721a8fcaca0a5496f	6f595ea2f20753a876a45d9a5ae7c86f	0d3f5397c168802c30cd468e5bf023d2	02f93c486b7c923a8a274cb668492610	14ee8a89bf91c7d2cf609b5354a67478	03230b176c103a41e65d1d3e6162e585	918cea107704c364c14ffd923a615fa1	b7cb64c40d78fee50854550c979bbc6c	bb73ddcc18ffb8541215a4d4f37ba9b6	32d38a074eca61d717ca554783bca501	a83d2a86c086ef74231da6e9d2e082bd	6d2a49226f354965d8209adf88ed40f6	fa495e52ed20b5573ca5a331b33eb870	59d17403820e0086f9355a59ed5cc774	cc0f27b6c8495a21cad14fca5f82732b	3f0b0108af3848e5b83c520c3fc0da88	d8f298eccc87fa0854033cac0ce4baca	c7c1cfd350042d1c29ed88713ce19894	d07171078a78509ae8053491092cace2	0d87b112bc336b97248bf4757a668689	bdb4f83284a3f77466550d181ffa7742	b360af1c0a700d0c67f71d83005580d9	6d194eab339a45b61fbc6f4bd03da0c1	aa587342675292d0d27c39ac9b618948	038910111194469d91fb67bfad1c8e93	e2d9a88fb9d3ef6eac544a8fbb21ed3a	9c624825f6468d1be438dc6abb0a18a2	32209a7922a062049fe22876b065f712	a566736e4617e5653b1baa193af65efe	9fd0fb339b001d101a3b78de57d8460e	6329230fb1f54724e71a2d70d722f071	a9ad1c6b7da0c2201c968d76b06d9d9b	9d3fcfe488e023da4ce2c112be85a5e1	293439207e2cacaab7072483d717a6ab	76df4e4177ec9fcdf1794c62a6404ff9	201ec62d9104f6f365a351808d440d3e	7bc0f9cd4f07f62b9aaff7546ee4e09d	94f5e09f95e9f9522f27274e924ee256	2de0bd95294e11d7a2bb485f139d60d7	9b3f551ace0ff57ae86ec5e1041cdcdb	105dc084873bbafe67d2753939729fb5	38dfa9d9b99790757c2203770f17bc9a	823b13ef25617db88458ddafca53d509	30c43b3aa1f539826ac31acb87c07c69	b10bf7a12a5c9235c4de758284289d67	795a3ec094dccb3d89887647fdc6526b	ec3d7cbba00f62b5813f0e891de2223d	33c6556fe31f4043d19b5335b9657030	119048541ebe5362abaca06b0c39e560	95fd02bf64a31ed3b9f31a01f2196b30	d1c507f3d87adabfdf79128406ee53f0	2225cc29642036ffac2ddcae600395bf	a4828ef2e4d1aa99fa82b3a4a85449b7	5ea47811a8275ec5dadade92ce4f0434	20d04371821bf4ef71ec49299669aef3	06c5c5c8a8dd81f0c86afc35940d5eb0	61ad0767b10f32cb157b36e89f628da3	ee79395d8d385d81b51b08940a680d0c	22c383c9fdb30566c8e9af8a8bb8c794	6e7b925cfabf6e5d7d407eb2a4d15658	513fd480cf0e0f69250f87d1b1902b3b	13094d5e4c09c0c56c7f9850055f1b11	d739ec728a0cbb0b96265f1e83eddb5b	a7bb7017378c1007e56c01e5cf3bd934	1e43e3120e6782608641894818f4eab7	a89ae0f8c9276f01345bebc7cddfcfec	727813d0e35241186cfa51881b2dfdba	f090931da17a7ad59c587e772ef97134	abc8e8f205d7a1796fb74d2390cb98a9	e7115d755b28e64c284454192696d388	3196950cf5946dfa32c1dcf394c6376f	cee3cf4fd5b3d9de22829fc019fbd2db	e7b60d28ce77c5b0cf68c6d940a2b8ca	7bbced4c1a0c6d515c28ed00c1bf4821	80efd1a343f1f431f536401f55eb5bb2	bbe19ec0589f383111f7b14b31196a4c	ee07fcb2a99280eea1cf65c08680cd33	ae5615ac70bf26b5c384ece006e37b6e	7bab83b5366d15091559387d6c0ebc06	1ad96045a9967dc502f853d5460514f7	6df8c10d9db366a7ba0d573b139d2edf	31a2ca9c953d2e97d5025166b59ad09d	3017b22e4b5b68c52600cb9e019588b1	a8f857c2990d2d90069e39e61d1488ab	c58234fb257426161bb68dadba688f6b	238e05be67a8b104151a80dc9cefebe3	60206eaf48a1fa7d4603bf0dec05347d	31ee38e274dd7e1c164436c013c0a45a	25d591aaa38ba58b1cb6ea9a636651c2	42a0b439f41b8f5e1f3a33166b2f08c3	eeb073acc8c79cef49a0102de04f291f	1edf58fb887f26b7b1df446b78faca40	7370efc1c6ae1b20c1122d99a94bcfba	1bbcef41d756f879c072c9de9035841e	f4b123faa7ae4a15dbe71956ab24f644	8d36a1555da0e296709ea5f9bd3364f7	070f7b659781ec06c6f234610674c4be	479917aed67614520a9326ad251aee5c	2709234832d9be67f080159b54a35edf	9948c2de83db1ac282c3497321eb7a08	ffe08044f040d3b5dc86bf788143529b	fee8436c86d7a8fd13286912da71dc49	f55b95151c8075fdeb5d8b2c89742814	7042c313c511b579dc83f3eb925f1544	7616c4ca78f6bfd8ad371616fb060861	cfb96a13693b813841774eaa498b4921	333b532d5b93791540bc616f9f6e71cb	1c4fb4a979c13654f2ba952800308676	3fe5f7c016b2e815797cbd161cdf9b6a	7c0cfbd1b267d67eab7df6ec9277b6d6	b8a1e879802d6411041993f175a51b24	0ea53f18aba7a68f3356e8d0d57fc2a1	7ff3c6447d1c3bc8120fd4255dba90ed	fba11c77536c56982cc1cb5fe8586b07	ed7a2bf28d9852553a80ab2d0f6f8b81	e7ada4cf9e6bf264f1a2cdb533741fb7	7bff22e61df197698adf255389af1da0	13d926fcb63524c2480468dbd5623bbf	80812c25a91f0296bcc7c36328578357	429e9f2de9c358c4dbb457c6db77406c	b06eea3a9af1519a81ab2386773f65c5	c2a7d747fe0798e083e0403bfcbc8d98	99304aad06df2a47dc2d25deb3be95c4	0bd280971533e3c1288fae5f05c8c83c	5a34090a6b0be7a20b48a7a34db0af73	336418c26f2981027b5e8ecc0142cafc	d2662d3012e7cf9827c0c477d37232ef	f7934c34cfe92b987194fa5d1e8c1b0d	1a1af61d6e8b351532bb82c3de1ca6b3	e8c58a400cad42f8200fcb16dda9cda8	e7b82a0e4d064ca2f77e803c2af3b954	3e59af330062960ba021e1dfead0ebb5	65e6c66be4ec2f1c3913e2d0d0ba5415	3d1de4d676f8ed07a810b1efeb45f3b4	decfeb5b82b8d95d001e0eb83f32475e	d7a1b52aaea0340bd4eb8c0c8ba0316b	1053a38c292dea6f0a4b31e1588215dc	d75f5f2686b94d42262cbb9e392a09fc	d79f983cbdd531c1b937261acab90c8c	2ef546bc7caf012cf1d45dab12676d0a	576fb7d86f53f46007453604165828af	a7336b4683f35ccbb814d9d43d6f12c0	1cc1d09a799e226a04e85e8cf6a2ec31	eab5a87e86abfbef685a2732b8069c88	db7df2ec39717bab25289286f414e8fd	86fd40c29c6274d3a603534a4d9ac649	b9aab45ec3bb275f3b4298b57ed1344d	44f78a38c27bf2729f2d6c8cca3f8b40	d83b51e9a439e5d468601c0da6f94a1c	a6d4742d8c802171498b62b6d79b1764	2eb121503f26da473f9e7cbde9e3c55b	34996e8480991e6b993c1f407bcd5203	a90c1569eed9ed417811005d28e29bfd	23672f0e7f88f0e306859761d7afffcc	91bffb0f9e3ea3bb8117adbf90ac9e21	be78f5ccf9c5941c93d6822964517e85	4c7936aad1bd28ce9f6197b2297e4abc	1654755d69f7caa4b68f8df22fd8e640	f9b06239dd808f2450b9c59155e3d7c1	5d74436c9a01be3e4f55f318808aee66	ba756b7cc232b99b91a516416bd2a409	a1bb734d9c9964c8fb5f6c4b801aebdc	8586f326bfab87f3ca52a07ef6165e73	398f7c01a6e9faf428df436327ddcb37	6d71d572cd9ef580a94506f4cfac7002	77fde9d165177b82ffc4fd07c40aab1e	b03430a0a61f3693570d9e8dd3594da9	30693e16001efdddab455aba23808f99	5136d2cc934b88e3a23e893ada8dac35	2e7a990acbaac0ea6386647fff089f4e	e2770e75c9168fb611b812ca31b5fef9	b743d1d8e576eb23baa737b529b75aff	e45b3b2a01e82c458c47ec8e8f8c6fec	0142f6599548b8c51af948e77fdf28dc	1cabb7d0b8307a1e55af349c1a7104b3	e3b4515229c5debba014ccf3c39fc85f	bd04912bd6be8698789dabe4d17b75d3	4cc92acb1df0a9473b79d1ea7224a3d6	766d4b6b16bf214a69c00ee33030b012	ae62a5ecc19690e51b940062c7657e57	18643300087033364afbfe1c6b70e246	d734cf2bc0c4e9a3349482fb5e88cf93	82d69a8fa3757238ead7808bb0d1b068	b9ffc912d0cc44d67dc3436150409a7e	2ce6ca9dbcc56c7e6ebceeb6665f8eb5	57127313a02425cf9eb4f9232e8d2ba6	a11853662db78d552298e9c95314dcda	3ff035250574416ab529b2d5c05009cb	22aee9c956d4c46f3af3c9769729dffb	8d4d2ca77bf7c6847b0ebd4ac0980e50	21568fe4d443aaa979fd06fbd3a5dce5	498ba93baf8aacff29262a9a36d26041	60160a079ca1775c855eaa345c5cb5b2	e07383cf5228f8da0615f9023895c478	f9e24f1777685531a0f36f8fb21cb3d8	fbd9f6eda58b72d9ce58b982b4eceb92	55c3273c59ccc8e6822bfd55e499c600	83fe9b09371cb434c989b7c752e7ad1d	875003d2a29d954d43882781bbba1505	9438b6d1593e6a0e5d014ff2e0b22921	50df0c9c9204b507957b249b495cfb3e	aaf8dfb6c04f9dcd1e9dd048df965574	ba3c4b0d1de39eb3b6cc15e5bf57c8dd	cf3f8f1df7e738f2372486cd4a72a977	62cec1336a6aa4fc3eab345822b5ca22	25c589922ea255f8e19263c688ffa548	df5518e072e476811f801517399d7a6f	dc1355f803b5c4831b6b76147a84f55f	8b88b5f4727414dda459c8204cb1762c	c9cd47494e1b0ebbc45baec8eda8914d	b3e9b641b57872026412d490cbc468d1	6fb94ac673ab4673fddb177f5cd0fe56	179cea2f75ce04d1d57bc50822fe51fd	1735b455d84c8c10dbbf3cc15ff33631	0504fc9cd302952fb7b31679f4b0fdb2	074e66f75650948b8df12cfe2ffb5f37	3bce0208aa7e8ce46408746f978e90e8	2f765901ad5506996672e1246e43c367	27dc84f601853f38ac1b1249ac14862f	6ea61ccc29350bbe05ddbb06505fa24e	1003c0e76045279490f8acc7249b58ea	dbb78e78ffb05219a9cab54f43cb730f	ceab034ece3aa334f1f4dd830d964b53	37f9229902ed37f4ed78cee282e24f28	8c01eb1c551e931a4476618d236957ad	92b93953e933d26153ed066be51fbdd8	1023c6c3084e15fc819745dbe8e731cc	d674fc542a3339fb9b5629dc4966b7e0	c1bc2485a464fad3b9b2f8a94e0c0e89	1c9c4bf9408227752f7cb31a5ae2825a	8c8598245ea67244fb156b6f31192a41	3e72654afc63a03cfdd1cc770cc39863	ba28f43bb7c9e9a5ff89429f22d5b4ef	03a0cf826d3a9365dfed3ffc5d8ad49c	44a82ca114d2f5198505d01861c67765	4a5acaa08619bc33af99f2b90b5341c7	e6333db2c546cb1399e19103560827fd	d1f00c6a54d53cdbc1d8211bd9eaeea1	56e9f40547d81756397105d0cdfbf2dd	58f5c32df9538faebcb229ea915c2d80	005981a038ef7eba33c2040e52b9766f	4cc0a526876fc8fd600f3647e38cb9df	3f85ba205a07428b2bf7a2763c85285f	05d3be65c32e0fddbcfa109a5044758a	e500876010e0ebec01e65ab570a924b3	0c7670bca0989eeb35462d28cc8bc4af	16b02e8c505eaa46471d8053aa909850	a644a48eaeecc0bc85f5c1cb94e517ab	af4b9ef7648234ab4375ca98b0b81ccc	57d57b095aca248a6189fcc17f64a5d3	cdc75a627291d8f248a2379ef09d0c22	5238456e3ad24e08669dd7138a72ddf3	e62b0f6c470edf83816df1b050a6e3d4	2842962ead9f13727be8ca5039905983	710ecbf607aa39fa4218415d3d35d594	5ebd3cee772abecca4d399e926842a2c	afd39bf6f9d19aa3e478e66ac52bbab3	dbce235480c8b305de66b9c8f8573f3b	64e38738b91a08483d7a09606c1678df	4446901b1546ba6a8d68686d2af3d12f	69aa616e071bef6e0fde92a1c3735b7c	55b35e0d44cc327b6e23a12858516dd6	d217832c66fe27cf3ec550f2a5cbeb6e	07cdcbb27da12b6f3461d13f45e7ba2d	09f2a1c272ed68548f7daab975ea6db9	06c6117877738caf7898d470c8bbd032	ce3dfa0c87e249c5a9be5b0a9ea29c73	b3997a39a26f08d316eb5db73755b147	4055e779b1cd16442387e806c991ccdb	8ad9bcae8b6d4df7fdf922af6644ce90	ca693d628788c2572dbb754daa5f9387	e8cc93268bccbbd5d364e6bf10b761ac	dbbcd750cfac925133d530b5705f528e	b450939360cf5c10df7822a478c272f6	fb49924df22c932a01a1cbc4ec50553f	2f19ac5d3bf73fc4099c50fe9e78126e	9e5df1674ee3f621981db856b4deb77b	7877bdea2ba1093037df0f984d417eed	b81f6c011aacb3b003baafed2581b641	3e1d3f797174b65a155cf2231c9726d1	24ed25a218ff8cc152aad669f4716502	6127f2fb96ee2f1dd4d884f0c4b1e2dc	f74a3421c9db7d1f0f25a46603fb4928	d2e1665b477f9f860d08109b0a9efe01	910fac3719b0ef56d45a1c7c9f9628b0	b5f9dcb9da2d97d6551e07cbcda55b11	a764dc02abcfd104629462ec0a661650	256c3862c471f0a3e424db0ed68e3f46	9716afa905e973b0951c300fcacfd086	f76457e9488d619e940669bab5325ea3	dee6a1f9e2b5a096aceb2868b7a5d202	acdc087fe208fb54b3f9e81859abb891	f5cd09e31828cb6860a21eba18622262	08b7d1ec9b601f4166aed8bef8598c81	df6e1361aa290bace65c26f7295db73e	f1b65d462ee1454d726a093108527880	b6f197eab6a6a457ab2fa0ae0c370df4	89c7d811e6ed86680e348c32837da002	ebdcf76ee76dd5700baa71f795dc5964	a830caebda581b0cdb26f08195713e7e	52ac1b5c925fac28e70bf1ce8f4fcede	c8739e0a948bf3f11d71c93238904ff8	c94c0e51cc7b7466197c0b3d865b3df8	2f21df4b30711fe38c01cf4258b70b32	3030f1eef86fec58667738e4ff0d638c	ccf654fa39b15f3295ff99d213754949	f6004a0c983f16efe430ab97ab53e8e9	4498f9bc71624666b76404097e2c442f	727740fd0e618ef78dfb4b184230d2e7	102ef5be319f433b5bf1ff9c0c80658f	db7706bf0d010a834d722bd41568886d	92b46a775163fe9fc9066d6edc18c601	f3f4453e13b59cab26f025dd50baa8c0	955a4264e03a15f1b33f8e7b010deb3d	7f42b0cbcdc5e1c933478d66fc0308b1	068db480d152fdcbebead757c021cafb	747082f123f3f8e6959daab28425775c	69dffc370fce95ef47ff2a6661c5926d	2ef16a3db0320a127643ed8752a79fc7	6bf76e67031e85016a6eb039a1179769	014e6e175d22a556bf7a9a0b75bc090f	fe54b0aa7676f384782b48134c5b7d3a	758dce90ade484b1aa01e724b5ce266c	c4581ea40c94da9bd5ad728c9b143b25	266907723a45461316ae2eeeac8f663d	b6103f75b679299f67f1c1b53035ce16	662826509323c470987d567aa90b3a97	f0e83445e9d3dc9833817419e0db7660	1552ec8731eca7b1e9c14c0a1111f410	3670b792f1dffdb85c63206d54e5f395	bdb315d3327f4641c2345b1b7c4203cd	4fe4b48c132183abbf905ec467733490	aeea2bb566f58ee7c81faba3cc84d78a	f5481715696ab355e4001fe51d7a0f27	06d0227a7b03bc4d1b4e5b0d84400cf7	2e96a84a3da78e9a704f2601fdcda6b2	7b922bd11ea3f2de8a1d01bc0314871f	ca10eba5a8e4c54611f3c4a8b2ba7567	b292b3274f53f0f4188eca882c92770a	d7000205ff0d985c4491a0907fdb8e39	041b0881a91b6bd864efb8727356ce24	b0ce376adc4313cdc5a8e284fdab7c04	5d6d2eea73db981cc7df4020d1a41b3d	e26afdec21214f3efcba5f5e43b8a5b9	a51a46a6b871fe496ccb88dbc9136836	0f8b926d50dcac7e047d05d270ff2159	e939ef30906bffe172ed90042f19d769	5975cede81246a42d288e83430ce0a11	e65aebf46337e526fae2342542f804ce	20b686910cf9db4b08f7b7c220800316	382c131d42cd57f78cbc3581d2515387	a302c982f6fbe86e1e2d3469fbc13ab1	608115fb419c2c6fa7fded037d93d72e	ea24bae6209c3f65518ec4a22045522b	a02f6d8292e4b6ea08e685359529371b	eb9e8f2bdcd62a54e554710c8011ce78	17459e64d3c299eb5d25361e36d01124	12f24983fd44c7dfff2770fb1d4332c5	389950abd5169d2a22fd69de06c10a5c	fa04a0fadb7872cf8c19b7e928542ff9	bdbadcbc520783d3ae0fa54347412965	cbf18b9c0be94156c945b6660c6fba04	938a859ee211bc435b85b6fbba39c539	5e3144cf830a4efd8b322d1854398578	a29944572e4ed4b9348bd4b303e124c7	ed9349b37a820bf201fcbb7971e2bee6	5fcfd9c337a331c880de109286c2134c	1140178f50c79ef76e898c5b09a9fb2e	fe142a81c3583233370f87a0b069b769	08bf90bb0800515934c75b3201af5449	87cb7d403d7619a04c6fcd72559dc2e5	7e42c0b19d312e6aaeaf90f27949d6dc	a2e9593c83e250b537c11039d71d6c37	887682c8a761390ad176811c045b8d98	9f8fc8000ab54f98f7420d2fd2283c08	9b204f3415b0671df2eba2e9426a9620	00bd2abfc0ed50df84807134e1514569	e3c26871e5f3b8910d218959c9bdd49e	1520252d6099867153bc00276b4fe78b	6ea53961f36b6cf343791c34d6abaad5	daec38f810a5272532974db2f048e7b9	4e8a7ad72a5d655e52a65608c91f21c1	88d48f513e784121ace02fe49bbef658	f30365ab74afbe44b041715a4be7e04c	f85a702c67d05382fad3d269552597fa	cd9f2d69091d10bbfd1a3098b32720b6	24b9fd244bc1bf142a865ce1ce7bc824	053fa7631e6a72f1f419b81582a21469	dc3a2fffa61491a6723c54994c85876e	b895b6420568f7b504da11b126b26f3d	861493d8fbe97c648eaf34f4c8e13062	41d9b875ede7a15c1ad51b94f9f42d40	fa1cea7bc5e2871f3b72314b998a5bb6	cee6932d62951876a35615de9e0dd543	a3f9011546b083898dc11472f68d53d6	be9cc6319a665488798fb99e9b3eae70	e2ed66c6c92a839413475b5169a0dcd4	9709caa822d69efe74d067ac3b9dba0b	a8f5336685b0c18873cfea83c915dec4	1f8f77df11ce552ddb38b52953dfb2c0	5af02313f03e6be46d5c204f29b571a2	a9d5dd12d9a14d5fbe7da7b7a6e9767f	7d9584dab1d3522c87d2123b65f42269	99ac518865891cfed6f61d13246a586f	515c00308ace2bd9287fffcad17679bb	62cb46019cb254dd1234a476ae1e2c53	e78a3a4c0db427af6632db3bb174e1b1	8ae40c6e8c3c7d0ee79aa38f00b6bea8	20e7ada7880473eadf42573519350147	c95da100cfd3741129f0c1b219f5fc88	85fe8147ffbe344577df3cfe9f107342	5c4a41480593ed9ce2004a1e9c80419a	6066118dabf3e94c911b2157616a51c7	7602f5759e1911346478ce55435ff5a0	a1efac70883a2469cad702dfee3f5485	f8aedc1d53354e7d8bcbe7af492af9f9	ff80c3efb2451cba6da71b147f2e36e0	f2fb506b715e9f72bbf15ddf58f3542e	b7f0db3f1595bfb6915e0d52d67432be	bec3ba2dda29e48f28b9db1af76cf968	f66e3f8a4bbda15991b912f4f407aa36	ab8e4394700b865bc7054ed392a8c917	5e0aa910fc901f153112c43f71c844e4	8c77552d9cd83b271213b0241e51325f	4a765d0399f680090e795cc4439b3e18	656f3a04d71d9834f5b121d590986c51	9a5cb8ec495b08b5fd3267f70f1f7ff3	a3fb47aa9f58cdab0b7cdc56b05fa8b1	8f70259804632d1bfd783528114e8ed9	73cd0b59d3c1ee6c6470bd953cc007a2	e03351e546181b12c5653f3de1cd281d	a4a1adb4d5e61fc7e8e1773efb5cf847	4f12674372cbfd4b4b8cd91e043dba5a	c16e0dcdcf294494a3e2811288501d97	b37f297bdeec2e801fb763dcf63129eb	dcb56b8f90912887e7c893c7756e3fcd	9847274a1212c24a397790617864e3c5	c085e1f589c56496dfd9b20c0c7a594c	b5b4d1753b9472a14ab999c8afa0a08d	894552bdb4989f19b586a535f775e246	59a8f850cb4ffd6921a1c5ac8b72ea3c	9ea67b17e8a96d472fc9dd904702543b	583ed388e21d61d077bc23c3624a5f42	878a99b7d2f70c368ae55878da3ac0c2	83a3db5a563311e6116bb58aef04f69f	3ea3294a3b70e91b2d701d908550bfd1	c20d7bcd2e57a1d930b0f0845a600d04	28ed2c96da30d28a968cfa2404e821d3	b60f6ecdaa076850ca5b262be0b21cbd	980b1351a5ba83b371e6d039c9e1e80d	c3278104237950455977e535217a6071	c7ab077572b2166d3d77cd6d0b8d0b50	fcc56ecf87c362f999e404adafcd6f30	1f47be38d901c18b2a86e1f5563d2e10	371675b527b024b935987d984e5e0adf	3c26b5e2e8c4ea0b142bc0f5f3a93d30	57450993437a06afb8b7fe45130863be	fdf9dd61431515e7bd6f327dcc0bc5e7	11669d137b05f617921121f908391714	b1c0541d8bbb041a992b7ff7c3b00c87	9581b4788542744387c05999bb5eb56a	376c0f6b24e2e473223ffe3eb86ed6be	3bde92b6a319f4c6440e2cedbda93254	99e5fd4f2495d9f6a2069c820f03e26b	9fc381abcd1ad9b145f1e75332baf421	0b4bda903f8c9894f5cf3889aadff260	dba05377f7f5b784b87de56fc71c8d18	59bb4517e751317d4c991394bf90f129	1819c58aad6df00ab12c0175a8da66ef	60cef84f065bf9fe3bed056c51ff6ffd	227a2df530cbcbf49001e845e17bc06c	0c5fa028ed19406f5e670db03f379806	85c8f261303825e81ff67282f7d38649	83235b1270d8e1e3928701073484c09c	91f410942f5ef14464be850b1ea7c520	72eec6153b2e1c324876ab390d77b22e	39f1c6a0f10dc020a721d7f39f53f01a	7ff62bbcd5da82488caa7b668ac05a45	6e420964c97d3a69f63c64fe4fe4ab4e	ac1318d8bdbddbaca24a9769e5181a3d	5520600c169cb1fb5e6f30fc4e699f9e	4e63d35de51c45ceb6d0c88167206fe9	59cfc2cddbf3cce1e6731f62c650b62a	178af432c75822144f573a9a813f12aa	ef195be2fe9cad4dfb4baffe6c2d4bc1	6de890f1e6c3a77d27d567466c83be12	7f6e4c308f3c998a42d9332e9ca1929c	d8d17722d51b2151784d9cbb05d8b18a	2cdb7ce7ddd3ec221ffa61cd3f0002a6	77cde946ded93cb52a36f654e777bc95	5a7183ea62a5f31b42bac5e15822c0ea	cc3de2adb66eafd734677af3732d2ba8	354d556ba50a966ea569225fb26f286f	1b9353cdc238bca17c1e219c34de6b12	9b48c2f8ef8b9607fac02975fa9a0d73	7f0e072f2be28f3df3f09168ada3af97	06ac4dac7bbb0313c2acecc15c05171e	99e270ef771fab6ba7f5d52f3de64dde	9529f862fe73b4a67787b415b4ea27ce	55679aba95c222caf96f10d9629bc250	0eb227d82e5e8d8dedb57250b7ed9576	3efe1da69cc626c9930404d60d7aa335	c43fb4f235b51b69872317bbbfcc7f0e	e038dce64130c193d165834914b46113	2da5635de8b2a44c217bb97cedf3d233	43e7192d893f83068d91a4caac1d80e8	22a618a73e651adf50dea0d1a2ba9924	746a2ee5d45e7ae28de9f290c5317eab	11627f0355a70dd41d81f9f1da617524	651bf8842b36dc1f3c1648c37b0511ae	2c96e628b5c0be49d14879c143acf1df	266429b531d9f979893fa5e8393b92c5	7bebf3f45845f0d1cefb28b6f70ed8a4	77caf7e7ab47f423ee73519ec1202dda	d3214c35aa1f5558554c55a5834d9803	3b66129e729934e3173907fc0ecdf7bf	a52772a773a0c73b379053dc4aa7942f	3b2c6fefa8c2677b98bef5738356ae00	e48c76ef650b3dcfd1a72242031be9b4	c95ee0594cb991a99f714bf361380bba	68fd9fe280ba09736fb6d894b5c55c25	05f9653f967805ce4d3f6337febf0fbb	0bec0a30d14067103a631e803d61a071	675b19421840471c8f22923c133de709	420ef2c6e5aa897fc11950ee439d0b2e	dbeecc94358ef1f28fa00cc327299c38	8f12b945e655cd1d0058090f65e75a1d	f42bb9421610ad8eaeff5cc63e705606	a5477f49640dee21dc62ffd8f4f5d77e	9cddff12d2a1d07aebecca319710fa2a	6c615c90c627edd122d4f1a240a709cc	c164fd002b5502c5963286a9322833a0	50d100287b3483781fd1db98c7c022fc	84e669875b9e3d25608e1d717af23a17	83a2a3ee92c97180e3c40857a92e5ecf	afb25993b2410862a1883c50c1cee734	b2be2d368dfb95dcafc84f25b82a76e8	83343a9a3dc44992098df76414ca5ec1	d731742ba620a0475a9371ca163d8339	2de608fa14d53ba7a4e922814eae3a0c	ae4339e1a3982e0c25e2a5840c3d2fcd	f8b7ce2719ffa082dc561da66eac9ff1	00b04f351aae29a374d94efb2f6ad992	ce0ce705f999a123c314a6fa1585f3e3	d7720d1a3763829dab5b18b4bd100f2b	6257dff0afc21c4390de1ddb91c9e00f	492c43774b4f88659d865eec20c133dd	5ead29f0e3dd90fecd7afdd353ebb780	6db3424885b28520df4ac0758e1e8e0e	ef88cf13d5a0737fec600dab54b53b49	18d494996281a94ff817aa40764d29e5	d4796b297934fa33a1e57a5016f07bbf	decaa2023612e858f2615927663210e1	0256ec73fec316d9bffd4d32f36791ec	395fb1168c1837ad0fe2049caacf274b	88db4a0a1335decd83c404e7972a9ead	31468a48e2a13b8c351ba671297b6afc	f23e4e3aaa2a81b251db7d2ce11695fa	5eb370a65e67a0f4b435904e3da26153	d53e59e92eb37b67e7bd24d82ce5b642	f60925f46e607ffef5f36fe2c9a62137	1cef47d65fffe73f539d3fac7818b1ec	0b8876e4f98a34e88d7af6bb4bb0c97a	298eccaacfdb6c536790a1e8ee3152fc	8d3216c62668fe4eb7c7c6a96d65c79d	0f0f7b958f415115f7adb6579a13d33f	29eed405140fc30b3953c4a5e127457d	03f07cda7680a204e4c155e056b8e94d	b34b9dc9c83e0fbd19f5796238dc1eab	03fe7410c5db673a859529ab139111c3	c51d4cf0b49dd7a2522707dc84c3a4c2	a70845938a2f9997057526e7dd8ff68b	da15a5febe8d8b44f7c9dcdeb28e01c8	f99ee5e3ce6351c04c082bfb0b69e256	fc02cbd95abb0fb20ebcb00eafc037e9	a8515e84a3e046bcf4458b2ac68b1e5b	54a5c36422e8d387b6ee3d55c2742166	e93ae9ca0ebba31701c9666809a2499e	57f33d724bbc316fa3d219920c6ce556	ed30be310a179d7c1d4c8b925b19f506	debc1b4d027068379b38eda223073268	572d6af6f8845e8c0a136073d07b8111	ab6f64fe6e006f5e5041f24968a3f823	a6b62f38724768c2fec109b3cced8460	5a6cccbd24115276906e925ec8056be0	c0c3b2d0c4f44a5177b0d589bca483ee	84d571b546421055f0bdd79864a814e2	cbb075b05fd799f995a8ec1743956147	739ccf0486db0b7a1f85f1d6ac4d714c	aeb6d3db8fdc3d20a3f0129917c87113	7b96d1f55b3457d9558c3a0f2c504109	c44c360ca6ce7d94e56d705312cb5d04	5a78a8936d287d363796fcce0c138d48	4a58d01bfc5348a8388a8f05bab181ba	500d7168ac18f8c364a479dd150d88c2	1f31dba9b534942a8e691558b25ed75e	6fa91835162a8572723e0c5e5006ebd5	4b2c8378d3b62085a548c54faf70381d	b69d264fb1d794eaa8f4f264430c280e	09c02294552b9d0a57b07bef835a594d	8cab86fd4259db7e490f17cffd5a1049	6db696d0a79d11aed426f2463227a6a7	7a5f6278ec04ad6bfaca69a5541bfd73	0a2ce9cdb9286174bac0cd599dfeeb78	b1c2cce53bac4a6d5dd0911923bcb2f9	d098a47a1e54baa05a2e49cf8380bd41	65f23a9351c81cf10a25003861eb9830	66ac2580ebab9905a0dc1707b59e1e66	8c7c5292ba7cc2c96a16b2cc00240118	c65abf6313fa8a46260b772d9f6c754c	352c671abf5a5831e47001f0e843d557	5bc9a5119680405304981488801697a0	05fd755161a11a4ce52ed3b3774304ec	eff36eaa24e17ae54474a00e383dff99	e92bdae61f9c5f6c73efaf47b4873734	0e43019936c858970709fd77ded99e14	6153c8423d734d5139222ccae7347380	17f285931bc9be73b250b5975c7cf935	8a93746fc53f0a1e3db23ccfe013bd40	1e8d23131e72ea0e8c7bd727483446de	f0bcba0caafd993fd5242b075984df16	6aa4d282a2a7484054e720f46dfaa37f	8c903366718d2359ce233349e82c3fa2	cc515c088c5a9ade326ff080bd1d8c1e	78ae3c77d00df45925a719d6e9b9d44b	acd3050927c81b2f2b2599e17375f191	1a2268b2c917ee9a076ff8a6ba0d7e2d	634dab5144679c381729f29de9bb20c8	89afc6f3765d1f065ad31d375c2d2a1e	71322ffeddb9fc5f87a3f31fe860aa4d	820f3451d2fbef4a2551f3444da270b1	058dddcd5b728ac53b36594e9819107f	bb49f3036222e6012d10cae59b787f3e	dbb0ca3c9ff81a0aca07e1134edb5427	2f1f70785f5e674f322ff6298cc4f45c	7adee9b11964c179c8475ec5077d995d	dda0335ef0bf89dbeba983c42320a88e	b54142775b08c39c8c2a8fd086cf8c6c	7684e903e24b19df1e0912505aaeefdf	231887c5172f718ee039688c2e7447d7	0f64641476f3ae2271ec5c0186638a9c	fa3168ce7bea1b06f61784b1b427e34e	32f582d3d067f891099beebca82a0a5e	b07f90cee801c4fd23650e22229079e4	6b7ef538ce0a4fb19f95368775a9d574	e613c49262499af6606a34b0c83ff215	7c14067618ed7e7f77c6feb136ea06c7	37b087503408588fb50b8489a7c26086	889aa7662d602131d766dfb1889f19fb	06d7655113d85362df5d488217338b22	b9c0c416d48ae778f31d14e74b31f36b	08aef695b898a3dce79232d8f77f54fa	c02fd28a5016de7c5490f8819aba0782	ab0aac3adf125cc03619370a8d54372c	b4de376600bc44da6737c74af751ac02	0f5ed66bec9141c2870bcfed52d4ac61	99ae1c570083c482d9a5a03878c2f08c	1572639aeafb02ae6efc6013f6cb364d	25e6f5dfee9ed20f1e951370c25033b8	b567f4b7105ddb1422a9196b0fffb7c1	e87363871560591762379506b3a65f05	edc81c2775e6dd1d88c2c7cb1ffeaf62	dbe9787bc630e673675e106bb2838071	49296379921f753e54b7579079833014	c6b706250f59f8954abe10ea502e53cc	24b4f238e2837666c091b761519eb030	113b318d23356092ddae70f544df4718	d6551ebf26ba519e3c6b89a883be6e3f	8c023ce92472b6cb3b19eb97e5423f92	fdf5f2115fc38141ab16a59b00887d05	d9823a6cdf37c147d57197494854a2aa	1347c9d98adae1a8c06f752b1a60e29c	c1968f55989f61447a7da34d8d3384f8	290bc54402142aab69328cb478f639bf	a97d08de6c23f8fec9a3ec84b886d36c	113406ad230b8bf13d08fd89ce709d00	3ff3f009a93c8cada665963e9b00d4d7	f8977f37d4e13b75aff5b136ab4dca57	c0472180bbcab9af411a166d6baea7cf	506608527bd54d8c37ca5bd497d2422c	a3a7402b92de240a7b799a66039c942f	4e13753a57777c2160353aec23d2858b	dd167da50a7bc5bd30ccd94d4611f783	4a5aff0021ce47c6bb79a34989535185	0204541103df63183f7c25a6c2efd33b	5dabf120d9070d7f3005a39124d059af	32fc8c55bbfacace8fb002da433e2618	9da17928daaa2d0bc0ea0eaa88737077	5413bb2b20e8a6f43156c61ffd213fb6	386b7536a4a40363319eda6a461baa54	5a22f1bd0282e7da05bc30455ea2e687	782c9b555b27c70d30cae92ae6bb1eae	5dcccde5bb6aec55ee4015b4ad8d6b94	07380aa08798c1a86bba5f9abd8e7d2e	088a8bec0bba37d3dae41d42c43323ff	2231cd9dfcd06df6c82158f2d90eb0f0	ddab39937119f6e89a93edc1eb357911	d4ac6232ba2b84de445aca8d68a734f4	d3711d772dae5183c431e76a2e5cda04	6c71cade150c2494cb332bd56b54ad7f	20bfe3ca0fe476fab8b7677542c4acaf	26cf19c23a432727dd640202d2572007	8f23cb087396a602010416ce446aa738	25f4526c09b7494e09b64dd67d793f90	0abf04e1a0a3f051eb45cb102b3cb94a	18774ecd6bddfccf09b35bb75ee8660c	8dd97e6d07e6bbfe6eb6a4ae6a17f315	ae99d45459abe146d8a715ba4a8d718c	23b9d0a75b196dbe98a88807890a5200	f230ed9da3533733ec7e8b5b5733460e	b3188f7cb4c6b8ed7b5f160c7efa59cf	27049c769007410ca0abab6ac6facc4e	f663f5cb5877b6f7eae887890cae2e06	c84f268ecba9637a69dbefa4b1ba3b18	0f583a9b20a4eea0d0cea101ddcc4b1a	43355265496215de2c5491072b409d6c	dafeb479e038b32f4057c66c30b9607f	514e11dd85853ffca896bdfd9b53de7a	999e7806b23a27b7759c33ac170411f7	5e050bbd6866d716ffbfda08c6e29beb	b019f1677c2fd7eb5e124a5c4b459dcb	9a762b3d0c5b2d83aab66f5933b0e78a	5be78b301b63b055771ccaed52d8ef30	d1f7b52d68177f62b52603ed66159059	c926df801246c72bbebd325add48a783	f5a3fe5e8261d0d3e7f72d03da8d43de	96e295414894db7aea4bacd7b95dea4b	02db073b7455b1c83dd3729557ca5c9c	ef06b8da0b9920eaa8f38c4adeebe733	7e5edacdbae1acf24b6ad8d281b84181	4abe010b0d93888c3cd38b1f143f4638	cf7517a60331fb0f508b14514a26c80a	be24be546939f184a94eb4d1cb77c5db	f8ce15f23335ae958b9e1a9a8fa4b6a0	b4cb679514f1eb26e5447e076b54627b	0b694db66102513327724d17e0e21cfa	872b4e0f14315a43a9d7c8daf2bb8254	42630c98d41bbf95b2a504084602f221	5a2534fe42142bbb7c73f9fac3a1c8da	ed078e6d3899af32911481cf576988d2	74c19c8c2a1685fb3e6fb7b0dec78ab4	7ef76ef96d5be9fcc530abf1272ba96e	53658583246ac5211c78d3389ea65094	1acff7155505d4252318e0aba4870eec	6b05ef31b1ed49110baf2355a16be3a2	d33f45c8878b872b1e2f13e01c0f7f4a	44a6184ee168bcdb875f7a815b4a07d5	967b61d66aeb53b8b1ba6aba25e5ba5c	17d554f58623af019e330c3fe517bd70	7c50186663bf2fa743b54f9d8954f7ea	da748f6cea93fd28ba8acc1d40a34599	6ea1acb219e968fd9daa835f87ec1efa	f5cab85cb1e2f2174719a93b19af5d64	d53d186b2adb698b162a68a888a968cc	46741567198aa9826e8262ab80e8284d	4d451e902834bce211ee781453b03627	8315e08bc4b9c542d58847a9cd137466	bec2a3ecf5060f4cb156c77c3a6d9d51	b2169de7b5980a96680c0a9cff5fbe7a	1569fe63725db58472f73afc5ab882f0	85e26e78d7a60fde63435767fdc9c9e3	27e7f6065ae3132a3668e3a1b9e9b3ac	9d8ad6b8c7a388391cbb35a153f8ec93	1b8c587ade117b2745461e92e508101f	7a722048b86f2903767a82a0f075060b	350958158df54ab2dc6bd014b9804925	18fca238ef5cee228be51033b9aa1806	d8ac4d0853ede20dbd310254276f6326	486b49304b19f4d44e4965c0b69e5f78	01d87a93d71b79fe327e23e98cf0a228	ff366f8177f0a951c67caee8e3b8a957	1e631859562bac87596f8abc4cf9c7fb	3806a765ad5cd690843b1bafb43f9b28	bd371b7b23e1f7a3fffd4adee71403ac	d0e0389014e20e697fb8c43108292720	b4ab114f02eb129c673999e9249c11d7	a8764e2ab79afc8e01b032d637d79430	d9ef585d5d5a3e6cf196eff76b75dbf9	f3a58a0f91fd5e01d5626ce20fa3f28d	1cb3eaf23e12473924bbcab7b04dad25	f34b5e25c8279d568defa9d068b6b2f3	9c6fba5073178ddcfceb388ba50e74bf	be567c409512d788112efba25c482f7a	f29660a177d32a1d5e979d2a1a611684	9ce65ddcf499417396b21e254454eb8c	ca4d0ff3a24db40e2671bc953dbf7c75	77ec8accf24533d8bf736e0a18f3c62b	6cd60bd37f00b25bbec8e13e44854beb	cfc0da0e8981026dee265c0bfb0f3d06	cbe1c211cb1440f2958cc60ab185959d	a47d011e06aa4067ebcd13abfe1f902b	8eeaa8e0b41e809dada642459570399c	326dc38f350a68f3fc10dc9097c03688	59a8962084cd6494bc5e07848c14ab6d	0b59bc6db612c13ce78ac8860e3cc01d	b608963d789f9c5c365eb9f7f3cd5708	fded6bfc09854747826f4d316b98ece8	14b8cc34fa0858bfcb15b98dff7e5397	1dc47ab9b765ec5437fae7d691dfb3fd	1ebcf3a33845a937763687c44cb215bb	82a2f5b6a992aa90ab344d6927c9c86f	cc37146e1cd842207a0003a1f00bf056	1a56e75d178e5dc7f02af74a5383c4ef	f0323702f50aa8570003ac136922a989	2706ce7c7aab4688181464fe0f3a2492	bbd611a03aa5b5106b4b2e459f971651	a62916c41046365a1578ea31bfd41e45	faac38873cf35ae90089e92046b3eeeb	5c304bf98e1886df1af8159e6177f1ae	b31ce9e9cc742304c228116105350aa8	149e48aaf33ab71fe6329cc4781e88ba	589dd853991bcd8eaac82db1c24ab621	0f1757efdfa4e0063aa67d00979ce3c0	b9a7bc494af97fbf4fd9c90eb5e1934e	25ba6a5f4c8d746e04dc0e2fcd0a9d67	cf4fb6f0eeb3df799bd55a2ccb2bcbb9	ed9d61e77fccda81bc85047557b0f2cb	a5dca4127e0ec4abb952748b2b44d6a3	32e69951cbe08eb18a3878489d259091	b478f9ec254611d2a4bcdd4e27229756	de8bc5cbcf346ac3eaa5f1c6c46fc18d	e1cd38db606952a94a309358aeabb7bb	e344eff9c512c8663b55a3717f2e4ece	742f3492131382f722e3b73de4dc2bdf	4b7f0f7ec73b5b9b4dd8d34a3d40f4aa	28c2c8fd4647cdb4d35caae32d2a7f21	13be2d62b82c72ea0c76cc898f26fac1	1f76d88f6e2c79a48ec3e67d14a221a3	81d73255b8177e109013d00ed6df094d	9113a1602d33b2f5441b43472eeb2522	61147a8dc0e36204f469d8969eb34a50	1a28494547f8d9d3ef04d700c5572a18	6f9f069bfd41a640fbb69ab710d8093b	780afb8932a27b3d39139d3e3d8e722b	2c2da6f7d4a33c2632f1e4a06a18fb67	9c98064954b3a35b84cdc9cb9371d2ef	e94e49e70af419f4dd5378e563ef567d	5552821e23a50eabbc8717cac310822c	6707975d9e6202487906646a18080816	595ca15198f5a3a6bb32c1cf1312e2a4	0d73aebfb6978c0d7275a84f84a456bc	1782e69fb7952251b2db6423c13bfd85	23dc6f6cbc18ec20018769511f40735b	333477668e15ce0aa441d91476fea3c0	808def2ade2c6f9084cf72b25bfdbe5b	353ec8d2f7efdbba747894f5baaf9ee4	ad42bdf44459ef3d4bf42b2143f93899	2417599b5f5c1e148cc74ce6f6ae68bc	40f99537745a797a14de5ef821b9a01a	c54faed30b9fdd9c5cb68a14c9be4933	64ab2ae13c72e7514cd44605f0eb2b14	52ec6f8d762e33f903412821c76e57d2	d23fbef2f31d48eda40876cdbc49933a	ba00ca1ebf93ead5384370b462dfd0eb	af887236ee0501cd8d66abac069301cd	cb5752c1f9a0b383c4aa90dcd18d8e31	5f1d556bc8df7e62d4aecaf55d69e519	59b1af4102cde47b63eb239527f06b69	1c8d7713eba3076a7c91240818ec7d94	5807a22343c3fd0377b1fe8189fb0f9d	d71a79afca0fab095d2d2d5e1f8f2cb9	208b946bec6e5b0e7e2b510f7bd58d9e	6bde68b55f1ceb3dcca5d08d2deb8642	9de88ad308796f19a359d4754c73fc16	f7fc2a78abe17d64737b8240c86099b6	5057f9ae9965dd7afe40821f92932275	a86c9f728a133a95e6510c9b3d7d572e	b156a674690c77a2e0858b4f5333a7bb	ae6dfa8417a974e0910228d4572112fc	365bc413ed3cf82d8737939b5581c3cc	32b04b49c435b81081a210c6aff2dd80	23d7ccba1e73aa0d4165223331819252	2545c00c4b7992fda321d40d92a8cab4	72cb866b0c69bcaeba4688a9ec583f99	7e6aae9a4e087be13d2a741cb86d1944	078e020bc5e7e8307d69fd884686804e	4fe4cd5d527fbaccedfd7e6d9516c0fc	d4c8eae0389e444aee2cf0b1fc06c24a	dc3fb10bec6a0d4219436f8bf6ec5988	0246230b9e1527da6ea2a820db7bdb60	44cfb5fb482dfbf6e8d234b54b8f4a4c	96b014c5cdb4fce337468c4b2b401948	50da20cf72461c097b0fb516911c540f	c68c29d09b76c6738c7e138485cb0638	30339d4c01d7e1f5f59b4c145cf32395	7ebbbae641ce970c75013707083718cb	78f875de175cd986dcd35c9c5c775f25	cc862ed527fbb1abbacbed2d2a894bd9	080e1ff3996aa825eaef6e105d4b0404	700f217e8186f837c47a22d84e5581ff	ba4e9d770311451a7fc2b830cd962dff	0e1578b5fc2255f22e706840bdd79684	9abc129001651bddd1383029d52c3499	a666538a6aec48f3ff8e39b41c977e50	385984b13e31007a179c11d17c6e69e7	b280570d7b58929a63ef6c50a6b1d3cf	ccee83fe096455d8e9232b0afb97afd1	d5856865921747af10ea135d39e9040d	6acebd56071f2fcc307c0406be50831f	befa7a5938cf10e365ecc171d075c417	2268b70f74f99a7e3195a9f4a65454b3	5fd71e08398c36b85d0984b97582c0b4	fabbe13c47cfae3d114f6fdc31ba8390	f2b187a73a7ec8515e649bee20fd4c5a	c5c850b6794a7bef0a073572bcc2d20f	aeee86bf5b9ad60b12ed01543ff0f60c	e951a8ec3dd2e953abf8adeb9316e189	5227a0d4d70016b0490ee2b61f89e6ed	78c17165132e033904f7b4b329878a67	b5fa0288470ee344721780d98ae6a7ff	9406d6d2a594935af3083ee00fa6f2b3	e60c3dc927c1afa1a78516c8236f09c2	709277b5387c886d89a24c33260c44ba	b556ea770030e51d0adc84531791e475	185db123ad16eac6899fe0ef4243e0cc	c689a09eaae1d1d6f9063ae79eb71b3f	5c759feb6b1fe29560f706fb7de1779d	f5a0f8706517672628fb62471c7f3415	53dbdee54795fcd4bd425dd3b3227505	ba1becf1b5ad7803214234004c112388	8d2094e3915b608c2a8bf67b5be65753	9653a59d5054054d18160d0ab492d8f5	0be06716dc82de4c0b9b7174dc3d00f8	eadaf33107304a883af645117bd9e181	bf4d0e54817278f92bc9a406ba83d736	23b870d0574883d71d3be8efbb227f91	32bfdb0bae735c74f5bb998e45188e2a	a2fed9a195f2cd180bba0c67f068c2cf	21826c1586e1de275e1cf4be527edde0	d166e9ef252174e73c9210b1a2d7d7cc	b46fdcea33b524c60660cc770e9fac84	0c8d570c45b67c496a72ba25ed371567	1e0c0da1727c9e611aed4b4b2a063acf	28cc2f08dba954f8fb645b914ec68d59	956c57dcafbd6387d2b3778e4e6ed00c	d6d37812e614eded0375755bb394e172	1accd068fb062b52c7bca79a9dfe0e15	b970c9827ab6640e98a9642d761e58ca	97b062bc66524f26e695235df7d9582f	4346eee303eacc33428c9bf95efebed3	99a517e93835b81b2ea32086e9daf109	21fa43751d0ef08f2d89b1eb3fd02979	c3799d226fafe3360570c0f6f29ba6cb	76139c85f4d05f318217238c66565d79	b59c63326838fdeba7ff371498688558	c32c73e4e0683d268afcbaafb1546690	e1331d6e537bcadc0df3a362e91c382e	c89c4c03730b6ab33bc20d71c4265de5	857e96e44b81a31e860f12386ba7031b	b42b7cba2a372bc3d2418f926729ec16	87ca4a9913a66626433151edb64c26ee	19f50e066230463f30a9423a2f0541e0	872191a9641ec79216f3700bad1aa9c8	328114c1d11be2d856e06a54cf8d3b4f	8819e8c90286bae0fc7a73bbe94342c2	c5cca8fa132e50e66c5fbfdcfaf8f69b	ada3f6e61164f2307e9c33429b3adf50	e32e12c9a3e8fedd8e38656c5a947d5a	201eb3d186e0d7e9e832c7917c41fe10	96d8524d81ca7858ff42acbd6ed1ec88	23eea7761e28cb18f685a01476f5d282	8586fce512c93e0bd5ba27b58273d86a	2c782d971daa663fdc6c98e3ec229a4b	7baa9c83316048a6dd4a2e94c810a88d	2ccae657791252e24fb6585e434b47af	4f64aac62d88c602a0399bee036d9c4d	809117bae3c0b5e427ab05c7c9abf39c	7f96f8488eff0cf859eb24470bfd850f	8f0e7d0f757954bfbed2c038d37d0f80	6a84f9c38222698e7e4690cf38d50cb7	7c159f3fcd60ae3df1a2cd65eaeb2dd2	78216787fbbef7d35e3a68b7e80ea019	8ef416f2af07a02f8ca5a44e55610c01	e4e40fd3375ca2f97956d1e77676f364	7ccfa6ae1f20b2053c32263527325073	3150ed62f42a901bf2584d4c502df7ae	895782d3e785296334f99b2e464597e0	a99c0dd002a1935326b2a994695ec371	8a9b6a6f8a6c508d36c59ffb76973e5d	c1e28c1290df31d1c846c3c8bb7dd42e	f4c7a652305239e9bd4c7901841d515d	15f38af739892700003494603844c9ed	6f829da3a1d3b4e7e8805d022f9b1c93	3e6df77215986634980e2adbd40a7663	f0d423364a5e3945b51bac661c995bcf	1189d4ef3af60ba943cc73161a4097a9	474995979ad54863d90c299e1b398c70	f1adce6b25cb9d4edb5a297b9726cc67	f1d1ba4c061f7833fdb462814f174e8f	95af893ca82f512748bb2db2fbbad354	c89009ab65b2501ab16257a35c98303f	113d585b3587ce9c265ffdf028af017d	acb2a387e4bee8caef7a7834991556e7	c7d56c84b33907b6662ffd6d3491fe5b	46f9baf246c04d2ceb8dbe7289fb91fb	9be17b6da450ce792e86e8d272afc47c	988e9c0852cfcf040698b7de535b2915	89c905af8eef1c2ae17978d741dc8941	caf4c7f3b3564d8ab2a581521b439ed7	e7e02bddde6df35f58cb646a618d25a9	bbd6c125bbaa0f901221b020967e1f39	8c7193d578c53d8d87dbf5a2bbedf9ce	7c2b975f4d0ef244673dba3e2ae29117	44f4ed4db75f4e4c0b4a3b6810f9b7eb	f418f1ba5d44599cb52c570feff3b9f9	a654bf0b343f7e0eebf97b7a37a6b53a	891661aa894f4736efb94958305f2c13	51f6369ef0f8498eade7893d04a645ac	a8611e54f3fc7fc073f8e1a1613bd563	27a38d3b35487b254d17ee97e5f0ab0b	dc1a57ea98a2fd8361a2fc8ff954a075	33d5a2c7d222f0b503a88a922c1312e1	5355bf0a88b9475bfe5f6210ab6dd756	df9f06c53756e7ec10d52e96174cc9e0	60c7e7d475dbb518733ab65d983c5fa5	80857a3b4f1506a37366b583aca45d90	feb10f98c095a762049723112345191e	aac417bb0ef37f032d4b252900fe1e5c	bc4603278f74527ca5b79b6e65a89bf9	06146566a7143ba499b022af4837836e	321cb76d5d9ddde4e8e263e941766949	3371be73c0951e3e989fb9a598128edd	42e136776249f7cc0980e8dc1a45fbeb	f831ebf218bb3a67632aaf2ddf4cc233	411512cc5d5ff7a557daeafffbfcc0dd	32781593908c3118321ba8e7e06d10b5	1acaef15aac88ba0556ba11bfcada7dd	77d7ec281392eb81cfaf4d336573c682	287b7338baab2119bfedbeff8366a41a	28a5c85ec3275398743b5809e783c954	1d7ac76fbfa742998299e0a5f0c3cc7e	3a34654f2cc4575d2d3566a4632620c2	b207c1f5ef4d506bc9aa377c827d0b9b	dab43465284dd95377fac02cf27d0d7d	088fd03e8aaeb8d424aec88543ec93c4	da50c212b66de463a3e34ef0a6687975	f50012238e97e4a4de8cc08891fe2c95	a47e031db1c13ff0aa29f4ab6fe04d4a	1f7aded04346a70f1619af736836743e	f2e4355abb553aed0f53a97b59f2acf2	62d2e480f12984a4f1b4a7090742eb1b	91d602b434058c3a971540afcbbcc286	2a087c7fa9c1aebd7532079a395357f7	a734c6b14247af7ac80c7b3909515572	28542dbdb910a58eec515cd79f31c3f7	42ddff504ce9b85faae74e29d703d901	5f92d3e5e9655465cc387c0eac0e5199	9c8a003335fd49a97b7552e9741f8e39	eb89f072b904b0f3192c56960d952735	64b64b528f930b2be7c291f9826f8a28	08c9926357a5630b9690ef5d0d1ba37b	cada8b8d3fb526bac5fee3bb08e3f14c	585acf2f781248cb52a05c24444af1d4	be4b6e33b9c1af6d83c57f1957cb8eb1	b0be8b36f4045299f6a846351276315c	9ee0e851c2b60042f4c7e23b488bfe65	96835873fb6a22c7d4f82be09306e4fc	207398266bad464eb0de195637ec1603	e758a3da6a00db79c3ae3fba1219772c	b40e445e1ad7edc719d9c2c850533e7c	8c70259f077e9f2d3419973ce9ef850b	8575406f15ead190f24cc2a442d7957e	3abe45ade058af8f01e8f9171b45fbbb	891019e319f5d8d088ed4f9379fd63ef	a80fe28bf5b19015bf71679e6eeac5eb	7ace17e59cf56aaa24b473f2107f03fe	be402551c37af388a179056bae5020f7	b9d3526191c764539ffdf7356e9aa523	172dbed4ff88ed5eabb023a8adb01f53	c6308092ffb9cd300bd72434e8f00d8f	cc635e9ce849498d61436833850e1459	19775b0c561dbcf74bd5a61a021455e7	f61c3e51eb8b01f69d61be3044269933	84bd4063c17bda2f60d25df8acdfe147	45841504d8f886073a1a1069d6c3caec	eb36e2848133261b547d55caeb96bed1	b4ed8aee557ea3dc1d9f8bdf5b915000	c18e77d86d6d96d163c74875b16333cc	34e143100986daf2a51fbd83e023abfe	c96dfe2f8617fde1deecf83f8a317bc8	c05d5d02900ccf2b15b84f185061a800	f42150503364e6fcf3e752039515819e	698c90520001e19597bcd0498bd579b3	efa205ff9971931d7ac08d34dca57d21	a23affb8b84337a01dacb03375debab4	af76eb1fb5ed1dd838ca4b946e0d5c9f	4479830df8a883aa2997024fadc88b52	8e416e9c7509dfbc5decb8cc666203a2	f69afd54235ab39d1ac67e42057b14d0	60772ef600bf2e28bfb103befd6de80a	cad250ef2345dd5516b12c67f4bbaa11	34e1fd1e5c4be8746c8ecdb67f0a928f	8d9c1a75ba64a5f1dc0a47d5ff512b69	97ef2caadd762c0dc4c4a953b9014061	8a4af0fb4a522d0f80bbb5980e7b4061	e0ac65be41ede911a70371a53a0342a2	3d34eca67e97b943c8d4f7a90e493b6e	4dc1792c10288c38c9fb900d74edea96	06089d52c6c5404d50ec85e6182694fd	a44f3141ae60e4d1e2424d686240948b	14a36392a340b04afa22a15e4cf057ca	657eed17037c4f286daf2db436e46fb0	4fc12414c868914fa1e90537f816cbfe	eda58bab5ddc301ac8c5fdde819427b8	6cf4f796a2df73228101b6bbe28ba62c	be9e0d58dda0057efb7f8502eeefc482	3b52daf868ccba0fc15877d97836ed65	779963f4a22c05a4a60f663c405d08f2	eb83f65551e43b68c41139f84fad8000	57f3562d588b974e7979619da315d1f6	f482163626e4c859354c09b10c7f8524	01996099c78b46068d2963438d3c5429	c9f6956245ce89f2a36a09a3baf92416	752962bdcfee474b5f72abad3bfdc0c7	949096dd5193492bf22be962f621db6e	b5cee4b424b29b07a24396b0e5824dbd	a63ac5f923dc8e9c5b98b4ceb1c537ec	b7bc62c1f5e9a8a482a32d1f47798fd0	61457d4948fd165080c4da75692c2cd4	452c3397f445ea61845642806556e61c	0b263d8b38c732e9e370c7f1d6e48347	ac6b492d3cbbec644a7b23d6d6522819	9c7607fdbc1b6cf56b80c6af85329f4c	bbcf6c72058b4ddf1518501828047906	35ab6ca74ad6882edf98cbd86cc49ec7	92c29d2d693c92b1a640aea70434e88a	5fd959cb4dd6cee296c30fa33c04b6c0	aed5011ce2ab8f9441404091d7ff0f21	3c046e1d66319ee69d75bb5ab7037899	1fe1038ba8feb853d6ca01a1072c861d	94af943fae7a670784bc945115fe15d2	14215d706fb7265e0b56eeb892fc0ae5	af71b7c65341749c6b601d4c68dfda11	97063f6ed6515daa4b1065be4904023e	3db372633586bfe05bddb414003ae9b9	28ca06eeabf2287d47e95bf3e399d997	c9c69005371a5d23290b256b08d5127a	6dac7e68d4a708c17ed62b120fc182d5	34aea9c915910ed5778bcbea4408225e	7ef0c6b08ed76302c1b7892e0b0b8dd1	2a1e84f822153e86d4b42ed85bd57098	d7b83522e2c05ea02fd26caa2ce2a384	ce10a1dfb40e9e2e6bf88421fb33e06e	b3a720fabf7557bb3888dbb4ec071703	50a3b56e0b7db75ee9daccf7a751ba41	3c49aa564aecac9889941c04bda04bf9	8a08277a5b910f37ef912e05dd0f6636	691d2276a978b366e5fe363065c912c6	763b8e619996f3062d095a14e8087225	81ec9e62f821b0bc4016a58aeaf4e271	55cdd3ed8d5cf75ba9abdc8a5548a97f	fd68c667ddbf7af7156186667b414178	8b5655de815aea222a83222124e795ea	12241964adb2fcd335eef7e90dd0f65b	ca37a49e65a5c343161796bf104d4bde	72e2be11bd03954860de7af148fa24b1	65af53ad371ffc5fc99ea84b90710c88	ac8b997fef325d63873dac5523d646d1	6efa65e52de8fa0d4ad79ce8c2c56925	31fa204de2dc8ef07aba0d0c046d0301	6946d6df8c6cb725298623375d42d2fe	29b1db414ed1e47f093c2b078b3f6594	1c6234af59a4c341df77772849c9c777	8d36c64cd02897fce9b6e4f676bb56b4	2fc502f4ffbb896d78c7dd95124bfc9e	fbcb16f32a2c12b308f5015b4b1c84c2	e8dba968bf76eb9e1782a9b70cbc2650	107aa7e6b56274803bffd1ccff5b2ee6	44c3f94f566ba0546f15cdf6ea4a3b6c	1c419ad44fbd3985bf74c8514599b1e5	56cb6001718624f0a352527cd3dd29bb	0acd0f64b425475ab4a35bab41a179cf	99da2bbff660077b85c00a91ced7c58e	a352a8e067f6d8c1ca8a85151514e8d4	d8fc0decc3d5243129197d92cb869901	28d24c44927a537653cb4abcd601375b	cc34738ecb9fee03258dd37cabd6469d	3c1d811777a466c754737174f865453e	344c654221589841d7495d6abb485a17	3b1c082f6045b18306a2c26e20379212	5464a2cc50c031523d6f612cc06e3fb9	16dfbd46f55d037867b519ead2d07523	6fdb4d19b1900b95628520137e908995	156572b928592204f50650c986dd8a9c	64e9deb234b6cd3f18dec1bcbbd686cc	c74cdeee946bc6b23ac3678ffcd9a0d5	377d2fc36c73e5ddeccf2ce2b0303840	68551b050071602d0897a2c713e552f4	e98349f8b3c7732e4c4148cab1686545	7d4932140e33685ecc9a8668b2ad0f38	c50791a8d2ecfad95bf1d9eced0a6fc4	e65189c8fab7beef2cb54b02266ddea6	8d265340a606ed02600f0a1b9da61d8c	fc1587cc4f37359b461bf89193fa7107	491d56e1171fa18eff30dc3f4ffbfe1c	e76095ca8e6fcf1d5f244852ffc4643e	81742da1d410368c593e441bff46dbd0	ba2bfb7adb156c91fc409dd3040e890a	15503ecb1a1445c2bf875ac9d364b4be	4f1f6a63358ee6025d9358a73220d6e3	ec8244e64ac1a06bee0586e8b15c2c38	529a3258fa257edae6b79f0b153447c1	5876e3653a88acd74dd40bf8a8d0f7e7	853c8aafd112cac3c0e96b095ec62a28	836ae09810685296b8b6a0700485b03b	fce007f88fc86cb27601b3371e7d2ad7	1005a5aff29522976656ca9c982c40c5	6adcd4d4bbeaff987220ceca220d1f9c	630ec3ade69adb825486bb723e36a412	e10c4a3973d8ad746a7728fb2bad9d3b	19fb2092bc901dc298eb1e49445522ba	238e2a7e4cadc18113dc7e02e77a72b6	8e73110bc47e5bbcf863b2a53a304ee7	db9e35457b2af1fcb6c9f08082341965	34af02ff021a85f8663909636309e588	425af332be519f84a1c742d329e27948	6768be5a0f2a87076c91f63152fe5a9c	80e389785482f3a4db85711a1a95c187	e348dd0f8b01220a2d4fc152bc8feb4e	fc4ee4e4bfac9951b742ca17a23292ca	138dec3f6c74e2ec1cb41fd207646d3a	d8a5fb1193a60150b64be36c1437f3ac	0aabe09937203993ee48f3d36a05b229	02da6fcb22dab2fbf353cdc2c43b3261	e797ded210f4f4afba310ea524f7632b	9f1477f54eced089033bad6630d4ce0d	fed998f5a10e6bc08ccbb3db3c04cdc6	0e7f281172a9553e258bc8c489654306	880fa837287f8f092f3ecf899f2a80d5	4699c86817823b9be5ef780035188610	87cfae5c5e8667accdace9ad40ae6158	349a08971a859ce409f08bda9f60c98b	bf5496656a4588ef19ed9777d436f559	59f5f9dc24931af9623faedd6ecf4119	af088dcb3852a1db850dbb290505e9e1	bfc17ddf63ef0c6a700466d6838f780e	a11dd957b230c21ae005c1f54d5c775f	bffca78eec5df752c06ea3155f009990	4ef47b5d28b826343d8bec6caa1063da	f15b7539b7e9bb2f7c5a10c3063131c9	d5b27b3a0776c1d11682e79374d781d1	ea4aec55f300f276564eb174f10c870b	f08ba61b25f99b913b2f6819900a992e	7a00364cedfd47ae39cc0e46cecaf831	a0bf145522ba803e55c5468c58e8f78d	9d8b18364e6b1e62282d950c1e1c002c	d155c1ebb65bef7fdda5aca99d0d5fc7	8048b241cfb68c79dbed7c6d29dc3f78	a030199f94456ecb7636f6c6ffd0f7ec	c01dc62296c9358da0239a25cccb42c7	0c1fa81590cffae0c3e9186abb3a36b6	6fa15889084938e201127730ddee2b7e	b6eb50af0c6d0e68d69c7375969ae61b	9bb96a4e8e0f208b78f2c5743eb62229	2db610f39892fa0c9409ced9de4d0b9e	783ea619a13a75270c821eab76e3bf2e	1e4a9e097ba0db2c3af115d5c377ff0a	b252eef92908729c14e92e9b497fbd52	043a3763efc1ab6ca358e5c3bb303513	4f13b1ec700f6d505fde43d35161a0ca	938186e150016b9cc1cfbcca6a7bca97	06d4ba3def0d01f5f169c5ef16152dd9	b16d7bbaf350b99b2eefbb784b47210e	bd11a1d7cbf6f42715976619530c994a	1c335c7974cf55180f0e7bc389f75990	6d1a94b242cb5bf13a8757b90f67e7fa	e3df187d2204c8b712ac07aa763ba2b1	94fad75ab46348da8afd8272187bbf23	4032506f0f2e0932d748e1593544d005	866293f7fbfa95497ff0b223b75653a9	bac9035d5a9eafb5cb7338a67a8e3dc0	e66d54650f75b7072f56a59c2a7d25ca	a8831e23a2cf55500b2a9d5f2f4817b9	ef5290189a31b707ab0cb5d8dd92c952	f580324640eda07fb1bb87b1586b8887	6b7958854a29714783a20032dbb992d8	7c27647b0ec30c20744500495f610ff7	1d52b8b89f08caa8761bfb80bf386442	b65e05e8028f3a76e7e6b9ee36f6c587	51de5b4cdccfd8505823f5fefb9c6d23	c36fe14156f728e17707d2083043346b	fe1b9fd813c4ba41ed16513116098b4d	3309d238938cbac170f202acea8ed0ae	8dced34fb68d54fcf9a27c06638f74a7	9c68b4a336917415041dbd4f5a29ac3b	aa4b2c13332ef95c2821d942ff4c9678	f080445e53cd091f445cd663f609ea11	6087cea0eac0f8dc0ec13e437cc773ea	97f1dad8f37ccb7ab6fd10a207d3e1cb	2ef6e4e62813fdf7c2f8edc5bfc59a1f	441625d2d4a25ce60ca9d569e8eec3d2	d31abb918b5a72d3d0632ba2631a09e0	8d2dd92b8bac535135e422da27d48707	d665551cd70e55f5cc412f3112f70cb9	80908de88f58e224f2b3afa99de86ea1	a2b73eeba627a99a5e7bd785f8061690	4472e7c3314053f99a109ee542ba087a	ff013e39846134bb094e1d38c3a3f6f3	3336c64a7c98ee98e402798992ccf232	42ee616c4b63be13f8e9639731740b5f	0b000afe4dfa52508c5d09441e462b22	3093cf73ee4c988dec5eb765c6dd8794	ae6b3109cb7ea7f8cb8b2fa696d34d23	d59cb4a9ba3a9b3f72f0bc1be6613e1f	20e46057c8224b4162d2c785d9bce76d	5d478088f9be8d353325eb1077ba4b32	22c077d651738ae6bfd2819f92a1849b	aaccc57dee86fb5683601af5a00cf8e4	8ee08e92156aa950b109a033a5f670ce	0699d6bea48b4031fca93c3467b82230	cda2c47b5c7b6f99d8387f02890114b8	1a0f3b831af8d6a9c34e9295a1b0cbcf	dca8bc8610f89425e7c641a388832b3a	65360176a2b17c07b52bd3b431dc0793	ca2b43011be2ad1a670494c428e7b24e	0c7b093536de656d3320905866b73421	3b6fb38877a2ecbd23cc849411c4b276	477e328b3b1835b7ead9de35f4753759	c5ab708777a7c47fd667316b04fa99bf	36afd684eed42de874c5f867e64890d8	9527d20cd9d35a433e36b983b21fae92	6f0f6ca4d5526840c5e4bc3acca9cda0	eff02537cd149d6be9ef02739369db0d	beb6ce0b8f0b12d421d158b6710d5527	9921aee2274c3bd3e3f4c138e1987442	8edc26fa9b3a0abc1fa5617354825379	92f6f3d4396e46a0c832115ec00bf75e	f79cc791aa15332ff4ab7ea890a35c8d	e61c15c636b6ebf28d40ad520e0ead16	6150b1ca292dbd91db9cc0e554320223	dfa9043cef1fed629dfdaf2773dc05e2	bd9098b21eef699656cc8a97960ef873	8fc1c7bd11cdf20b0e3b8475b4af8cc7	2677acf4b5e458834bcf2bdb6b9bb06f	ba703b45c1bb67be19af247dfe427733	25ff231750eafcb4c8989a6f6eb657d1	d232bde2b4823c751db438dbcb84fad4	c00019cfee5284b41fec2a41d6dd655a	4278542890d43dee8a58a4e326382ea3	fc5e6822f095c9420aab59956dce2a2e	eb089f84fd53d45d101ed1cccc5141d4	abcda8f593fdefff9f6090e009fd4110	4a79093bd6c8f8c365898a411e3159ac	185d985d662686956abede937f5d296e	e604007e784a3c7e87645064e1173367	59b5abd235cf83f3f604911c097761a2	2740f2d49fc793e3d57d19b0705c0619	ef1e0d3cbf08f1fca389bef1a1ada857	8ef1e8e658a8c829fdfb404f1b6a7e5c	b5c2b8e85719fcbe422a51acbea711d8	d6d623269ebe91fb2e5fb47e905b38da	671f6b0548b5f6bb5cac618e04d9b774	903218cad53c679f4414019138a8e107	acb7f36c1d3b152cf1e2f2574a0719d0	024799f6a3a7ddb75ac2e87dc97a6bd6	0e5d1938eab202a427c62b3feef4f2a7	4c1358038c62f24f14f6780925d09362	e6c333964fe450a50ba4835114fce943	e13de6f58a11e9fefe91f1d3ddbf3399	403dfc165160746fb090d924a8e2f0a6	a22472ba984122ffb1cde73120a8a265	6d5741b77f354a237b3c8da7c1a84086	9bb1f6bce7dfedc12951e62ee0ff2b6f	ad8bea25fa6ce7c5f7b1367b668ec237	8aa564f4508b181e5fedb584e77f98c3	acfda2417baf4b51e6fa29ac7c227efb	efb2d7fe1cfe743d13aee0c888fcbb95	3558bc5e3381a3f199cf592d72c83055	04f02133426d37726b82688d1aff27ab	5984c840c5cdeabb6540d4863e81270a	1d17e64f64b2765fece12e19fed1d76c	f239e070749410c4f3ffb63d97dd7910	9a049bbe817e28095dfaed756fc3348d	2f1134618ae0b9095900032b5031bada	0c41a095ff0e1c2cc6ae32f532980fb6	3d48ebaa78bb746cbb307aadd3742373	309f251b066f7ad8de087b3b0f15aefa	c6c379bb82deb3931553601ddc15b6d5	de901a59ca8cb8cfd9ab488394e71b58	5d66c09fc3edbe301cce01607ce41382	1014aff5dca6c2c0dd0fabdd1d99d0c3	712f98bd531dbb742ab727a024b750a3	36c4d29228501703f85175b66273463c	e249b90abe882463fa49eff065204a16	9c665ff308f6aea1097656077aecebd6	c33b9b984355d37dbbdcc6440db85855	d0e14ff282ba178f4d83156ca0b530a3	f8f3469c07c7a9edf3e29a14ea158062	a5b95835d59ba7f0c2a4722f90f2dc8b	96a740a84d84f5a75f5a5d33d09d889d	816ed57ea0059f39b991811f69ffa36d	ec176631006521f4ba0f50a1a51a0027	40ca1fcdd4b6a6406202ff44bf08e706	a788c6aaa644e4e6f027474d83af9dbb	c0fdaf6293f2da590076052435d1216e	59313297de3463779c6532443745c7d9	78d65ed0e9d9f48025e5c26583141599	de1b72ce8123b02a176db139c5717f5d	7b90a2070d13cae440c093f59f2a936d	b4deca667b3f393a6f6fadb3af23fb7b	ec4efcc98662913bc5a8590750424312	1f262678ca9254f4744dfaf251a50078	57cfd4a1cf28f17313ac6570c7a08ccd	03cc90a76e65874ff04ccb1a8ee2d9b4	7cc626b5dabc4603e502e83280f2ea0f	218973d296a59d3165fb8288a98fc20d	913e48d9e2caae8fdb73d2822a52a26b	4a63378fdbf63db7d0ad1172abfef8d3	a70f696b23733e2319a85390c542ea3d	93f09ca10838c6b4f2293462276d8986	8e6af9fb0dc177d6e56be8430be618e5	3218c3f8cf3a0c5ab17fcd32558ab10d	060a60a76fc091b7795a218f144c1f8a	7db663e684aa45ffa165fbeb533d5a84	60273824ecb498bf9cb12affbd3ad4bd	0b0bb3f0ae1130444c5a9aaaaf60f9f8	3aaf509b763ffbcd1d8f74d256ce2a2a	13c3a37dffe3309a359e847c898144f0	8780df23cab82cedba054169c3e6f14f	5222b47f52a74077f59ee2adc29bc3b3	4b1ed82d11a46f7d52415f28a6cb74d2	4e637b4978ce27835f3381ab26d06cb8	393cf7f3c662fbe50d9fac25c509ad28	f4a9c54d4249283bdda67bac1240cb4a	fae3c93543a974ece7d51f2d4538fced	300c135d54ab09d315c86eb0f18fb596	2e81ba024fb2ddb9f20207bfc588efc5	6011cceeab6cbbafae8b40d9403a0dcb	9e6d05e95e4326904c8105ec47fbe0df	8cefbad1c6a6388e7d64ae6988435d94	86754dba3fa5199d189903e888445d06	8ea3d2e309680e09381008db7586d2b5	018ed636c7a2a2721205687ef7f4408e	b15ca3592adeb6e7f55a471ef7f6124c	a06474ee20776c12af05a4dfc0cea9b6	d68ec9456e37ec21e07600bf1c72db22	d473fd378ed3de6bfd860ce55869ed44	9125d10c096fbc2a0432abbe1df7728f	811614bf919e1775e7d49ec71e10307e	3f8b97070ba2b103ca38a25a6e4ae209	5765b81dbe5bdd5d60a192c3b8606923	eaa5affc9a58cc0e5670b268e514665d	9f80f6439dfadfb1ea2c3b95b9615eba	9e40cdd40fc0aeeb34f145bfaeaf4e0b	a354a000994d0ec01e9f78e349b38073	837e1f1b192d1db95e2369c4867f1f37	67b788f8811b56eaf003727ddf989597	6fae343743a925f0ee6b84dbea98ed1a	7c1481fbaddf5332b2ef7a7718f214b5	609cfe075d3af9506da2e29b0db659fe	15dc5913a99507466992d567d552b0da	a8a316b0a71dacf762e81d28a759ec80	8d1c735b8aa96abe86137f803a937433	e8e4e03cc72aec9a2e3e37490fd25419	b5b685fb2a736b45874c73e19a753776	2b402831b1c2c4e29bedc39c9dc3c572	51e4ac263129c15a747f0491cd7ce97c	b9db727db5f7ea11a96b00f54c2f265f	a895234331b48c315c6516e996cd6d41	70f67a54dd495e6570f764cdd2e89f3c	ef7a55ada7a4d55e1e4c96a78b8689b5	d4e5827c55b8528966dd7f939fdc5342	dba4da39b54f1cfd59a160c1a0198370	b303fae22a926267b2f0abe942f680aa	5c4e562195c50f23b2cf262b90b4fbef	86636456a4edfacbcfe2c0b0a88e3185	9f475994a778639167c51d545e14d35b	c959c1b3c12ada3d7c5c0e994cd0730f	a43338cdf57d5317549fbd9982d6db61	768c9a905c0444a5d007af7ff4ef17a8	a82bb2bc32ee934173b6757467ff5190	da3c1bfa6cabd8760e432a337ce25501	98e6a0eaf91f47ec6a037986180e1bfe	c23a2b035ac382211a0b4b60b077a8de	7fc26507128144056672c2a5e83b3d7e	808e20100e7a71dc1505cb8e4a9ca58f	758c28d256fd8eb49bc66c4c8180938c	f5b36d223324383df303174975ce46d5	992be8cff147a44793fe1889f0588791	5860b4b49bcc7b0e17482439278a65ac	b5058ccb1c62b69bee8cc62433dd3340	b039fb018fe5aa4f7f7cd791ac5923f0	2f67a586586c6a0714f03d5a9cddc54d	d0c7849ef6822e2abe70fd770673bbbc	92d2a6731091aa97b6936604e82ae580	e49d91a2043b1dd33e1d20463b69cc8a	41e5bc031ec39bb5adaa116d99c2ac61	d70df3ac8de1848fdc85b2e230fba209	6b19046af967ab2c660e84bab1beb0e1	5f5d375e68c1d62d07e5170994171238	aad12d128d47b829c381e6e205b93ad5	f862421f10ce11ec0b8b77a54a4cdf44	98b6ce6f9dbe7295afc3072382faed71	83a3cf508d0a229d48dc18e5194e02b5	27b01e46709b8904eac35584c69a3151	bcd728b690282d4ddde6c8784e06662a	ca638badec001904a86aef46507e4c9e	74f176987735878177a42362b7f7fcee	0bb04f6514dfbad5f3df76172ef7521c	e117b849d098fa7e0f0ebce8515ed2cb	692a9a209000003f08efa3e1c10fa90c	f4c4903398f7b653cbca4609eac01a65	d912a380b08324dce10a923874a70b61	56f372d49c2acb7ebc78415655a3114f	a2cad92920623f6140e231e266922192	49c9fc7960e951a3db322f114d5626a1	854d918c1b5d5193a6db605d22c9d214	6d5cf274c368ccdbbfb7cd73ea4706ed	44c6403ebb69f803b621df53c9345493	ff5a7925b3d18318a12f0562e21691f7	064a334585e6c269e1ce6b928edab551	f6af927ffd3f6ce2822555c9fec28ea8	70ddbac79b665eb7541524514fa5bf60	36de0dc7dcc287c8416879fb6a44583a	9e24d974c37c8e8bcd22f25e800953c6	d9c768f8eb4e94939341dbea95d4c3d6	f40850396a832dc6b1c6aaa908055bc4	6c5bffd10f9f0bfe6ed51dceacfa12b1	ba315ccf991523a19d209e2382652dc6	d7e42acaf8beef5768639f3239811727	c22ac5efbf6003021c3014c06695478a	6caa6dc04be87999e052844d73f65c57	f4ee7b5e25440ce70f6787ca14c0c720	f947fc68f262a82152df57d3855f9472	d885c49b2cd6bdedfdd5b2fc984286a0	53af7604f959dc3a5806c2441526ee9f	ba1dffab84b0f6840188b5255a627ec3	82636022c905df214f309a5a33f6fe49	6a5c1d38bfa4fbda5ccc5a4291b0743a	7872f6e61759c900c03b8d68240c8573	a05c62814f0d1165512b42ac1b72d0bf	8ba00543552240ee640ef5c8d950d021	1749baa0a571cecd9d2fa3329408e9e7	9989693e4baec9f1fc2be354089fd2e8	60edb4e30c507cf37e54701a5f2555c1	161556b0f7c496078126af58d757cd5a	1a23b7a1b06e1b5781a5a5c97f0df8af	a41d967e97b5a6e331173bab846605d9	4ac546a74cc504281a1c54235d26d7b3	2b4d11362c03e6d09093b53664a60584	df3929c1aa3f88fa6273b418518f1a63	023b799c6a9664a3a45f3d4938516204	f26dfc1f608deb8b1b58841b8a984498	947cb4b28c831597c13e196afe47cd87	36b2db60002f5bef0cb692edb6ea954f	ed5bef6ffcaa7fc1dfe5f60195a0e6fb	101a1d78f8223963a571b938d104acc0	43e96b4440cae1cee98630cbbcd0badb	c8572343375292bb5e3e3890136d8f79	4c0b7060788cd626e43700ef8695c59d	f6cd958e1a95d2094aac6689fb251ee2	ecf12f1af42f39f256b49d1855795fe0	46797794966cdd8c6adb567264ca0bf2	40a2a6abb30b4f0aff7a45d24f66ce79	90ef7e1320796fcb956e05b22a6edb4f	a7c0d0a06afc6212ea215816e24ce16d	2cb18d2b5094fc0d7bc9a9e4704c8d06	4ee9b053e1260cc06eb6085aba4a622e	43f74d48d0019e1cd010e35799cc946f	3803258f892a9f8b6ee2e1b6de8436d4	fda7dcf9b7ad63f7260ee0e0b0342f1b	89bb1b64830b09e1a81e4f5eed40dc84	1830538e8f1a405c73acdc89c43f291c	1d72015f176081d14b920e69437b62dc	ffdcc983190aeeb7872b8b60e6cb5c22	4af01897ff12bbe579d6416a8bfd4144	bb8adb2761c796afdca2d5196fc70bd0	886d2f400e4ca525f5713171362e2f75	1dae475af0419044e51835aa360c75ea	73e958e6de1b934f8c29049cc284bb7c	fe07d281c47c5bea625b986bd15daae6	49f50b5a387047ae737febd6225169fb	c750cc73b5e26c8c40dd8ae436083781	bdb08a2305c209354de6453a43ca45e6	7630c6d66c051df9975ca908de2c366e	d819ca44bb05604c9bb4eb7260c62cc0	0f9f39ede9dc135623b536e4b90f1760	0c58ee4b12719172f524ab456582bc25	86a5e8dd009d1bb99cd5683305d1d761	cdd0a792a7bc4911a74ce0efc781f5e3	358ee0320a25dd33a1d723eb5e5cc27c	1b28af1e536ba027885795cf067551e4	861069314820a1d83de2b1214fa23e55	4fa0b34b8585c6fabd36df54df7cb117	cd7797ce45a08df34da462feddc0b7c7	7be5efc76739a96789ea68a308b70493	a5917583be62f250268522d5fffdfd99	d6b3acc31411fbfa9d668bb52176fe60	74b9f667f223a963d9f03a0ff7638106	789654f29690495655ab1e2ab1ab1bf0	e44b5a10e791ff55b30dcccaa15fee5f	6818bbd144ca13938593be5f1b674f79	870d71aa177d39506fe03f91e7804047	fe26d52946cf236cf73c66e2dbee630e	d85c83fbb47154521e79b01ecc6fad1f	83e30e0a2a02f2ee8851309a9aaf85b2	c3fa4f21ea8f16bddb2dd05314c45924	da71257e1660bc5f4940cdae8f1d2c06	91bee6a527598d7f3c9baf82862a0644	8e8651f9cbe508189ebf0e36a8cb052b	96e37e50794ee9dc89ab481485ad3b6d	c81425a47189d2a999a3c6350c02db18	4bdd498f8773fb8fd1d23cd648d21046	756d8f6e18b3311b00d8bf0e559e3e27	7cd07dbc5218b0106162aeb406b6137a	b26f66a403912f31dc7ee90671470eff	078da005b9b0a34902761d6bdcfdabe5	c0c4ac36ed2e0dcb7ac91646d256e75f	03721a3ed32c8983fecf2707a154abc8	cd2ee5e0b170004cc7e380b7baeeab7d	e07772290f0129825c37505946ecfd49	7433fb8b73fbe6da1a5a5f95e58ae80d	362fbddd9c3a3755eba91c88f826d695	02232917b5ff90581bfb8caf7469691f	ddebb90809820c75e98850edcb51c43c	968e051638f59dd4391d2652f3c0bf03	2ffa8e849b891ac39da1e77529618983	5ae2867436834c78e7a6967f7b878afb	2bbc768e3f32e682215f5ab8203f5b38	88e2725d7f7c78f64c61684b440ee3aa	7de1985ee232c15aeb506a9677f408ca	02c7699d607086a7dd469419ab6fbee4	bfe03fcb8e984a442e8b1a4f1e02554a	6cee1fc0ce7ef4c9aac5bdd0d830fff1	326da5786ec913d7de5a78e5d5415f05	357ec495ac90bf9d5ff32e1086031148	5bf8fe602eb94995e1afb9c782ab864d	319d0bd138e0c0e417a536ba79a7313f	b21a35e8e08602e1e330a7f509990d1a	ae72bd47d89d421c82a30c53473594e4	1676927ed7814edb41c62a82c3517376	26e135919e4ae36690b84757c0688063	67a685306281acc162534ed4ed309634	5f1830963217edddc01282026d42dc1a	48392a1b8c50fcd4769cd1ee41f11ab1	22f42609780b4b697dc87928f966155a	62cf18cc33218da79bc0e60e2435aef2	39c0412b7766a4fb306ea019cc1d95e0	9d87e6765f216022909db1851a031a21	631f46ac56986f03a4fc99339cb4cdf6	44ba9811b98a0ff6e5b16988bcf517be	7a19553e334f4b217b533dea45094b51	6ba560a76661744bc65eed04953c1314	25986bd6f2e4dd84a4f6a68a6082656d	4a7307c8d50cb2e439e061e7817c7d7b	d51a63edaf3176a79f3657d042fb212e	a6772a164790bcd0a40146aa2e4950ed	8ab7116d8f755ade419ca191a705c3c0	4c4ea6f9c9979d23881ac4e064873f75	d95705a9f61cd5ac321cb4a4aa31b981	ec7ea5550e7468116ed19fddc0995abb	a30e0fd88d3a83be7849d1c9f363e816	13878f2b28bff39ae4d3039185abfcf7	43ea25ca6e6dfd32a0e725f6a61953f0	ddf19eff6cd9f965415a3e1f1251a616	a2bb3625ab04d125d486a2482512a7af	8f2f530e4848d02e9002710334b1cf08	2ec5e8eb8fd67c9c49c86caedf4ab434	09bcf23974853a7a6bce690441f2844a	7c251b24eae25e558e31435afbb0f8a2	5eda34c3d54f714690cb8bb0606f6360	739a0af2dff5a4ea8d7fac856cc40dff	0da296bdb8c2200183f8222a285e9450	efb07bcc702cca6209f7aac533773c3d	e83ba8fe02eaed07279f58052c49e6cf	b755c832fb91a3f13c1a39b874e51c2d	753316e2753b578ea65863a40fdfa392	94b8ae33bae8041f0bc376d7b641ef7b	080fc0e45ccfe93f690e0b6465200c80	95e25fe646cc70a64e5a1a923c9651c7	5687794459f75285d942e9690b58b895	c360b145233bf4545ce37f812d7256fe	0a6effaae209f35f6d50c110283854fb	a826805b6283e9a46a8cd22b3f764766	d83db01148ab60f2c03d1bb13992ba30	c51bbaf6598c437230ed40b382eea503	4034bbbdd68d37ef11d47b1476831728	fa6ac6a5e65cfd72624299e58d9b7020	c4b66380611403ceb6e3541e3dc9806c	245c6438cb648cb3fc83db6f4a5c235d	ddfd912594cff93c40c3631ec45c8ed2	309ab3f045a979b935a62cd8a1bb3a29	fc9ae5667e311413c2a5ccc87d44e778	b5bd653f48d59b9b121519ecf8d96a3d	19d1ef39a7b4312aa80f6bafbe98cde4	7069d4301c197d09379596d93b6b5f8a	f65ef8a64333fc9aa05887b2aa16f257	c6069538981badb15252e43ceb9a471f	f225f56a9815a8245b4e1cf61419709a	82e2755e355f8439eb3077797d643903	d683924c6ae60c318eda48e01e3ae65d	d0761d05b23f66b32b033496f3d30bcb	56c02595af1da1a9358cb8ea5197e37e	8b5e2485d074cedfb57b44ba41245902	658868396b9e3c38b6c6d15b5bab0204	94fda7f193eff9b9e1788a14cc864019	3ba7f9caf4619d7634eff4c279b3cca6	ed57156f43f379c38e01a808c2dd1e85	c259fcccc471a9f4b612253099a12efb	c48eb27ac71cdd97a46b6dd123b26a91	e80f4a5748c8ac1cce350439873ed9d7	a87a3991a3d4c909365e8d367f4a8490	66ec34e8938ec96ab2e86f08404d47d0	7f64365decdc34c287c53c719444d26e	3d3eaec38a29947081b9b50ba6423ac5	9f2757ec63cb0cd8527446b5ebc2bd02	53d1f606bc0e7add1577e833b84a28bb	fd2e82bba5862b61f2b38b17c09f0a85	a0458c72fdc25aa374a08c6b75fd597a	6b7cecc3e289784280f82272fce39cec	0ee85454413be50fc4fa914dc5078392	aeec542c55cc84c0f44c7474bbaeca63	00cfa913a795891b18d95c3feb28fd2a	2fede259ed1cc2a7a8af4b59d969907f	936fa387ad30b12a66e30fa27e9f9824	5559d4fe29e08af46b67f475f79edc3a	5cd044dfb5feca3ee72dae76fa6e9ee9	d3fe6d35d3858ec21d8ca61009201a75	ecf21e218d5e93e973fdb1db0925aa18	2544ad2eff48a1981f9c6db9e877c6b5	a8dae2a12b812bb2bb02f9ae74a8b2b0	9dbefc449715df81195a2b89da12a43a	5ee2bcb1ea5c20b77406fdfe42e0f278	beadc6c836768ddfa22f93a937d68dbb	3298a670bce92abe1ed8da51b23323cb	e7b2d5daad52bd907ecf60c4d655448a	a0b6268db02aa38adafbd967ede1387e	43e2969daff94a133ef5c9fb74c02c2d	064c97a4218d98a97fda6010c8491f66	1bc662effca03cd156de5dfa6cf98dcf	18b7d3616f841b591837d61068cbae35	b3fef7da789e514137d9eda71b729306	9076fcaf53d3325606bd886f25c82f78	5f1cb29f03b68f9cbf4500b74f5a89b9	96d83fdfeb785c729c65fad75987e912	aef2b2567435c4d3acecdf11d9700ed2	68d1e01a3f86ec838e66a0a7040a41a1	bccf0a14bfc8ef322aaf897c39b669a9	9c68cf80c7220a7bc7a4ce65c132f8ab	64e3fcc3cbc2bd7bfef1386f5f107383	2de6bb4409cdf6c25ee8b6a2cbe0e6b4	d4d741b13d2a349f810cabda29908590	9eca10fd383aae8bb4ce2e78446c2a18	55639d6680079d494738d72238fe115a	f3d189edbc6e7545942a663e2cef6c16	2e68829c1f1e3dfc74952aef6231da37	7fd69f265edc8e45ec860008511acb88	48e09f974d183dd59ec7674dd2b52a99	8980e7cbca319891a9426b6d4abea1b6	346fe7076c00df0f1219e878539c8bff	35ea9bcc369c1cb615fc5feeb0244e25	fb16953c2a6e214340a077e09a7076ec	0a7a7c8429ca976abb9f4a09036e4f96	ec2c80101d9db5486dab6f58b0e794f3	812545cb5f8137fe4db83d0937dfec76	7b18d62fecb8b2a08028e9b01cabecfd	47cb13cc769087c5639bd8f48fce273a	b993e0eea9cb129e2e300bb86dac3493	65eb93e6978387ea43d3abfc61cc1da5	f2a80ca7a1f03c84fef11bfbd8c77604	4b2c6f9ef5d0e1406f6369ee1667183a	b12dc20a288b4485804b09a09bb0c838	4a32f1635f88214c4874eec85df56595	e2cba17a6ea4f7b4705301b51a30df26	bb9f92d2a1cd442f6af48dae93d23428	583acbe1c0cc2d0689b2e71515733934	1cb6ffbdf0b0e0bdbc8cf3ebd7072637	dc4d099502850f0f8f6013f0a4d11e7a	3d090a06e658cc884454859507d2466c	dec8e7dd8f02a101d1f1057bdc9f23ae	b86c903292e05e2dea2b8a9fd8ab3ac8	5ac468b575898504ab0e4519b0ffcbad	b8ab5bf4e0da3bb90a7e7f45c27eb8d3	0909e0ddad27499c8fe4c3fb49245505	a22c3b1384ff3243dfe8cf1619061aa0	8c4a1b8560f7765cd4a71f1c40cc877c	0ba418015d30559f7cdfccd6e27fae2c	e7c970fbd1002ae1476a5fdc385d2142	967591b61767ff88268477e9103a3942	8b0847f8c226fb33702ab91c35e2c8f0	6d607847580c825f75f504110159fd92	a4a80ba0dc3acdf3873d754dc7731d73	5178efe1818030cd7755229e4581e4ad	20e7646db4760b410f52b129af12ccec	b4c35b265b0893de5efa2d22f07d4dc0	a784cd742b329b7ce3ca9fe2dca9cf15	033f8780e355de102b0fd3b543b478cc	d569e5a4f7a8e16dc4653aee04b184bc	63159381296cc042b6e3272640ee5630	643d4dffe48226be2feb754af09b9bd3	32cfdd0837255fb3842fc282e432ec52	0f0cb39bc8e7904801b119a585b8571f	596b171fe9b58f26e11e0f98bb1d65a6	246ad15186e17ab1cd422a4ce345d285	e6ee376e777f740edc3a53697ed263bd	ad45bba4cada6a191ea53c44f5218033	3c5d5a7d54e6767b67cf6c62265e9b12	ba8bca241d309d2e433766bbab530d4d	2f7d9aa110ddfc8789b7afaef8ac2bb1	3a683e39f5ea7fc2e1b1146ccbcb3dfe	9f3858af8366c3628eddeecf93fef418	3ec946519f1114e86dd7ab79c586ff56	f68c1ce395ac31f6d31c731d7bf67822	654493e2ea4d06b81d53f6468a20e998	72efd56597bb8dc598c4dfb9e18c9255	96a91956bde74a9b7601176736254dea	259834e97f64a992fde75f90cd8a5a77	c40d321d83935ac7ac896edad463212b	ca7edd2c0c85a7b9898a8e641b457e50	d5a9b0efc7c1faf302e383c9e1be62a6	348a96bd536ca1a64a97d27d2c39c672	d2c27b013709148c5bfee89c5022960d	99e3988685cbf2057f848167c434b748	889c0bcf9132084b3e4ae6afdf2b26f0	867abad3852b604e9b96f8a4dcd03c65	108d7380f8f42ceb6db1e82133903d83	de4b8a042df25b3837a62b1540c056ac	f87ee48b8e2937234bf64126f7f517ac	47827b0eb0ec8b3e7cdd3fa49bd9f324	683e289d5be26b29c572269379323c95	145a9337f6237221981ff58564a5b342	7962180a6f7366937e38e7fc584e3e41	20f7e8c563e82de34c11d125e5216fc7	8ccb05fb7ed7f9462d6b3062264b2fbc	715d7f904017f65c4ad6e16fa7644ab7	74156bc7bbe60c92055e28f9e47f56b4	6b1f9c3ae9ca066e01abb11a9c23a681	aeefa430fb2ff2fc96ce837e7e1c786d	b2ebe5391f48ec0fc1d2a5f1cab41e70	8ad6882ddf3fd591aaae365f9ba48f10	acbd7e781702eac66f6a8595e4ea21a8	ae3bf2339f4c309f59eb7683ea560b3f	e3b0937fac18d3d1d12fcb86e1f1d895	2bcc7082f4a29b154bcaa87cf00b4fe3	e1e44f7e389a06b02cde351735b6615c	40f075642428e436bc6eea6ec87bd30e	c0b9f3637c9f38178d1d858ba25a33d5	503c12e2e415e5ab9a0c4e66cd1f0a3a	05eae194a39a65860d34773fa49688eb	d9b7b3645215cbebf10c2ac43d7c34be	867d7b02a2e8ce8ebac3ba9d3ca56486	2aa2b4ddd58fc2611346472923fd840f	9db3103813997fb1847360e95c8292e6	2f8726fb3ec6858a3c26ff55d7ee1514	3f280708102f41e83f58f7653ff74581	dd7203ac28961b07f63a53d0927b0818	e33c5e15b6f8445477d07dce7d9452b1	7675430657a18056d4babc8b09b5141d	2e75bc24df0ad7532965b4a15e4ac1f5	b2b96a018db99e5912b8350889fe5270	6fe4ad457210eba361bbe9d10d5d12db	0e88f98744e3d5922b8f1ee3580c71e1	94e004a6e1a9655dfd0c45106345068e	40254a866059b384aa5b30a91ba31947	5917d521f2b4dc209022e7623ce06400	bad5d4b4f346647fd217fbfbb64d2685	9542cea4bbb5c0c46aed0b39114ab162	431b17e04e61084090ed12cd9a96acb9	203b97c53066642e73b2456f62933b47	bca91aef4e7438f7a72e1a1124cc11d7	d5b079b212dad24f87b9ae37dd6a4dc1	7796e893d778ab8eb618e0dac2abaf32	84a459150c95e1f974fbe65b52b03b45	63fe5b5a3203ec73e98963672584a164	d917843b3f425a27463c453f2d1f00b2	5b944870f8e221df24d2417927b013c1	6f3bb018b04b92e61c6b7032e6d55eae	c930d70f8a31c67c8267c1070ca9df56	2b51a5bd253fc232b54cc6e94f5ecd79	a2cdc6b9ae367f9dd57c6a71d954d23c	29163453232508e2f0fdbbf5ab1110e1	373a4356313df1ce07a8cf5cf20f0a44	5c7efb16bc98732254198caeb4f7b6f1	c1cc4a13b8e8803925fa8f999e090e40	6ddfbe995779f44ddc4d2b5378d1aa19	3c75ea000b0acd19f0a573f597435fdd	6f421c37257b7597cf8e7f8313b84b28	d3305aa2e12fd6243ca910776019855b	f7a460dea6b2ac3a5b26afabd92041bc	39b5d5152aaceb0c4c52a10197f92917	b35a64cb864012cf7c5ecf65ca19bba7	8126bb4ee9f7473f7967f8b2d1719c8e	9ce0d020bec3abf058a94cf3b38e7586	7a8152d9241e519cefca5691fa077eae	7df416861d6525ab54e43a0caac3f88d	bb457453b9b7146d0e84b91a04bed2df	64e01190661494691d03a160cf52148f	c843011efbbb6ba1a2bd71335d423143	6931f1e955e602444105860757e471af	c7ee841392c1db0fa93379296cb9216f	5fffd51d23e6229eb83122e7b4214522	7f450302756daf4be30b3c36ebf34772	3b1982b24a0b7a8512f2cbd130963627	1b5222bcf9e935b1e6e0532621f561bd	15f044274c008f8b2f18053fece251fc	9216393be1aa547a59be27b2458a3b94	3fda0829e0a4d222ace4989b83539e92	e4d75a899eb3122ef9de2215de8230fd	cf5c8a5e17cab1feee91dae67a73d800	0cf6378959880d12cba85300dadbae6f	45ee10f67bbb5e29c3c204186e10304f	648d9c629000c3364af2c84a8282f9b8	fa7171d38372a9513820a1888907e382	f44ef27e6fc7b28b690ef48ecd45744d	7b4e54b3fc967720478049e32e59c31a	4e9c2eece25ca7254ecd4b891ece41ee	a07502d409329c1fbb54d1c037cfd53c	a8dc74019928284b93cc5a5f1a6d34b8	f07b2b3db13ae1ae72113e5b0bf921cf	0773cfdb5b50285fa3054b6f1149b99f	0ef9c50eaed2ad6a6a59165737e3120b	3b101dba91b6d472dba72256e396ea23	9eb3f89e51f0a36bbef26858dd6763f8	6d4261dbceb6d9dfdae23ab0c6b8ee9e	701d389cf585d74eb6f44784dd1c57ba	fab96ad46366ef6c54eb48b2e02a2962	64426d35970a12206bc7c187e6f632d2	6c0abd6a5ee21a96241c708964b17c35	ed723c61c33e8c15a5ed1badc062a36b	c046ba4da250fc2773cc11dc2f731b39	1a9ad6883dc4ed7456588ade409d0997	ead8638c41f704e956f1109e82716ad0	8f6acf7ccdcef2408f8c77eeb1446d92	fead173130f3b6a3c08af440c6cce0b2	1f6e5c295f57aeb1145e19308ebde4f6	93e30e464c05e4e611c99eab1ed7153d	f6d6b41f9488ff356ffe46cf1fd4c9f4	f7d34c89e604f1ac69d1072bef520ec9	94d9d77572fb974f0a4a1302700e017b	670c04016d0ffbafcac6529e6ad69b81	8e6325dc6b57b0b7d22110e4d2dde798	6307358118d87b1faa4d1ae82ff7e0d1	af68adb986e46b464a35de15d2a37577	e521522e485deb2a65895651a1fd49a8	fe0d32339da4714bdb0193480d2a9682	ec7ecbe79bc9d3b6102781a3d1f4cec0	37ca46218222722aa72a7e802bab8371	1b3f1da06d66acc7df8bac0aa2ac223b	aebe022650d963fb0f20f29e2b35d7ac	087ebd8ad72119800147f832a3638b89	266f1a8dfa4b6266e19daabc0daf31b1	fb6b403d05819e875e0b112ee731bf37	c3e6af0d8a7180c3a27e6b8a552b598d	5ee2090763d226d56aaa3247e7dcc392	560c5fef9a2b36f95dcc3d51bb10f734	bb2475f9132ca849d46d08fe96da8101	54f35f2c24ec5fe571a6287b2def2323	3ec06d359404b4b8076dd0d667290685	9620032aa80e99a341548ac2907f23fe	939c85716505e899d345a7ce93872ec1	af91f2075d138a90083e6cd011be062d	ca2bad374ec7b2c28267c18fe19bf9e2	74e14f06f05b8b72cd7fedf27c776a9c	1fe47d80689c0172defd6193808093c4	18bc92cce6f53b2a046f00b5b62b4ce8	2d4fea3d4463341dc885621e9deadf04	4f3edc6667afa0915e59f7998882aaeb	97be2f92ad134ad7001742702b5a553d	a253163d9fa13dfa01b90cbc47787a70	b285c7397d4cf23e29e2c661c98d95a3	d4d146fa9a83c6e8a9906df732e63c45	40ff0bb7a36f1fe70190e361aa85ab2e	9c558b8261f5cc6bd9375def5d72a0da	0c635bb4c842b1b06a0d79f02a885c0f	6c4ef257a2104d24020421aa7ea57465	15142d5dacce67b6dfafa41795e419e7	7826d99f556de0e28c93f843fbcd901a	10900f7c0dfc455a1412c6d8a5e985ab	1b9b2465dfb398eeb08f383073a93c69	5c1148340ff40f2432f695fe862f7509	a247bfe89b717a0cd76b778ca5f43400	19bcb88dd82d2fd9098c16d7577ec742	57ffde0b04a7c31acfd744e5aa576858	e1a692f68cc8965d9d7c7b5adbf1655d	3bf551c60f04268e11ff6ed50f0adb6a	9b1c6d705666922aedf1791793dd7912	78b20bf7acf7b510aaf9ec92c531b1cc	9b2e23b11fd95f85bd87f935fc85b5fa	ff5e1bcba272cacc0c55254b983a2ea2	3f9ba07132c5e7359c143d1b0a9e4a6a	72c8f45618d20ccd9ceba3ba717ad39a	2ea4aa0b21c1321cc12e823e2963b64b	b83ccb8a06f11f03dda9187db8caafec	f90af00b510e1597e1191fb19a856286	b5c88e03511eec1bf2cd7fd221435d98	96899f48c6432b34a11b9c290cc254f2	784c30cf0d8518a53c81b2076783b20b	72a67ca1854c8a40dc6d1f8fd58edb64	f29862d1d8f6c3e10f2f256057d4a545	c257e87cc2a32ba45efed8488c7eed05	44306e42f155471e7ae425f8027063a5	3603db303dcb119ec8e94d13846636a9	42935adcf8c329f53b74ec4819cf97a5	17afcb3bbb8fb1ccd79616bb9c855531	e38cc17921273a2eb99a9f1481827194	30737d5edde6b271382451498b4c48a5	c335fbeaea9a8ea67fe75261f7eaa584	d34662e2f695055ade468c65a3df3244	d34cab21335fe2366388a6bfae174010	1061269448070f68125dee3187cf4365	b6fe18f4297568ed5dcb087902e8d709	f5dd50b5fb28cfdce03fdebffdc4fc2d	57c633881350da55ec11b3ceb1c59685	50d76b6f8c6a1193c23e25e02a327c2a	5852fe03d36e19976bae1e0416935367	5493d0b28a0fc7c4053dd94dd07910d8	c29a3ddcce29e0db17e8c3345747d0de	84ec1646f1284929f473dcd5182ba3a5	20b5d39b025cc1c5567fd1a4188ad92a	09657bc69e8becd6dfc7e496c0881bc3	11eda7d42819e5bcde46237d083872da	fb60af5db2b6e2688463a1cadce05759	43b7a429c15150d408763d76c3ac1e56	d1f259390023945a2f97d71fb5afa195	c72241a22311f230bccdfb7deb29e6d2	65a51834e51b02bfe0fce41a0a56b7c9	1efd6c9225cc5c81997a5552c2f26b4c	c57b681ed4a14f8be0558a68a7c2f8d5	90140b4dfa050c8c89313eeece13a126	c857d0fcac0168335f9c23d7d0d7c6bb	cac3a0908111571c9d6864e2c45d1f53	725be6516a1e6ff09c683ce8ca606163	ba358a16f8b4d8d7e737b4f1ed001b73	97d0d1f2bf1973bee81f0c779e54bc4e	2b56110c70612f219aede65846d99909	b2017886ab18acc7a4758e9c2e95a5f9	26a7dc3228f390b0b94ac2585415d475	556bfe59db2a2f9c71677f30ee11b669	ad11280dae3d053966686291be268df0	37ff0159bff27362dbe623b664e3f8b3	119566671a33ca7f012ab3a2d8279418	76c28190b7c5b0f89edd778c5247cf3a	3a0443138aaa763543482a435b205572	8ce2818b9ebdab44753725d4073ba7e6	ad73639dc8b0eb1b5fe8de7f8eda1e86	ca60f62bf21f6ca56d056c538ff0fd2b	37a873f6c0a6d69bc3a9dda38640e486	1df7f3ad54206921d9875b1db462bca9	5e09203a67430e965afafbe424cd03d7	a5592f039b62a180d1286e201e4381e1	b21e8cda61a83b6def09eb96efbcd337	2b25ed027b7614fa5f687d6750143141	ec7762958a17bf5950ebf4d1faddd3aa	552e66e53219d85176cc124df9fcb4c0	da00a096909c3a7ab4c3d43a5bc271b1	1251b99299aa0bee030854bd1f478a6b	737fc4430a5e66f72285466521e2bdeb	647076bc53fbd773f65cf3960d71ab61	532728d6ed492fada66ca597b7a8a09a	d34492702768aacef5de0d76daf4fc58	da31f42eee32196919a8ee80af502b70	8eca53670ddfc0420afec1beb16e4b8d	8a11dd4a6ff1995966ac7bdaba9eceac	c0a9dd93e8d0d383207056584fb959f6	831d412029ade3c762f1758321d42455	090b3b98aaa50d0b5b090429f813a75a	3eb8ca16da9664e467933a9d30a12575	047dd1a6a899acf38bc0a9514871b4ec	32a4ca7cf6f95ac3dfdedda354172635	29faf452ffe47e4dc6357203e3c02839	078c73c2b9bfbac9f087fcdc4844e467	381c6d94e7ccc04177ec67c51c155e5a	f969ef6b8f16e1607c45cc4244316db6	4ad160da84b396a3736e4a51409a88b6	ece4fcacad6a36a6a01ef40adcf3177a	498d48571cdd0d511809847611d26ed9	a2f1baa4f563c10c75a60f19b4f57596	10be54de05100c48f43eb94a79467c2d	161da3a225f9539e9478b5df9e1942e4	fb07f3bcb791e1ea9ec6914be51748f1	e67b2e6f2ef2649c069b0f835b32fae6	bf1c14afa10c46c7ff422f57157c676a	7aa2c447836b493655025fad05746c2a	bb4f97f94089e7dcbb6762de89b7d217	374b354549482f6b4801ee83263996ad	bf981d491f31ae07e725d9af65538c34	571785f22c77328da7a057ec5ff1c54f	1b5dcd29fc8f4a89a14c957afa880985	27b0e9260b1aace85db741544f94892e	36494023e96e971eb340b4addc0ad853	a7289f81756930eaef7368a5b2551200	d84b2455145153a45f3e719a1022181b	1e2fdec39a961955002e11aa8d225a46	0423661b5ef84dbb61ade716a89cc412	465f8422f62db3c8abb882a443ac8fad	cb6b00dda308533696f4818ad510a33f	cc89082881103c3e207632de7802fd12	cf6b97789c0a08d1ddb0b28fa183a040	47d2612c95644dd3d1b836f027d34d65	dc6c0b876bc596b447433fe0f0246c5e	8e3d4832419468bf55d82ef5dab08236	f0319a9d18d8f136c7f9707f04a52217	e6739532f2dac2122eb015631322f688	c6342e9b8d037e8d0e6166e80f7e2377	d8b4dfad9a58772fc14ca88e3ffcb555	9d07c6943b76ae67d195c44be811f1f5	7ba6d16d6e9fd027250bd45e0e00dd5b	3e2b5783453431294d17eea3c8538044	3bdca895545622ba547c0051f6aa0a1a	c3ad6f2053fbe75cf8fe3e5977190fbc	1b86ca94e57db6731d4326174c06addc	26166bdc49909d5ff40835a060cc3ac5	feb306b54ad5ad52b8c22b55ed2b97c0	7993dd8b89a15f0b89c5e0fadc4487c5	0425f88a58202277543786fade77cd90	c30a4992d4a9601189febabf8fb3a120	fe77ba3e0dabbe79138e05d99fd3a205	4d499d2e4b774ba40d197ce8381ac6f3	e204cc513abd91fef19be15c97226624	d6a28744049551a1843ccd15e3565e6a	c40718f9f872046a34ec4f610704847b	8ed2637d5c3b1bda324531a72366aa89	915b48de15f480f30ae57573563541ed	091ef6faaa995ca38eed96074b9e5cc2	96a0908a7466842a276e9b88f4c70c7c	99c9f25576a889895152dd1d62922166	783c418d2624f480884993e7b05c6ced	5d1cb27863ea8388e354387d6d324a98	0b28c65ef1a797820bef5b20668b1449	e86fa6fe265e367b8f44d5ab7e01594e	20d93490cb6145fe1caba7be45234293	2697d5d79d9e56bd2fd094b741b60d3e	e795fed13ead27da7c3bedd15b4a59c1	e23faad3c7c73e2b07243168df491cc1	ff6cf8b53d893997129a5ebd3e4b435a	6a753ba3bd430da4a0f79654c9adc63a	cf6f3eb2ea494d042ece7b312bd5264e	0f323d8756ca051537ffbbe07cd724ff	7601a936f4b1dd4021e70c142e0186af	2436bb4c825e4af887b2f9549db77647	1111ce5e7d58a6c31a99dd67f351fcc2	910f27c208d3ef39aec98d7a97f00739	cc5a1402d3fc85f36f01c1446ccd862a	51c406ba6cf531a1d70e6462d899a0e1	d0fecaca5a55fd6c8946e26bab2b7600	5c4e0ec36178f7fd2fc352019e45276e	e055e494d2cfa90974249f5683a8ef8f	7633c2cafb25b504dfe19b022419a95c	a178367c2c655123d6369305e2cbb502	483936d96232b50f4788b667daf47111	10d56b43f19e749ea17934de76207d42	524b887caf9d2e75ebd7810660975fe2	cb38fa4204b8f078ded9a296b14549f6	217791e2b9f75aa3915ad540e35c3612	fc1c5f5b60c2a338cfc71b3a1f5b2e39	415bc54827566a0c8b108c1b3ff2efff	c880d00aea34e4aa089644011e4e11de	6270edf5a68b2b52e721e8550efee72f	020a55a1f6441a97fc812af5ac9e2315	67d5631375ee179e8d19077ba85321ea	63aded1d4abc183d32ff1ca6c4c1de1b	8b0b08b28eeda8eb43b1b5d93d0e2334	886638a970385d34ef28e164b9c61977	2d0adc7768dddcfe0cc70d92292064f5	9371d31fabdaa7fdf4dab8386ae58280	5153a48f1a11f917e33bb8f2c31b3578	25a2cde958959f1d334735e300e137af	2a4ce39e3b0bf08418ff67fd2999b346	7bb5e21f4617d13dfefd6fdd07927199	ca55a8214d50ef609c0c450b44115530	3a0e8926ef0dea0135771ca66b7444d5	4f6a1817209eea1406f51edc45e63813	bc4523132777597cb9b18396057f7bbb	e113658624ba8f275f1e785055e6c50b	ffff5ab5888c12abf4b4150430e7a855	bac46dea3d1c42e92f94f2976e80d8c7	6a330b1ee5c35e7006c702fffefacd32	0492a79395a64e5f22935c4490fc31c9	2273ff2bbd46ec763b765bce919ed235	0a3f98a0bec0ce770f4d9a5604b46371	76b0120395db4c39a5ac0d7381525edb	428a66029c269f52df818c1dba6b8653	bade52f11283822ce38cab4f888c4092	c3bf79e4cc77d37a3bdda6f14913ccb2	bafa9c247a4320d6fed16d552d28fd3f	608bce0d4c69938d12b4ecb0821e1e88	0c62dbdc983a5491c3b455fb2d2c92e5	1f2b489623f1a81fae07d0c1131ba56a	064adc0178077427f1b5ae6466e533e0	bec75d0465e9e4c7f5ba1d8acd14633a	289458146570976f3d5e35ad39c0cf17	339601e28da81ffc924de3810da5914f	cde3a3fcde90d3e34f96a0460ffb799b	1a66c7fad3f2a1ba185afe0354eb64b7	a093ea7c2a897aacaeae5c236c18adbc	de9b0aab16bf41da5b15d7b21f493263	de10c472d0516facbf5d4fd41386e0e5	662351917b446122e5cd96f6abda433d	1ca399c0f2cbc1bb9c80a36e1a26835f	1c8c37fc5c61833c791a8d666a5bfabd	e564ca9a377e0b51c1f5ea02d9312d60	a5e3cfb18eb2fd335108bf5b8d60b739	e8a344d8c09db94dc00079aec876ff99	4410ac467a876eab2e4a8cbdf47f48c8	01347553ed3cfe54f78abf1ba2b2529d	62224b5e2932b4110fd310d963c5e78c	5e92bf4f93ac8440f37328aa2107e084	d8001e35207d86c0812ec546c7fd8b16	dd689bbdec30be5c4ae4a94478f57ae0	f999e9b44810b726105bf4f43ddf9726	96dc135866b672a1825bbfe54d7ea108	98e8af77b4efcac6ec3356dfa32ca0aa	32c167015c2f671db2c4601eabe7c0c0	5f45d3a125ad3831f57165c34c49ba6e	c0aeb5ef2007f7d6a8889ceade6d13a0	9fb9880bfc0d11f766b06aebee5440bc	9e231ca929715c99f6bfe7fed61d9c55	443da700ca97419723689c93363d0094	4b68ce3f0d2c668f150ad2611134e03c	bb03e6ea99adcfcf8083ec2c9af114fb	aefa198b3e4225c7857755b1a8c19d75	5cb5afbe61644908849c2aed6593af3e	a88f88a5174b4991c0e9cd888e4ded6f	5d3f51b8da1308828687b700037b5440	e296f6bae457fc83bf232629db1bf8c3	35b54edb4f9d7c96917f0ded802929ac	e06f75a23fe4d76595d1830fc848d354	6c58b9eb8ef0761b249ec091a0fc7f2f	8d7fb56330eabe11095f7e802544d08c	ae614740509864ffce4a5216cf25c955	5acf07d75fae8e801e271909a4533e4e	94d37f029d3dc0cc991416eb435ec3d8	0717a2ef0a53165597b6422371e80b1b	e08878e612b57dd0a70477b052fbb0c3	dfff3bb10fee401d077807e94fc4cccc	60689fcda039d8316773147c499df0e1	53b3da2110cea40f49cf81e2ea99a7c3	b44db6c3a034c15d8bf4fa715e8e1b1a	4f9ef8075ad8e96e41b7f09ef97ff245	172dd5956596a442f6a808d215837e7b	a7ba0c1dab2442c943d425776b53f675	6838e2952a386515c8150fce04bd0815	89ccdde0ba56f3e099690344d43ea51e	6531c2b77d6bd83c652f33aee2de11e1	80cd92a84ba57e3e7ee02c5fbc2e8949	83a3b6700b2378a1de78274fa083370d	10fe8a3ad002a3c8cfb1dc38dce3fc90	133b2132544a66039d4ffebee0da7fd1	4bad424ede081a4e12321cb10c79ed28	cc9f99ea084cd6135a94a19c3fd01c03	662bcdf99365fe5e8fcb5a63ca1b1996	90d60b275e7c44109d6e5206c48be942	a0a328402b1a5d8e145ce1c2472be321	c02cc0b3726bc916fbe4628e27459887	ea7e87c833558469c820098c903db07f	9b1e336a57c6ba1b0df58cffa443503d	e17ec013de39e7fa09000159d540a231	3831ff1076e2263709edcd3c3c07b152	dd4ceb823e9aa1f720a034ef051099e3	770ef075d03c39ea59204a8a20102312	0c115005b1870123915332aa46546e8b	2796cf13b3b6f3f18360a5d9cfedc580	abbede62fba336ad66b341af99b79180	42113f6710af79e2864e2808475c0f49	4db5ed8aab97c899a138f9a887f1708a	13fcc3f02ef1c242bd6d1d3e43e50190	a5fde235764b5d06d18478f7688dc956	b55bfa9e3646deda3866cbc054aaf63a	79d70d822c073e71afbcd027e02d0c66	1a5ef66d0c7359ba45d2c69728241900	e8fb1adfbe40c3df92918e881ffae3d4	172167a46e183e844a4ca1294e878736	4324014bb414626d0f3ec39c5cc86d92	68671b5c479e62b71458e71be2f99116	75fa17cd768f98154f5cd2b653c1e407	94cfc07561cc5b4ba40d4e65dbcd7e1b	c2aa955a88821e28dcd55de70d1ec29b	bb0c5dadded2988964b4ae41d798a34c	6a7edad70b7f620f220ed5a0a6dd20d5	5bbe2bdabde06306fce05a795e0f958b	4b8641865b21610086dbb857c95cd2d2	b192bcf4602268b74f2f47ee1201f7ec	7374c9b7d0b70db0a4acc2d784bfe9ae	2215880658dc9c7e6ddd3c3ab4eee190	d148ddb652a1b5855db71f00d3303dc0	3ed6e56a29e58400d8643f193f26b5d9	f34715eabf32e260a371d427f48d80c8	376e8470cbd85144d18f34071d14991f	4f16489f6946c71cad2e9272a386de6d	c83cd252d137045a8b3b172c00f6c783	e2889de37d102fc90f64b9edb9fe1b5c	fd899ac4cb55720561af6ecba641cbad	d5aa7d4a63eb071fcac2dab8a6162216	b608eba00a444e4f13d0355dd48817b5	cf6d10f7404a6110f94f01ff0c814468	db5b045a6c3d912c7ed9bf544017c4f8	c41a62b4ccaf7783fc92224adcc45323	82630510c00fa0e21bdc2f8704a073a5	a6ced6f42ed2a92a2bf5482553e64247	d1177512386a3e43bf8190834adc59d0	6f9d8f544f5b0a13a5c9b1f4bb2e2061	8dfaa0b8f2e4fa415e26fe40620a7f6d	12f9d6011c27f5f7e842cc10ff42093c	cf46daaa63fcddd299f0de2a97b7cef4	a5189f77a2cfeab3bc1602ff5c8ac3e9	541ec62b0f90585ad0169ee26ccab743	8f09bac714c02dc9415770271349dc99	1baa12405c6026b857b9267b87f503b0	0be5b5f16c1808a5cda8dcb734563aff	6055c3ad6d710f7d027e9972aa2dff18	9f079ebb0fa0ae35cee5bc75c19dc4b1	6ec6abad33b579d85d5b7619b85c8a75	8b336ad5d19e3c1b4dafc3486d4e36ff	3ed0b632027c7b4933f5a52ad44bd2ae	09b0228869d740ca706bc7e62d835d34	d27f810a1f0c3078d7c076be36d4dd4a	6dc0c5b54813f99878d994b1a877533b	8f496bedd06ec30e808cda1970316225	952b6171f849a9e632128208f755dc0f	ccab57b62596b1918ac3d85890672fbc	cc3f24e8138c1d6b12b64bfc1fd7af0e	c6d527364b86eab3a6db5a76f536edad	624e9c9d2a31ba2177d2a48b9db3ed04	72c581875bb80ff4b4f02805230cc532	256d1cb25d491653ee75ac012ecc019e	c15ebbd63abeaaa766e4e26ff8f02d0c	b32b830756e43af68ac23a4f88d98118	5aa969d762135942fbce831ed7c6770d	8a923f632b2c1cb4f7ebef06ebaa83a6	df2f8bfc7b091cb7d7544da3b4d3a913	5e5306fbf1fea77dc2031d54c1115332	40be8633d61aeb44a364c8ee29aa1b24	a6c7befc322fcb2bcbe050999d440723	857d0025883fa4a1bcb954734886926c	af40931a8099ad3b4ade34872d918427	1d8a564335259699fa7ad1cc71765298	f64f8e70d1b336459919169fbb9e7bf4	08157fb710990d9af8cc86fc434fac95	e646009830937e50b463fb7bfac7f21b	4977b7805637493018570ec994a67a99	11b1aba68f7327f047cfafd8f2e803d5	6dfc5167148914748c969e2a674f8ca4	24b3d9a2d44570977e9f9ee8d4608a5b	b5cbda1ba8cb79e1e220c0954438c177	907dd77a928e1fe3c66057ead6e2deda	d42cd1c08de29c6eb9a65d2cef42ebae	e9c41661de978067f9dc87f31a1346aa	8bcce921d38d3076026d27dc58279e77	d3913fa09ec79933a11498ff297466c3	9ca1eb255ad1dbc9077e80e0e272b9b0	846c7a0fb8a42b14edd61322352309a3	c251810617cca4c745f8bc362490a5ef	f4b6bc926dab7297c88835d3321a4a87	0b7bed99cbd07b1a77c12447928e71ca	5a128f3f1d7c597debb8414b49f676e3	54580fb940f267b8e94283e28ad1f13f	402b56d7b0b97f62a3b132fc5063312a	64f8787eeb738e6b37a01936718f8eba	4bb6f44150a980432c5ee47b2945a517	3aab25660f7bd27b545d1ed571e31736	3f397032f4f2a8f1f37bb5bafd868b6a	1e5e2858eea672aef59af93f1ddb4b73	f8aef0597d490cb6bba3bb84446922a0	9588df37086ca355e6f3409b326a0941	99585ee0b7e2dc51d63797a45ca3611d	38c925f60bb65cc42c333054e3ca7510	d00243eb72cdc6e54d76270074baa732	f40b6adbf44a927ffc99c1d3c125b215	2acedf45241e700d4956543e33231d76	2d0b21142d2488c939d4897af2b62b61	7c761a077c5db23eda9f65dfc46d46d6	9cb1a8246484b3d963ed955e1d24878a	ee109e9b6efff0216b079ed0059674e7	0eec083a59d1309a3be584cccfc5d317	3a6cd446e2a96943df7fe2c1008c14f5	5a80d0c0678377d2adc69fcb0be69981	c2bea64b4230dd834f22430bdc463c86	e83e5dc2e6f61378d374ab7b75a71533	caffbdf27b81224749ac7778c20871d0	d3a186f78541a7265b110d0a6078b07c	0fa07526d73771511916f1fffdb36b07	cbaec5989780363a4f56e4e3785e8e3e	444bab202e7be972ca5260428d7230eb	5a10ae7acd3a20c94532c11a89402b32	0d62ecacc573722eacace2377ae4a16c	64b6f210ec6e921c466553bece9edf6b	58e86d1fb0cd378e60e3879637a8f78e	1caca968fd7a9780ed1a5cf797a0a8b9	e2cfd562df921e811dfcaf2dd47a3e47	d5e86317473f40d3d4f1312a50e5bc2e	656fc61e544d5ad713111d03e9bb7e56	3d6ada32a2ccbbc1f06b28c85ac499c3	d1572870cc9d98c6187f92f64c8fab08	189e5f6d655f267fd3e33539b63b8c8a	5db94458430e306477d45a9ea247bc63	29db1a3246f1579780ffb232941ff464	dd404beaa50d136b28b5f5d2cb78b687	2b36341661952cbea579f13608abe42e	9a1367fdaca4a4a55b9cd5760f50bd60	92533e353a0bad53d64caa9099506433	dfd81c26a8efa7e46d7ec175973d31d4	3cbb840e419355bd7d9333b9e384a5be	7f2c4a956f06f06fb22d4dda88121193	4394910e1efc44178bc7a7b026ce0326	1042ec124b026cd37f7afebb86382ddd	9f8ad9f0aa8ffa6d72b7532a45b7da24	48da65a617b0a0a0a4d87ce9b9ce1ab6	b9fddb104ae4581334ce810933d08384	978676c771c403130460e1e004347be3	e782cab0b07195476dd9bd42e567197e	2987bb2068089091148a08a20560fc6c	a390dc4886b463e631ca0fa8aa710bdb	0333b09a113943f7b548aaf4fa5991b0	c47cd667ed029c4f8ad2568119dbd9f3	e40e8338d830a529439ca880f65c1acd	b7db0db5dab66485bdb4bdd9fc0c219b	a48b85186232a22032624cf84f5ac7bd	53ecf520b858d5ff101ae3d8f64bbec1	55dc51d062e8fc16a9863e5831c81e7e	6750535091740846bef155c36b739d01	2398aa48b394d9d3b21a734933cb384c	ee728921b273f0ebcfdc30381550819d	b82aaf00cf9778c6dea135b67c45fe7e	14afd19eace5b92544525f037e29f318	c65a925a04ce073998ba182956a2ac5d	ec6c2e1f7447df9bc7f819de2b5fceac	2a0ca9c39f37e7048bca3f0df8bc2dbf	78d51bd155c298ad2b2f6590751cd87a	111c2554b65149469623352f584fd6c6	bbfb5ef5751e2cdd6a25ebdb74c18b38	602e3abbb8f1e780bdbfaa559dc44404	3040e80aaad8ad1a835905890d97ffbb	3168ee97f4058ce10b90a46b0b9b4f86	a6e0b6890c4fb18dcd7c7d89d4ec05c3	f92c2786afd33f8c9eddd65bcb666f42	2d245ca9e9b4e1572a634f72a7d6f1a0	a6e3eb3d6534be2abd164c77ab5026a3	6cdb84cab1746598f242656940561e24	345b1fcc1bd94352a3b9dc8f092284a7	d1b6be10297c7b0b6553e01ea1dcc54e	b8fb14a11b368757d2ef4680d344302b	2e22d849ed9564a0f05a21be30899972	a606058b205bd1b3c07dd72a9fc118d4	8bafea4274590fc832932ba259da11a8	cbacbb7740eae3a55cdd22c704fcfc56	b4059fe2a86fc77f1e4088dca5cf828a	4afac71086634dd99c2d88f2c1082351	d09fab3f509d9ef14293e1fc899ee61e	367d3713a80b9cee4367a9d9df9ddd73	c4a64cee17d13231fb643b5cc7108253	5e6f82626b4b7107e5f1a3b8d41dbe0f	dfb643768efcb3820ef270b4bb70e0ef	be1e8a3a6569b91b04717fa54b373f06	81ec4c9d1baaad6f7f58a07809cb60fb	ced24ab406579297e800c2f35e262572	e98dde1246e9906c8a68f4461acd3b46	599f0d75cb5397f66a59696b3ebf04e5	2e629dfd314aadfa95355a789c7ba9c1	002f2b58b93cf3eb233cfdeba5243512	3574d8a9a744db25c7df3cd38eec439f	8d7e2055946ea30d69e912952e09c0ba	5ae4cc07a8d59a143feb3246346d3f25	af39d759ade46be9a984da5ef64fa61e	fd2520d086df5081cf473ae40fee0a4f	dc6693774ec6ed52ed44f39977fb2dbf	d4b3b7f383ae66c011fa43f8d036c2b9	ac847a8a434085ef6e1a282427f6fce0	f8c4643ee7f640ae0ae22990f4596165	880490fb2a2d006841ba04d477e5f2da	ea7aa8145b849362545b5f77cc5423bb	a0bd9ed383c2ea78c55780e41d590714	a936a0f799e01583f26158640d46b248	00751fa634535475b17f4deb25546884	1dd0e0f481b7f35a47a615c1b769fab8	0e946008f888538e59bbc25e9cf6019f	a2bfcb89f6b9d442a11fceb4cc8be10d	1302567288937d423c83cff6b2058bf6	a8676514a6d71d448f45a4d0343d53de	dc5030eb18fe395a50b8235f2e583dbd	51b5d3783d30a2658d9c770d542144ee	ff96d4f5a6f0124bfb94de35dc2dd508	75b0cdd1dbd7ccbb46b36650fc763f9d	b95e861081581818c1a5d3bb0b4b97fb	75d03491fe31c0772336352a3fa78fd7	5fe4fe15ec1a45d4551500df800e8ab0	1ac99b5d00e804d290b69ddcc5723c6c	302af51c2bbbf4c7f8fdbc54b60841a3	2d22af12d3e1b8897922457850ba3026	18566bbceca8de9520c4dd28005cb438	bb66c34c746e4f5e08080c146f2eaf56	1e59a6802123a2aeeaf35549231b043f	31612f8630488c9678f6c05428cf352d	15a631566086768aa8dbafbe6dd22583	562594547eda6fb4e2ca99ae4df65633	d613cae3b9910a7942dc8c545b6d67f3	a370b1180f226ab6388011ffcde33dd6	5015b1df71ab3aa16bf65aef84b3eb11	baccb9795819a6a44355d8b42c16bc7f	1ff390c0045a523e22086a8077cc6908	2d3f8db7a673f5988d85cc0ed1dbc693	415ae6313b09466a271a9f446d32a0c4	dc359302a329ac8fccb511a55a27dd95	02e67e468c54e0b47e9315a06c574d05	0b1054596e71c32c931f4fb3af2d250a	edc2b0a943ab1de682971495b4752f97	0f78ac5f62a6c4d364a491f9dc709771	4bc479426a4f9d7b67cc662173497c97	c35b192c69afe9f5f13b661d952a2826	2838a18c813fb3952a3134420a692dc7	c07e5904538b5665dcadb00df71476b8	2c887134b7b880d43e2eb8de497dbe4c	48a5289e69d23b6af4fea9117802135b	03a0e31b910965f94ddb4af252756e0e	b941264e108a49ca9849ffe13ae588c4	04ac6f7864fb0ad112bd4d27d6bdf941	f514fd6e37d14333d2c30445c5b2a5b2	34bd5a925c1c9bbd21ed956019c25e71	786435d79dd588bff3e99f2d76d1209c	5b9610708b4497c6cc4f1b87f3d0d8a1	c92c923ec49a3fa8cb88fe317cc52a69	fee32aa435fdd0e3748a3624af8bc582	92feef56ef65f2f1baa9c42599312672	d2aa3ecdca3859a81b5357d269b1faaa	ab128744f57645b6c114416eda1c7900	29322762f10536935ba9f8690341a872	6f63d5a217cd9517926a71d603e9b155	4a695f5c986ad0e05eae8dcc3005389d	4904b019dd4238495aaa2cf56c9cce9b	b37d61f2081038a5c8e89db3bc36d348	a2973d473f8802a66a364d340bd7e411	8d6cff854ec6fea7d728fd645dee3812	45c07c44325012e1beb11d519686d30c	3b44d1945a2407d9ab7532d922449c28	f7bb60140fc3a1fb648c0f18b8c6d36c	1dfe6da7766d4845f6d6dd96f0d842af	7b9855445a58b5b6fb970b3f702c446c	cae46b8b6b77bbc784480c0d712bfcba	d06a53b3b7ef5ad80512791e6ba42ef6	e479ce2ad90585b443923c0c78fa827f	f95cec559b623b227292c59e3d8ce2a3	1360be1162c2045d342368fdfd677e95	92925e627bc78117bda1318a60cbe5bb	dcf86e5d73fdcd44f5b9d31abb8e041b	739b40a75656aa95277d51338e649bf6	6fee5127f0f4c741701555944f0323f8	0eab0cebfe77905861041346eb31f952	7e7b1130572adc47a0d2b3b4bd9d91a5	548c1774742c2abdb61005c2e9fe6779	75f47cd86d099b502e51ee789d6a5f02	70ed89ba1d212f9631759ae1b70608ba	1ab7d733b25e105010c1ccceb328e83b	7ef2f8f49ceec6bc15137ff905e3fd55	16d8f45b01893956d9991b2b9af3b038	2238ed2ec8d3bf6bf7d5c3e4ba252122	f242b9de35d5a00e13f60fe26810606e	263696ce0f8d6d81eaca95f372e78cbc	33430433719471ae10cf2d02a3a67a0a	22048cdfd71adbf2d0fdfd961594d482	bc5a5d38ca91ddbd564c813121a3dd40	5575bd59102ddcd876e4d522fa884ae6	af65e1c188e779e147b11e8ec3613158	a35ffcb14544a9705d1f99bedcc56baf	f52e34a07ff2e814f50950ea181cb271	e2e4e9dab15713d2ef9c9ab0cfd9b683	905b03dd8f2354954582b7f78264ce57	4c473e20219db76171fd33a6296608bc	37ab2482402b84c2d1d3dfbdc22b226b	fa41cbf2d1d29117da8d24cb3423d671	61063de915581b925e90b6a080523894	f7ce3133f30b4df138bbf7d2cead0822	3586202917c00169f97005a5814e08ca	8e07377f604aa733666f0d1c7facb95c	d3519757552f2b2e0b0530fbbd41bda8	b7008565a677e049998468257b9f5e57	15034de828d9fa60ce34149bbb0eba5c	8a5177ed7063f0e423bb1e0db18accc4	c8d0fc260798ab91ac26b30fe4ec6ae2	81dca9490357b2b5a9d500502e1caf1c	7442c16c25985b1db2ca1a2b04939b2d	7b18020cdc675aff13b37283c3d45945	8115704b534bb12731e2de4182c35b0f	e965f918cdea0e27cc14ffc37b7ce8ef	56e138b32302586dd7b1681cf0cf2b3b	0488cfb757c26c91c957288182cb5b8b	eeff0ae53df4cdd9273eb862ffb6f445	b12698712e44818482ad1450eefd71e7	4fde7ff333269aa7e8909f8f5af0ccb1	aba1ad6a6b7fe57b47c0ecd167591aa6	da680710cb00ef4d7d1a3ab3aee76cd6	306f0dfd902521754e755bed76ed43ee	cc4cfe855cc8b18c27247261b9875956	08f8134496726f05795f0565bcb15c00	bd792235f49b12944538744d4d1ade06	c6357b5b5bb8c067c51faad5180b4e99	8f9c0d9268b3578544bcc69d36acd347	2c25b9f27b4b9fdee16e622a0a5aa0ea	fa3786cea7fb2676040f66d6decd1bca	bb3a0dc90cabd5071fba8b37f2433a0a	dd3c64275e428393919575f2ebf04f9a	1f4da73074c0f77844d0c800bd5c7d5d	728ca553757788fddeb81eb66a2599e8	e8ec00e409b86d3b1b0553f60b03db3e	0161c70093f6647ec78808adf4052e12	a0bbb2deee14303b454d85844678a845	6f4af8d34852d0e73b195b4c2769d30b	6b05140089fa4b8ff4e79b2b671243ba	a8f9ef2b36268c9ee0beee05d863dd5b	94fc67af03b13d1ed756bfde36149768	3842eb9fe15f9f81fc00245cbbc4969d	2b6bd26ff8c8263eab5fa475827e2134	cd5c63d0a09c7d1dd8003636df551b6c	3ceca52228d92c3ec4b3ad8b1e09b5cf	b4ecd40b4e5f080517aa935dd6a3b834	8eaad079515b748e43c9890e4663ea7b	49d744fa41da99e3fe77209247557a2c	944c60379482d1a2de76bb8d554af393	85d2231acb5b7720ac7c4a12b0217819	f4ab61227ab22b948634fe796066bb2f	eb9c42bd97ba3523017636ce23b899a0	e6d4b45f69011e1db835f1018011e098	840cbe11171fae7d2ce7f79a9380a0ad	4c6629dcb79a4548ffae74f1c14bdb17	8c22ebc3da38d53683d5ce3dd6a7db75	a484c14c3a46611d9dbd2504f9e9a5bd	fe1641584ce3bb7bb38c011ed485dcfd	17dc04c33e2b9ed2da48322d211b96d5	50f77045f7edbc74402290afe3e741fe	2d17a071d4a88636cb917d5e61364c7c	b0894791b72fd3666891efb007f89647	5aeebd4ea18e760928c49e322e37d077	35f0a465abba1ea4f4668e53d31c7e9e	4baf2a9bb1a640ef98df5973d86305f4	8635f4deabdf5269a43072d7ed4fdf3c	d582673fabdadb64b701f4c2ccca2517	376048f27c62ad7ba6c72a1c2791f625	b10f31cb432c27a54ef11eead6f7fe3a	95cbf0612b6b93b541b7c14093ea61fe	b3ce0c57a8036fed226ff5d08f26a82e	a4270893b2eeb6e52488e992d3d5eb29	e8c193ead95894adcb598beacba45364	c6b0197916a38eb3a7c08e3cd5bc4696	c62a316ef81fba4d7025f9350ca81b96	f3df2454bb301b5603f2b771bfa23a53	36d4764c8f87faf1657a39dbdefd6d0c	d52c105b9586ddf8b1adf5800d7820db	bc03a200af2224fb2a163c73b8d01417	0159fc54df1ec28b05d3517dea90a750	b3c4d54ecf3b89cbdaa2a73c3e8e1d65	4ec8cbeb2b0a167cf56fee863cc30ee0	0956d7e466af1cfaddf5fda26151967b	58f2b5c685646953f988979747d83550	8575abc9bff5de6831e3edf1861f6d24	07561f603a575de08ea50371ffec0227	ca50fd38c033373098a2b1eef7ffd53f	379ce1ddd52594ec2f6f4497cbd7ebda	eb9d2731a13a5ad5aac1dc1082bb5f34	ce283f454e8008125a5557cbedc14296	48f09c505d59d2e0cf73170fff1487dc	b15b2f44ead627d1c69d102b1e4c12ea	52ef4e5fd1f06bd01003c5f0591376b1	0e42d176964f53f5dd08e459ba019c42	c02eb37268bc98b8e98b66222f589fd2	d84756bb5a6ef40f8a309574395b3cd8	678f44df5f67f22881e233046ae6c1bd	862fc97bb16c5c6fe9ce4fb952083073	f2635782578a1c0c1b9f1aa7c1c2236b	df831d27551d70f4bc6821e4abf2d161	cd2b6534ca9c5d0f39de19f923bd5b96	557dce57855fa1ee55199675cb890a6f	3e087ecff2c18128b047765a2410f18a	05d4a51a8b8a7be79882e79f4baeeeb8	52429737050bd7d4ad6acbbccff078de	fe1134f963f7f3afd9f8d2f6caf98841	05fa0606530d41f5fba9122fd03ba6d0	21d361d9c0a1b0d310c225f28c00c836	7b10588bba8ddb301b17e6ac27c75553	826a8245b2ad0d17770dcfcfd57af23e	5d151ce0b5a604899d938943546003dd	ae1296a72210ed715126fa22557b2616	b2ad6257a9df113e5373623d7a89ae2d	5796c7c887cf8ab6b8696db9bdebd9d8	e2b45c3d359edee8ca656600bea20506	372d806381bd7ead918d582f37fb049b	b8678a099c70b95f3bfb7b338cb16ee3	868e749f26a730dd61b9d7f099ae6063	95ce5e378d9501e11e747c9a39324cc1	d486989d8288fb6575b2415561c26748	7e2870795f7fb1d6b45b3d1a87ea4275	c22aef46f9d810acf2e339a576435a0f	f4a5985aa7469f8ab4e7bb229e2f4c3d	4130974a6eeb89d12303cc0697ad75fb	989bba95875f84492d3379264e93a5b6	be5907cd7ddf85e581e233d999db9635	f021f4832a90c7159b1265079308c0d5	7406310deb288f49680269eac03fdce5	9aabdfc7da1d77b648c6575cae1f52a6	2df6c60d04848a0d68bb0d559aad98aa	1f4f4a82b05eeccd5361047345201e66	e81e8e62b0cb5120ce219554eb440c2c	323ced541de51fd40f82fe4f04d1e6c5	40556136a0a6807e97d5d4393cd79a3c	48f2982051c592068058bfa778ad9c5e	2716a1389587e734936a310d3d1ce522	9a7a4cabac473d5c6ed41d5fc120672c	b67265ac1ad746590ac3da17da44348b	2a2e5d0ed5d5d8a54ac71a5566ec6947	4360431657dd74ac9847299c2c5c747f	448763ab38ae1d8e744fc4cc97c41045	f8fec49ec77594ac9295df238428fee5	c7aa6394d995ff4d94cf091cc739ae35	4db022a7149bbbb15bcd52990430ec0d	f712394f5f917047add1f7bf8e1cdfe9	3c167e871fba4d33b698cd5e98c1cb1d	6bb9b2917a04bd6ccff18fe457368fe9	c6a9c0d80747c0d8238125269244c3ff	a5c1484232401c567f75a127cca266b3	7e5e1077dbe904d4075d2e26b6c07fc9	1b3d12791aa0d2017962a059d10afcce	07f7089b72d1a975ccd8ad85f86fc088	579e3fa1bab8685121e572effab88caa	70e6c348e657e2a83b48350d18bd478c	bc5c23f8b4a89d55537e77729597fb1a	eb8ed6136b635e64f082603108f4d28a	d69589f0c2f090f7bb4384333026f71a	063b37c8c2bf8b1fdd7a74af48d37f09	ff0012692a09f4d0ad5dd684ca1822fc	c748f983a68b28bb46233ea60b61aad8	f8bc5912564e7dc3e1b022e22d210463	b403089ff945a4bc3aceda2abb1e33cc	b6be1fcc7523d2b58f9fa80874bed789	d8e5c905b52c8fdfd786777224131634	67999e759ac7602bde80daab58ff49f0	1cebabf697ba3dcc42f9ab13811c6bda	6c891abaa8f2147383dd332e601800eb	d7607b471fdd1ac0a1549b9e68e48cfc	db29d4bc307c149b6ddfab4509db548a	c82ed4b6fe4397b50f7d763f829b1761	06d561b62c74bf3f47280b9435f9cf6a	260a0986b09c234126c949497f7815db	87e1afaa67e5b069e2bf0d86228b4948	ab33e031abb200a86ae938573cd32bea	5c464211d0556635c612ec469681af40	c6f3750c9e23fc225c8c2609302451e7	3e16c2c5828eb99c83ca062ff90e0a79	b38554d36b48f84f50663d2d6a91b518	803d41ee74c0392f18147e1feb881f21	c9beac96e9a52ac9baee8d5df962f0ce	fcaa26ca19dd18c243dde89c9bcc6515	1d7b3843b6707b5ea63932e2625b96cc	e5bb57f1f322c1274ec57d6cb22cf967	64b638bbcb4bd233d5add466ebe7df98	6932ee9bbfa8c6b8abc64b35ab02705d	c5af6726b852a9e83ea6e4c60fd9c736	47d1f5225badda321086165fe726552b	c99411617a88b5f4a84ba5b6cd7eea01	d085fac28f5b34e12bd7f5ea28a043ac	4632a52c8a6776053a5576485226d8a4	2f6f5292468d6ff5c923dcb2947babd2	77603f8429993dc6ca8074cab79f9552	49f99d81022955eeaaa16e203f7a36f7	6a6b5261eccf2607c59b7be48852a961	d4a5c41f206c3c7bf8b18a14ccd1539f	541e9dadb5f9825cc3f04b1f7fe784a7	6bbff540c5f57feca3aff25a8e9e43d5	06d0dc4b2bded1551fbf7a5e0566e467	a9d98c95ad4888245e170601679271ec	7b1dc4f4c74f9ce4c60cefad4d362fc9	ddec7532b63eb3cda35353a9fe52f186	6598429447ed4906911ed1b36f9c17ca	c7421c4e6162e31409c5e8da4abf7908	a56e38db167c9b68083f8d2639bed43a	e43f1bdd9aa5fffe1805e900da7d0d1f	1d2722d550cf6061d3990b2aea69b19d	2538c99d7e2657abafbb3aeb7e841202	51b998be61b0e3d9dfd22894bc892ca6	ecd95884a99127f325462b6e7a5a79d2	e28444e3ff245b1fa56e10dce31ac06c	8ccc41a98b5027895ceb185a9329e338	a0f7e5d96fea8258195ee9e9b6aa42ac	2b5a0e8dfba6c9c8e1346bff33ed52e9	324ad7b90a6be4d77da61163d33d3fe2	d5dba5b2a5c228f4d1be416402e51788	73c45237a56b40037876f731db5c4c97	376b5007215cc1a2ef9156af36142fcf	1c90df74923bfcb3ea2d0913fada2bd0	7245d003fdf05c958701d7f33c874548	826dff5618b93377bf4f993e0f4e8bb0	2c68e7f8270990e6f1c49e03e2218de3	e076a1967b2253a17db435b6d0363713	349b56d21f3242e46606359083d88ffd	6a6f60748fc5e75f5f3a4e6841b056a5	8cdd06559ab7faf627bb18e8391314ab	02efcb42306e1063e9d7ccfeeb7f8789	8106981248446e2e29a68c397f018267	758f824453b52c71325f7e9012d27d71	6fed3f712c0d0c9e19abd7b5ebff6906	4922d2c54d1ab6750f76b34915e85ddf	98a200ba0c85d21f9472408da983f19b	a05b20d83eb7ac954ab3868475108770	d8b253da31cae9272be8c76108df2c79	d2e637499688a910eab8099398c04933	63fa18475283aacce804613f56f2e185	971d0e49db63b608c7b3fdbdb06d2c7a	abf04b3090da52dcefdfa3575fe98ee1	ba3d1c9561c843248028a8c5ae2edeac	ab0dafcee921bf58c86e4642897a4333	2c7c4648a540286a1ea76d598050fba3	7816152d2c733cb57e72a358a8fa57f3	641871493509db1a1a186c1774849a0c	89979b101a76ab1f88ce854f074d9b2e	6ee157f03c4d3b0c280dfe1404bf02c0	7b4180a4557233abe71e6b82edee40b7	33421e0a4d38887486273d3b7f89cfd7	3134686a8a34f0c2adf050980a3d9dec	9505c193ae8c07e7aa480e152839b536	68d63362fef3c225d0c6ac9afed17bb5	8ce593b401cc6f7ac9943ec33af2291d	a6039bc9525da67fcdd7c7f1fc356074	ef28bc862a65fec00f8cda3c415da901	cd94a92eba6a3fea80df4b7238245b3d	2ca284a17387b9af7ecf037b05146d8a	db95761a8aaff0b4abbc5b8b926a9086	0798697bb7716ebd5072211f9417aa80	3f37c4ad28d66de599bfbce58df61931	2ae5ec8e1d3b9ced19e35b39446211b3	3f7ccd149275976e03b8a90f7305a2fb	c98a1ffa75c3de4543001d6d4f292603	f96af5ba0e9b022bb4fcb85c80cbb41b	742b7e11fc0e809de6a08dbf9fe047c8	fb0637c972ffdac0189d256d7241fb45	03ba5d282469f78d65d8b2126c51953f	1e1e4357608fdd4305a645d8e27c52ca	9546547dfff83565f2ed03e5d7a0090d	1503907c0166b9cad5677e40342967df	57d966671158c60439b0882e79640b61	6d86898f73be07f2698a37f91b3d59ad	4ba71128e6a0392a9fe6197c9f18e963	db8d0e98308a306bd622c5343194538e	c8e9ff5d34b290e3ed3ca2b8494ee7ab	1778543d834b00a730a2b233d7e4d1ba	8e122baf7a301171e68e6cafb030eaa2	1ab66621bf82b2dc96a5a9f6a43fd08c	c1f1ee2d4e4e13f6f3190e26e0af03f2	5986b53a68757cbba76d67fa8e1537a4	8ca09700c4107c5014c6edd88e743b2e	7ad8a64eae72a9b8af70bbfbd2730bf5	9cc12e6a4537bd55623ad90bf6b7084c	4a70a8e43687807c8dbefb1962044d4d	4cbab50c646c332c026c7e4bd556b1de	0cf7f2d6d526e8680dc9c858dd71c4dc	6687e7e4385f011a508cb0deb8569405	143b438a5776599003bd2229764fdcda	f7b724fb4275fdac4516e794f90452cd	e7b65ca5efb0bb4eda44a4e129e81d62	833de2be791c88969d3fb4769f3ac90a	7a3a50d319c0f8975de97e46e52b8e42	0e880fc20431f1388f28b1c29b1013c5	17505e531cc5b15d6f7601da5377974d	8ac2d46468adc4bb3fde1c0223cac30f	58623e4dbeb0df6dbddd0e1ab2212f3c	4e3d3a2d810c283be2eb94ff2350bc3a	0dfb5cdacfcc457d315037568f5da372	016e8fc58c2d2c45eefb7cf80f8c9af1	ae96217c3e0b472d8e73c8e0969482a9	8acb6931c136d6ffbf5772424725aef9	dc203a31b884ba4f2965bfd310ded4d1	2f52b48312b1f80f8be5b8c5f8d06127	d1fe3e9cec28433e1e7beb15af2d048e	2371df9c4c8b536ebc29312c41cb5029	60d8a558187c9a271a3a16b751011891	a6fa0e961bcf22f72e60c6e5c0bdd9ab	47fda475086fa9a48ab59ec3b9d92075	6a4633fba9fdfc4fc2918088d7e42d97	739a4cc3f2ad4c7c5ca8ab1d079a4ec4	e0c4c9e3b86ccab26e9effc3d1c531f1	7c4592dfc31988bf9609386c10c20cd3	66c3119612245f77d6b75ef15d274c18	77450c38111d21c84919b8975267e126	5e454625d7bcad5cef76174b019675e5	4b5b8b22bca47e6268ae5e142b2704cc	d107e93760239507c8cf523d625b274b	194e48e7e6d8baa3352ada89dbd46dc4	b3593355d750acd5bb0b3d27addcc213	d30d5c3caee26242b76e96caaee16caf	107664d3e6f82c29c4977d63dd6f3430	17410ae2f8ecbf7b4154019f3db5731f	dfdf05b909162c878c3e4884cffa3d8a	e2739d769b6a8336f228df1fa1ec704e	8b517f4d33d2514a7e0a84b1b51b404c	68b1158ac1893cdb5bea6f2cb6e0cb62	a2f224434dc52b1ed01773ba68a193b4	7642dd2a4a9b8da527ace6e91dfe1d4e	fe8cae352ddb2f5ca0bc72036655b29d	c93b23e9d4ddf241f03a648489607827	9d8d2207f5cd5cc728ecaf66d15806d7	807b0a766b5b7ee111decaf5954994ed	9adb54ec4b774be063fae3de237b3c06	fa57e570417648fe9c3ce310ec7e5636	85a66547cc4618dfa4e286db32afde34	2be405a8843cea8997c1d4d4cea7f86b	2dc84a507e236b5709a366290663e414	a7c9d12ab6de779b86f016b4b9fb9ea3	6596f231b09d1cdc975931169bdebfef	4485dfa654e2d4fe6e80be43fa94a0d7	08167bf264c6fb721e6c782d6e2158cc	5f8198c0df3f3b2056a83acc27d0647d	b177b32cf17a39022baba0b51f4b0e6b	2ca1fbc1d3ebc0c5dd9d924321337ca4	49f051ae2aec2e6f68e2ed5db6225074	822e4fccf3633bf511ea93d9cf580790	c95ae406e809bf890d9c57ac747a1904	78279a36a87aba9168ac78cbfaf57e62	17f486e2290ae4338f6508fe1d1d81ce	6251a19347a4a3990862d179529ccd28	f1a1d9773817b87c9cb41b1ff4c77833	9af8aa3e492a44796ea78e8ea5d959f7	e641fe1ac6dc0dd162fec981915c928e	dcd6edc1c229baf06ccaa93af885e70a	e306c39968f4669ed4f82379d36b46a0	de9649f104d421c6b6be1fc8cf75b28c	6b9ece944053fea09fe8c7bb7c64abe7	fcd0d4c6d4f8d7caa8d3afc9faac387a	84a9f513b3c8da9e7ae650f638ee7ea3	60aad47830e11d7350e62376f20a9310	ade2263e3a62c2c7522a029d27df2971	f409d7fdd082b670a1dc6c86c4133226	80faa507b67dfc9dcd61aa776082c106	f42a3c4a147b39d086d2bcd87e4fd1d8	e19dc8225156e430975a376bab65a7e2	750306b1e534f7a0aab893cfa9fe542a	622c55ef5d2d9d61ef1680de8e2c8232	de9d05e8657ead207aaf0825c7dc09e6	4ab8daeef0740ce8cea8eb56adf2e9cb	bbcc91c90adf6d58bea78a9a01722016	19e4ff86f5fc99e5cbc2ec26453f9a6a	6138f77f887e1c0e971d666e50addbf7	f6b243da33705109e736dedd01334384	e783e93e749c8f7a5f7c74cb402ab402	b3d5817522d6c862cb1ea88ac9207dc9	d42bb38a5117e014c3196d49e51cd4ce	c6e43a6842504d9c415bde8d1a7c97a9	39d6f4b24c1e621e475b818cdce8c79c	2b5bdfc34f7abd34f53a852563723b1e	72587c1c477735f9d90bbc0c089e17ff	357aa51e1fc160747e016f4b158dbd47	c3d5f31ee0b3108ca9e38f6b0580b836	a746d849c6c2bd03c4dfa73941c2f313	51a375e44b8a3ec7c56f45b9c327e7be	1f82b38b21443b0f051a64d6b5dbd5a0	627e357a8a58361a8ea84c199177c175	10af8cec2a202ee07445143efa80a992	71ad3bada0702f893829a498fbd8fbcd	9991a20b5d8a47da17283a0c1010d163	f410e3380766c4765ab69ea4d50ffda3	b84976a4c81103a91862240e9c0ae31f	77b5b85096e0946b8dc42af546197489	a2590e68e44748510406321c94cefe2b	dacdbb0c99b1cac7ab5df4b3cdf558fe	b5bb203554b85f0bb3005fbaf4f60b3b	9db9c35d95d1cabc3484f5275f27fce0	d8c8cc73e681eb4e3e01d69f0f7e907b	26dced51f936f6ac6f6200bd49079161	f70e8ef49b13c22df9701001b2d3698a	d0a113d25688deae23b8a41e87d974a6	fb692d94970c4348dd50f8315a628b3e	912bb3dfb82ca51a0f79dc73c5900c20	19952574bd7aafe954178caa1d093751	8c7b83e068eb92d4a3dbac11192b4744	46badda1b114e91442a5f347c2b58093	34b829e426d172a5731ff740ed3996e7	ce724552703993b52bc65d9a5fb099af	1120f3bd59be73255f5e93657cc3c1b5	47f251d4dcb114d1cab32cacb651e485	331fd2339326fbe618bd0f9327543dc1	d21540d8f5a0db1ad5a69e72a9236d6d	3e55bd6335c9e302cdae8872751aafd6	1e2df07bfa1d4933472a67e048bdd507	0cd5cc90085cd65c97098d403cc017df	ae308225fbc2c8700499f3ee4a649474	c0cfd3f3750e8b9d0a309c364333532e	1cc30b598eb25ed5007dffbb5e4b7f0f	47ebcf6a83e417a137a464f37b5fa457	426dcfb79efc747f7e41a613e67e3bcc	e61a4f699823d1b45ff5adfe984b362c	a9381be1796d559035761e129b753050	8d75ea780366cd156e19638881e60761	ef17057a88bbcfce80fca163a0251254	e5cb26bbb86fcaac5f08b73d997757ec	2665e3565a51f74ca249f0136ab6052d	aa6d4fffa2d522254e34c04999df5398	5608c3e6c9de9ceb79610e7786bd0ac4	0fd25ca8191dca1d92215c2e834319aa	7a52b9e5295f9aa5d98040cea1b5dc4d	49b2e49df9c5136a5f4b76b6e8d758dc	e4abae7ad7290cdc02acebd55b607a4e	0fc19ed992fdf01ba52ab81d7599c06c	4d8f16748b0811a16dc77e4d5f7bdac2	568d74eedfda2a3891707d6637916a7b	2c77ca43991324c2caad2025d16d827e	1fae465dbee508821e2ab97539e01840	aebe206d1b5d73d3e8d9430e27312858	2c46a0a1bcaa86140185fa0ae52ee694	b524bdb0093f4363f6dcc957c3bc0cab	676b107a2da541a24537cd71262a98d8	846fe0b563c3d24fa1d5e7718a66dc59	7a4e8ac922f1d0ea955dddeb5a6e10cb	b97fc64fe187cd45fec82b9fc2496508	6dab81f3cecfea6ca30dbbbfc71ed297	93dbc579dfd7e868a7121cea4a8a5ee1	51939afa4a1ab37086370f910b9131ab	8aa91a9bb2e12936b82df2be7bb696f3	7bac638130bd44d09ff4d1f274f1a21e	1ba239202d3a49374ab74851c9746326	1069660265b11afd279c1d3049d53126	2e3407310a738b5c55437c9de3d60c5c	9269013de2f989252602e76b03cfb8d8	1b8795773a4223c0ed39d362dbdf43ed	f3325ac95099d4df3223d34ca6337fbf	9fdf4554e15021b9b4ab81067f8c9013	69ec8cbab1a9a83a7c48d71648c70fb2	24885496b689bb39379b622f9c1df483	b27c51242fe66ec2755a4b8ddb18e2ce	5e9c4d926747e24d815d7d3bd330bc53	d1bd9c51efb87ffd97f11aeea75500f5	e1a31f6c38e1ae8593bdbf3508e45e49	87bfc341273c0893a227818d53f64d9f	2959b2ddb3305c3425b69fe2bb56c507	8a8a97e6b7d0f7046388c72d9946e332	e1ebed9da370f1d7f3176354fb50c793	417bf65446de85ebb8ad8206ea9231f5	6bc1bdde4d3dd3b455cfbfbff0e2dcf6	753fdd9657c997ac6000ebaeb78a0dc9	e791849432c59a7148198026d3ed44c3	76b06893fea4b3af7988ff3e6946104a	9a906c9d6fcde3d7e172b52cce2fc8da	438d7a0ca6fd8eeab72b58de9d703b58	4f0c67b1ce33262d7658104a04dfb45e	5e9129355eb79490f695ea27c24aaf83	841e2416d2907436ac76917094d1c55e	9502467389dbfd7e685d561f67638e7f	762bea075868f839182de874e85163ef	71e14e4cea46b78381343785cec8a733	cfa5d9927be5f91b9a210c47d4fa57e4	a5edb8e4fa5a937b927dfbc761c6b7cf	bd173bbe86e5ee484f8716bbcbdd390f	da68878625b387a84a9605358fe3de3b	fe5d6d4d29fb59f2c26edb02d4385ca0	43a08ea9d99c8acb37ad310bdb0f2896	1866753dfe69f7af4e2a6ea352cabc64	19b3af0289ff7ce9af7b5e4af8b3c3f2	7d4d711bdad6020db2dc308e99ac5b43	8b2e4b0d8be925fbdd72f1143f712d16	32f853714a852ee9fe3f333224dcbf72	0620a56a854242dce18bb45e96eb91a5	99461499dbdd405459d3358b479c1cba	5f1277f8ed8820bfbcebc692ca5b290b	20b8fd0c3abd78aedd2f9cc055205e4d	19a7048b6cd9b6f6493869a0b1abeb17	37a9081b5445a32bc35603add627a1cd	e77e7ca09de4e691738c41f6d22c6fa7	aaa8ae72e38ff298ff78ac44e965520c	1707a4d230faddd971ecef35f93797cd	74c8358274df0b0898c2f73feb4abe60	ca85b434502aa8e8c97d97cc9ec81843	0a7ca97bab12bec783074d2d54d7c25c	212bc1c7306a8a31f3bf90375679ecc3	8f3b5728bf6e356dfc15edc3bf6dbbe0	535ca0dac39bdeb29aff47605017e9f9	958795a878ae3f13d4b694eb94b0d2a5	5ecd0d4308d02038f859a5ee7440455b	df37b7c82e6248307497735fb41a440c	2f368d3d9caab7826069c7a3cb5d0c26	db763865088dcd537608ce111e4a9125	ca71d677e6d62cde10e71cec31023ce3	f129d6032b748e026448d9535326444e	c413b6c3d84ed012d95c25d151f12c5f	8976c06cb3a6ec9447c77d18748ec4d8	ddbafbdd3ecf55de4e1ff0592ea907a6	6bae37822e33636a5de9d026954b1176	f107d95eb568e1884ecf619570c9f5f9	35e974308816f96b7b8b4fc36b398835	318cb95129dbc328567e774a5fe7634c	aa5da655a44ea76e3b93686a9d33e37e	e5e203e12ca12350c7b572c4a4785850	8963dbaf2c013f05c584eb9873e8142a	2d9705c2180867dfb1fa9569f9de0add	f704c3e73e9c5b631ccc70728def3189	ed91568c176d898115e96ad145ae0367	94ad333648b81109c133fc1e170ad4f7	6240214bade3fe428f05500c1acb0f74	2ce5523f00d3747fe640edf2b04cbb2e	ef465ca4cb96dea01fd20b901c87db10	deb85744e4f1cf58203af582cd9ddeb7	f83f97ae6b18429fbbc2f6bb3f77a487	6311d267528181dd3033a0a9db7b85d6	7de44f8a0767f4919d97ff054b005148	9e1fa58f4720aefc958b434457fa1bbf	2e7c0e7d1674c56b84671bcaf707a39f	b09a35bc033338c2a67e64c95c09d2e7	60b29ba55049fdadd2c70ad3b40dbdc3	6cceb2204489ebb4a3af526e1f99a46c	7d9375d690c119a67647cec06ea20897	aa4a3294550bebe7a6ace2302de33002	d39c1d6193c38cfc5aaafba9194999de	a7a9939394b4ee0ef419f84fab7df01d	d1471e39753ce9d4aaee7e48e83e00e8	b9eb37f6859effb67ab5e4835831a5e0	851aa62cfc884bf49c73e3024eedce89	1390c0982db1e94255c8a318de696321	49908fce9f9fff6693577da6197862e3	957721074524b1e324534a4ee603a552	9374d45aab8b74e1d6d0506f843879a2	869f605c4b8bfd27380ecdc50c3053cb	827fd07b962cd023b35fc501217856eb	9c688cf24255f8d07e2a16ca92be0c72	9c72a6d70c58c8c394130e457c05dbcb	42db59f9042082f873c9171444767659	4bdb7c380eefa9181eb365ead0bbf257	a1c70593eb965247d434caa2384f5985	5ecd2fb12b74d17e7153bf89a7565d69	36353efff24af198afcb3368d16cbd00	830f9af6a7a3ca6412df381afe0cf803	201102a3ebd25a1f7df702ca3bb4460b	dfa6be6ab09b40cf408366b32d58f694	b26df2b91beaae36fae8bf73188664e5	bb04513bff27261c8a20e9f788445038	302411a5f0128f4ddafacc1c203e9f14	85dcd7270edc990341b467e079a20e16	0a84d729a53caa9eaf5d2d38a98a80f7	e7591ef97efd2cb29bc949bf0d281c6c	b086823269cbe2eaaafaa32a25d38641	7a2168d1b4f2424e180a4e08a086dc28	0e3a5e5b82c5ee54ba3c506ca23f7e83	79f799375e959c54fc3cb586fa1720b1	ef19478724d6a2eb7e9b0cf6e5ebfd82	374858225232925f2108ab8e0ae74d52	8a3e5fcec7ecfe09f632a623f6a96b61	8147136352b2e363b786ad992f2de9e0	0c23c4d1c9010973d329c447949cfe77	0051287464c1d10fbe98c4e8d4e8ae7e	3219df688485286e1cfadef4ecd3af8e	ccbb92c610ade9465e431adf02d8d2e6	f16fe3676298b8a5a302747d0d186678	1fed4cb63554ca155505ef4aefe74097	56863f85afaeff864c72c1ec9d1aa4f5	2f4d7230b2603669c40ccb184fb16b1d	c8391105ba29fe30ed70c0fcf274d53f	ee68fff09bbfe2cc6e28741b8b63c923	f1e444f1d2c318e8377e5b6a82dd3e2c	c9a7800158849979b30a8c847b4ef559	6a4a63e2adc2451af15b532e90289369	0fa77bf0b413065ffdf91d6fb277839c	f4b58647e4696bbf4bf3c9fcd40ce360	ccf346fb005381f1f98edb4c928004e0	6cc2603e9374ed7b879246871a765ad6	769d22f7e1936c7143ad1296fdcba971	4b70a9eaede9d3a69100bce93d3eeb76	4b6fedd1a8a1398c3536613393c715da	9ee9baf21f0c861a7e4455654370a563	bee1bdf80ff68f75742757268da4e1d4	f735e0fdc4a05fa27bf9d42dfdf62d37	1092dca0a31fc435b502f9af8c0daeef	29c1503f899470beb7a5af90fae58d16	88fbd2f252d889d9ac6b4cace1621cf7	fcbac5351296a020a371b35eb62bad5c	e570180e14be773cf9f1f8626c23e87c	ab0351754f6fd9cb286f5632deaababa	dac3d52ddcde51ebf1cbf3a4ea4b806b	46348c36dc3ec199e4e0ad44d69c6c62	0126dc4bf3e31b554a55aaeefb3deb18	bba69478aa1058f7f39a942567fe938e	3afb7cddc6421ce03008de058fba72fc	f4cc3a7ce226a2058a000ee1f05815d0	ca0d001645f955fefdd114dd95830738	b3e2b0f53409a6f516161d0aa49a5083	8da332f0fa3b3a94a992c88f8dc04b8a	82b5041779f7fbb5be8bbdaf4a1817c7	6faa4e64cb14e80399671665ea329813	11adf0fd24b0b9ed0e5bad4a23aad259	540bd048de0e54693e7e4655c4196ec0	913463f34c729fc351476b52abc515ed	fc2a63da48d509e00cf1689e1ca1f5ca	f0bfd1a685054def45e92ef13d432d50	1ff10f6c93639b201744fa6e4399f62c	9671284b4024fac3ecfe11f2b44cfd69	8704c16592e8056e5777c718b6b76473	43ff43717bbd01040084271859e50612	3f8113c2d31572ad198e9d9ce3dc684d	682a89f27298d4929b1f0dcf3a1c3989	fb47d9bb6fe54d4b5e5bc8c003cfc341	49b36eff8ab1a2d501a4be284dbcf01d	d5f9c5ebc3cdb8b6bf2dab18c6377385	288b8c09d17e82caa057a7cdd9420e88	29de51222d0044d98f345f14f88fe120	ffccf6b404f13d899e1957721ec4d118	22b27895c8585b3925c68d061ec5f8ec	a3bbb6f70e6c32cb887327eef42c427b	f3a76ab10309386603c8f20c2f6832c5	567210df3a25c8de75bc6883b8e4e34a	a7bb1b5a9c0c1464f0dbb40eb22ce873	61ce874823ed3a3c498a345bd9a5b4f2	0409618ee98215ec5cf1582a303b4ce7	1d2bda172e00155f4916c07875e8d1ae	457491634b8821dc5deb9c84592ee131	5aa7d4d0072111108f0f4b78c9a69ee8	15982c84eea8ca55a876eaa8028af0e9	34f1a1134a2f5433fd6b90de56403842	74b87f913990b4c21836081ca922fcc3	911637a2b5ee4321d1d326891709fbbf	847725e1e048b126e6a58cd8f8243968	e1de329a330a5378aa4f987619a2bbb3	4355388fcc6f6f1fdc781412bd0c3f1f	618eac27434a7743becf8f7bb8886477	97ffb7a4306a71e719cac49033b9d0ef	3e215353360c2d865794abffbc84cf0f	e0165e81fcca4bf49e41b552178bd71d	6e186846c5b911a3666793f363a44600	0e4833da93ead7956ce456d3b211925a	4f7a473149c95cb54390f74dd28e0588	d75e2e09d40629ad4ec09240425eda73	0378ba04a69f48560573cb4f403dfe43	3a44bcb35daa93e5832f6ce618f21de1	ee825eb7faf8aa9c9cc52ea3b4b5e499	a7bd3103659de08bbb31468e5ff2eded	61055ea5189c896640517b60aa594b79	49c98be5e10f0d5f589727020544076a	67b7b2402ffa675c3d51c3d58d8b4469	d8c66353e7aad15051a03d8a0008e49f	1ca204288a8e8d8509f7e7367489cbf7	f05e8ef62bb320e4dc602ff743f2e5e6	430c6e1395ad383367cef5b5b08df2ea	3003ae31a2595edbf8481a9ef16086db	4a7af4230dc1937143ebbc3f9a4183c0	ef2411f4ccaab0f6f091249964594805	56dc48097b1d2cae5ba211224228b52f	cc2fe2553aafe67ea2b37076986056da	4bf5f996719084003535dd2b328caba8	80c80f81e6e4527b6361b1234f3bc6f1	c41a0d1617fce2921837e21eee8c8318	881e83221791aa24a0085fa22dab4ac7	dd34dbc798f0d37086545752f81a830b	1980b4755e5839991d5e10c9882610ef	adc2a11ec3ef3ec384cb0dcd8c793072	f56c7974486001ae0014fec7e6515642	9c1ca2aa7a547b721c9b0c1512edae97	da53adaa8890936f9c434dea3185f18d	03b71ddd2f7f5d32a48b3da9d4e4bfda	ed8e5e49b5251ecdb88bb43b77054571	defd60f7b8e4a6e0d182e1bc5760362d	07f4cc75a02e215c3bc20b395388082f	1bdc7a439ae8ec6947076bb24516cf8a	c3c8587674f102e480ee529fca47caa0	526f9de122931ba50bb991042b5108a9	b7cdbd1dc8e716bfbb6f1c9ed3c1a184	a0ee506e14ee1bdbc085bfefd3a2b183	02710d16989f192fe526a2a129b2e8bc	6df5bc1fd3b40cceee7aaef1a6e53f5c	3e9289eeb9d8b0200049d382dafb5c79	2bc677b92df9487a0f0097ff748ce145	8ef7a6149e8c291f9963a0358a7dcebf	0feddad599c63ee97e8691c7dfa2bcda	d3f91dd2f8e03e272362cb77276b159c	21a7623e31b2274ac8fb40235c783d6f	df4d7f6b4f96b11e9c1a597526740cd6	516aa6b123b12b82292b1bd05d4c5c28	a7dcc1aed22de0d891a479ec91e26c5f	f368beb7bf307d9cd95399c6c5189ba6	38fa368a8387d63a79b9e5d9eadfb769	ae24fa2b97b260ed5cd9118b379a1436	9eedd1ff6fccfd1c3ab5de69c73f0bb1	edf38e7463a1528c32a7700e880facaa	cc297fdaad69ab5407cf51cdb860e385	c0c36540a625fb45d77bdb2fa3546a2c	7fa5b85f0a5f56fc64c539edb18c0184	e5de9197fd411d819e1b339e33e64071	86d4ad6cdfd7126709c4e303c92e7aa6	3159c7bfe2b9f6ff2898125a49ea8afa	5c3d25a37baaee373e7d74598cfdbe52	3b9abf72fbc4d3185a8e441ef36dcab2	dcc6c768788c759f469759cbfcc6688e	f04ae7ae324b1e8ef823a61f7c145739	8e87d3c99c3a33fa612a1773ae4a47ee	aa6d9c60e6d6a68fa494930b3b850721	6fe2ff0541169201671648ffa24af7b2	b526c71a7e4a273b64dbf1c4dc5c8870	12cb44870fbc2584b78a3dae4a836e88	66abaee179be7e5928c221b18207caf9	2c592602143530ec63966826e2580687	a11e6c68c34f8d8e87b8ce78e4cc84a5	04c7ed7b9a9d31c9abef5682764c655e	2c35478e180b914045769af94d98cf8c	76de9a90d309241f6d1e81f2d3457c98	3cf5634ad7566dc7bd2f1a405417553b	d86fe94043449b00e1a1893a416f92f0	6b44e06f0a170cd80aaa82139d5582c3	655662f71ba3995b0e3ac8ed62b20b5b	6c738cc8f461fbbd7b80e8efc95904b1	eb373752fb8a5798453f29271f29edf8	b22e670a24a42599eabcb9d44603203c	eb975fbb3b18f9bdbdf400d989a9cdb7	15d0c75db0d4705fd5dd4770a59c8f00	669fbe6cce3ef133a86375c092e0091e	dc1c7b8456d729c3001267e1f6ac8c29	7eab9ae2d6261b542d471c98f6308ba4	7e079a9f00a2c0afb4e87201ec3ead2d	bd3519b3f8f3053ec9507831dd45ba25	95f357784c2fafe3e032ea8c338f5e9d	0ddc0b507319abe441a4ef89e3c30466	4421c93251da6f24668e624a2a1806ef	bdb910ceb6dc7d9bbbb9f069e04143ec	d13ba1f50ff0a31118bf5631ebf4370a	a1fa10a32c187f7dadff5511b76f106f	52d55abd23e33f62cb5f955915145307	31de871bad103340eaac73b2383506fe	0f5d839426497da30727f1bf8c23db1e	03c9947b0119aaccbf5f0da3965d98b9	083b983b002dd4542c218b4b2acfab25	d38a3f30daf98aa1c17e23538f805222	24708bebbaf6fa84fdc6dbd3fe89e779	82e47b9f81c0adb823c0cd652b5d4a54	6dda8001d8ab366cb8ccfb3784251f88	8c18aab5f7f90647647b1c6ccbde0849	f8f8cd585057132460f8ee0ccf17c4ba	583afec55f6ff4b090aca31aa276d92d	2981b426c0309076b16d577c8ec5ba1b	17789930a6475b7499474e79fd09e359	90ca2d4f2da879e7e463c6e350983183	f9999466960c4b6a8851698f733a0dc4	a574c0a97e06c5a0a9aa97eff6b4955a	629eca1dd2270bf08f19ead03dc5a51e	5b68da42a5b44067aae84c6dd6c1a79b	4fbd7c450975e3085e5c9a4daab5989e	2c4c77236fd77214e49c57c6d0b1e4e3	f0a34099c7f28dc7100b2897e5b60ef9	9db4219284785fb9e88fdfbf947705a5	3c5a39c749ae93ffe1854f1dbb88501b	e2c2378854d7ebe603930132eac4804d	2fbda63b7619184f32e0924ceeffa2cc	c44ecb4ff61a6f94358ebac8eff89415	0183bfe0fa505e496654a63189ba84aa	c2a71a472f53754d0f1db5cc74c22b70	501b7a4978b1b9b4fb4e09a6fedda78b	5d59ef22c0151b73e101d7ce3ee2ed9f	53c813b975b46ec8b8ee60fdb5a0c905	c074a2274e5729d65eb0663d1f173fb8	b6f1150072ffba737d4da5280d62e8c7	60e195d80559cb8e3b37b11e5fdd0cd8	7f51809e81b1614e204bcb1b3eaa7396	56b5d9e3eeafd1d1f14e079f6b5cf6aa	e26a49c26d8069bccbf6fd4395f9c80a	a0b70e177166fede647ac819987bde19	6eaddacab4bff1747a88b244390113d9	d13760c852544c95da956799e32fbdea	dac3456871cc7a73820900ebc181adea	2d0d11f29cae22f945211c2fb8bd424c	d2956edfcb07dc8cf9dff934d3621ff2	9dbe74d9725508672f27037bb7a1fb63	d8f5b6a9a0722b39a80ef7d1a232caaa	b4893784a9f0cba6d8db334b7e48a0d0	efe0b7bc726fba56f8292acff8b4f0ee	abfd415256e419d561d5f2db63ba0270	d72cbe84950a059700fab22bf7e1d430	c4f94d83259ea3adc7b5eb188f94e2a6	9fac98fe351e8d3f5d86c8e708fcb48c	a9ca9bae927b5b242b6bc665fadd606e	b0b397aff5ab986e483cbf750be339c1	54bacafd283bac0b7c9dad85db540e25	8a088944c7ee678d898c5fd4897bbc8d	7b7e0fe313a90d1e6eb305e6e74eb542	11158ae6c76527041857f7d17283d1f8	6db5fc9f6451d970fdf7d93fdf0c06e1	caa9952319b8353a1be5821b8b2165a5	2beff701d78ebeac6de8e094523b34d9	36a9b04d77143143502330d4a47a7b23	f0253b5c1bc2d0a91d0098bf8c9d6f6b	ebd2ace910423340d51c3c688b4e0872	8dd57bd6e376e146123cb196eb6578c3	791f0ed8a409fb8503b19c49c2badb67	2642e638fd79a851979aa2720a645ea8	45f9489dbcf7bcc3f49d457df024108c	c2eba29897435c6a56ccab3f98c0b4da	ab20592d814d2e9515ca1a959edce77f	82f5d64b9a5eb1d5cd502029b61d594f	4817379468b8986f3f19ff85a1ca07b7	2f856720c17dc16f106b083c06e54ca5	5f78afe7c3828601a833424b4f4e4597	a51da3fd3ba71397bc638ac860fbcb7c	eaa0908de441c36b27649700eef79abc	a54ccadffd4fb894c10fcffacc096aa5	bb66a7115a58fcda3c582aee5246d7c2	17556e10be26f7f1b4293552922b80b4	032855c3283fda9a7ca14679b091991b	a37067a792f0030b3ed0478007961d17	fa4927a69c6eaf7fe1a025371668fe4d	d93a0920a793584e800eb8c857df10d8	da434f5e2bf994e5cb7179184c3fb788	1e887146a0484c22d5994887771c5c70	09fc3dc4c8d3173874282d4e1ee604df	3b72d212697326c78c106f950e8050ca	4123996bfb6289b9fdd1269288e9583f	e8a863eb610fa25d801f002e300789ff	d860cfb088d4e5b687a9b3a4cce8b490	ecc8d7f2b8e2e292518b01882ef2f401	33c77532fcaec57258b11f382ac38119	105b8373e81b8ca416c7b3810ff9e3e9	c92b583d0c92d3236214e90621ec7e5a	aa2f93cd967ab96148dc8ad6516a533e	c6f609e96be4f071112bb9ac1244f488	e76ebd486a18f6f5ce4d1374be293f40	c3d83122b1e0ed0434b05e2bc224c0be	e60c5421e507cb5079b42b157314bcd0	bb79f51e2c9de1fac19697962b7e542f	7d742bba65623060e46a14f9b92b40b6	d420e503dcbe09095d08a3e4d20a7294	944a6781eaff7d4985be5cb0e133582d	0f126ee699e34f6e76d86fbe51533cd4	127f47d1316fd786597803407587a5d6	e61e53701749e04162c01a2e982a11f9	647449bf6ba5133a1200ac051007348a	78dbdefe8be946fb913fd101818a72fb	eedf63072d131c6dc3666b22f44f4c7d	b329baf50a320c49d381f6318045a399	b8721b8b0e07b6f1b463dc3681fcca7f	b9eac1af6860b3bc06e1743eb21fd818	ce07cdbb2fb3fc2e7385a1009251fc33	0480687929823210bc0eb8436e1c3a2e	697b7c83fa487d47887372c5e062e78b	537bccabc8df3142c0dd805b2ccc081f	bb37a34d6926480fe1c59ec942961b17	f37eef873c9d989ee055d6c27307c771	fa8bf31125d854dddd62e7030b4fc37c	34a1e2b2b60032d1a9ccf367cdbb425a	f187a70d94b18a0d801abf8201b1f4e3	7be485f4336f8a017a3cf364da2f88d9	240d72a638b91e67744fa926067a22a0	073e09a4ed4bbd183df091ded911e84c	95d900a3737c2cdd9ecbc5383088f156	5bee943a632bc1f70b103c3098523116	2579e80dc66650df0ac3502d56082ab5	651d5e82a6f8abbf76e05bb7e1442b87	b1b847766d983cf0c4ad1e69c181a061	1b094bf5e3d96c5bf844331473969122	718d35cc69d299bb323a754704829094	76a4b085953a7b987a7f6717e3f6d024	92778b7e27ba2bd6572e7a468a84e458	afbc87eee698f4b56efea9597fd6185a	8f539bf9fb99d6f9bcb118385de92586	83bc11ad2a16e27734a1e89f37c367bc	d9ae8d000d5e129a878448e197af8963	7386861345b508212284530f9c44d536	9665c2fb825f6436777e43095bbc3d61	fe36ef94b91d787f2a6330407cbd646d	8a0286e02b389685df339f3ab6165c5c	9b770849077f23edbbd28f402d79f3f2	d956d4e86e7aadac0990d3aff7d0e53c	9998f568e097f57ecabd1894db90a5a2	fcaff25c5726748f84b88e760f880412	fe51970eb8729ed36268406d0862fd15	7dff8b07d0d772f2177b7f4a6a832e38	52b1c8be75e12dd50f5ec41739b53c9d	a8e8ce2197d3947a0769abfc507cf46c	be3930c461feb3ab7442ebe2c48919f4	c0b88870ee6894e6653171e3ac487794	87c89a6cd8cc9644fd3a60acbad54664	07eec818b4c76489a7dc22bfa1755ba1	7a69909ed034f901eecbc38946a875c2	d513a7a52851e728063b9897c1571c5a	88ebe808d7c45650ec713b3a126af121	dc8a553732e51644789166c63f3939ef	2c6616a4e07ba2fd2f3c0fabec9f7e75	11dba9e26983a46f5bb4a5473bf0c66f	71af765feffee8202dffa36591fe3933	3ed5b7fdbaa36ebf3acdcc3479ff8ecf	19a823dcef54485fc913bfb0cfb8e3dc	e385bc22658e3f0da14a04c23db0e797	a71f5165df1a1ba6e7191ca4c5cb5d7a	7dd2f2b531ea2a2169157f0d8e484919	8635d3d6e95642887df15b1a807258bb	f974c7013705381a3a03a9a045d7ed18	1ae7a43821350ad2573e213ec63284d1	236ac2f183e2cbc7b2980dc08c8108c7	f34ac3a9dcfc20fafbc58115e409355e	058bd86b9e45a4a2f9024b4b308b8870	1412f7f2b69a6d1350d35e206e7d210f	8489b1fe33f9da180fee56c4d192ac8d	36624e92c27c4a7c2c57b07cd2d7e5fd	6d973dc914009866bf6cf6e945c4f139	6268236980c841b6896ce955b33a6cb4	16601779970fc46b05c931d58df1f5a9	e3f20757ef07422a0a41e1ebd975b15f	10377a26c0dd87bd599dd8377fbd6948	36fc0d12ccf9c8d52201342a82cd5234	8e6efaaf5cdfea5d360c4c1658afc0bf	5497ed2d4f70652f6755d66b39959c85	4ecdf4902e8657f0e244ba2ec0031ac9	751e3b9d80af6d2066ae5546f10ddb86	de20e48eb808232e88f760c958c01f41	0023bd10016a5e558af37c535134c6ff	3026f37666b3747cf35309d7c0c9c12c	e429dcde94f4bb26a0c330781cd77144	a387047790db487dd2aa8d38b426820d	3fbb26f3652e6798f3293b84898ddc1e	591845e35fe99f6390a5b9f00ef8a426	0b3c1762f9fad93922214aa9aad3da95	7aa9b311707f81239687a5308a74bf56	c475fa3c37e666678faca97e06b21219	ced6a669e6cc3f9db7113ff6615bfc26	57eb0c749720a63a5e8c5eb18cfad083	529456c9f08fbed0e4cc1e2c506dc8e8	b0a4ed7bd92705d3081f9d5a6704b2cc	461f8f7cd00ec2cc29bf94bd013c266b	6500fb4de804470007b434c98789234d	637692d345e50506895bb091eb252a85	980978a371cc5942be087bf324c5e2f3	b2487c386ddc1a950ba23034e0d108ba	902a9475eb32dcfcc044841293ca8795	086cc900054d3ddda798c5984982b671	571510632162896c5ef312a637311c7b	b8b8f86655c4ecab16f515aa234b5a7d	8c35f0eb836986f62fa0fd60b5e1fa93	014d97c5cb1d2d293caaf785714bbe55	e221ac48c28dde88900a4fd89d765430	1f687addae2d48763c762588482c53f5	d70e5e4a59c431e0f1879cac2ee7a1e6	d03e0a7fdacf9904b6e657921bb1308b	243f552a5ed3294eb66c103b204042c6	61a61d5cace6c56375a6d53e4ddcb468	27db300cb390045d49654804b7ff5a63	014a1c4989e7e2cf665b910367a5b85e	03710ccf8854e6dcf7b44c9cafcbe714	a645d9f24b6c9240332a64ce9bea9279	da3c0fb72663cd4a0a80826551370a43	0905c0dc5600359d7d530c155440d05a	f038c1d459839bb6bce34847008d7fbc	3fe3be9a9d0f73dd9937ef713af1e7a0	0aebb514a05525026e0055c448d06d3a	c2050e8aa6c230b8f462cbe89e10d4cc	3f0b1c2d61dba89ab478a1ed5312e475	7fa09befd4f7347372d3f20feb7b90c3	5d864af8d683876a207c74fc0ed5da47	5849226ee9aaa55a480184efff0411f1	9eaed40d914c525a924778f3efb8df90	7d6c556736faf9a09cb52a4a1af9651e	92cb799d7f30c55b55fb478cf0a2b856	14c3f6cfcb925e8ca7d75332164b228b	ba4c2274ce24e0d5a93d79d94188b7f9	36f103ab6fb10443d0e289ce6d2264ef	ed66a7b84acd6d6f22cf27912517f1e5	80de49cbc8f08c58da38849bafad2f87	d408d6711ab05cdbe712334af15be3b7	c68f58b65a90a1525446100637e2f893	c4c0686a336868c005ffe36427b12694	7e3f23c2a3c5c1419aecbb5461f53fef	7e37d5f745f04ce7bf64202282627586	3d22d2695026541e5b05ddf42132686c	3ffef330e353838f2488344064104250	692bc72d62f22b93efb3789861378a49	24a4ea39d3e2a6afa195f0a34e005f49	68fbce04c7ae64ede2ea52bfc26ee0ce	2312499554b1c616d95bc5a583d6eb93	5176d0281210245c5801fb3ea016292e	dcd680842a570f4cf9afbe5b6f547a72	810b1d6f3b7813011c356ad125be3b94	f1de9b367952760466e179cc30908e48	c45caad77fe38d817e5e9270bf63e34b	9565b2bf7b2c7a17277aa10d849cee50	3bda77f48c2d04500523e90bcd6c474e	af3afea7e73df2dc68329a82bf510426	56524d1e3015cf35eb6394568e994b84	82155f62a83b608ee73b2bb626c5ebde	5dd844591b11cb36d48ef5d510f32a4b	f68e1dda791c2aa88f75fc71d1becd24	8d2c6789e767fe93a4fe326146808a56	83fa7b83fbfac9485d338f66c6d64a21	5dc8a2cfeabd82bf7b91404bb05b2002	a042a7f145916e90a65629c70c637963	a36bde3cb27d79b5ec8b9d255cab83b7	5e66389062266f05421c63d818183847	cfc08f588b5f5df24264f77722c724d7	0a212aa0f607b31de27139ebcf6b9316	2007137683ef11e26b988fe2157590f7	50ce18bf35c2344a1fbe3d0b9c247553	5c8fbe753e16988ff22176b3a1087aa9	4bdb57b820e94ff99b2d0c55969f55c2	397ea356c19515b299810e59b322bd45	19ca7712265a66253f7f46cbb76896b3	9cddde927b4d38421732e718143bf9ca	dfa1918064f0edb9d83cecd2921d4615	7fee4e0e60dcbb4a6ba637542be6084c	b34dfc81de57e6096a408a71abf13d23	ee858f4490169f9c9ae73c19a12864a1	1f199672328440007fd897887c176271	76ca4540dc439f40c7c97e426f6433e6	0bea8ca2faa0ae201ad19a0fd0e4fee5	1a429bb7511823268c9cd6905c5c4fcb	255eb068841e126dd6ca82d556a45a5c	7b1c935e733d813ad489ed398a48c96e	b21e038e2be2347bacc8062e01a7fb40	f1c45ad3cd4e27eb47ef151bdbfbd4cd	13d4fae4514bb0291b3a8f4eec17a069	4c9fcbda59e887ccbba44c4027369ec6	96ab9f0cdb3a02f09da258abcfd157dc	5f5af626483a0a808bf62d5c9546b6c8	c69aa97e8af48e33b889c8b4e34c2b35	cb95238ebe34adccfe15ad0dfb0c4278	44b8f02ba887b49f356173828e267afc	357fcd16e5360e042e97350591ec344b	155c241e1dc5575249f916e579979f4f	94e1da5fe8df4f940a758508f0e847d8	d5e302a3dadd3ce0b689043935f88f7e	61ffb962c81097a6cd3821e6f418202d	a27d245e3b71b090f4540eb2bea7f6d5	ddf7bdada284ee7ddec97dd499cb536f	2b73c95f75cda1a027f3138642960286	c5e218a586b722da8d5d422bc37f3744	aaa2360be7653a30a06d61a53a15dd02	55ee695c67339b42a2287184a6066c52	37b6d03c6e6080e19857dd3db579c4d9	237f1e3f176cec77abbb2b5687a9d871	9bc07a4e6b4b8f2e2574d61185e93c20	509be523f8e3f99290dce9e1f1b330da	979d94ed98c1b49edc9dbeb2552f0e80	5a70c6050ccebe119222aa4e786231c0	a3511201d768726ab287814a1bbe32b2	ce03564ec51834cc000502afaf45de55	474485209f14438bbad33232ca9fe901	26ae5dc859f4c7acad241c9376751515	aa75fcc425c12ce3009d50d59234eab7	fae709d4924e62359b96b48b4b544506	9525bcd57548209170c041e9663a7c14	e712101b8710384d41f5d867e9202872	243541e1499a412bf63d7d17d3fb72f0	16a2644dadff5c58f097d87a435c1a9e	11092637936da1bf5a4685fb28599f44	995ab1908864254c73691d191890e5ef	9551681bc5f9ea8cfff4c12f5cab0103	c8be2dd2f1e60e0eee7bfce96950c3a0	a669a2cd4e6a828e2f61be512d505a18	b57744bd30af9f7a4d538d0aba27596b	79666e804f151dcb4318c345ed104d87	a44a1dfb55274ed18e43d14a768883c0	0e47d727c605307fc49088683cf83ff0	818bd01cfd7493e19e45977d9b830711	c7d7c9b2000e82ffc202a914e3e14a94	aecbfe41cd9e17e8b8b69d680cf09900	1585aa04ad9837d87a625988e71bc94c	2139dbcc6d322fee3bb0a671fbe2297b	a2fb3662284a8f5d8ab0012b8aeb8de0	691fa3864efc3be94dde58752e61b2de	bf07c7eafc90d4fa82142ff9b9232ccc	e9335f0d10e8fdd6ca3ebe84cf8a74c2	bd231642e89e30cf8402712b94d91d11	cc96c9ae343af2c2104979ce05c276ff	a3f0b35036a999573132cf28e5a56cfd	9e1667fce4f6c816f4104722a2672354	35ae2b3157715e9818a1cb48b3f1a0a0	3a9227db1c31d9bf0191a4b3b6fee80a	4990a28c16957c1eb8cadc95debb64e7	55b113b79f908b94a804f980547f4436	e193b12db6d22a80b19a4654a4956197	900932d6e01477781306f638cc878b2d	29c8eb325e757ce09d53402aba2b8ef4	556ee05b23b2d0e6d161fb151dbf6e9e	16357c104069b5c62302e913480dce46	f61c62e93ff86978df98338f7dade14e	c19f9bf9e8da88abe9866f4d00a41c94	9d732f84ae1dd6242db93679415e2962	4c1f4841ce0f9d55b5c000ef3c5b7e57	9796fe7298847cddba3751e47e2a11fd	a323fd68c988a49544f13ed5b2febb41	34fa12dfb373a1e0ed85ac3b648e85ed	8128a9925a1934885f6e77e76414a5bc	d5f4b5738d1f215304f77b71be9ae33f	7f69040ba2010676277ae5afcfc0e9ae	a89f6ab9f2a11555482080569007767a	9fc0ad1a51a35fb2e497f1b663f05e71	6467e53308dc779bc6eacfbde221daad	01313993775a2efd72f6332710d62a4e	8423ba4b2327566230db6b12220c5e25	b166b7897c6869e28155140f1b0ef8ba	ce35f1da9e7603807f4cb0e7ae25d214	52a419b4d3d8b6c398da089c79cd5a3f	8a1b615d50b267d9d1ea5d3d0e2a16b7	5be21c08421257c45815f1b076c888a2	c9967be51d18a28c543bff61ca82b2f5	245dc278d02cb7278e8a353f82d096d8	c95cca03ee2f7bc72bc6405be7ad7a43	02f40555e16568c0f052339c62719e53	38ff9fbe703c1c0f8c79e3dc738be4df	2172523074bdd79ab67b2952162ed0d7	bbfbccd95b9f5eff27a94b6d89f74b99	e3b184093fde472cfac4c41b010d108a	57a1d8e95a3a5101fa7f0d5d81332dc8	1b3c67522907883afc52bd7415d547b3	027a967fafc47c514fd6b1ffc3a25ac2	e37b9aaa9618d559ab78b498eded621c	08065ab83a5d961b9a2e77b8ca70a598	a4e64d60aa23b550d05cd3c1658b7c99	f67bb58437df6eb02e89ebac90f89410	4a1e70f737ffdd1d63c8400bb52f3265	35cc8672c958ed64fc09f9af78458f6b	17fae72bdd363114e255fee05ab80d86	76822b42d8e32618bd2462467cbf9157	76c50172642def92fe1b99e724223631	cc642cb07ba1fad78b93c19fcb2e7334	49aeb3765704381ad68a3fabec019cfb	1a1b68c68eeba6cbecbf1b1fdc5761bf	c22123789d77f3699226df4d4995cc32	92fc89a9812d6338fe879e6e0d33e33c	dc4919160d9fc1a6cc69b05439c4ccbc	37c1ba466f37e9da83d4601fa3c0c2d1	ba3ef4a3a9bd17c603f630f16f894820	d8e8ef63d5ed44ff059148222ca6da9b	97d297fc28999a31dceb5956c1e9b50a	d00d7d3ab3169669ff8694efc1f22940	b6d3e52b698c4d8fff49df2ae96141a3	d93e00aaef9dfecf46aef442750525db	f12870f2df4535194be648d6962307b2	99114611029727a5d9b6a716cbed72ae	475ad0346b4f69011c9d338f7a853e79	6818f6a59bbc67ee76834774888abad4	f6fe3131ceedf9ad590cbba14638ec76	0ef6fc41ed0908adc63851d807b626b6	4269c98836c66920e3c4f7261966042d	a09cd5519e29cf54c7d20fc1da31b45b	53c412a1225ed271e697f02921ee2308	e8d1d5e94c37d06318909ccaefb3b2d7	83f9cca14de7ad0e92459f3204b5422c	6e3496dabf8a6f44148fdd7933d7a2b4	99095f4d57bf0c53a8e4f93696361aa6	aa9e9a6901d382d110199b10621f6979	4f0e7a884dfc189286eeead3fe0fb478	4b51d6965de5ac9ebdd457ed46b51eb5	f3a9e69bd296dd5d39ffecc544b36f25	7052b340d08e0a537a06e959f2d51961	c4fdc678a5575571547f94cc66744761	031f38b6f5138b6b830b54fa77988868	463d7521dbe8e86da975a443160763cd	f6e6daf785d6d24e026c872a5b2f1e51	685c3f01d0150013e91f92ad0647c28e	f7d8e67aa124c1f365287f61df37cb16	fc15d573acbd5da4be5cec4b7ef0d87d	97626204e9c14f23f677e537fed4157c	830fb5da7557128c3868e64dd4e34122	f467d217140e725e17bf80d9749f3201	5451a3843c1dad11431a991a2d7268e2	e0223db505f648c9959e6181c9faffd7	24b3b12185ba1b0f5881008ae9c9e5b6	86a98646685320594f14a51d2c4026b3	e5994901439372d28744f856894cec16	b76fecf198a8be64c64d7786dbe258cc	69f72a75e295f3fd2c6ba821a958bfe0	d89f1df6b9aa75464d404a6565a3e27a	95963a2c57543dd51002673a905e8cdd	12534616632742aa327b73a7ba944d43	50a3c693a054cb962a16f3b5d48bf226	a5a6bccebc2da916e7ede8f6ada6c17b	01fbca735c9b19e597ccde55c015228f	bd240080350e0cc914984dd8dab399f3	72ac354f1c260de5f3eb998fd03075de	e23c611ce15ecc59d17158fe99a7582e	ac841df6aca553f5d44cf3166795229a	2069990902bab90247b7ce41386dd71b	ee8887f3ed394b18c43a57403dc8c59c	b49244d3312203301c6f9321b0983b57	b47e60b510f34804ff146a3be1cc6a22	6569131f0bce9da712dbd6733f79434c	60b51d32e2dab195ae8538663e2b7e43	6dae3a367a0ffbd2d9fb1b61423982a0	3c0d3b2697bddd792f35dff851ba53e2	fc180c384e97d01bfd207a40993cab29	22bb2749751dce928e607d1b45c7a12b	c0545f5fb84896760afecf3f23805fb8	58941eda0b7de1c413afd5c6aeb52f2e	76479b2a5824c0489e342a469acb4126	b2e6fc39d6428e428653ba6e03d9deb1	ce0dd1e154f201f68928b413517b1fa4	6caaf4913908e598a021823f34ab3237	9eda0dee7ca2d9a0a005d2c93f036996	826520db5c6fa644f8cfdbd870cfc19b	95bc91b65c41e4b56b6f378bf516d69d	ca173da6308cb468d1363589ff3e078a	91ec22e84eb54a9fe0f0f7e50dda25be	00ebcffd90c144601518d83c69254615	8f9157d4963d77476e79cd45c0f74d3d	9e02c0807f97d8f714026a60e94b02d3	79131062d961dbe774d2843c736040af	fe67f31f40e8f162e280654888d605cd	8b9b6e79a5e00064f7afc851a357db81	c6f95bce5313cca296b2936939bfda99	f0de9f98c646509986a62a845a251246	87b315a87351c052fb2f077122309b85	b212101925a0f66465a149eaf6cc71d5	87d64bbce124099471c8b49e9d654230	c7a2573fd529a31058718281e8d173b8	8df9db4c95b090783fe1493e0bb2c7e2	9b23e36f47cc936899e79fab645bbbbb	28c7fd60f8bb74185f12b8ef2ed74889	7191c8443efac4b927998f23a3063057	722ea1aa54dda9d98b9cd22bf0c05b5a	636fa3aaa05ecb49f71a0c9ca4de4287	7145d570a98a9fa010f504a1cd02cdd6	5c4b3b11934841aee5a54a2080b06965	aa28769398956c9236fae1a50c719416	258abaa4fcd3edf7f1ac7e7ee0969cda	70d1cc6894c11688dade90497dc38352	4b3b7838e7438fd037d486097f1eb758	63ec2963b291d5bc50e437d7f0523e41	77aa4f5a0d1b3e5c50290c954fc2cd61	28b400eefa2be5544d01b4e9adf28e20	d7ae35c3df46ea41e9c16feed50aa16d	69c2fbd0dcfff7771e7b9dd8204c952f	a6f274f7a569f53c529e0cba6a8ff075	67add98f66fa8f3738e7e90f859bb266	a4450267660c68af8141344fc98db853	8dfaac55edb6e40707b3dfc2fc7de4dc	7815c4267e54b50bd2f2c7c22491d5b1	26240931fce8ff021a4613c5ead17f06	e6d21fcdc57355ea102b53b7ecff1da3	2edab81f6851b3075cdfb4be501a4791	c30d68739ebcda97184ca207b148e4aa	b7a0304247ba6eaf646c36a90a16ce7b	7cc1933b3ed9f6683aa7527b887e5eec	77d6d93f0b9c33dd1743e0c9909b9a2b	62e585e90eacfc24de590b79453865d8	9c878151816cd6893c0292f013796a5a	00056c4c5a30dbbfa64dfa34fe792941	40f3d226d367222df8cbdbd3e7473b12	b30de66c88e5a79dcd84fa16e65efb17	6f276b76bc198148539b2a152f44e52b	4e46855a9d116de6234c299eaa8186ba	58596fd685b91e6b653e499bde768761	0f3cf15776725385a5fca78e44dfee70	fcb8a198cbbfbd699bcb17a4baae7a6b	cde495edcef7a1ad1e139ba334b8ee20	b1b84f255f930c3a36b903dfcb493243	46dad97995d048b6e7b794aea98c1e54	3e11b462bbb9a353c68a64db0286901a	52e93a9bd87cc1152119ebc30d8c4983	d59f5b7f88db1b4903669c30a957ebb8	1dc28be155cd916f62a7bb74920319fd	8cbeba42b854dd6a46fe63fe207dbfe0	0557df5cb7a04c6da4a6fb3dec780111	e28d1399c0698fe8f87ff6a87f77a008	ab40d18ec3d50c717690f9655265638e	6698182a8901e939ac15fc2bbf5a289e	97ed7ab42e4646c6d3d99d804ca58d9b	9f99d26ffd4d1990370506f029b14320	4edd3549fa80898afc5c58a5e78a9efb	be44a102b5384e11228a60b22ef8718a	d41065e6507be00ad652c5b0f7ffc901	7cb0b2e540d0d6194e1d940dacb9c605	796eb36d2c9bed19b96e05c3e14661e2	7f9e2bdc52aa1b86f0684ce4d4006ec9	d045b6d7cfc9228b6c0633606f7b8520	de9e77ea58c70d33692fdde6ea5af866	9c057ad459fa8a754284379583cc2435	7fc90e701111486e6585f832bee46f65	09aedb04d499d7c98258115888f9f29b	b25c864cef5a8c1574fefdb33d0515f8	6858afd0f478feb3b9485f48178b16a8	905641176eafcba4530f1c8c39e9c8aa	e1790df1052c319e11ef40801985fee8	106e263efa3a86dc3f3b51e2398662c0	342e9e9d32445f13a62e496a0632eefd	a49199b8cc76583e28c0191b794b04e7	507e21e39c6d8d9eb9c46014a8d6dad7	23843b573ede4df7ede35864d419c05f	f526a62280d4d800ca70b00556eda81b	ed54b9815e7cb25e5318017e086bbe01	5cd19d8269b8bbd0734d169dfd42b092	5fdff7ed858a63efe31d423e8a050378	d78d07d3b7a7664471a26b36ff0baa74	7782008128348c22cb09d6875d0dc575	7bb6e8469d1b869b74f024fb1f27ae68	63a01afb88ba93beb5274fae5e9e8163	131f8b9807185e055d725c468cd46a88	c124d40a8ed45a47f451348db45d3d4a	b4f330a5d0630bd4b1d7b30f8c04695a	a47d9eec26ff26eb12f8e6d90a726b00	4dec6eab13d4779d65839eef1d556bee	c06864e7e87d9b8ec68e01d4cb6c2862	3cf313f01fb6b9461ca5c7faf3b07998	0a56ade5e7087a6710e4d0d81e455f21	1a085268fae98278f22731aa4f8af811	91940360a17706388b982cbcdaf76f37	01a509ec84ce1fe24aa99679538f196c	584d9739b21f27b2dd92d6d5e77a85d0	f8e95c33d13d564fd81611d7df1af71f	f31b7d789e2fe2d553cbf95c006c826f	a4960e1e523d0faaddc8b45958c66c31	1d7d404583bceea5365adf4c51eccc28	4282a76f50e6768e0f9740ed2fc93a9c	6df02d72b948478f16a37d52d1ce7671	6d379bcfb41ab1edd1ea3c6202b086e7	d4e8c12320ec49e73c3ea59eecb05ef7	907ebdf047f70b471a94871ff0bc047c	cea66bd65c296b323f8df299de1033c3	dfa7d51cd88133cc26b8d027e8d0ba75	d900768275d3d0eb7dd4222d400f768d	f6f9ad39e5a93a17a66758aa8aebca75	137f8839e21e333c7fd6197228138ad9	6424250710a6c8f3ecd0fd26603bcbdb	4c95cb60f20a05714304127c4f0cf793	6eae8fd8dbac746562408c1e99208e57	13bbe1b7acd20e9f7712662ecd61a1fd	bd26c3e84085d786efb10c1259638484	52920989d8598108f8de325fd6c70697	2be1fb1e253fb2992c327299e3120721	a8a1282f142a3bbf5920e035ef9d2061	c60d809eab0e6916343bf021666e9890	4f61341e8b5d93826ab89d35d3f6334e	7d2525f9e400a67129e0faf8b4b48129	681fcb31bf9d43fbf7c4f5a938e07b4e	b6dbf37ae754967fb1729b257f8f74dd	12bf4a039996b350926402008de7147b	d73e9c38fed9d420206b5634242f2492	8871be613f0c49a16973ff82ecac4931	2461c6acd73ff306ba10fd96b67026b8	9d62a9275bb1c8ee869263d66269f79b	be4ea6a27582536462ee6bc7f48c4cd4	230df586ea678fea38763cc180bc4b6b	4377a6c8d4d4e0f530e27a5010807a60	9decdd4ca1a3fd04f15bf6bf54117cc6	08fa4ec20acbc44098c59e693c7749cf	beb5d234023d82080b2372dda091bf6c	a29e5d2cda51168cda5bd7bb4e057b52	58ce82e57c04b3b7ea61264833d55412	5fc6dcb27bd5aeadf20dec62981762c2	66bd0f477486c13126d91f36178d9825	ed765799635839c3bbe85db1cc826acf	84ed68445f5e34ec9eec210816157476	94f0b1cd550cf9ba22a6b2f8573e30b5	8aa00c3f135d06eb93fcb258b0f82cd6	6122320644149dd5145243b520386aab	9cccfe56dd2c1246adac46cb9a7d1994	579c572f58456b124d916319005afbce	17caf59ad16db894962b4d8e4b7d63e9	70eafcda20b67adf96024dbebe72fe2b	e19142ae4e473cf1e9d8dd64b8baf787	de8067221e6697d0c5f095a827f96e9f	c7892c62a5fcd948b9b4237a52cf5e3e	dde5dec87f57dd8c7d9d736c6aadf910	8735493dec597938c6bf9e275f63976e	e3f2b8e2e6b819ea9f23bebe13756580	efbb3cff1573302f485f09a5421a333d	d46bd6285b6057245d2872a6834a2045	827464936c9536cb101c85758238a0a9	c03f9695f4cb01980a65a0d0d816c804	e334bf399271be4cbfb65dd16417232d	a421abfb49f9760bfd62dff186278fa2	3a2d2e5e04387169230162f046681fdf	c8fe2c32432cc6ec21763e56d698a82e	86ef424ca5b6c26b757780b146dbc6fe	6557d20408d8302f216221ceaed080b7	de2377f0aa66a1b4b0eddc6e5a65db76	754804e5f773e8c6b8556bfae1892886	dbcee5f0dd6e3450e9dd65989f6a6488	9bbad03a88c7dc4b11c7d28c9ab8df57	1fad30839a6de471f249540434ee4536	cd438737c067248349550723030bec5b	693986950b3dc1c2c0f212eb28606c5a	4c28f04149785f51fed32e961cd0f86f	e6e57c26107207468660e16e3f0881cd	9377d2f53979d09aee0bada25c31cc7b	255176fbe4af66801d2495e7e23418c1	b88f9a90933e57368d0e559966dd5e40	7d6eabe1c86d3c8701c84040923167db	a445ee26b14eb40906e38109ae7e6c13	75bc964afbcc3f468f9ab2d7e911418d	81a2e8f0dcd6a54d98fc92de96dd44a2	a81c187d7c996b3144b90545271f5c2f	2c75314be186786d8ab6a6aa649b8f6b	360b6d87e0260d70079611063d7c3c9d	ec803619599c3a814eec934bdfe4d20d	e94848df65c6ffd018c1517559491dec	b14001914b74c3ab14a0e6b7bbc3e6d6	f837536604d3b6d8c42818fd8bafdec1	9f83c65bc7d2b765acadb4c2eeeeff89	87fea55020b89896293875de28687a66	05811d9725abce04cd75d70b48d4fba7	e5a24040de797dd45b742d62eb6b11be	48948bdcfd672845f67fba84af323f05	5d13651ded15586a4d1c765d540bc6a1	1bd67d24dce45a9aee0ad7aaf2b08cfb	da90346a89f97ea7600777ca153107ff	171515396cab5147519d85007b976a1e	fb62e9e0fb2359c943ab14cb06914476	df8d8819f942d3d5f0589a9470fc1088	989c7b66a7301ee45e10ebde644cd489	e8276b5d3642d0a4cc7f225188513f24	dafe5f1ff5a377c23b29130456ed426c	8234951b0bed6f9b10d6711d6dc81dec	32cb222d3846b82d8801c17ad7ddf022	621c229355990ca8fb445829e1d7729e	2a619b5aa02c45989f5361b9196f5b89	4f6723a2026985f6c98bce89a0f53580	84d6e465553990a169311a540cb8f09a	d00c06b9e714f3e2513e5fc0ad144c84	34a55e5685cd151452bc0fdd66de7b59	69020983eb539c485f2aae222317259c	4c9ad6211096cef7339b99102a7ab037	708f763e776ec283a9a500cfbf61b954	05316465f61878831029a44410153a0f	7d809953b7fc39ff1cec863466f4689f	b951fdaa9e1d418021ff1864215e856b	7e1fefd335776958964ea2e0edd65270	d5c51320f9752011049fd64f1dd4e40c	b69649fccddce1fca3aa6f02694e3421	fa03547d4feb41538dd87b9f29eaafa3	f951805805a41366722b8494f15b5538	c09612af5c796e8212d4fdbae1ce2a26	40e929e1eafdd40a8a33c5cfb4099a38	beb8ce6b341d96592d65eef3e9b7bf82	55758653eb7986b2d8c32deda5851dd3	d2c7c2c4463f0d8791b2c1bcd33e4a25	7e1af923d5ccb06596bd1305ddbb621c	ca43e705117285bb653939e4b43f9717	9478136551612b152769640c930f5b07	fc29c1053cdb0567e70bc3be0d5e0abe	8b949124dfd329e9245872a260113130	2035a8660e59a6bb83a019e7245fde90	a9daa5a6e0ee9d995104d045a860eef3	545f18b2e0723f1f56ecddc22c3d43f7	812abb24d0142045ac20d31ae6bc1071	fbcc1b600f2d660e1515aaf0b2ff8496	5b3a7e7453a56056a9015ffc1b79daf1	d77c412fe70d93e2f9abb9547f7555a0	c6d74c8ce7b4232c35b7a6a2c67ee226	e4c2e8f1152b9822f12308c60c0d1246	bb416b5f31397a85830be18b3c19f1a4	99c2137a23796af472962010ded20f3d	b169721dbe7bf80ebed340bb4279137d	a8f800984aa127afa98bfb4eacc61e0d	ea610ea42cfcb40ea35b696ea7ac294e	c2d5bf21fe7596130d4ac6834cdf757a	d47a1588fead977f0d7020814f1afa82	f6a201d7609c04caca403b02f1e885ef	e8a1cd807a89390e81ca5a9e54e5f5b4	deb4132d6d89083863f90cc21a9605c5	69333c468dd1a10ec108bc24c5846f93	3dbd716f0e8b3a24320f4af341bd5f07	4c55c8512156aa937958dffe0228d985	4fd852d1f1093f3fcc56d6a31e10f02b	ac4d1e24fbd5f1de0acfd5558377fe17	114159617d8501c001b0fee1fac85cf3	020e6babb0fb30eb136c7855e75f0582	639f43b6957b5dd9917c45e2d789fa99	51beb02a3806cbdd38e4a33353f3ca5f	90a2481753519fc19bed8644a71533f4	6a31154fe5b06292b01807bf94adf60d	b0f712f2f5d21de6cd88ef7efe9dbcf8	2a7f19d7bb07f4109490f69215f0f738	ab00049d53c5335d987842af727ab57b	0c2ab10d74b5dcdededba213d32e8336	d115369db3a038b6c07cf33ada38dca9	8e33cc461cfb0c7c7d0497ff320e34b5	0d8d20dd6496c0b05ac1fecdb60af444	2a1a798e9c1644ebeba9f2518d689ad4	3e6c8db43b7641d77b821d6c31cc66f7	750f08620280ac259d526441d5e4f45f	fa94db4c9bf0ac7b2877bd943bf7a1d2	8fbb45639f32c85085e06660994f97ae	a9a07cbb160266ff09cf49ad5d8b8c9a	786768acd79792e10dd523f405a4aa11	ff23d9fc7eb779f93aea7dab79c750c2	c0e3b60e1bc6a515d2017a014b5f8749	84960286ebfc5bf495046251f4b88bd7	09f2f32db2bf9fa06fb167d6dd291c9f	cc8f50db69e88a3bc70597ec626a997c	8cd37b6ff0f4b3eafba84504d4aa5163	256626b1d6d317cd20d9ddf0ecc48da1	a3ba4c3d8605239fa10933b9da55f0db	987ee58dde6fe1b5db5fecd09be7e4ad	6133156e2d4f68460d41fbd4a15d17cd	e499c6d272e595ec18ffe6114d34b99c	67268d710efde5f76bcc94806b1f91c6	bfa04e835ec5f6a693a58114a11f8bef	cce13f36e8452276cad9d7765b2ecc66	7dbab11d51c21e2510558fcea00de4d2	0318de393abfcf1194ff707e615d0cd9	a7c8d2f2004ca543e0d0e60e204b367c	761fe843593663b7d860cca16d066430	d9e814a99ec5042d8c7d51e56001a1a0	8efac619223c7eb3a71f3db60bd4cc4e	b9102915212abd3c4ce7bd8ffb0d0681	b325b41e4b16826f94d817b6550999dd	cee99a25ab65a31daaea4716d4ccf960	6ef20f02b1bb58fe9f9ac58e4cac7e33	398464854995d3a3fbd4cb7d7f9bfac4	23eedefc6c63b916b59b15179147e500	48e682c87750ac3a307939b345fe5122	a55c03afdbe20c422b71bf443a99b6fd	1df1b80b2ac2caee6b1489caf8d24973	912042a187c8ee4002339595b14beb75	d5fd9e1f42e947b4e4317723ba0be0c6	7a212e299014ec61acdfa19730681aca	b49b439ffb317a0cc7a691cc3ff4f97d	a150fceb704b4f19da2426136006ca56	b3dfca7bfd364aeef39257f4ccb44300	fb6e1048ed9f38c4daf795acaa35fe63	2ef41be27767f0782181e306af78d284	8355bdf7eb156118e497b943538b72c6	28394efc11b4ce73d43695cd7c686e20	092fdd5180f651e1a0a23df4f43fa1a4	32b490cf53d790edce8e7c9d9a978978	ee55742816ebfabc0e5e71f88ea59673	554841ea06a8395996925f3c13c67b04	f47c6605ab5e194b474e0fe684a58e85	fea9a73729c41bce1bf030ad95251537	2acac800151689499a992f2119994fb0	095ed7e9279e39d614efeebee3315ced	bf5603859aa37e028552e1710febaf03	f8a5c4a4d552ee6c314aeaa76bc38831	3b9f00ed7cca0f07e6ffac25c67566fc	51dfac28a5121655f7f87519c69d7836	bd5b49356b3f0d7df7ca4df711e53c63	20e113116068a4c8ffe141d234d16dfa	0349f340ac3e14da32b1ef089727ac0f	f8f1c4a3b1d7af8bf47be7a537b650e9	80d21024394f9718ef959db3f723fe73	6f13dad0bd5b939678eada7438100855	e3a8d55e8dd5d1697f01bf63b8e29b18	d872f023496b29798b0ec0905a0391ef	fd27fbd1232155c9fe636d5146612c49	1684fe1c7bfb49db60f1d4af9f9f0996	f2c86922e70ea311346014784b34bc0c	b5f8dfde38bc809581e845b2a707b23b	f8e701141a014cdc9a2f1b67018cfcbe	e11c1afceae22339c341129b4511bd8b	a0665ae41f339b60a4df5b8720080453	08b7082340d489c0bd8b081be5332051	1526c2cb32793d7fcb694286c8393c41	49fcec9abc181cb6c0f8734088016457	39b14757f3ca66f98e8c75129e911d33	0ee73292f41df7006075df2df39366e9	822754e7f9add2d17f33255c21748e29	53169d440d44694ff6a68f74213320bb	9855c8636036c09a28b20f6f1a7a82a8	dc5a1f8cc2c3b8b13ecca8ac192c8e57	b4d099bc49972019e58c29371c26e5af	883bb8428739bb5d4473e8a6de76cf60	3413340f58dafaa393aa61c37fc3783c	2c54e82a11d3d21a08120259bf1cf965	330d74d62160a3b9cd371ed82b30a3fc	322cd659682a3ff67ecf960843dc3244	9827a26f9f9011448a548cf97784c873	2313bd790b2aec531afee2c4034aab0d	b1cadab26ba6e395791a95a27785597a	0d08403e1ff08634fd536ffbd170750c	7bae376e41b6259952179d259f069c1e	e7ed686f813bef7753793886125b87b2	80a305cdd00e92a1ec31e49726e5c579	3dc5dec48077cbbd58be907a8c7af8e5	b62bc03dd55fa7dbb12e2a1b37be936a	d91df9dd719487280f366556ee72faa6	f57359613d46f21ce54a5cec8bc9fd87	5e370564adc302abe6c3a7ef24c2fb9a	eaa1daa4a99e74631db710918600df3a	964ee143403f3d075b66fcb722f8a62a	b1bf43dacde05efde8da9e870efedf44	e41e8d096ac42521ecc3dbb64743fdc5	ec38727ed56080bef32e929763f71b66	84fc440976b1af2f954ca43e0e6ddc43	42ab2625c5341426cf0c835328cf7894	d2aaaa105936d1d2ff2cacc6dc5e03bc	983a5bfe090f7390dedee65643371943	49ab5cc8320e669bc57ae8759d54e1d7	d8769ffaa4e18fc15393033562e7ba2d	78c63bc27e3191dcef98d4de98652c49	c5ac32ab2fc010fda14ca1834d0f5405	9ff590d670483cac6a05f24aebb55b10	c5d7582acb838506b589e70ec7ebc184	5a8d53b822d1dc5470d325f7025ac98a	4b6891661b4aa048f3f02f49ccd2a8ed	c6101abb8f6be3dbbeff71b1bfcdd789	943af6ec3c1e319ef133f79a2540ec71	989c49a278f3ab37db3f07569aaa9ee7	ea18cd3ee6a7a9a98378b4e53d1af903	c56ad5fdc0b37b48ede17ec874f8d7ed	fe0a706fdee40b2799c1f406e8e75809	a7b71bd4037c2f4870a6b7b64f2b93f8	61ce80827f7196bc090fa9a4cc34a138	4c05be1f82fc1f049390bdf91ca1ea92	bdab266cc4958b2c506e2c003ecd8bc1	bedad34042669ebb5a796f3db79b417e	ff89f465bc34d53198a8bcedf522c73f	8e385fd71bb7296df207522043a6ed51	cbcdf72c44f681f5cdef1fff5c10efc1	fa08cf2eedb3cc128c81271ac0ade963	99fcb19f42541a1838ccf59f07d12d54	daa7db8dcfd13b7ffdccbb86382d8713	06f249e121d0aa52f0a23d83a77224e5	0222d3a73fafa53c994878a023dc1efc	cc89995866a6e6077eea2beb57f8a512	ecba526f1205aab301c62fea82a4feed	e5701abae521c279d3c45df09d57b2db	3a2198c6c0c200beaab909936c5fda71	76e51dcc737e0fcfab9fa412a0916396	bfafece0e771e0be1552a39f50a392fd	32853009e6a1624f47e29cac829619f8	48f4d35adea69d29b8ba215760021973	9c7fb6213a6a05166891014d8a5fdd88	3dcb324e99e8f3c2e71cc747c1dde59a	690645670bafeacbdfa82baa54eb7baf	8c8edbb1618fce535134e9e36d6520b8	5c743c31eb6067ce5f19b80f037bb5c2	e21fa9d9bd1c0d59c49f6a1d0dc984c1	d4fbdb23bc790a384575b7a232eddddc	1501ca8a5050859fbb856e8b9bb08674	a3b2563c2e0b9dc498975725b75fc560	accecd98e5659ba3ac251ef17bc428d5	ca29b5c26b2bd793395260e451494a94	5f7959871c7697a6f0e35ad07fa22b9c	099cfa87a5f65839f80db5e232edf598	c34b1187d20e3c466b68220587faafef	9977d541a8302a9ae18d149b33354f85	07e2b31faaba29c433a1c501692b4086	6d8d2c199baa2d8500a3111c918b1d72	ef86c96c0c0e8ac38381b5ca65b1a1d6	6270fdfeaa2e07c30bbea1f6d3259ab1	e42b2c272bb82c4dcee2344e2a821eb4	7fa99bd3ee34c6d339e3ff01bd88427e	1de4eb872d775d87017a01bc8425b8f2	636105c0c011f46898e0e8890231443a	5001beaa4f59e2f2883277cc0aa4149e	82b7ef504eae9c4f4cd972e33ce8f849	a998370e74e40dcf6f202024a2d4ed1f	c9305a0b490094935bb1b2d839bc515c	939c0f06b9e292aee1001d3e1e9f399c	e5e1f27144518e65c048b87ec934c34c	7427d0677a2addd339262806d7703140	2219f851b52f8202c9724ccdac25a309	f8aa639115960c9c3f7b3d4373f22971	4f31f75e2dd4ef0f553dd33eedefbafe	0f8bbd363b404b1a94baf607ee7ac66b	eaae9c4884032784083578280c65c68b	1775805c97dcbd2a6bb742f853c3f70d	e15505ebd8a99ca88fb32da56342e372	72d198f1506af394cbf2a9cafab89752	27c5020f74fd49ae6d21e062953f1568	ee9c5a8f692f7c2b42c869905be38c2e	d4b0c36bf6abccaad6d2cb3ad8b119c6	6ffe6bde365142ca943dd219d588fb95	45b746c68a8df1e5fd9ecde0e99060c9	231f904fabe6cfa4946cf2adc8b943c2	bd4d306f77bc070a68c1606c0e191852	597acf0ab35093bdde520177a185c347	63fa60dc6fb8851d590e3646878f891d	d42d78c0ba8c906918af4e80a3994d51	44c9900ab4e5c7b9151852a598447829	8caebff91f762213491a3e2335e32315	ff1e3c868f633f1a55eb309aebda330f	e27f6c791b4eab1e82ca534af9de439d	fada8a7d34d1ec1cefc0e01e21f114bd	0f75ff0a5c435d97928d8960745b4ff8	a07f9e782fb6b6ff92bf08efc8e36b1d	399142a281f34c5f594f89fe123c5a40	4552a4c0954d411f38a5c67a196abce8	0e30414bd6e946bbfcc2625fbee1079c	e865d63e699524521e28e0ce8c68f293	5f59dea874b5cbb74abf81db261b37c4	cb859a13883cb700c21957afb9207c68	2dbed907b77e17ecea44963875c46a79	15de87754fb2af4c26f449606da01c8a	dda5d73355a468e091dd6b6f3e0b2d8c	787ea6e9cd21386a8ac9a99f95d706ca	4fbf4ae8e163b4b85ad63210a0e6d905	582822bee417246b02c6c7093d54c6b6	c9e7926bf66bf2f8d7ed26a705d76e58	ad605afa6de9c90c0fdeba3667dde4ca	a6b4a474f9720db910bf0d32c11f7588	dfe06abbe9b7498331a5c5c86e26a289	b1c6f5937be13e22ec1cf912dae939b1	c874d9e24d83198497d8e986c0f8e0e3	d65d73de259f35a27ceec4e1e9bce50b	fdd69a592cdc79db2e547fc4e38de6c6	1abdbc4488587cb90ef3c6bca2439f2e	eb1f12670d44aac6525f311242b0b743	4a558a87f0e470b2c2e5acf0ce89e293	e0780d2ecea497b6f5266075fb25c637	4fc32b6db2a991fbc2d40f73280d46fe	463dbb52344686f962791d8100baa9b3	dec709e3fe8c5767428e17f28bca2536	081432aa78080cbd9570800e938e256c	b6e3b1019a3ed8e60d2e7679da6c941f	dc0a4a03916692f64e4d2cdbb730ccb5	fc0d1908757b84c708330c5a14ff81ef	4eee045d602a14ff24aef24d80ec2eb5	cbc55cbf195e7b19c02c82b6d54186a0	2cca703e3ed5036eb94ebdc943276303	780e68c3207fb5395f285849c4d5cbdb	7e236a21f642b27d7067542d6bf82940	7fb06d35dad6ded159a22762fc2f6714	34033f1fb4ac8373a8e71befab4b5774	03a55f00d6a29e96cbd808ae787ef946	d8264276a0301fe25e0c7720d5a5a48c	abd1436b8ba63dba069430e35ced25f9	962ff80507f54dd0db5128daf68432e3	6fc0d2cd5dd2cab386e972ed98a7cad9	4fbbe364adcde3a84f51a161ebfa54b7	d9a60116448884ad1105db1238a790ff	b8092be42940f1736f4cb189395a37b3	f8340a09b133261f735f9ee5b54203fd	229a94331049e6b7e31a256cd519b507	d73b0ebe39d851badeeb48825060a882	721bd2a28b1760a50a18e1d5eb23cab5	7f978e278bea90cabc74b5ed67d7c527	e5f56b9439b4907c9ac117b11241bd35	ada110d0cf8e1a306a122f30a9d43f37	b8269c7eca5b3469badc1630ef66d494	73d3d1fe2ecf8bc0f1ce4658e8e513d1	c149c84492ed06ded028c8943727ed04	b1a471fc6025c9a7d6e6f3e02e1e9dbf	ad8236f27d3de8e78955093e06bfd0e1	efb8602f3d0765aaf09b975799823da9	54534250bb39296a8d25f3f087c7b5ce	fb2a909ba5fe691dced0104adbcee7f9	2816e67245d9de4fb3142543d6c12df5	eca8cbc3584556af45f083c22f4ddbcf	0d7127b8611defe900f04b1e5368afeb	c5cc9630c31d5ceed4b1da3647047616	8b5f56118145d7ffaba3bca4eade7421	7b8cf6b337b262ad563327750cb88a66	2af11ac0dc96c08060710fdd312bd84b	bd48375d73188921307f85e6deb43de7	9d612fab981c04eb061f49913dea2e7f	b8990df5eebe4e7d4252c2dbd0637ec6	2a246a3955dc577b53a4a6bfafa491c7	9bdd9a90cf60df3e35cc27e34b1342ad	e2b973b6005a4ab774bbc53a1c12ce30	0bdf95843ac7e45b65b6f7fbcba23fd7	ddce98370e67a082644dea5330ebe3bd	c6368feb4f770a69c28f525b4a018508	33200a26a374d3b459c7a8c3514242c3	c0cd499808db46ecd33982d417d12da8	ea444017100ddbb731eb487d0e8d6a9a	78e5a195d4a08a7a7121532b97568c63	cd593f901b73bfbb46af548dcc5db78b	d52a0c4e1ecbc4b43aab8524424fbcd3	b53c5b4e7f4f7463b45b69277aa3e615	889bdeba21bcb8afc9a1fffec6a0db59	170af141a8ecab3123ada85698679509	f82827f8e1bfc14dd10a6413184010c8	f20e3c919664e35576b17688eb3b8749	51bb12fcc0ef97451caa5869ba1d8595	640a47dec2d7f768a100ebff64dbf63c	dc3cb2aa66bb7c88622106dc9d2f15e3	ed603440f9d4b3de49eea4e7eb03caf4	b633b8fbe218caba27033fbec68e7040	1b5850e382be1558150b4c73e77706bd	0e20d0626117a4fd96996882f8b4ca7a	d572fe2191121da36618f34fb34e56da	44bc1123998000bce6c5478196339690	cf2477d5b4cd33b42af86e6e94b89ed7	047c3fe0b53609f1bbe562984062420e	f3c177f665b2e7237e58df5360268118	2ce4c83fd737d269de5a6ae285181e0f	4c75bfa5dc3fd770036d1b36e55a95dd	a49e3cd6ddf8346c4de5b5337f78b48f	929c47ddd1630f28439a94db3524d60f	1dc213551801335039ada3c10f2949e9	736e41139f34432d2406af1c05af7e1d	bafbcb3d3bdb4cb7b3375e50ee43033b	cca387258c06cb204b83281debb6aa85	e0bbc34de330cc2c9388c623d1410fe1	f7ffb31e42254c3ec8f168f873be408f	648e8d0fccbcbea6d9a79d7ca11b2f6a	bee865c7aad4f4af5c5a7b9f5b051ed3	0ea914a7a0db493ce92343cec14a1c4a	28ec94c7391c98c4743552f8a7aa3588	43c789141467f598b4e6815bdafd23bd	53b0bc2fa30460cd57c57f0d2e6fea10	a1cbb5da032e8ebcf38684bb3260914c	6500567dc89527d572e6fa3cdb246f9e	d22405b925d5492cdac77464bbd4c224	887a89aab16bdf7a21f99a32ff2dab2e	66a6bc0ca8f5cc543a544e56921f7ac4	f16325e5530aa77435566caafdecb65a	050e77816c9d9300a30e3445895f8033	c35e5ba37d85dcdff6eeabebdf14ec81	8553a0505a16fb2398f6572eea651889	6a687cec41d40d858f25f165e32084cf	6ced708f78dca8c0dd166df25149feb6	f8b5f9873d62f5c19e47db4569793a52	af4000108b30d46d0099c1c6e41ad027	63b2e76138e76e7a31844b7859d2d150	a8f7e1e6e34120048a97706d438d2843	528d52e9d0c0a264583753a67d6da33c	377f24622ec1e5c25174ba1c1339aaa6	77e93bd3a78c538863ad7414b5884dfe	b9781e39f4300fcfc6d995cf5df79388	dc44860e71dd6521db27d26d99ab3ae8	683ebf0159606e58bb3ecfa8d16d9b17	5a58031343ce3007da46e483055dc802	94568fc18aecfb7eac177b04c2c1634a	8b22c4d5effe90b8067a7b1d46d4efd5	6971e5708add00fbb4781db3ad5fd67b	d5e38b30a4254550a71111c6035eca65	6a408bcabbc50a593bd1a312a8bcdcd4	d58c82dd8d4930f30173c495f5721b9a	14ea930993f02438cfeb661177974a14	cb49d9d1556e1d334127cfa72e508340	50eb6824967029baa2c6059b0a0b45fe	c0c4e622559409c014084905574fabf5	a55c5204e8c2845aee4d2a2885f20d40	3d3c172e52c93fea3e5d953a9a4b05e4	a5b0750c9848713817c7ba0c7118bfca	0dab2a85ad798e5275b67da4df268e9c	ff45591e1f7e445c6b67370f7aaf9afe	ded26b2e85f1be43660b985db63d6ee7	f662087a52e77e31dc9e82b6e74ac50f	e73ef3908e2fcbb69b764021683f60d7	bebaf5196b8c43f72b5b3dcf2adc8c8a	aac0a35be5477513e518bd5498490021	18ec57e2bf0c5ac99702b9bab11490be	2cf52fda27c4762a1dd969684981b813	f78aeae1340482c77f848a6029e64d1b	24645e2c6043e65c2bc5cbbb50ba8774	5e991e0b2c5a66225e8e01a3dddbd8c6	374c9e35bc8ec71e4448239e9062d0e3	7d635fd5b6f2f74712bf2f23e3476138	8a6912e453c1e44f0852a09d57834d5e	dfa14e131557ba7faed609001fb41182	cc950e82a489ac26feefd26c69151db0	776724d1769ee00b84ccc9029cff8cc1	a63d2e155ae0bd409b168a266f69c0ad	6858281a8e9de9adb4b33e4e45e6712a	76184380829e918006233528effa46f6	1fc26218c56353459bee5a0e7a073fe7	5ccf6195dc4d92dfdd97d97cf30923e7	998f42970bc46fa4967e719d6e44bb4a	d0159ee1dd8bdcd2ab10ce1c2bf8cb40	efe9c958327af794bab08b8638228a8e	d4880eed94598be63e2248f4ce6d183f	7841606a655d50aad939d6208f7acbda	cedeeb4c19f687a5caf9d0b70bfd5a46	7d22958cbeebc24b86711d51206138ab	0ee0b62562b64595a2abea2ca643f827	2873f6cace80f4bdc21f4b1b7fd6e05d	153e122991b1914f81de807c84435280	fb7bf5dd9e7b4e6a38f0ca274500b327	2cf801636301fb6a0efce11f167d3885	be4789f441249a665f8efef1ef3ab8e2	2d47991fd2ee9a6a21f135369768ac5a	c3642ac54fcad74acf63ccbe3d0cb80e	e4b4609a9416c43caaac438857344bdc	b10204e4b3e3c4190b01dd0a973ec703	f466038cee54d8bd41fc25656e011aeb	12d4ba78c9b8b437c56d245a7c5c5b48	d2d409c4c5d678b36999528d9d964749	a88745ced2afb684e77a60df51add0ee	0ecdac55b8e71511c514118efa24f42f	e2652386e75419ca9e539c6ee1e564e7	7bec76c3ff081842224787020c39187c	d60f5b0e9d8b7216feda265f51c8cbfa	0ec8ea439d42edae68969f34fb2f53eb	09be34ce8f41613b6b544b36614605c1	7ef362481bd43feb41c54393d30c71d1	8549011012b948b2e694a3bba518ec7b	14feb715ee28595606887cb130d0d0d8	8a0e9ff63492cc6d89994c745e264f81	8d679244211edf3da336c59a43150208	9dbe32da84b18fdd20094e4e4daece0d	9ab114a23968e85b044ac656e51775db	e3064dc22ea1c1084cae7e065ec8305c	2c8edcd5c8b5c5e2ef5df1d91a64a051	5407f0c542a74dcc9e88f887b5b1d044	791e692b052ee48d961060cddd278098	95c3a6c0d9e4fcb522f3e8c48c0de56b	66846370592e84fc8c4835eff68a1f19	90f9dadc7cf74ab71752d0553f636d5a	d7af1b855085e4c3e42d4eebf2ef9854	171f846bdbc593324339fd424856565c	2045d977e83975fcc637f6211f95c1fc	6a13bbcde5c4201e9e726b4a0e701a2a	ca44eaeb435b6e240cbbcb8b6d09604f	75667b1ff75b352ed7510214e3250e50	12dfd066380cb7292ad21010fbd15d8e	94f6a7785bc21c4c4621af39d3fa8134	c96d6db4ae72213760c1f2510fef7774	b68671bc9299000ecf00ec61d58754d3	a2d3b09caa3d02238365abc4bc093fa9	91222676c59bc9bbef29098237c224f6	9f4276f9184474e16563b04356c85048	df2a5a781956cd8aceac86b0e52f7373	5c21c4f081baf2a3c86cc44b8211ad86	3d5e7f645b0f0ba580d3b664be0aa5fe	bd2ebc70501f7d867c204f94c4e483da	7f58c462c2e173ebeed3ce831719ff15	ec5d5abcb32863f072a92ee29b62c768	93242c9bd125296f580cec1290db2745	9a99208db5122f1db6f7b5edffdf731f	4dabc664c809586e4f85a02e54cdd350	32f11c6e5a377f0f6ec6243a021995cf	126e3011b9d97248425e790e7aff92f8	dbfea20abfefdc83d5565791873f5d00	aababc9124d49b2d35138a5a6649b6fe	c40c3f89e2e5c0d3634f893401ebba61	ff67d121ee48abbf143f1ff79c3a3c0d	b87fec15d76be0ecadc7ea23922c7ff5	ad574a0549476e3fe09be14e6cbee475	dc24aac4ce0f4a42b52a2f6b1754451a	6ef9263391c231ed5e6330011c92ab7c	3893d29d114c3f41fca7bc5582fcf44e	040ebee23cfb20201bd06fa36af9d79f	8eb7e6a14fa1ac61a87c78ad897ef347	da0d78da72a7920586bb34854d0fc09f	0cb66bcf5fe6965e7d3dcd535cee03f2	137203e16c007208aca156c0712ba3e0	e88c8d86ee9e8c157fc2313dfb7419ea	0e62f1feede726a8f2420236dad2106f	b4406de2432b3ef1d36ad541a9fb64c1	d5581bb572e6165f5ff7d2736b7c604f	042d3f8de30b417c7a75e67fbe406758	fa018b35d8bbb0038946fe109edb7d36	aacdb5271ea5c060c6a4dfd1d7271b06	8d278be881c77f270f9250ee0f55ff8a	a25ffb1b91510136ced2165058eb984e	6f988e3b27f76b375ac7a6a3765f43a8	8ed314126fe22cbf3f45f64e859ff87e	d3a11b17e2b529a8702e74f2a231f9ac	c64c55b458b845ff8be0debff401d95c	da89bd0990ad2868dd732fe25dd5f0dd	4abd5b28b563d58bf89feffa84181fb7	f93c6f730293c98cd8ae11e44d139e23	24a92c4b4948ab28b1643db7c53e7293	30eafd3cd206c4b02756825fd5bae92d	49cb9e30e5410dba5f7ecc72e43e8c2b	c22a6985f339f9b6163b593d90994437	7f7f7bc866bfb612a2384be3267ecd24	7244aa9f2e49af16bd20898d65a72465	8dfa93f9d530148c8d2586ff83faee20	6ed022a3e67b6844016c0e3a87459ee8	df3b0b6d184909a507be2c2edacc0d1c	96e11ffe59bef244ab9b74153292594e	6bb10a1adf54f27f4ee15d1768533bb9	36a469c5b05a30cff93c72445ad3e6f7	f961a86eba7aca18bfec60c94c6b3867	e792e025b2ad4f1ecd4c25132b0c3385	65135334108398c1dbfa9c8d96b7e034	d9e50658355b73dfbde4de340403e4a9	be5a3a84f22d1398682367a703c7e2b1	4d66ee483deffc2e46ce3c5a29abf062	b28ff1eb212767abd77eeb39244560c0	3ae7dd6ebee653c68d2caf9caf7ae68e	dc4e94b9b7a0d30a7452e049779134cd	c7fa721064a4a0b731e47776fbb41e7f	971ac1df3ea061d94b57adefb90fac95	535f74c61372c1c211e02680f7cfd846	a348d511434ee373eaa6e7fd5098e161	2d21c7aa75f166d1817f6fea83caf6d6	8f43805349b8746d0e7e0e68eefb98bf	62f392b3cb4a2948333ed12698bf1ef8	b4bf8fcc903f0f529f05867103816175	f736bb568f9479e68e4bd1a8c0f96c48	26a8fb9fe39d5987a472b612a0dec1f7	dad3cdb1ac51af73f04da62c7de0183b	f83453d75d1a8594f08df2e48997a073	1789ecba0ecb5bbd8be6721ce57291b3	7fa4c0325374878293074708d0cb19af	73abf80dd20905ae175a0ce5439cb923	24641df89f15834d55c38378141dee1e	fe2061726f708d0d438661cbd9128cc0	1e2b059934a5a274b03137404ba0288c	7f6a0f7bfbfd34d68199261bd1719f8e	a3754404f209ac7fed832bd5a474f89b	0e5adc2383dcce14d37bc226b6a4c031	e78b852ec1d90a1d3199351848df4788	54361d9cab9f4d76f491be0a216a417c	ff2f78aac11697c66171d9c28fe69993	78e7c69ab4ae11cafc340125a47c29c7	9750128196ccf2ce980347db604e65f6	89e1c3d03ad3d49d4c62b511208550ed	7382168e51af98ce1ffb96053699ea73	1f80ac62e3629503006af615e3674ba5	bbf3a92017685a5be9289c4e47c75e4c	e3612148bb269cfd659ddd04f8924819	2890158ae5ba7380f7b214abd5452671	ab1cd3d23a2048b9909a9db53ddcbf64	5b445997a072e43d7a1a46263945e8c1	e4f817399d59e1944ce3901e1f4af1b2	d66ddf2ec7a1debc9af0d961c378e874	957d0d088b7839bd7237a6a4df1a23af	457eb4251b163c4e15287e782d1b6b4c	cb69a6264f83e24b655c5e5a5bafe986	67681168e933b313dc27c3211f6e75d4	eaf22fd636c980cfb8be8219def0d6da	42f0116da66861d7c30aa39024537269	ed1412425c7c2287248eb5e25ba2cda2	e1875bb9e543f56908608d1cbc58d5a9	a8060846c26ec8ea3f9c22969ede199c	490b189b373eebb2d1be57b435215391	7c07e3bede04f20691bb3ca6d369b5c7	5a3488bd4f56e0d888bb6e724d4b81b0	1ec9cb3bfe6e3c854758209469e17273	b40e850aa6ede24a981bdc89a3f1ca72	600eac774d680b730061d770506d10dd	f062cd1262e65cc0951128dabf8729d9	c0c312170f9b145f3977444705c0d326	5ebbca7116f3ed6315250598b213c605	7f0bbb7f92eec736bdd0d949dca74deb	3aae10f982908a7e0a457b4dea5dde98	1e17ca77fd31f27a32608cc77d0a4f5d	92f5ab3c3d55264ff3875b0b4d984cdb	645d1ad7af5286323a652a2f5d9be637	7321ae22a905e858cb6f89d5a53cc53b	76fbef06c0c81c2e297c037438087b4b	0eca67ad81e0b06ed5f92d0832b859a6	3671ca3694b8e295272229092bb72e66	d274de191e30c13e1215082d6a97804c	4bcdb88243e5ea9d568f2ddd9bf6886b	3026f7942b8da1af7e19229379a60ecb	c00c33564d9d83fb10bc4dd4ebe0d880	73b7563f30dc3ad68a861e25ce589c0a	4caf855972a2f2edefc5138c4f8d0ecc	b6773e9ee60dbfd01d9512fbe9271b31	bff12239c05b1e69d7efc15a359b9216	0ddb633787a20efd2847e97e390ec9f1	49632b2cc2d3c99090d0b81408733207	f17923ef67b34e63316fc23d5e4ed0e4	d9ceab2ccac146913d6ad6257e68c7bb	b0ae0cee9f3c23396efb2e53ed7c6b00	7f97d3c159b1fc6897dc3281b3539dd9	72c56d467794b5cc2797b45192904b34	e9a0665339f0d06028e22f02a00c78b5	ca4594f2698539cf6e30aec87dd28b40	7fae0a4914d95fd2426aa8a2ea9ef487	7b8d37e3c06ae099a4f484105b0a1ca7	523afb09f901e6943b38189b3f8c895d	ffc4c5e4efd3429ea1d3331cd10e963a	763207b2d8ff61f4b95bde9b79aca6da	2d0c020269e629c81cf1576ea7ad70f5	99f521f4080e64857717f644ae7f4040	cdc4d82d3384d5cd05be05e582e66311	9b3bffc03fa784a422025204c7a632b9	b077d83d9c5454c459090b5f729ffac2	f5ed3520d413ba722e8d37b65bfd94eb	338ead5e3972d54baccd7aad70ac315b	c7a7e2ed25be432dac10cffb8fd1c716	368f5942203093b28eb0b18cd917ee23	0e050cc6f45ed8ac6150e17bcd7be03c	30248d5f67fbffb764be5be30bf8dabe	0c3fe79ae191e251788cdfc7515ef33b	1a902f04710149ed9498c3e99a5afd63	e520af5734dd878602ce453cc4b830ac	b7a0a67b358665d4a70da901d1f1a946	76d38e404545e39101a79dac8057117e	57a2e66edda8cc7b4bc16d7d2663589c	05ff3c3f6d24ca51eb57ad246fe068df	803dbb3910d3e46176c04a62d7f40f3d	ece4589880c25b4eab07b7890ccf05ec	e0e4543de0893929b085f625a90189ce	3cdbbf481f5afe6f5e70c6f56c54aa27	168d50d5afee103a1471cfaea4d9da46	cc1d5fe847a3ad045c66aab4aee5b9be	04a9278c8747279936a81ae1c9731161	7692bff310c168e9b4a2ac62d2d21d09	a9b9f4aa4e0e18ae6224d236840d80a6	1e82b3c93da851d5c317aa2d21bfbd94	9d6deda970693e86dcb14c979881d952	f56e793a15c658d2c2186117ae6a7e57	895ac9680263a6acf22923ca15696e93	31b43125ff61d8a8bc7a4d2d1739e7c2	98203a224949b146a86cfbe3ade315a3	9bcdfc8204acdd298aba85b062603595	38f1f6020ae4bf75505ffe11216ef50b	4715b748be150eb010f576a65f66d6c7	a5fc1230fbeaa32bdf1f16a2aeeb13c4	f5581563d528928b690c2aa77435f6b3	6d3572279e89c42d614ea0f4bc42906e	69c3107d7f3c942fa37f5285c7005331	434f4040c775d308e52b8834291dde0a	c807acca325c111a26de6a39390862e4	c8166e17d692ac271789ebb9a84c457c	1e56153fd9628de9863c3a45fc1cc5f3	b64073ee4f00a419d7802100d85d6db4	d2162eb34249a023fa45c702716d6b0f	00b04b6ab22b1d249986064e7dbdf3ac	568344f37c797903370efebc394b3370	aad6b5bdf84d3d010104631810ebfc83	55822d312683e6d1c59524f75006192a	72670e48c99e3574fd39ac45c90a5d33	a82940243143df3ff2fe9123e50365c9	0e26057612af75d476eae3ea70d591ea	1cc9dd87511362c1f65515b9eb67d4ed	94da9119a085ee48bad68fbd59d5ce3f	aa2b52f2410c3a7aac85315b3508533a	2ae925aa0c68dd9195e74b1537d78444	1162aa46a1f0969f9384876b8c1d6e90	213739137b0cbc2209ce1b250b361fc1	2c6be69780643131ad4c916823e3c494	dca5a77b3b26835d6e72de8ef5fac220	ce5c5b1190c2476320efd1fa5f526460	fa8a96529a85c4584c47b5ee022e92f6	7dfc703f2ca4aa64e9114eadaa3b381e	028a089d7937978261f2c0c7ffe586dd	db76f1047a2b75868ddf0f7e02ccb58b	361080f2058033bb0445dd632d8f17ce	042953b8990e1f39e7208c639708cf6a	bd771c3f1d0162c2c0100cd15070c6ea	e2a5e3151699651d010ed7497072f9dd	35943809d880098304eb866c4f2e0c46	f24ef0dfe43f30fefe196844994ca801	55221c27739a619ec307f19252473eab	a7add1a5b6a329247f7707c699f8c89c	458ec411e5ec181aefb767ec259cdd50	eeb032a175e8fc575c0fe47a1577666e	7744a8ed3f2b39a1b743e485935f6e65	6dd8b084a6bee91ae00b171e32195276	9a7582639aeb95bc1525d5af17ac793c	3ba125e50e88248fe9f3a4acd5fa7d98	68c0a4ff80b3f284017d1da932f0444b	b9ebfaf47ec73239ba52744fd38b6eca	eaf3d4d22b84f9c99ac91e2c3cf414f0	8b48519c6047e90ba836f4f64197b04b	e714a81f9a4ae4544ebdc0cbe759f08b	7e8730f954ff3dc4a8d82d607dedebf7	7a1d7b1db622c9b681aa003001048688	151be910e2f83e947983bbdde9e55578	f22b0fa6d60dbf86833a376eb85951d4	0c40a132f69b701c82c7069b4967d0c4	14009048cf55e2621b59ad746bcb8397	77827a9651c9c3fb670fa408d35ab97d	4d08c6aa50ed9c65490f4cf17d37a95c	62ce3ce7d80a21cb07b3db417da2cc27	e65ae2833b7bbf89505319db8058d264	be698440d8b74b5ef5e0e7c6deb69b27	793e9d425b892c57b20666216661f71a	fc2042ee48f31764d9fbb839b71d3520	b18bc23b90169a5b3699734ac3df430c	aa0a3dbbe5987e68138e4b4d577f965e	e1c5f9a97d9a32075daf9c26c071be34	b1961d2ec811c384c3baed98127c23da	6219a6d40445cafc12a7c8c62a5c9e62	e76fac2b413fc74edfb38003c543b809	5ffb7a9a8d4f34fef1bcdea1bb228bdc	a9c453d92213a84aa908f2adc58793b0	fcd256b87f1e8d151209bdbaba0a9a9d	9f3bfbb37a3982c1455d048f970bb40e	d65645a318b46ef113ebcb8032439959	5f86879f05e9dc7a76e31108d2f5d79f	5e61a547eda6761a644aad6c3a4d0056	26a1ddf67358fbee333f2435f38648d8	cc084f746e64334ad5487f8914a7b143	6a22e34f927f457cadb2d26452bfdf57	b5c5886ff266ea4b0929cabe7b6e8329	f45d94b086ac1cdde8c6d8840e9f44b8	0b9b49bb45acac8aa625903652c251a3	eb14d61b0a1b20f52bed560fce0993e4	a4dc6b001683e7d541ba5f9828aa77f2	6532546e67874a22e13aa444385522b4	132d0bde56db50ce77add86f013e4cf5	0fbd151d4135c62cfb1480672f2854e5	930399e67aee04d5d4371694af9c5eec	e849ade620fe8ee7d8a34cd08431d50f	570b06cdfcc4d87ce7f3dcf6f113c5b5	81a5bf5ba087ed0badeb827e660a3ef3	7c280e81fd395a474fdc38ca15b75222	15ad768dcbed591ede5271d32e1c493e	305eea5a84ee2db651fa19f2d67b3129	8885a3069514c1bf69aa948c690b730c	8bc54d575f88d09b2ba16b7f571812ae	8b6097c2443e7883990e3872255b6102	0098479bb04503c853ffc492d9023b24	39183d7b959435dfb732ddeab840b00e	c320547be33522907290d3651f3ea022	9639a7fa231935eb1a1e17581caccae6	b98d052486bf8be9e78940e7fbd9bce1	8f418b38e0ad4ae0686197de526fe4fc	cf15a1da59a348bf35a397254fbf2819	b192cae6c5e9b19cad13f56597864af5	8efa9c9094af597883d78f3195b575f2	addb71d30e65f2ca885185c4f63a52b5	5bbb331dea3de2a82c6b6c3a31338940	a6553ed2b85c17480b753e24daec0162	859d63ced6550bf4ada1b43364a2e6d9	525470303e5c50fe65b0a2bfa81decbe	d9d80a01f8d8dde05338fbd72fe8f211	88ed727bc8938211c85e34c00abb53ea	1d35dd5554e4de0a0cd610680af0451a	e78573854a781b04ea3490997465c56e	5308997d638fbfecde717c035c11bbe1	f3630d7ce5d2a73acef3630717d578c2	a488f83b5388f0d0ac50f1ec197124fd	8989fe5691519951631c2c12aba45aab	3f1b8df25ac45dc826a01d6943e6c553	90ab8ce201c21441ebb59b8fca92e5f3	37f7dd2c7ba2890dbad891904d358b38	f3ad1fff0c221d810083480ba0e18edc	d5773af13a50a37e980a509e23f98dea	05fb91a576477fe9c5c3bdb02d6586c4	ad2732f0e4c33cba0bd72cc015b25f0e	566cfd34e45144998f01426ee1229f79	e8366278595aaeb11ce60dd4d9d81de6	8d6c5d52d62441d4b749ec141b51ef88	d267e6541fddb4b36f5346cbecaac48a	b98c0f357adfa7bb57bb769bcc5fe322	aa1e9e9fc05055888f319374af9db7a1	ca13107cce28a4a4d9b0a9db94d974c8	7b08fbd7e241fb0f43feed33c477ef6f	b7ae6a580481b5420d34a4d823a0bf1c	d097695945981ba791a90cca319ddbd7	181b8217a1ab398d7326c29b40a17dc3	6a9e6cd156ec3e7ca51f4912bfe49614	d0099ee91dbd9830ee9ca81d0ee85747	dd34c20ca4d21db64cbc2b5eefb7022c	90e1c936e7edde356427553bc3e1f996	e7da441a22df372da317ba29a23b241b	06b530349b732210b2c8073a94fb65e4	14830871b9b99fced46c7bec9940f1c7	981ec118fc6e91ac15d6e638941c9f0c	0a9b6903482e22ee90a3e992dd22d183	2e4372e197e4e83bb9fdabe6dfcb7166	e48a0df69c19d24beefcab903e08dd0f	04456df6334d5e14e85824448a0c6143	9451af41373db7761e8b97a7cb638319	03f6bced1f9ae034ab88b761f621ebdb	b79bccf7ba952fad998a6a77c58c4ec2	6c310ab85bb0a16cabcbd78e66152de5	04b60bf3ab2b65dcb85e414efc74ab8e	f3807d2d80fbe41403504a7ef0a0e5e5	91a01d3fd88f04af24d8779187be0017	89ce7ea6af25a0a9afca6ad2d436294c	3f363b12b477b9a49202636ee71e21dd	14be9a9a3e49ab2231042f6b35e63033	4994780fa20f80ce4db010a633775e3a	cf48d5728b1dabf3af51780a45c81683	69fee832c87d2aa5fd5fd690bed4027f	bbcc19bbf7b9c77051c3200f8156ed73	9e1dee16020d89d4d7957017fca33031	9a5c8b786468397af120bde6b062dcc3	9174c4f525b3450c164f7c4fd2f2cb4a	d80c8f5e393ec9023b6af43edbbfaf31	6c47c69655927a7a02f47a397aa341c5	4cb58cf596a98f03b9ec430fc31adbdb	38515ff57f2c567e2da7d4e338a944a6	00cc07792955962e072df299683e60b1	d1235f3cbf3eb85d45e394f11a9e90c0	11254c271e31bf74a3b7ccd21e6fff6d	894e0915ab70cd885f89871595707ff0	e6a51c08af09f75e64b91a4f965253f1	e19269e788e4aff16db1225607ebf64f	8fc300240ccd2ad81fdf6e32f0e10c2b	57b0d157bcbbd55619260b1cb1f9b64d	68452ffcb9362098c8917d940526b551	ca808386c09afc2c059b11a5fdf04af2	c845cb5c4ffb1bb076da51fb6e2dbaca	aeb4d77062c99ca51fb3755fbefc0102	fa3a5d16965952f846cd3fa5acfff061	bffbcb58184abaea7e1080b5d41454a3	a2a01acb0a45b491556838cceeae5f1f	65dfa12d95100cd914a50aa14ab0c74e	84a2ae7f528ebee8c9f810480f465643	59e5a05f7e45e5518c4ae40d05a8f19c	86293087d235dcb4543249ab8f04047f	1a1253b9d7b8636188b95c5d26a33387	ea79409cea6dd88b831e75c9364ddf59	57055a9fb4c50dbb5303ea00300742f1	1ea5bc09a18355a097ea01fdc92a70ed	82b1125503380c29941c63bbe7482559	8905e4a0bb48bd3425033e7f8577208f	17256177184c1513e0b772cc14d293bd	8fea6fb414f3973c60bb3d9c9b396391	701a7ad1a0da29ae48757fa5d3b7bb88	f962c85fbad0a54e1495972bf6d29bcd	6049f5d189009bc3a8564a1967648334	a8791c1500d6be9892cc666cffdc33ca	0f4d68ce0af4dbd4cff9cb26e3399a68	ad759d9fbfce393e4857716f753d9bef	a39e3bfa127973906150cfdb1a4e823a	5ffeec842fe4b1a77e5bf66de21e5dd7	15d18b72419acf6c6874a7b1fb3e4ee9	3842ef865f50981b8da239114371a3a3	56abbf3ce0e9ec31b752fb5562525d11	612a9c789844efc9c886937ddeddc091	918f957b1d731ae8efca91926913911d	fc8f6648df84a41c0c960b733dcdb36e	6e865c6295f91d29b8c3e165c3820202	f452db3ecfb6d27d556efd125e87a10b	f1c64c5e7cf5d08f7c8a91e86b6ffac9	f082781136389902c62308478fd33792	987277aa2ef917ca2fed44593df5fc87	b104990a8558a74277bed52cf1d195da	0e80437adf5a83fd24aa8ef55ee39a7d	7a36e61e494cd3a3d01a7d28fa7117f2	a5176c523092dbb98ed9cc32c53432ab	2d472d96718b8082143b440d80693cd1	252e3b861ca75226fd176735bc3d2b69	8d9ed397a7b8ee12f93eafdb7261e789	06d567fe2ece3d9a10dc5fcd4d8589e4	e6fda39cf1a94fef25debe3e7f7ac8dc	455ba50f712d2d0f5087379780205f57	66a698a077c40c4e063e7a81ebdbb2ab	54329ebd5476b9ffab6d921b7dd98c41	91fda2542df536ee4f4dc9c50f4ff89b	28d3fa07bbc1c09045c923e25b52cfb0	4052dfe456c6c24559525e98eb1fb7e3	09e63693f38679f02c0fa9f68672da2c	ca9b619e409b1724291a4ac74f9eabf8	eb7fe965ebf979c2639dd5d768987ac7	c0fd153342648300d9ae2579255888ef	fc22016a95db183bdbc46c040d1c7f9c	afb84c18cd2b4c2701a79a67459f7148	37ff89e04f4a702eafab9eea7e2fd7e1	2f31567bfa847c15cbf1a3cba26d346a	0be7a3445dad759b2ebccc3d92ceac46	775e742fdd28984cd9dd9d7ddba7171b	f5b67f5950dbfcbf1aecad890e3d943d	8f0023685fa38e73fa418bb5ce8d84c3	d35b1571883747f0a7dbf9b12b45981d	f6bd2f48496fd8f81b695bd69bec3cb7	5d8217b0fdac90ed3c7a79cd3f8b22e3	e41e962e3e43747b73b7555156409898	ac26e3f2d38fbd07d68b9a5845a17170	5feb2cfea3346f0d30638fc828642688	3369850e3ab446b89af82e263d6eccd9	1d9aed691a0607647f6f54200eb677f9	fdfdf08b72e4aa76fe05b9234ced0dbb	a4dc27ea45477f4d94b7a134a4413aea	27776758ac8fb317addb465201d6114f	2abe5f77554ce90269c55d20ce32f089	a3aac3638ef28bac9b5ce26e08fd4585	798a70c47c3f402c26c4bcd81aecc57a	6d6440c9e63bb4ef4afc6b492d8331d1	bafb273b3be7f3e3ae96ef4890187dad	e32b4e70647fc883f76226e5174d3c94	daa6423b9aae94eb523c0de529e9d10f	da58d2bff8264cfdfe0fb4a0a5192c6e	fa01c79de11a073af63f693106e1fa2f	c1b02a6fd8f373e45ed9aac37e798ad5	e2ba9cd8af62639ca29a4c9f60f484fd	acb74e72091cae2aaeb000ddff4051d3	ded6ea0c5fe356c1d2c9b4e5f276fe8d	18d277635ea7f90b0f41feeb74792ba1	882c0dfba36584dd3d52548eaf073c51	b2cf630d16e9ddfff83403c15de87236	c90e5132ff34a41ac943ed69c482b2b0	334ca557375da13a22337139fde30c41	8230755aa9d2f7cb5cb4b3943a5fb8c7	7cc92b392add18e76e1934c71f3371e4	1c672590a0d2b4b0373cc99a263840c0	a8e51c05ba2f48516cca2fe55933d782	29edafffb7c88865ff209f4e0dfd622b	990eaa1d1994966afcaf85172672f59c	6817b21002edbd2480042f03dfb6c517	84a0c8d3e2070e961d779d3acc6376fd	b78c276a8edb85710e6d1ac4584b3d84	5c68b8908e4dbbc1b106f50084e1f64a	8293f4525364a1c04cfaa4bfc0633dcf	68d58bca0cf653399b335f9b566429ba	6e36d0cd9740e8ce437d5d8f615abf2a	7aa4c118a6a3a8747b5881c23ee27f44	5ba570f4eb8bd01e7f620837413b7cce	bb440ad6c524108aa776a225fb3a9dcf	136ca9b97798351efb59288e82d8354d	ee8e8f1cab2602dcf7ba75c064dc19ef	fa2b550c0c709828cdf98c4b0592ea90	2733253600815617dc8706861aff0bd4	f10b12befc8b62351acf53047f2505f6	4f8ea54a0d6a5eb53ee981bc31f2d559	41b92aeb4721f1989a0bef596b34a533	82a51a66ed8f8d69cece38f58273541d	c4f3601eef4b71ad7e2f58f86111be32	3f5c0459fcbeae0b8d063fc1d34ac208	1e153c6a78900aab937079ce5ef838f9	01c7625e7ea9641f2f62c536396f6169	bccdc54d8eb05d8b8bccd225010c7638	e095540dfece425ab90206cf2666fd9a	335cf7540410a514e470250bc85dfe3f	bdcbf1e9fc1f3c17023d0a4a296d642f	f4b3d3578ace6516d64adc2b76b3ccca	11a99c6654c888cf981d47b1e9a13a43	b2930e1dc295f43541562d6dd4d44e81	535c97d4e316154a8a756958677bd50e	d0cc2814bdaa0c36aaaa639790020d60	01c1b74deb70e6e09f3b096fd4cb1095	812ec56495363b80b7a1504303794c48	09394e22e522da245f7a214de2f890f1	b7059543009426b2257f995f01260bff	84d7e5c282742e35c2360483b513e19f	29d8ccecf301fe263e8838047ce194bf	bc6d20ed66d83ae60ce437ea6544aae8	4926a870df469c166448ea0f68ff467e	4264afc46480544aaa1f789ad19e09be	438abf1e7c335acc996d263bdb75f8ac	a9b9cf64239f2b49b36aba0054034258	61ffbb32785cbc99c065a33e40336818	2df0c14577c13374f9cc08ea0adb34e1	903b732c4321cbaae461a738fe53fb17	99ceeddae08822f2ca0d24861f74a953	f88cf3d3a72f69d8f21062a598076fb4	d3341ce9d42337633419069de2b1caab	06252b0222589da093900f55b6e6a3c5	9949b4400839152fe5f75b5bc35d90aa	ba55478545c21b7aa2c920b9b5112fa8	38a438c0ac980ee192378b94dd688973	f365d7b6b1e44008f15394b364fd4567	59f1153b6f08edaa7edb5bbe903eeb42	e433e5e3066b8ee744dbe77ec09d3f57	733e0140c0fd62050f38882b7b642260	618946363314875128874c22a99ce76b	36f60cbfb1f96aa624819a9f3107be31	917f9e0d1978f553c0729f8395c2358f	367709e119573203c3f5fbb222c09ace	62ffff2ec5086a0bf99772591e2a0bf2	cdb8480b9a1476b9ee4e1c001736975a	660e61e8ac6a6987b3bd9dfb03a36c19	11843463285e0495632b1d73549b9db9	a4b052b0d2ec61569bfc79e46c477cf4	1389302dd004610258ee63ad8be1482c	16c45962d2afee3492073c5d85ae5ad3	d7a558dd123aa3a9419a294e432a7970	832ccb367d0785dc8d1f9a2c75160d59	35aadd30ee9d0eb6978b890cbe2dc733	e8df2ea0b6d0d7988bff4826df9f2fbc	49593bfd56ce3e060af49431ce863c59	b40b39c7b2e21f30d667f9e86a87fa5b	a59a3cbfad2be65e7c2bbe22fb834517	d183f655abfe72352071500e2fb04957	374c5b2e18f5b17b940837aa24372d4f	cc71670af0475bd229a7fe836d8ed059	b191857a1011213ba2c15df643df46b3	131d14e2b9936df4a1881f193a68b7e6	de86e1c98505aae3d29145710e1f9a59	07f69e980a74a3597e4fef20462623b4	67ae9dff32f9d32c8ce1761277084c52	3c20ce58255378c5289cb54b73b71a67	93b3ab8c46fac6df79d7bec8aaef7ef6	52aefbfd67668fca136cf0b60f1396ee	a6e4767dac6c1912b8ca1007f281cf91	f510ad5dc895b93e13333b07c0988d2a	616712bd46b50a38359855560f1fb748	1099baeea6ed291cebfdd3b909a0fb9b	b9cbb6f366bc6cfb0cba45f185a4201b	c8ac39b9a4eabd9fc2c8a0420ae9dd98	e83cbd94e41f4cba8d3b33bdf747816b	bdc1edf81e57a386eaeeabf885333c86	aa925123cda13b5d6fe6761204dc9f90	99014711f5d1b52a1178cbfc6865860c	1c196ec6d87c018c2d5378dadb0d8860	f1ee43df183121c08949ff984c528217	4a7977d7ca92b5dc1a19e0fad6dffa75	63690bc6cee0f56eac66b73c7a28a24f	96b63972e668cf5db2221855c1867517	30763b000437052e95c5154ed3e20b4a	d7237d386cc65d193131dbb032418f74	9ee1c39055e93bce1766b00d5c7669ea	3bba85c19de069321911deb780b7787a	01a3b65999700a742e2e0cdb0e8a6b47	30bb60f6a1ae08e8ff2b896e49f46fe3	8cc0cb1d08883f00db64a594a4bde667	6848843e079c67f554c0d9a974191055	afa37f6034e602b6d2e7604f4445dbc4	cdf18b6383a5556232efbe42954a4921	fb4f5cf2f090e040d6e3745213e05234	28bf309c1e9c187c3d735c19be6b56d1	35e16c32664ffa8698682468ff2c7dd2	57cbc721762960fc78ffad67b2f0d154	51f1dc1f7ac9e06bb5a15d33a4d4dd94	9de393029e0466f7108a48075d685295	78d777cdd1a9b9a0bb6a9a3cf1b2e115	c1cc5f857e69db418fcbec668b3494c5	128900de3a151d3bd039fc088143e218	44fe482a125a5fd964d29f9c78ee3fc8	61a36d0792b3a0a9928e8b92a5794644	c1358a30f69afbac0f8af7c13b0c543b	091b390be88c9d19b43b9de315ae5277	dc39772c07b2163d7e9c7cb51ecd07c6	2ff4390b28b5643ac2add07705be0e5c	26c440d7226e55e891d0122db545b3a6	c32c17154e450679214bfbf411909dd6	fb2aac63f340a477cb20a01d5ed7cfdb	c844e9e6d0485f8f4994334c6ca83925	a307504918e60e19c481673c5af5cb2f	9bb4899ccd937b9dc5d6a0643db07ffd	379e9964fab95b0caf062cc16f85e14e	1b3bc5949ba9598e6f74b285e6f3c902	1e31f353985901ab18cdb83b0ac2636d	6286250cf334630398dc61b7b412bffc	25677e4bb2d91b8734427954e1624170	73be8c3e9d320dcdd26557146cc36bbd	9a8caf182b28311fb46e681a40f4d850	a25fda91ce986be056ce83b59484b3dd	ae22c77f0abde110d9c97906757f981f	4db91a7e3a86803d4143abb8b533885d	51f2b0208e1b3b7b40966ea15f026006	5aaefab643e5c95805e4b0fe620b0a83	08ddf0f638b57dfe79d7c20775c89ab2	34d1053233c65c82c1aba56a3bc3040a	8b84c40b21dc36a3faf8c591d779f2b8	ae3ed5b73e3d9c98f7281f08e5282965	a19887ae0dd1e51d94a57ac37b631868	8ad21056ed8baf16a1dab239c8abeb7b	7f5a302f0192b653c9f1b146d5fbeecd	e9004b3c25fd591a88df2f4b04a4abab	f9c050b5df0d99daa61688d5413a10a5	2f6bf4314788ee4bbe7803d87a87123c	7d567522ab485213ac4996b6194237ee	11bbd5acba60a7d4290f345b1ae55fba	c167e5f253b1f73618775a1b0d72b001	d9f5cfa4eaa3d94e6e66b7f05ced5a15	70f94d4db96d16e35717861c66a2d28a	c31a48ba9aaac4bfcff470d3f8d9291e	c5e4bb1547d9df68253c7ece4f9ed8c7	f121286fe63e6293c5f6e80986e7ac81	0d22f1663b21ac0a5e0ade2c74f82f8a	e07ccf9625318c9797b6bc3255b20944	b8a2b8c2b4876425333b01de85522b4d	7b2aeb575db7b901975d38602c66ddbc	84b2a5a277a5c30cad3b47a4a07f2305	67cc1bb9f873de0df677be6eb1a5035a	29336d1aff2b352997780a7fbc53f1b8	c62eab1885cac1a50f47211586a01422	1cd0570c206e4f2b345add81c5b079df	d913d5e02821ac49a0f1ba560b69a5aa	96b9c110f50b6cb2c77c28862b0f6bfe	90a77856b55864435d39f58238dc29e4	a70e2eac902b22265f65aca69436f110	d33c0ffc22dcadf979c7234159646146	5515c9151ad46515dbdc2b5f2a9ec808	89db046795082008752e0b4324c3043a	a73669163f5e764f250d4a3f76996d74	94ffe221987d325ad9ce7ebf16d14bbd	edd30ea46700d97d9c5eb0e8775b8ab7	cb42e48f529d7b33eef3531212a5eeb3	2ddb540de01ce778dab03fc097566741	c3abebf02157331fec9c6f707d408dd2	3835c68f446b37282500e9ccb1ef259d	ce4141e1961b7002e62deb31dd541cc6	f0526c2b01fdabbddc327b77487294df	8c7de62eabe8db92e1d163640d4d70d1	6270d3d1e7262c6595b495d471560060	e05e7db0009a370fbbaf3e8eb4292ee8	5eff0768e6943ac7b9a2f363db2e8f4b	c578b89592cac8c7527ec8188ae64742	c7668ba0c3f03b62df238354fa069387	ec69936c17f37d20d7eba29c621126dd	7f086b957c209294a4605f4c38a92fdc	3487e3ab853eb3bcb5480a67884ea820	00a54345e7e2c5d9fdf20d4bc520aba5	ede5325ef0e955dba7d5b77f6fa46cc3	49bc8765562c20cc3e6d303c96493416	a902ff371f2f8acc01490f2e9711e80c	6ab2faf47e075545c1577885508df3ad	664777c5c1af229e8872d5925a378af8	0973db3735609881d8600e4cd346aba4	e7f1ba2919cb364a2f5516fc1472f058	86b206576ae5738edc6943004c87b65b	bd878fa0964f525f788b4eb7290e83f4	d0bcb2b00c3ce7ce1eb9839bca52dde8	73ac3eea203119b87e5e8baf552cf1d6	5a708ffcb9e0c7a4732afdcac5d28e2c	77df6570b56f3cb32822b78f326fee75	2164c70ffbbec681e895830479426af9	f9a22a709ddc19c2a37c44254a4bc08f	6e45c10016c54125e66dc81cba740404	826ade1a487eee1125ba087abb45a35c	e2b103c295399d726edaa27a4a3b79ac	f89b62d47d7629faad5df5b90e3584d8	4c29cb1657288e74dd29bc3155662ade	595dfd5eb1ce2e3440587b200c149ca4	6230383688e752072289e3132eaf2918	1373a6c01b8828d518a1bedad23ba07c	b753f12f9355e2e87f9e88e7a4b4cf9b	b7ebc75090c26257e9e2ebe46e1df95e	eaf6dc604e283120c00da01d8da910bd	f7a9db48603fc45325a2fd0fe00c0674	a42f87d0934811835535661af2e843d7	7a4362a1e2d71eb8f9dc5c6ffc1d268d	d96b9eaac0104ba7eaa387f088e43505	92280cb27b0a97b2163a1e187b675c0c	a19dbea4c80586b0053311ad59532462	0f78fd0061bfbe12074c904171ec6277	ef3be7038c783f2fc41ba0a01f334a19	5493f22d66baf578fab3c4e7973c632e	ef62c25517a583a1431b1efe9112ffe7	f749827f39d288837c57fc2d6e1ac35c	229893dcc8195e1674f68fd41c9c780c	1a02c921f50f62342e2ef0b3e9468ff0	f146a5c784e6da787e0b99ac4de8a828	ea9a99c8cc56711317e5ef40d6e54937	26844abe0d108417b43e7f7419b19d39	8be7d55f6ec231ee7626d8e6c5a738d6	371974cc239b26c8f3919329352ea9d9	356214abd972065e5a6f1b6bc38d38d1	8abe65e98f0792ec3548abe897ac6a90	9988cd72e926ba47a042f3eb185d2986	5254b8ba582220f84dc2e7e53f808d4a	81572a7ac97629182b09f999aa27ad5c	217ef0d01dc3fca300bccf3564f438b3	b86ea247c5fd24f1ca2afebb4d2a5ce7	2a4e89c500e5da71bfca2108c981fc04	a839f5e596cdfff8069595745b5fc3f0	89a35c3702097eb9943cef36118ff283	fcf807eeb6b80d66553f44706f3ba312	9125cfe7b6be8c31e0fb81eca437cbb4	f5aa14563fb95941ababc76a0f459583	c08d88e265f0b65ad765e42ce0bd938b	86dab28dd39eaee24940e444b4a08783	9aea8c2d5e0e570a6873592dd2784d97	01e621899ab9f3a202c6c89a2f8dff7d	e25c609584277d4eb2cd5b3adc0f8cc9	68a4f81a73f9b275a517e05e7ba41a49	290d00e82b7625c8ab79f9ad9ce480b8	ab21085ba14a130196813a8f4fcc6fa5	d2e6ce487430ca990a13c604329ceb8b	8e319db90aa77edd0c30b7e81638a7f0	7f365d59e95b5820b46b411ccf67f6a5	e3040f7b26d0c7a2718c4af9333c9f13	e640a926983eedf8acdc4ba9ff7df52c	e35b5797ecb6b05fa07ed4c89be877b9	c932af7985e2330fd9564bfd598fff4c	f4962842597278d5c42a8175d080fef3	b7ceb54602df50d051ec2e087f622baa	cecf093ee0772ee871d4241ce5074a0a	97976d5bc062b6a239eae196f56d5774	9d95739486220d18f60a14774f96072a	c1a5e93250fa574f23426bdacfe51e0d	4b2d4b9f907b290be8ffb37752807fa4	74dc5a72aef63c120d03e9c217905984	4b8dbc2b4580629e63ffb700a5d3e341	adcd7e6b282ed48129af2605ce94ffbf	c8886c90b76721c7fff916286399ee78	352cf8dc014f0cf89ed95ed78218de50	edc6bb00178f28a87b11f77bc16fc975	1217c4d37af7bf4ad6b0e3d716ec8fb5	0e6d3660b0c96951fe2b6bdbbb75aaf1	4e2f1cabf04693cc4b10854fdf92e54d	6eeb00e99ad59dee8bc2656c7386592b	a0b5175e56c5e825ff92a35a6b1f0c11	d93c998551741ec098a541bc10022fd7	88c0814044b72eebaa3defba6538bda8	40e2b7a010eddeac441ecaa03148266f	ebf958637a009b196acca4fdbdf22236	b8f54d29824427941d0635007d137309	10461fd423a3d131fd588f12e93a00fa	74307a90cf40871d1956e729cab5cea9	e88e6274f8e0435d1fb13794df5d63e7	6bf9d83b559e0b2cc205e2ec505eef5b	b87ebf1ad8f54aac926b2c4f439a9ba6	41253effb717e880f9b7b3cb5bc21119	2aab0c408ab7e997e07d713b70cc5824	d702277ab8e15e7f52a7811253d62901	69c6663304a146545f3af78aeed799d5	be3e0b4fb7411353665dec2e77337f8a	4d8650b0a97a9face64e0a3d800ba59a	ec3d136fdedbeed53e164865c95462a0	b133fb41308b463d94c481f2c2c74c88	ee65f26a40dd4fe4547625b5d56e6096	65574c0f6347b76bb4b066c4d0aee9e9	32983d7b7c4e8cb419b86c0385f1eedf	6e631a06b07f63553b3f73cd2b1349bb	2d95667504ef5596394878a00caa4c7d	737591549d22077fa20d4dd95ad99378	4701b14edac04186f86fea5b565c0134	729b7868f6f5a1d50bc6e809e214a40b	fb975bf8717118e4fed70d99a3e61535	a91386a0523a53cf60dba0abb0863332	7b9aa9f68338116d5fa4d22d836f9b47	18ad69ea45b5ae9b5816ad8f994de04a	adefca9f8d6b5ed6c1f03e7a9c36ebf3	46f82c0dcd93c3d5c55270ded2777445	5bfbbb0ec214fc31a8b2576714965c64	67939338a4752e7a8b43bd447825e02b	f0b16a7c236ebdccf15c4146c0cf642d	2eb0db7791536c64265346c90e7858b0	6829b45d7f38467acd5d05e5a8f30bfb	0c02825c675230626fc5d99415098426	f67029802a3c00e792b7c0346d7757bd	319172e477b40d9ca2597fdebdc9a172	cd3686628facad9de1dca1beb07bc3a5	d9c871df874c1586f5b28b4c7b994329	48c04a813307251dbc834062063469a2	9254346b7e23669860d8bfb9e323003b	721deb3725330dc1e2ddd444e2125eb3	f591d7e88b4e150503b992479dd3717d	95c6caee118bd216d5adef07301d3272	b3b3e89d4173c58b082f4a7eddfe0801	bb91cf553fb448e20331f0e702c9e629	0d834847517b8ca9e77b9fc77fe8f892	db681e7c00261336199de17c5890ced1	75856a596139022e5667d161432ab787	6a709fb1b6447097ff92640d5ade1522	7c513dbd58d9edfb6e43ba9dc016ea6a	af90462a9615f14045793a3830b6d47a	aa9c7e95326225072d52cb08a32cd6bb	4e66b0951197693259f5ca12a29e67f6	905b5127b2f386542e9746aad51df12f	60f398fe2f41b9bdbc6176c214580d7f	b530d01d1ba160f215502c395f4fe828	9496b92a6da2a1fcfe083beb96667d6f	c8a3674cfae06b6d07786c8a3c0058b3	f57fc61bbdccaad82f26ac6c47516638	a27c0544a0789a4e34dc33c69ff79640	c59a84d221e8ee2ad80c918fb3efdf17	5fb5982950ffdc6789a188a881573013	ec8280424c8324e6d5c704b7216cb747	2f14b45d167d6cc735b32b0110847a65	d1564b9e65f33d9f807548d2cdf1ffde	5607d200adb926c732d37557d8a287b5	4b78e67081a429f0c53798926e6b86ef	adfd221566600c8de426d1a095279921	f85e71c737d1c507120c084e96c888cd	34040a0e0d3143278a590a78591ebd35	a68a5fa3ea4026e1172c20f340139120	6fcf57b171f18898b0fc237f0242e5d4	2325e4c9f95abc299ab131e3a5b5f5c7	527b9c35b3bb5af36d79c48163461c8a	82bf20214239f8364a9ec7e71c08429c	21b39e89a7b3d1187c925449ef5cd921	4637321a52de300f1823d4abe8e7e314	cc3f6a3f7730d77406eb9e208f02a14e	9b0670cf91787d3b4200861013eea51d	1ecc6a3d11dd6e52ae956dd1d595b2c5	3b947c19cac58b42f657c68827d83719	4c5bbb34fdc11b0ade61383eafc177a6	79b6731ec134f1bdf9e0822f58b21e73	ec9d5f4fbfb10bd86f0b080a0792e09d	c7ae8eef0d0d44cc79e20e5d6582067c	132a1b43c8e8927caec3b6805de98ad1	54b522d661ef4ef31d328e63de4392e3	16df9240eb8110602541792b744cb408	25976640bfc999b49f17ca08410d77ac	2c493e41801381697599bc58943a0db8	9deb2e79cf110eafa99d462814e74989	7047b1c491c8b364448275d58b71b5fd	72bdb287feba9848cb565851079b6bf2	5580b19b682b679bfed9609a2edd8a2c	db2d619ecdb2febb926ccd238516f57d	8356aad234c95bcaa67b24bf79048660	bae952c3ea6f3921d7df28e1461393a9	6c9d50f45aac58ba4858d780cb51383f	4b4152a77c5b666aab36a48ba9800a0b	95cb83376e60333929848247aa0d0d11	8f5ca00348af1351b1ce9d766fa472ed	d8e7e2dcb1933eeb8146208774307f5e	f9ab3c66f43ea4752411f2795e64aba7	7a6ddb87f1bb486292dfa33208333cda	beffc4cf6b6741c1498de734b5f5cdce	f122fae21c6480278ba8b810aede7de4	e2a93b34cdc327fc1166b47e8c9904b6	af5351a72b13aad79017934e342e3b9b	a280b13da4be646fd0b09f32b9beb849	8aa6b7f9c57bfc2bd3a0676dcd4764a3	00e5c53e5de89d9e75ef2771ed62717f	60f9385627a300ee7c94e4b1a59b2432	946f99007d7ea7b7be49af6665567695	eb1225cc42b0f556d37c498363c20b41	69305a70ab3dc211810d2797303f94a8	66959f4d2d737e43c507474c510720e1	49ccf4bb3034aeebfbbf53a93ac66ad5	2153575f8e75724bb7f2c4d4176ef2b3	ead6a563f10cbaa3c3420dcc5aac1906	61abd45bfcd9b7686eaf81403ac0e5e9	f0d2b4e662c99e6558652eb696421886	e17b1f52ae1eb38b0c6310d880387429	0bed3daa4fd916b50751ed249951076b	2f3d034de4e69e2fc82b9f1fea916588	bb9a63b43f484872bb83b6e55ae6016e	e802a10800ef3ec688f588b50db0ca5c	a2f00c91b28a4ff303b1318b4ef9cad8	87a87c4f8100e4f6e1d8904ba73145bf	cb4e209816f0a61a0bd8eb23ed71b829	fea3610d677e60dff58e8f844726d066	a520c700c741027e284fb65498663244	c8e93c3ff786ffda1ac3db365e21c8f3	af3769ebc7d8fc559b439f4316fda110	cfdf09d0ddbd2dc25dcc29fad4060b3f	c6522c4b857f3e6186ac592430765a23	20aff660bad2a7357726f433907e7008	37e970c76913a7c57d4c90bdef87134b	ba261b4cdf7e86bd61199636fd726fec	34c47900eb91ff9cf0f8f78cf8852b79	baad7896dccb2fea5fc7a0f6a99fb9da	4ed715d939205c9a312348339a444f81	7cb2807ed16fc007554d7dfd9b26d484	54651aef844df42a573e4c71c53fc2b5	b0ac046808da08ca6c5488dac242ccd3	a547ff810e208344468d708c1b624878	23f670533b760f00d2062a218e7e75c5	016f94327599eda1e79bd58c1ad81fde	6d80e3698883ee1b292e9477ff396ae0	0a20608c1df1de0578e8d8768f81bc3a	5ec8ce9a3d72b4c27c513f854c8039ed	f98f58fe053b702b0a6f6751d87ef868	62edad3a19dd4d8b84466c24fe6f853b	0f14b5433643b443977013818f12353a	51f918a1db93ec52e3500254d320ee04	8b765cf3e415d1d0fda7717b3b99781d	62d236ad5f4c3ea81c17ad54465cd509	7c2e71cc07e602c8c0a6722a57e83add	eb6d435124250f5f04776eab2727d27c	494c92199a1ffbae0d01fd1984813e5a	6d993785c7ff18de322448d57ddc8674	6ba648fe38a032bfafc59a481dc4b3ba	a117969a926bdc003f6f144b9c94db95	cecd9efc66871ad9366075ac0708970f	a21db5dcf52ddd80f303fa5d2073590b	8433809ef48ddfad829914354334459b	3c2ac57e57f0335dbcfd3b7c54601e39	b5afd0d8966592de349a9805c386ee36	8582c8451cbdba2a363c25113a2d3f41	71bf6bf22ce39a11139689c4de7dc8df	6615d535f1ed41be866a2d6fb2fcf090	7d9e1b119e41a2e71d0d941fc0f1c7a6	b6a921774615ef2a1335014092c58b38	4b2ddcfeceaa2cbd1c8e525a9c5b8d6f	a3da664997a78fc22fc8b46206072ee7	5a4370345ed0f9981e588a7254b0010c	61d632f7d1f220568db472e91c9d3900	99b48da0dd9793c080039bde6016e273	f1a967531bc772c1d2a89e7dcab4ed4c	366549932aef40f9a8ea8c37b3d18def	7750dc4828b3a9cf7cedc6adf7c5bc7e	63f9d40cca68c1e16cfca823a2c81f0f	2c8e1148cd926b08c4494aee397ca2c9	3c73ba1c93f397680b639ccb24660c92	7676216b4f98baf9d780e56e1f062ce0	1333da760ed82bcbe76f3d36ab7c6614	9de2ae90a53b12ce3433342110fbdd79	f1fc614f5b0f03d56889af9a13d1ba2c	4e3c37fd7340e56bd1cadf51bcd748fa	26732ef39127b4cac3435fd310ef9efd	d8f1a08166860ad038a855f188f2e1a1	ccd3b87c1f3184c7876cab6d10ddd440	7207eb068a7fee71b08f91f29bc3fa76	ef41bcc2a7939dbb03517e2e47293ea1	487b20e4f9a463291899ed135d395eb5	fe3e780dd4607f4249ee4b18aeadbd9a	6d019828391f4f021ff0676bebcb9ee5	146cbe9204edb6e241f0ef43683a1194	dd553b9af6eac132f3d562d9f4b3c2fb	1814eaea176000a41ad4e843eb4d4c7a	5565a285cbabf4ee55d5a4675441639e	9613118146d442ffba8ee16a05a77816	0d8617678d7a41e4d91343670d5a65c3	9fb325390bd3664c80adfa0c450e386f	c76b559553f3f4d6c712f062b1e49d2e	b8bcf2c9510700337c1ef4a40cf7651a	58ab5f93752b6904caf719bb4cd3d266	967bb5e6d42ed32d0aba3a60266e514b	62562679ca46e3473eef56a963d24a32	af26fe3abb697265e563a5d184850c48	0693162bda4ebbb79d6e521353506b91	54d5b0675fce37b877189f8140421a20	93f0eca453aa304c0b7057382b316bca	8c00569991341a9c5d6968a5581d70f2	5f081b849fa96322f8da106cb5057c7e	ec46ed232b3d49189b8ce6c3539c9c8e	17f6c6bdd5faf906d1947a9fe8e4a403	d6db1bdb34cbb80220242759ee13c298	b2bb2775c13fbb68b1feeadcdd40e212	a678b21a8af3e55c64269235dd3362b2	34144659bb2c369d38e8b6b5778f72b8	2082b85a64655df8e1e4f0302850bf10	19df22b94cf66f89ce83d62f26cc5b55	82411898f680c13a5d70c5f683644e18	ecfde18a508ec2ce5126cc5e79eeba4e	85bfa8aa9ceabc84711fb07deaae0012	1d0682f1b5940fb840d892e18375fc50	7dec48761cb3eba24694603fc0833fd7	51ef4c8f7bd532001b50cb54aa00c4fe	b4d21b5f308bea272dde40320b98078c	2c8389e6a6a5ec47a0ecf0f4e80ba461	6efeab56d9675b49c5434145d08d699a	861cbb467690bd0aaaebe139ec2b3b65	622af14de14d45116502a2af898d9ac6	cb79046bc512e00e41d54c6b7e9fb430	caf3d9ce6bb59cd470f6a7bb664780ac	5e150332eda8d5053098257aff1cfbd2	fb1e4122eade97d128dc1d0e97d45c7d	8e89e033ed17f3a983dc5321423ad621	d744582339c3b91503d76f9881389697	857068876929f29db2f111cdf5cd3bb7	61f287ba261170fbec90293640996cd0	36fe956ef239eb7f5dcf8b30b72b5dd1	80098a510a2de969f9c962765606c3a3	1e0cb945da9b31d730543fc2e7af65b5	d75c67120760f7a74febb05fff174fa0	0057d03cf54bfc154cf2882aeea1b056	c5ade28864145995edec9b46da821f16	215c8eaa6829693f6c04c6e7d3b8ecc4	10404b04d3ae26352e5cb3a0d5c1b162	1951cc7a0543cc9ada755afbb622b7b1	f390d4f7fb87da308d4802bd29809f29	5903c11ffd34801526d6903ef353e287	1377ff7359c9688cc8f14d6ce013f37a	56799b5d70d320964b2bcf2773e75531	9034bbe1d9844e618d740301a87c0e62	16f2d30cdb0679cd4d74b95f203fd85d	8b5de61b51fee6d382de99cffeca85bf	0b2647a610d300a56e01e3a85e4c1dd0	0223ef770c222d2c322d8391c7dfb5ee	ee4cd11ee5afca311dbfd7b16c4002d6	7ff86f68c0274c596caaf7e2cb271d81	03927d68140e4413189bd51762abfffe	153f1f2d574f76ac45a42f5084c24ad4	e0a611dd66b11ea740b0f39417fa216a	df63623c7ee5d90c3a4bc58b07da1229	c81184b90b47cfbce8ed148c47865a2b	2d43e1fe0bda292fcef8dd1928e0f50a	bdf177f4a31c00a16cf4b4c7869f0a89	82f936dc7dcd0101ea10960d369c904e	647069bf0d2766b2f862f287e0abef7f	e3bf2a5d51d9e79491e6b9ef4f62ee07	c2ab2cb661a0b30560fc7fe802ca6bf8	53387cafd664e3cda810166041e346d1	781c9caba3048cfecbe3dce627a307d4	fabd6f2ff9ca8654b719f9352bbe7e08	098025e3cbd05a2d69006c89d396ea08	4e507539b67807696c0ad5bf7506edc6	24caf6fdf197ec43430f1d1631a87854	de219f375585de992898de4f293f0e94	7ad3610404070676d549c58fca8a9692	f50301640ff177091f3a98414ae86b89	8590a4057d381083aeafc3af10040f56	7e120945de8b2544394f3f0cd27c4592	5db18703ea64156561c091147c6e416d	93d782a2c5e9d347b0a88860ced992b9	a7169bcdeb455242621613a0e228009d	3e24e892e2e8e1dc531b6c068b9a04fa	e14267e3468785bee6df648e98805a0c	93b04c2b505093084aed26eaa33f97d4	7ef06ce7c1dde9c5ff270891d95f95b6	5ac8345f4dfe5bf163ec253565c00375	b7a2b15fbd18b768538fe91cd375972f	79ef5e73f8eac900232da6dab8e01ff6	9227b284f058626afe236c3b489a2db6	3e4483baea84d593e895007bac423dad	1e221c06051f567ced193d4897219425	e63a3e91954955722a2fa2438e413d54	cc02621fc6d69be702acd04dc2e1647c	27fdea8d1b39cb035b983d7c1cd1695d	221e4032c77d0729b7722a7b04f654a3	0b79f1abebec4e1b2b6e7eaee9d4fdcc	0991b2995509039217b6ed4919b77e9f	08c93095aa44be52a95ae4058d91c3de	e9df72e822924b9744c8d29ed180d860	08d0848a24ebeec1222f773985c4dc1e	62e442a25586f48e19721288f464f172	ccdf60b00af55d24eb4a5a626651c6bd	604ce32ef6771b4f0eecb230c2759295	748f180245204d8702acebbe29dad4f4	bda9a7bfea826c420470735b421da317	90de89e81e3f13899c4aab2bd8f41b40	ab47ceed666725bdcd2d1859098984b4	171e8e37490fb425d4a925b1c569ba99	bb1784d2b9498f0b8413bca2fef2020c	1e4ed4d1b0b47b599e02454f738b6350	2ac4a9847e36c95dbd31dc3061c84a47	7591f84c80f89d88ecfe4b06dd7316aa	a274afc0ae35b87c62e53d8cacf4122b	262f4b9f386e5040faac0256ec915081	047230e244136c01661757af6296017a	39c9238d9cf89525916b0246506d7ec6	f2175b757a4cf8490c51703a454d8b77	cccf5b5cc45509502b2e2d6c260b52a4	6696a9b327fc53e2858a3ca41510cf1b	753d38dff2c9ad3698731e9a98661bac	cd82614197ab558bbb5fd67bd7d31af6	2acb4627c15de915fc83eb3e7c9f0452	a5948517acd44a46945e2bf977ef62a5	10781fcf723f9798d1951f17fe0eb00c	d3e41f41f121300d18905ec2ad974249	edc7320c36b321d26066a36bd73675b6	113c3140c36ab78efcc2931ef8b36f4f	498d922fed3f3033dddb34bb98ddc238	4d288041fbde9e1e0d2703a0678933e3	f7ac40114599b16232302f30354c4032	9a60ef27a6146a6850e327cee955e4fc	b7066c7a73e3d7e466159e3fd60ab97a	a0d2af469e4ad23b21cd96accd333930	029d1a71daf2d24337a02a0a35f9f139	9c0c7c79cab05bd5ab278d739a09f3cb	ebfbb3ab1a17a44ef41d6d5256608f6c	597c92078ca1e7e129d35fb6227ff708	91272587083eb6087e37c4532a976e74	a5859434f1140732e41637e189712ab6	04a465fb9870f8138a525ff38d1ddd52	fa0a0cb83eb5681a2e0f9e477b94aba8	0a81f79fba3f4dceb994556e3a0d6292	a13dc2c6d0cf94810885f0bf94b7d726	9251226cce107582642f0d7c5e8658b8	82d2a1d3e460fe47a72178417c62d640	07420e64522ae69cb1867de6b874f2fa	77668e8217b7ea169b25d9f4f039b8db	bf8b4eb3ea8e452e4ab61155be02314c	006f448c60b86c18a8417f6ccf92b41d	98a02322e6bbd184f5c86aaa39fbceb8	b047b89a989bf17a5137ef144bf3142e	d09f68e39decfeab1f8932c9e6bd266c	8137591a37386c592e7044065b5ac19a	ca93a92010b7e7a780b787d5614c8667	4cc8500e1d8946f965bf395c63c4c71c	dbad25fc134b1d2fa342dc11ce8c13be	e902b3a8d6f1b08386c85c86204ab32d	94f09aadf9237f936c2214c7a9f51a5e	b45b1126a016d94852cef33063f572bc	cc0da78470a7bbbef5b8effa6e29d43a	5e8f438ffac23d79eafac11685b1994a	42e7c43eb1a123aacc5b6827dfab9a25	c8f33253f11ac4e2b5de0bd85f1d9f4b	9993ab597f36e9f74846c7ed6a414171	2570639e39566f74a4e751c23b16bfad	9f81a1778a0347d0660f90d6f68370eb	83e5418a0400128daf49b8b105f9314d	7758a71056aacd4af0b61d4fe9edfeb6	5e5a9c96697058126b1bb1597a652a7f	fdd1d9f9be0c4c4d31aeb6246ad14db7	83507e67f9f9ab0a2ffc1cfa4957e5bb	c14e5a80fe8b27c972f32d0e8670c316	dcb52e99eddaea31261226368971d2e1	f952b4a7db5ef3da66fd23cc071356ef	c53215f72a5f346870f7e81352cdef29	94a85cb29c2decd9f1c8e112efe58636	f873d81c5fab742efe33608edbfd76a1	d0f0563c7e20d4e51be16cba42030a66	ba25213aa7d4cbdf055e007895a1f7e4	f9a6d4fb4aca5eb74acb2c747c6fbd9d	32394fac7dbba580566f9332f02e1863	93a5792a258169cb8094b4f6739c0bb3	e040ea3faa458d4f3d4f395b542453e4	cfc1680261984975fa0d5cd0e91fe0ad	49a1897b3e8a961a219716df9d1892f5	31ea000987ac4bdffd17dfe7105c0df7	86109dc635998f692ad30e8486957d50	c604d66a00f514d4ca7de197dca657c1	fd8b6a2bb80458f94d2879c7859242eb	0fda2d39ee31764df90bb3c64f8e7d91	b6e9cf9c61a9572d1c80489a14b6eb90	37a5c13b8c3c6a2c8f6daa98800d2b8e	8a97e317ea5415537fe202dcff046c0a	f64f1425bc34564378b11e9d51be9dfb	885297d9d04cd5a6141b732e89570f21	4aa8d4fd311abf66000e0a3f72c04ba8	8019f6867fc58a8ffce7d07bd7d6b71e	22c0178eb87e8cfd69642b50d302fba8	bb83dda410b1f484a012f3233680d3a3	c0a1fd8f7afdb50caf4caf2c98e8f2a4	8572f4ac6ee789533238eeebcd092ed0	f6a4eca10dcdd7e600df209dcf3a7d10	ef3541172d0c21af9c3dbf31c2cd108f	965e91f85f28832745b6643f43e36649	05397d39d28970467a446edcc39c919b	2bfdbe63d2c0218316dae20ff7bac7b5	2a99241408b3c87d93a974d4e5427ea0	e6ff58ce59191016d211a7ebfb155593	986278b68d721c4dd1b204bad18ff50e	7823e8282bf202611291fced87a02e77	86139a1ee9bac8b2c1b42bc211462c3c	6310999de49c6ee5130b3c0c1d605f65	c94961d4b5a0fa2213e2e1be53e88621	50cd0274513ef57449c8fe58032c04cd	e2cd04afde2f00d12bd4f93732616890	bba6a064d4862a5ba10b68bbb8ce4014	a29dd51eff8ab23e2cedca89a73612da	3b96945028ffab801fb5d7a8caf5f257	5bf40c5d4340519234cc43232b4881bd	f0b6a95cfa37b7a3d3ffcd3fda2b3f04	efe88153862334063d2d04df22cb9b2f	e93b95ebb774c9f307cccd186fc8927b	1f41d339475b16f7e9c87fd74f8df511	919b4aaca487d7cae5cf66ca730f7dea	6c4abfa6afd02536605526ae2cd96c0d	bfc15ba6e2833f0acfa06321b0fa494b	c9c09f1cfcab7be455cc8c3af2661271	462b89ee31d2aeb419142f54c97e69f7	26e24b4c29e307e6e87c767ffb2ff7d5	04a82156e9e040d2f10626fe71c4cee1	752a2c896bd4ff3565e83d1b53848e2c	e5e45fe5960b838c45765068621efcd5	7264b5e8cca7e948c8a4a62b7ab4b4eb	8f92db4caa92bd5b37e263023d816b0d	ae7e07fa6fb401c18504045c8cc8ee6c	a3f3934a2ac396a9db1469b32c3003db	aca0e1960fc46274e97afc97752a98be	05e37329118178dd669032374108b4a7	3623c64e2952368ad74f6d6022f0d559	dd1b7f0afcfca1df0f341790f1a2c1e1	06500002713decc7065775b4ef97544d	961f2becef6912795fe0c1cc16e12a31	3e98b51e0c27b6c45224d81d80be2e69	887f46035be190f5ecbe9495ec214383	26ab08f48b943f1cc97c193d8f44e3c1	460a04051b95be930be3e789d83d18cb	0fb527bad6c2916e89a972cf6eaf8a42	55873be17d009adf5ad5f1e4efe9ea5e	fdc98ace23a34dc8e3a4dfc4f2e9e6b6	a3f20c8f29a2a454270788e16c2d7723	0b15e65af39f2f7b9983478a60cc856b	abd6e5a0005cf6c14adf17d87dc5255d	fa95bb75d1fdbcf30332178638b20f97	1c770c8429164ec1940583d5cfd9865c	578a3135c1efaeccc59eb72a9fa81fc7	4e0bd3f74934f144c2f7fb894a914daa	cdcc9531104860fe8b2b1169398a2c43	227b5a33775bb4b3659c27a9fd95429e	20fe78a3cf6a637d3da86055bc2c30e6	74d130baee0736501e493341ba73149d	51d14fc231a189e1f82cf86a87837f5d	50a441681cbe572232ba25cba721409c	50a140d5037a1ee500c4ef62f3cf2c12	caa83ae57f840b63311b0d181deae9c1	6329f0c8ee0d940fac394c5db459fbdb	115a5b8510704ca568115a7f477411d0	be241cf84256fbf62ed9d5b19ed9b2db	68aeaa6c77e9f7975bf071e71b9ea116	41aa121b4775f536ee72916c256bf910	db9cb141c89634dd1b9e1d53c05b8a87	773ac09f0dc86fa95bae6c635cddad80	6e101bf54c9b0822e59a6f524da03502	1ad86b190177d34e723416a3f25dee2f	b928e635ab18e5e0def72144374e77bb	f2bc8fadd6798f88643817d8d9f5e38c	5bbf54e87e92f5f34e7f2ba4c53d835c	69fe0655721b5e9410b2a2a969fa43c6	64635c4883cccca02346631ff0253c35	199daf44c6e6e39b52cdd4ff505c163c	b6de10161dc5112667fae5f7e968e4cc	d14eccfd61e7e02006e9ce0abf6b0027	6017d2395351bd1fab97e4a4e9ea27f5	8538888fe624a31a972b25b1c4de54a9	45ae47b3e7158949544b58f3c118759e	7dbd09388a3be6c3eaa47d27afa44a16	df82a634b044a201658a7a6c4322f032	ca8c49ac1196228a865bec59a22d565f	8a695a2312c1eb87cb549c04d85798b3	ec6e6f8f4d45b4042c07f00d4aabe1b4	bfa10a0c7ed72694d84170f234b2daba	b439ac260853f8194829b760363386fd	9505625adc8695f0dbeb1fa78ba995e2	f80b945010cc9e0cb2a59dc63b8b8944	1642dd54129a6cc97d01975a623c29e2	81683d48160dbd16ceb70fcb86931fa6	91ca2724072e327e2668401073dad17d	c3307c6b9d3ec5103ac5b1c7336e7854	c3adaece2b03fdd95710924bf5648eaf	cc1ebb59ba8238fa64fbc67a55df9fde	0d04385350172994a0cb967c83352249	2434275cfaf7de2a410436c469380f88	4b9c416541ac35edf8fcb770238c0837	41d7a7df72d583c8689d92d46ebe9854	4ae44b123d7f7e0e81b3633c1fdb84fe	2da9d5541828982d69de4516fdd79367	6b851d8c1a2f6f1e6d25900efb2171a4	d8ca9654171eee947a71354c2420dd4c	0b6adcfe197343f25be72155ba7f6b5c	ee3adf05d475ae734e621f8a957b140b	a0e212204104f0ccaca7fe67a4ab9d16	4ff9d96fb84d7dc13d01d23cf837da73	8353c8584f5d255330960f97e38c92a2	e54de8f948e4f1d2a3c9e5a394c5bc37	c6e77e7f929da2f5e38f940812a42783	a04a517e906f827c518ba070843de0ae	9f4902158ed10a5203cd4f0f2d53d9e9	f3affbbbaf2d5cf1d56871e4a8d09ece	754795a295e4c615635819cd62bae03f	bd5bf8e35ea736bd34ae4e14fcca1206	d0a646335a9017e835a496eb52a8718b	3c832941cc7111c0e8205034fc42aae0	d93710531847e0d902d724e2e85c7c6c	0b5a2a634b682228a8ccb85a217b5d25	cdb77b3f034b589d00d1fd521b71d39d	032219ca1775922c85fd0d93ccc374ef	11f3ce3c1d0a2f26d285aa00fdfa0527	fa37fcc0b07fb4973fb1fade879c4d33	3bbbaa37e766ba02327bb6704cd6ec49	354a0064ca480c66a755d53376cf1597	ac52550579b00528c3e0644605673d56	efe5be27fa6625cb52a365baabae6ee3	608ceb0cc3894b97a09fba33edc0b048	6228b1b161fb3528a826b779a26242b5	50de62f187c2b1149286f49508661577	d650111e018623f53256bcdeae1762a1	b8b26a2e1cc21945a13cba62dbeca110	1a63aa495a8ef0f1e3bdb2bee1d0a8cd	4af38d1423392e12c2092d60520fc4fb	07f25a07d05c5cdd709ee3f2939698d4	e7ca2278394aff6d106df6f75b3c53a0	c0f3ca956fa532b43b17748ef95f01e8	3135bc6df299a3191656abc602079d47	a90dff15d195463a7ba44f32a737c0f1	0194924a384837ec011c97048d2c1f4f	6128470604f2b50432ddb31c0147dfd5	c58dac1069179cf6c9f846573ec9fbad	f3d3902ed44dba2a47da0cc0b8a452d1	1bc4a4be5cb103fdbff75bf61cd40e63	b72b44c2ec72eb1fec4e1c43bbf616d0	16dc6df99882aa8689c22d63b627048a	a284ae75c58a6136bc34d5593e500cf6	8736a3633a030700f8bbfd3354fbf30c	cf2d8ab768e3df476526d1ec9e83824f	cef4d05066d4e916bb448ec6a9b9e8a9	5b7a4eda981b716418dc6c3ed4d1287a	69fc4095d51b4c17e5b1a11626409e68	d865debbdca20ba5528cf51f6400bc6c	bcca122e399b6a18bcf6742c8231803b	2fbf52d2c4a589d0f9d918aa49c1ed93	379e91ad0b945e012077c2bb4dba3309	d01a66dbb5020fef8cbb30c2e44f8ae9	0936e86a5faec02bd7f1683635492414	aaf50964dd97e70c7d807268e1023a26	e0a701dd9ca5b0346ccc19a7a508becc	8ca032580645f50daed844e6ea94e082	da296d0d0ec750485e821fc4630adf2f	036a5453e301e05dbd8e9d32a297e368	737a5b3828bbb8aca22429742fe6359d	74b14c5e9733567e6d6713ca6b82da9c	f251613ed1b58e9d30a86b2e391bd26e	42a00bdf968f7459bfc2748419b28a6e	0aeb5e0fd2133f70ad1b7bf4bc7c0435	4ccef2e5857b02bd8616a99aec2ab55e	0a89c2c2e5ec3f9e426e102539bd9549	e630e95789c62a8372e499eacc271c90	df733386ab204ab41e2a24c47b6314fc	208bbab04abc029fa60c3e9cfb788156	1917634e5bf3843fe2519c1f8e56eb11	5ae21e777931da67bf230d02cc7db6b6	aa75c01c1f279cbf7529599b2a79f9d1	ba2de54eb07a05d7769aec570ed6deca	bc2a9bccfe57d55a59d4d5ed7b767c9e	1e46a753a712a0ff24bf60add54e0907	6c95e63fb1f7e6f8d64bd6fba13131f2	ad5aec9dedcfbdb336db48a5f66bdf41	6a6f6504c53a6cf140f47583b0a50c1d	fab6382854bd846a549cf18fb211b268	4fcfb4f7976de793e77f76ec159bc7c6	3a4360df836d9af9388b31884daef974	7f0132b235a20cbeca2fdb4d32541327	d97a25aabe1afcda8267d646d5a7d483	509ef691adf5ccb861c7b89054a7603d	627fb035c69c0ebb6083251d32f06def	4d0422a1521eddb64de63e99d19b58d3	d96f8de99166618d87cc8d78411973cd	b722187573cb2558f75b54e7c7fa4d84	b8dc98857aea6f2906179770622e6ebe	5c2413335fbf10a3877a74dac9ce34b3	4e8821654898010508b6b1e4b75a062a	9eaab26e28b056afba946f672e65bc63	2558c4867565ea00bb9833e4c6e6655a	f8c38f92f489fc229b0a74becbdb1bb6	2703c6ea908cf504ec864467df8f985c	b4cbfc43fd688a7842a76d852485803b	7f6bd06f62668287029b7c78e68bd539	e272199023312ee49dbac55946150a2e	42647fc26034c5515c6ac28a7d97af67	733225faf7f3998d9d4965afc0463256	6784926cc2549f3b322adc4a3cba1332	3d922cb0829f692e06b03737df88340a	feac70751020a0b548f2dd987618b287	5c6f0b2e364269f1f4bf502ad1af3706	841e3f63c8003e6b8432779ece4f8d81	8989f8b6edd2956becc2b8d5dedf2e0e	32ff168f9a7d2ba74c1af9aeefba6494	eabf1baaa80510eb719720aa7428f6f9	4cfe76f5436de3d80119906e9869d93a	b1a71e7c28981cc7a90f9c6804a0aa84	fef1d7f38114bb2581fae97b6497ec58	2c89c3ae6139633f67624b19c25d31d2	dd2609ad6cb20a71e4364961dbd31563	47e0d45e8afa48eec1ab3eac4ae7a5ac	f718b93f28cec2164d8ad303ace2aeba	1ffa6ca39954ed9e84bfd032e604a570	ef57c6ef01c77ad1545adcbd94151161	c84a71af4dbd39c8424ebdd37345ea65	f7eee180e79a138e6c498ccba4482f3a	88fbca2406ea5761a690f3b6175152b8	cc6e6113bceeadb904fffc26d7129db0	67aad47d6c96a6342be3821f066304d1	bf739e90b974fd054d27b431bd4f297a	fc27fbcccb46d3de69982285e141a38c	c9bb645795743de8b4d55b280c66f724	41233829a2112023d7275b3c53f6c365	39af6b713c31bc02e3464197517a94de	cca02cf565fb46319e52d9ccd2c7c42c	fc453affc71d738507c5e890208cdae5	a417a5a7190a34b6621068caeeb098c9	3587f44bac5bf2983b907722106d36db	cda4e6f933bb3108ea3e92f9db411c00	ec079771f0fe191530bd5ac62c146c21	f7a7cf44e0e62b793acfc69fb436aba9	da9ae48df4bbb540a1586c06e84aae17	9476e8ff24e3f7986a931ad33c732a60	1082ff2b5b53ffff628b3301983ad6b5	ad9b3aef67939f9042a5060c1c6f7eab	9b4b7f1cf21aba81df6d18a0bdfcb522	929d9a7f88bd83bc06d889c356d9a13e	8168c68a5b6e8d4dfbaaa68961ec89cb	17238a3b150a2ca734a401de82660db7	401c0b35168240ac4d6a73cd1235da7d	3cbcafd0727f5617501ab19745950c56	e84fb180c26bdb93d949eb41cc57f249	15daa7bd4e19e6ff03ee78e6bb0afe86	0f9d12a5e529d34cc44369e296a79053	320a4c3399840a06182954606ec9d94f	e985a0380efa664183de3131a1799a77	30657d14130f33163ffc16e6ef9e7156	37bf3d8c3180872dabfe6059581ff134	8b65007c0685f7331a7ed7c7e6c00dfb	93dd6a9234c292d695b21633c311b7cb	ff156a21cffb8ca1fdc5f61fa91b9df9	8c0acab882a9abd9f3406e7b1e2d5242	2ba69db427a886c02408f7980ad4f94b	63e79568f522cbf51c3d36132a793192	1f5334e24d68ef0ac03a17373f963289	0603aa2c6bc5c100c7ba8d28b3a64c1b	3111013c2c746f02f10f7f9de09b9b3c	5e1cde180df21833ca3d608310feef60	209ce02dcbc44efb481b654020e81d25	c93d943f1ed955426e56317c3cd7c35f	cafcd1d31f0b5b679543ee7c65458e25	91703d7104efd6f9703e3a05ef352ea2	5c2688bdbb59d34c651154e98301d67e	b47dc5a95ca2ab108a55531b3f31c0d3	8909b13a3ec98c424302d41dc3efbb89	947bb131c525264f69000efd5ad1fd83	5160485a724e51fcd3e4ebe658012aa8	21f7b9d2d88eeb964bd71409beee1604	ae0343af7d553f4a75426def7ae30819	340e5f12acd9074487b90c4162c422bc	2b43b10c79edd85f207615c65f01c119	510a1f57615bf6428477357d5b746b59	cbaf06ae372983f0438efb5bfb292a9f	6b64ecda837fcd32bc10d0e2533f413b	21c399835e04e95ed939f1ee4f9511de	e38ca5c63a1aad148fdc040367ae79a4	233286b0b06e30a32c4655d569b02807	20a45af8b3ed4d119b77f4873766c841	aff2352fa85e42671d5cb8611010a8d0	c9ed43061cbe3b44512b3a4669760f15	6c0b8635e5722608fe3141e0a06b8bf4	1ed91ed78324dd0e45706e6c07956686	e5fb0ad9fabc3f5051f7d497a544a7d4	5ea12d20e0f551504b7901cd67b3a14c	60bb3b5c34a603332367ead75f095a0f	8be2ea792d3d28c531df934c9c3d0e85	cbe0e47c3e475c722d0ed310261d0174	da55dee4e921eecbf600c99b5dd6feb6	13dc561d2ba25f3ee979a8add936a160	d4935bcfd2635ff3b20215037527035b	c90c44106eb79bb1506a68e6637cc42a	3cad0de03abe55ab5b06bf5fe831cf03	50fd860f0ebbf09434cb52186151a916	38c326cf3e769e8bac49d6eaba6deb7f	a313d4df7c57369729bbd9261af0a72c	0796a75c0f52b781d72fb1cbeb86e624	297d3a6673518dd238b40481bf9dfd27	340296e206811eb6eabbf884cfab0338	933af19220354f3287318d87fd5cb0f2	cb030eabf93645d894b6ac33cf14075a	16189265d7fd504495660339d5855e66	d46be10411d895030f89392b6f352e5f	84151e07909352f917074acfca502d6f	abdd9ce2187279eb7661b7085c9cfee4	4dc65115ba218b73677cfc8161b98064	c3648f49d298ceaa540e1c46034d8c57	feae0efaaf6176d50fcdee75f99b31b6	278903b121279acc6f78d5bc02190b61	b01b4595a433b0ca54a16aca3f290db7	ab709216e43cacfceb24b1f7456b102a	199ebc606abe6fa7e4676865e1e5371c	30a52460d8040e31a8b72059c554acb3	8bd44389e62fc5fe710b920472eadc18	8c3b493f10528a8ad2a3dcb7c1b78bbc	cb54753a52234ef5387c30602dc2254d	0b642a87ee14c6588f0ba5c220048d2d	5bab3986c31b81f814eef201cf5a2c1d	dda8af13dae88c8d7bdb28aac6dec40b	8bf82c85265bbd33cb0beed53d351d60	4e4f73eb6fda5286027c18f45b124c43	1c243c85d0ef1c7fb852db2ff20274c9	f86e5c482c90b4bc416832588b1b894a	ffe6cabc0ed8b1f0cbbd26ed5838c614	3b40d60a4884bafd3a919bd664d9e7c9	92fe6173191552fe87db88eb5a410f79	ee6c15ee8eec2bb2381a13ef542eb368	f325772bebea814fd3e1d5bc384978bd	e5c7c2a83cf070b6bd896813fc7aa645	d71961de8265078496feb95d2b4ba330	e7d73e7e1d638bdb9d7975b3d9d2bf3f	04394ff3b30e84190a78479292354b34	3ab466ec5dcd28eee0ad2fdc2a8c198e	67f8cb36fc5e0d8eb80c78626658b93e	497d342f41cc80dac27d66ec8f3ecc1e	fca858cad355106f2e7d778a81c25e80	a81f97a8b1642bc3fd34904860f78a75	6f961b1a1691fdf94a39936bd73a4e76	11beab42b3af66e06595f4a5025b2912	4666c1ba85106af1bdc17806430f7bd2	354ffa41dfd40b0c82f0ca15faa832cd	ab98fb5ab0e87af0e0b0320caaaa2e15	4ebe267f2ceda6e3ed4d5b0a00dbc18e	92615ab6a9b59b43d346c857080cc1c1	ed259f968cbd2d8b89a34c2bb542ac06	b74748393d3b2df5e004fa7dc3fcf706	903ddd9cfdbed2284a9d74dde2ffca3d	503c158799f359c460a13f23cf9cf0b6	67871b823679393895cba6624b4eb3cf	b39c338f5e964b6cb87e07f10badc6c4	15f9b599a9ba6e6de73b26e623620c62	7e3c3641876af717643c020e005074f0	8c4a10c82a9c0e44a6aa0b4633a3ec50	db3a9fc703419bf9a00fe909c0ea7cf2	12e5c2a3d0eff5c3da85b9e94a285fd8	677929eac52be081cdae08a0b9c70eb2	7999b169fca49ed83947d0980f53a3ad	4bf1d8f9805b680d3d06f27064ca58e6	d70e793fc167dade55456dc0d1aca2ce	fffeeaec8b2727ada380322f1dceffcd	f9674c6421f67af4e57de6f6e265b5a9	5a3c57fff33104fcd1e6145aed38f097	9924c4b448e25f411b768af888291922	957603caff2d5010f6f54279cd1d964f	07efe714019c738432c84de9e517c0d3	fa62920971eff029c433b5506d7a6bbc	f878d767ae829f32a8934cfbcb08dc55	73d279663f50be14beefa25982b9a4a8	d79267d871472dcde5f88cd9f90ad254	e6f464b07668d5571cc4d7c20cf87c2c	86675e29d44b937b2d115604cc4cdaa5	23a1e51bc30b311b8ac552972791ea7a	7ea969429e34b5936fb2a92b727d633f	f96504df80d659d8b36486843a299695	91fc79d367c7bd8219a5c4378a22a4bf	26a785d315e000a04a59f77e173ca0e5	4ec68c9deafc282df004c7be4becc183	06acde5e272ce366a4501a5eef870f08	a75230069e3097ae0c65f17bf98b6352	a14bfd1f6038fc1e75cc7046fe1f3697	c6492f64af7648088d6711f26bdf5320	5b24cf47019ea8fe3e1224838d6c351b	c6af46a8908c1f5f1e13a1ca40e1cc6f	38b887fd5548268f8b02a026ce6a5d5f	23412d1c304a613cd13e7b7d9a07ed99	60b20d734d7c9a07f0fa7937f3a618f2	ff1f6552774f856e581daa4a5d39b42b	0d56edd9f6140a2fe358da612d27afd1	a714520b7db9f1b00ef31ece89ebe0b0	9e54aa6e0e330372b870ec5bcf8316f5	1527c4622eb43cd712ab24cb5aa032ee	88bd706223a4b84f1617ccbb2bc2c44f	5e301f77b78181286f42e00aed5c6719	0a11fc20b59212b773b0d2c067d5fe86	6e539678b0c419f24c02c9e9b19fea4f	a808dd00d81c2907926c0caf2995685e	33c2019027e296a65fad84f960c69b3b	c7db35780c2458b2e8e9b33c048c057c	c3529d02561f8c8c200b84f0806f0236	0690dd709ab994436bfee8bef75fb086	427c670b9e6f6f691164f9a72dead1c6	4ed5d512deadcc0e319f8636660be561	51a8f9bdf3d31e127ba9fceadd30c81b	c5e1104f7028bf64e8bd0d1f217c5216	4aecfc36f474e2cc00f3be8e26adb7e9	410fda7c73d278b64b26a7de0ee696b0	4677b34d513335b3abdaf2ee428c71c2	11f63e800d538ce61113253faf0f0363	fa790cc7b861893a756db4ae80ee64ad	564c6e633047322c74b79f7ce82a25af	e0bd1633b7ef2d298dae21f0d631571b	06c70400b7abbbe5ac7b844dfe60c745	f0c220244184c44280350e79a189bd20	63b238e19d16ac0382620899c2a9e13a	21257e66c97a3cc81e97fdb76bc20b3e	dc7b0eccbd26c8f302c931f64ddd4b9f	da3814e52c689420926d6a33611fff47	a0c23748290631558e2965c15db1f969	f39b044fd2ce6899608506b6edff3e70	b4eef473e1d42bf1e5970abe4e48f878	93d51e440ad322644055f3958feef4d7	5542ee5f85320abd571793d55395473f	40a3145f6b9358048b06bf5c16643b61	8c7d73b2e7c983d7faab8453f28c672f	2e91aad2c70f826e0c45105ddb7bd293	09c55fb50538dd70046dc26f4eb0150c	046d50d69373dd5ac5b89e3b5652bf4c	e9682d2f3715f05d617f9723b13935b1	3aa94200cfa8da5fb5855a1dfc7b5d3b	dfc9a1ff9b06e08d2132da15e61b3919	9f7ad9d0ba4d987ceebf81e50533a171	fca70f06080a3f669a7bffd61c52bd49	dc07628f4810b3ff579186dcea31fdae	f805f0e75ca0b9f9eeffda81dd98b812	908c914b85fa52c1bfc25f67c60128c2	905789866699d45798ac05de6a4cbfe0	c1652e3fa879e4a78b32215fdc797720	5ed757731a6a993860bbeeb6051d0f50	3997ccca64a1e447044afb3666cc2cb9	86d1ba99936bd96e5a4bef6134193a80	ff7721ae1c75e14983b8f4802e3caaa7	25289f526c45db442f612656c3feaf29	28c5ab5c06291d622dc2e69e68758795	4e7ea57ec33f4a4aaf320ad18591566d	0e37606c473a0d3e570c379897bae26a	c749eff361631a59a17926fdbf0a8a7d	3ceb8a722388cdfb0c7a3083f897e185	ba5709d840f26c38c4ea726ffddaf918	f1a7e373cd8fdceffb1464a230a3cc72	3778aab0173587e7bb1c2ff2cbad31d3	3704ceebb820434e94e3f27fd049379b	8cbb54a9d4a307468ac0c93b69388f73	6440e36e95e7888b542eb579fdb8be96	c3aa2177495c97851e24fc4cda83f49c	0db1582992f424f68a54dc26ef56faa4	918d5b5952706f1ad7645982c7ade13b	4965fd6ccc35f746fcb8fb5b564cc144	5a935e0c4b17f0e87539407adabb8046	2d5ee920398cbaf8aa64a11f06a222f5	123398330a51f27c0f098a7ba6cfd147	73bf8d1a5983e34a0cb84e3cae127815	e2e3e51f708b21267e36b8039a6547cd	903ef0ad50a942a460056d57a9b61c05	3b4eaf63d876e0d065dfa8becd9061a1	28f1cb1e96c6e3b0063cd5f7c9c05b7a	b59b8d0739303b8ef4f29699a87bb5d9	de69465ae55f85390290e4ca1b630b96	84062a367dc1705559db92296704f3a5	f5bf08c7e3627451489d7da398b553b1	da2fb2d7f3fecd5cfc2981c82dddb4d9	30acc6a68cbe3204d2e3dd754c2650f5	72b1d9fc6965179de41d0ff75cba0a82	e4ae086a89d21ab090c8ed478a65c4f8	4dccd4256144c499c225221bcf07a2c6	405650aec5691710f894a28974dc20dd	e583c466bec1e423da089cb4a74e64c2	2b4f768d96dec31d5631f483f82ce643	f45963ccd75225a4333bd16e8d5789d5	a6ba0733c6d65bb7c80fe790fadd67ac	61a9e526df41cf7c1c9695d736f33bf8	b5a1b2d0e1487700e947f0b244d6c2c4	81b750e461c4c19b71bb69a7be144baf	d24ae625d40c4cf5e9c69db88bfc7b8a	0f3d7100e6e3dcd5e263c4934e494b41	f5517050bd59d1e7dfa20d7f5fc36353	ebf8b04679054394f31d2267acf6d095	42bf7346f255e853ac35e933e3a152df	7b0c08d9b39187f815a7780126341f37	2473c188cffea6acaa90aeb91a767404	c7dbf27982765aee6126b0fdff199f09	e0d886b2227d8b0159c3aefe4f944795	08e68656c66f34c58e5f2fb13c0bc764	480f4cdc7b0e1b553abd800afa44d44b	3bbdcf1d1c3b73acea7ad6abcd37a333	280e4672667626a72a4c915f0ef60710	d5e7d3ff65f137117e05126a97734189	fec7e58070be8a4003e36fdc2b504e70	a5e73a14b9b1fbdddefaf681f30f7603	f88d16d21b5833909375c7392dcb4636	83dd03fbccf8f6cfebf8a05561afe96c	24c66f9f6641ec918891ba2876664873	4cd733f454dbf81c2c6602f8508493a8	3e1f1cbf77c3929dac17fa4d3f394da0	c53804f99296ca6968057cf35550e6a6	440bd8629942b2bf37f7a79b4ba5af3e	1502e029e72c312d1f57706b42f69b9f	d854d23a832b5fca3872eab202f90fa0	1511f14d8891f42f5a25f9ead1709f39	3f44e47ae1f31b2442d1eb4d02fca6ad	9f00299fd22e259f041b66f748df6c3e	959dc33fb13c310dd52835caa52eeca4	437b1e5f433695e8fe4ca6b03118e935	ac0cc4c4caa63978fcb9b60772a73825	fe7df2d7015fe9b88685d16802826277	1d4291a303ce6768326268c58a6d636e	04a57a4ba109e887730e1acbedf36a5a	769817466d615645c7246cf0ba6719c8	0cf69c28a84cef068075547dab7c1bee	a77be269de1232ef54d2d818c67d8820	14626d40baf08bbf40e99713265e737a	c847a1ece6867df4b6d8cdd008c9bb92	7fe72824f63885bb1dd42b9e81723164	bfb758aa28184610485715737a961d56	16a21ae0c744d031d7d2299276a04651	b2a2557b5e241ddd6e2ed9720399dd32	11a0dcdb354676c412e991f9a54454c5	4364fb01c0c90c3569b8dcbb5da9d12a	9498f4ff2e6106e694795800b3fe905f	1f6720450a1dc9d37c5dadc071c4c07f	1656bbb57c5009c7ed5f80f1d289a041	3e00a33b844a56c2e00acedeffc43b5e	616d7e7e6956ce54befb8dd87fc1f79f	49124de9f972e8570002b208f7514d5a	3671fc12bf5c5fb30e4ab95ad4d58b34	de5fd39ed377f12858db7ffe274fa282	2d0fb91e8b72ea44b9d8e785b5edad59	4416374a309fa7892e49e4d393260025	6270d1bcfd706250ece26671a23f4535	6ebece08d3e1d65435ad1f15df518507	e264936309f15fa95715186c192d6a25	38bfbd3a2cf83da8fe03cea0f6b4f5f3	721f270fa2c14518760a2661b0661eb9	9c70427671f2e67bb3f4fc0f38913b6d	a18203911bcd44e39796a43574c6004d	26e486c8e8cb5b348a3e817f4d4591a0	db0309206edf228ffd52be797b72c613	eb8055f04c60e1a869cd5b816bc28759	35cf2522fe2c146d170fa63f64769a48	075a945eaef64198b5f17aaa4434213d	6957b20b5852d4601256dda48bc5d698	c0c144364db6dbc05e3ca3ea57f69286	54261e871fee5116c5263c63a736da6e	5d734df72e1f89c63bde4a65ed0451b0	dbd33a0f0f3d6fb360141d9c5a4cbcf0	c223c3f0d9bffbb690b88434b493135f	18d094cebcf64c402b0fcb11bd035f64	c200558b2180577d0cedf26f68fd9c0f	5416dcc0f07e6b8266fbac792dd49774	eaed75c3f41c735f1b1e341472e96eef	da3766836e76421201fe32b7daef389c	f30b776ddaae7afa81871b822f5e5e78	a2bd7b55fdfac60b9d92d9339d475858	47fc9a62dd4307ccb4475ecbaa65e66d	970be676f717bb7245cd3e2e55e132ae	314e7c6f0baee844db6f8fe6adea3c0f	516467c9a5a032c6640353eb93b5d7b7	e0d0830e7079d0de1ccd381fcf1171cf	58df311ddcd8c55255f31efd434974e0	be7711a6d4c7844adaf2fa730e7ecb26	596e473d510efd35afa38ce97a7b6d8b	a9a63ffb52611f8074b3ed7478363ff7	410ae823f0d23d558e029bb6ae740166	2ef8855c3c405e740299027b8340ba07	ab25f0ebe4274d391512d85e58943ef9	71c1eb10f931fcacbb27b1687095b5db	5ad41f10d7091875975b1fe3047929af	f344f26cf00db9133c7fa5cc072bbad6	244608e6bce039895c846b828a578bb1	7ed97d4627c12fa5a450e54ee148d4a8	a6b8919f329559de56a300a5409e106b	e9941df01ec04ba626f4b430a8b5aafb	8c89f49ca5586642f0d6ff8823b6f99a	d5c3faf8afda3f711761b2e637180928	5ae73e302fee3de635213c11eea62617	41c20cc48cd1f13f2afd9e60e6c5c660	88823808cca15ac559e637d6ae77d99c	4bf3e33610d6b5851b831138cfeb2522	43f39c76204fedf60ade3ab10ef75004	463113b2758eb995065be2d2d639eb8b	9b366fa21b9cc8db5a94ad5638cb54d2	45cb84a06a3722e00036652c70a44e33	6bcf0d4393e27ff1cd1ef61c12d33bcf	978a0d57992ad7d5dc8dd863dd24c32d	2e09ee93a5bcd5c927dc6b74458a97d5	4ac60229e9f4bfe058026f231e41c94d	3402c39e1e6ba4a55f89b1e83313447b	ad6d5a2d5bd567d432960565812ad365	632408bb66348df3750f5cf946c796b3	d35cef91aea3c8f9d8ef723316d54de3	91bfd796080d092831b965ac60d9b71e	bea915a4fddb58bbee133225e2e659ed	621d1089ed7a8550ac6fe480340f6951	c0fc23bb6b7fb604f279c1004c6617e5	a671c888600fbcf45d5d81f1e4ae340f	8bde40015da9f71c861a1c7c415a92fb	855aa22e3cc30ffaef3b63518ed4ca8f	d2c01f42cf136eeb108a5e499e749037	9e26d73fc706d3e1af92edda0ce176c4	28adac1f2df43a3fd9bc7ecf10872845	f86a4988d4a3678959f9f9eaa5247894	80d4a87f74628dfc2e7d82ffa9af449d	b5374c8a119fe9c83b8c2cd7cd2adb24	5a7274e328be1e5a01c7c6f30b380899	f59eb777bfe41f27f84f114609d558ce	a6083acb1635fd99ce69e7d8c8afcfd7	673aa828bb4ad0c23667a133c698c6eb	a9e3a12341deb7c28e85c0cd6ba10217	870ccba6f57c09c9e942abf7825e2bd5	6b99d4e1d08f0670406f09d84042b675	6de962d9e2000ff6463bf5911d7e21b2	cc5ade103bd6c5746c643fffa3ff0d4d	a13168dc5d71b25dfd8dfed07e6ef5b0	74a15e9c5189cfb39a962d2d0d74f016	5347292c307c96bf64210904e10ab73c	b606d68a93c0fc3e05109ff014ddb799	af9f5c4f75df1f0642f1611c7191cf80	d6146116842701619c59a5f49f313571	6ca05886637744b37a13c443404687c3	fd4f10fbde6552455b6d79ac90fbf035	0410def8618df77396c71d6cb6bd32fa	dcb3b7e8569479cf53828b72b1ba22cb	de0726df48aaa33ee5790682b992a54e	2071199791dd6418ab3dc07d50ef4d43	ed212d1892e938023631f4205103823e	3d412d287fc5a70ad30d58192efe4ff5	5f5dc2afebad265a4e4db64483f3f704	048af31888cfb7520b66bf1e639bccd3	2512e34610762289b994fb44c385cddd	9c6c1e588a7af938e99bbb500cfa78aa	8a1e5b9211ebbfcc249586c0df68f8b0	67e2ba6782e2012986f99c359ce015d9	1688f14bc9ca0ccc2aeae650cd6e6553	07bb4dc1f9ec324a60d78a51cbdc9e0f	ad5d17028975c96a543bc1bdea4692f4	162734b3d02fff9e998aea10c383007e	1908e6bd3b14da74615081560baea49f	55f9d3c2036cee392a8c5997f9bfd056	4bfa74c50f662b102484ed307d457d5b	e8d83ed4788c6d249fb7dbdfbc082511	3b6f411d5c43ae745bddcc39f05166d2	dff25818d2902abf2f7e6bb2dec27375	57e0632c9e484a7c43c5ad819047d28c	b96cc7b868119a58a57d0a81bc57146d	a0e0f5d890de41f745bb3b3c622e660f	b2d93fcc102709250b54256dce0d53a0	63cb3f35c327cdf11de39cd4339c4e6a	708da6f044f8311b72c83cdcaa669965	eeeb752a75a7b344a5d6eb48b09a7d01	d4b335cc46aeebb21f7b0b8cad8afc63	4c38adc0b22633c7a6ce4349e7a9d446	9125fd44ddcbbbc828eb3e49c6dd3970	229e242bd0f4743c6cbeb899f755912a	9b42f279ee4f06d7b490b2d7e8039871	e5c79bae35b178742e0921d87c6b5eca	ee35b7b416afb5f5770e8185da46189d	3bf498e342908aa7f50e9d5fcc7e13a3	ef79417d115f076c33a8ea7bf2b5b105	b1548f41e58f0cbc0f8a02196456d22e	543b5414670a7e2219ce9e57c7f0b64e	39966045ef01a78fedd6c15bc021a300	1a37b0de10b8b7ece19b282178edb16c	9406573b5ce4fd55e06d2dc426658e71	7dc6a1f5d20cb072d8f7e2463c909ea9	c387c8a4d45d39239882581d7184f4fe	07abc2a699ca72685c76c22316c819e0	df569f7ed835f82b0655fe40adbab6c8	db99fc89e009c9554928bb31bae8ecdf	0bedbc557ab4e86e263b0e3f36390b00	28c86934686acbf6cd0949785f180825	831acdaa703995ae6da77eb27533ac8c	b1a92bd350962f9fe4e274112a72a410	2fde4bd673817cfc374acfc0ce3ecbd3	47ae0dba274ae2cbab3860e1e6fdcef6	5bd4d104b379f15ff0b754d2feb0aa22	752ce55ca12c0d52a2a36b98986342cf	9d19e2689ffe0a80ab5ad0e0cd097fca	0d59a5cfd743bee83386c1589ef485fd	26803c5dc2c874df1f7a918af98ee5af	95e73c08e8152220cd07231bb9c74dad	0d3418cd687751f7b253df67182ffe6e	7b5de2cefee411ebd00730a8c4eea156	622d4b277eb8055836e26b649058428b	e13f8a2c279d93afefc5d0f88dc29d50	388c4f74990527250f24a1566414ce32	c4423256ef0dfcd4f1d65e348a29e625	fa1b47ab4dfc44c3b93905297a4b5906	a55079cc93ff9a89d57e0eeaeae629dd	13e6542cd9ac20d726d0c5552fefba5b	c4c977a9e734bc537e16c1bb58135c1d	435237327d74fdd4c7bd4b27d5b17419	54b7e72e8c71ecffc7c9a004bb56724b	17825aae87bdd3b9d32ef9522eb218da	e7a1ff5b73e62a1b9d27678a3b40e9d2	5ab10ad7f5c754782378f66e9306cab2	e8809f79e9c6aadee4182a6f6f3b751f	37231c2c81eda4b7f9967f9fb8bf22a3	6fbb703d02efecca2fa22ec8674ed1fd	27c9586828d296862c5823bb6f0c1f89	57dbb660ec777a71ac67e5c6fa2dbb77	be659e69a9802f1d2d0d76aa07e9f182	898dc27bc68b39ed79754a91234781ef	d38c5cc6d112110e48b3ee1896a1fef6	5c3d8a050cdcaaa1fa0f9b00be430cc8	5ab331a6861c726b6b4977a32d2a2fa7	cce6af475addf6d911b2d8c7a9a7a534	08bdab795f0f51a21040cc110420372e	82233bc7a8767052d471b816ffd32563	db1369c36ada93bce7612465422e98d3	0307d969bd88d249990b08a196244860	72ac363299847edc0d1667e6b0cf4106	436a06018a45341849396530444dcd6f	85c6f890c5153de7550b93602990b154	732c97e69da7f6751beeec1a543b9d4d	b080dd9e93414a4cc206d6a3b4ae04a9	e7d1e82a532ac2887ef8644ce2324df7	1c4f1996cb52fea4b3bb0f967a2625b3	f3ccbc282daf76bb450f3c1b3af9e340	f875d084c5f9a95d75ad32e354f7308c	43ac2b04c3437864d77bfdb3f0be9e6b	956e12dfdd819475fb049b9e77686616	5760669a241d736f2a7c12831d931785	cc8b43a6305b6cbdb1b87f2a8d6c3352	187392b9dded86e06af88938fada5995	efa652f44be9c10f8eea2d9b5f5dc8e1	08c4e8cb2f5830b9eebe158833811ae4	6c903116ef03b19c21ec58c63da4af6d	93446e52af204dea6f8c8c293c5a686f	fe813a972e8876c95014cc1f611a79af	5e94d6cbbae80eaae4cfb0da3465a10e	be112bb54f52e77f3836018ae718d8e8	99d93e511d863e7cfe649386a4cccafa	12c772bb2ffc20f97b7a9cf3c99691a6	969f524024e129e328b8c84303c803ec	6423a475e76b43f073226f911e895ca5	a4b7b4c1016bb06995b145af0869163b	66c54e6abc763f06e74dda38d20b2c34	23589115b8a729f9a27c2632b0e519c4	0d01c8bf15fd45301d6c873db834aef1	97469448a11d554c7fd7e8f532cd9d05	83558a4bf8add4d3baac5359ea547370	dcfd440a1889e3ed0850515807836690	2b43c1d81ac62af8c8ff1e49f632afe7	541eef0e4b1ccb8d3a4cf4d2e9a35ed9	881af7d280345e949b501b708faf51be	1c9664588e3f96401e61253986069918	9ea7bcd81698f29eef1513cc637ab47a	7909080cf3ef09b2729bb89e18fd927a	15bb269014f91a443c6bb51514834809	ca56f21ae11b9e0c0d3f7f3201e3e683	7cccd5d5abf36d2376ab331d97a9bc0e	ba5deec5d3c76b5b9b4d27586f591fcc	87abeaec9af790b68b9f0a7274206077	47de64b45a9c1a2b6d9b815b0d2da81e	9d6fe19101951976f38641f61320d640	f821609eeecf7af217eeaa560c9d8fae	3f84444ece4d91efc3a65ba11be8f3da	c84004e9fc4213853a1a24c69f964ed7	df9f5c78474aae39a93ed93f6c04847b	942fe136d06232a19855ddfce080031a	3ec757d5462cfcf27c60ee23c2bba35f	83eec8457ef60b5c77d1a3b48728ffdd	ed86be5ce125872fdd66ca31c0c24734	002d3ccf003694cfa3b54d4eeebe8186	d4ca5c9237d532143d57d50e6a5c16a0	3c42cb107bd49d655a05b87a38ab33b6	7f0df7005acc95779910860ef408aa70	f564a8e8449fd3b5f45086e855e3b071	9b120b6050b474db9e22d12739b71314	53f788128000a57ffc32dd3c483aa7c9	bf5f4f4da286a3c774d31edb1b6cdf32	6e2caa2846962b2161adad28a0d65bc1	777d2d4f123822e80b1adb6cb8f300a7	e9592d544a39a2dccf77db98596c1d08	45b13aff3058c40c7d2b7e8dcdfaad80	eadbbf7b7c53387e0cb48d2258e70dc6	d067795aad3b8fb995d1e0a6240be5e5	d75c2740023611b5a9d48f3e43e77c5e	2b6e9465103bf37b674e868067f5670e	ac927cfe9f9d42e7ed8092fcdc5a54e4	32b4c27ce27a249bfb4464455f2f7940	cce2568f54b794991f1d5f433b9fd6c2	376c049004dd2b95f9d8c02200cd2a08	19231bff4e1f089cd6cb90c60d827232	94288680a53f2237eacf8ebab2d81bb2	2477478bf94c4bb8c76203c6881f2610	dae9b124f98fc6aa5d849a994aa5b1bb	7b2c10d015ce263c2ee6d35b6c5b62f2	3990b775bd2c8287508592c3306c3a3e	167b2a1f92089eef845ed3b3f8a9fa5e	885ca6bfcc800bbe18beefba7adfac79	7e66b9a41d0fda4cbe0b7625e0761c2a	6d61bdcf83a4ffa93819226d3905f3b2	fed74c7e00c2fddc6716d5a88cb365e4	91e5759100c261920f5f9acc30480df6	86610b92c6fe08140453eea21ac2f677	60d5e32e6355d2610cd87eed67d12b15	89c6107cc63849245ca56c9aa83b8d64	a5d1217aa1cbc154c499796f9040d954	2f440497ad2303695671b482a4a3113b	ad99eac6f493f7d64ed60956d959d53f	a22859df45eafeae3c58ed66be705638	66c7e7ef815ecb8022aa319478555307	383a2867d70897f2c6afefdb7cfa25b9	d9111f780933a0eb1f13666c83542059	8051b49463d0554d902f27eaa3ea7a50	d0f2bbff47b02bb74f40d002ef9d57f0	8f3287584c5e3c390e6455fd308991ba	4bacb34dfbabb3a7bd6ea3f57ab8839a	d961edcc9cd16144775337bd6a5ab31a	4d355bcc604496ad49315c2977597c0b	74c2b3e36d27568c731bd191ce0a234d	e8d30f670fe1f65e3b4e69e152700457	ac40b5fea6ecdb43f8f76ddc8a130d2e	9a58d37034fc2d16e234c65ed37313b7	e837bffdd4ff615d60dbfec520baad04	9de644a7554344a1f13177c70f00af22	72f2d1ab4e81738636a4b534d799ea7b	74720488d73e84afcc6eeccd2d1f520d	2f129b204e359d668c5f1a389d228f33	76da206c5a51f1023760fa2b75e0c942	360ab840ff631352cfc2607cae890430	14488ceab7742ad29e30a5c190838b85	79252304256ec1524f1732593b8a842b	3928d6539ba3dff9e9534676d448aa2b	5ea09c998173b2770b62985028d8d819	1f31aee747e17a78cb5ee3d2e4a2a421	ed834a19c2aa1c95ca4c218e8dea8d3f	6714e6a9a7e5333c1d39fd807e97df6c	8535439dfa037e208d927b03bda80eac	fff1f87a4f2fb58dcaf50592ed67191b	2b7c64c552180810612db0adb68060f6	f2dc8b393592d28c2c51e60f3b4ec447	a7b3800e7bf90fdf37dad472194a92d6	08c685ad23c1473fc08a77218d63a663	0d3ef7edf2ef30be74ad8b675d3f5029	48d6fdf2a136532c2cc67dc513f498e8	a4e90aaeaacb4c983e829d2d5eee10ff	b20c092318cbed104f3d1c2af60e421f	198fbaff3cd0392559800a05be2c9466	d709e3a24d194d7e27e177c20b4d79a1	76d33172907b6250061bdfa526e77cc0	1eb2b2fa6e1172367ef2f7919530755e	58400038d884c55cd552349f63d3dde0	6bea34c292cde30d078fb62c3abc9d7f	e9915c529b4896f541a58c21bae20101	2d74f374abb482ad596afe8f69a892d0	7454cdcc73064c3b0a19f7d048667a6f	655709fdbb8593732d037ffcaed483e7	beec4ab37a4b89c341ecfd78723bb664	1fa2ee27f2903edb7b7cb2d05189890e	51e7324682cc9e58987a7f010e9a6277	ea522c3dbeb272ae82d7975fbb8f8bf0	9c86ba2bb614aadc01a812c3c6f004b0	0eb109d1ce0f1437c2cd9fafabb81361	6ec3eaa82a57af5a6ea2e852a749d7e0	43090e683c68286c217f39f17733bf14	44ee844310e5cf8e3a567b2c15e6068c	52c43eedd6c0808a2830b359afda7d67	61053649a3a9d144f11a7d8be751e6dd	ce0d00b33491736f584b81c6c5672055	ed23bb2c7ec9441d42a079a1db6d79a3	e119129f216368390514fc99d5640b8e	256ff403c59c9c72c5217c02b83bee8e	58fcee8c297b02fb7bcbd1b251546b24	92434fc13ec4c8dcf05a665a92645f51	afc3696a5716afe11ebb5d43e7ff934a	d4fc32c94d13713d71e8a8a5cf64710d	3e82454786bd2ece022c7ca92b04e5cf	dbdc45f57312faaf6f355903013c3778	851980c576eb68148d1d9b856f28a207	5c6006a53e0ef1a9d123e73f4c0fc74e	3dc1c3ddfdcfabaca8b67cd334e2c76d	ddef97509f8ff25a98d0b972ef33ef03	b044f81b72afd625db9901cf79d255e7	920c003540f4629ed7ee2370db3c9558	c4e8bd6e3dcc92b5e47492deb00ea22c	1c1b84232a166745269c24beafac1ef9	160aaa85622d6213d2de8522828969ce	c3a116dec18cb1f453eeef51de09c673	f7e00fc9963bc02f75111aa6816e73b3	365bb2ace9ca0e409e89c9a438d04670	f52b93839fe57e2c7dfab36a88fb9e4f	de8cafeb15d065d6e9a776bbece254e4	1b929b3e8f682c9053e824deaf19f416	f4ab08967f420d77c4df2ec76139d969	3096dd17accb0d82c359dfe03f2a6559	225b297f3dd102b1ed246d53b4040c80	d60849279bd40bd6a0fe8f5ae9addf06	e032309c5252815f2e7df093b8f4d702	d933cc467cfc14c5f6644c027d08cfab	123c9f7610a1baf83e87017249515ef8	5a8464131b2b0aedb48d2ca866719e36	f54106872b51ea9a7610387d09210be4	0100b3b46462321b29bf6d8e47c0fbc9	ec218df246dc64722b5b3c1a0aabae73	35b68da71701471e2732fca02ced7b78	52c6cbc9ec804a6bf0e6f7894ac73bfe	6c5747a233e38d099bc26d0fee188183	4fb42d957338020c8c1208cd00e86a56	1b35db629d2d7ccce795deef0dfd22e9	291713113d06d0a68de25a552b310a23	09c3318d3d1227e78077dc173f536168	2d5e4ce23d5da401927c9bff4b2a1ec3	289c0ec64a591462a874e1dd0827adfc	af282226330d2fa09d83e751643d2bf5	b4e8bafdce81273e5a1b5ab028ab5c03	31abef2f0d2bf06a79c49cb18ecdd25b	0dadd1eebb034c0fcd2dbdef5c02614e	77fda538c4fe4b231057260dbf2ce0ea	44899dba61a37ea0a0c07ea90ce5fcb8	8460d749c54a4dd2cde6dd7c7388d686	e40a5fce720951647168aaeee3583489	402588bfe2932e88fb94228b05af7f7c	2dd2f3696370f9f430f2acb12537260f	a511b483b7cfdac3f782edf2db7afd1a	152b75d932ae27e7ba796ebfb2a45a08	fbfc640fe942499848988d2dfe2dce2e	0a43d62c70cd61859d40b8a54675af0b	8fa6f5094562fde2985e520aa91562d3	a952355b7fcbdb4c9af76a10be533820	cb7995231915847110e8742bcc3c19b9	611c175530aa0e9b0780dafa4a25a077	16b5bac6d54ff81d0528b8c058b2fd57	fcf37f9be4ba88fd8ccd6a9e2953778c	bdac3f861c11b66be1fa0f388affc09c	a259513fbf0de2f2f62f12a0ec9f9d04	f7cc86cf9cb565099c5ef1d87a0a0be2	4d055cf1ca81891d01dce7c08f3344c7	f8d4cefae2fb394e1754f3fc0e676127	c58c81755a478480494340c8142d447b	2103e4b77de2bcb598401bd02c8f2c84	0f7e48fc9d37fbeb4733895818b2c4d9	740d7c8056a87406ad10bba0e36c2d55	f96481c77f7dae5b0c1dc6d5dd0ef6cb	9db555e28d96836e7bb77e6fc1ef707d	3c9b3b9a2f4fc75607a6584bbd165c55	4c1f55e28386410f176a0fd3ff082844	d08c1c81c51f6af85604a4454e9636db	c88cad2ae71e22d41d866325087b4b5b	a9bf75462d0725af0f93cb93b55464a5	a27a2e4bef02d85684f1286c4b4c96f6	fdba044f8c8b6de37e10b052cb6b29ac	3ea05f2febefbe7a9b7ddefee609adc5	5817a86298164346a1815d747e596e1c	f1a0a2159edd8e76c9bae5f9a3d03ffb	c6b53f362578f29123014dc9c4800272	a37ca031629492e2a7268eb792503130	9c2e895c66ea1ab39a157f3138da3193	7d0f8e661a32396241f93694279eec1c	4775bf8d98c693fa0a8c73da8f5d9827	d6bbccd57912f704db7f13443509b1f8	89bd66a00fa8a15ec69ed5a16a8c2016	5e00375844e78e6647881e32e7ff9f89	ba2d7d05040183bd1bc0258951753e2a	185e19c1b0577edc1c5f6cc89c15b1df	aedca18b0fd699ffd7ac8b52db158763	09db7795ec75e9cd2f20968092934215	16bab32a19d347ed6275975eded57dfb	a5b8529daf4d7436147e73e3ddf835ae	f804a6b0e1dfb0dd6d1846c44709be88	25d1281b498195ad79b6394c9658036b	ae88d57448065ff778d804921bdd2746	6ebb77f39ed3921d85ec1a662cf82094	348a019072e97307a12cda0521bdd32d	8656a8b0e98f948bb13c0199f535bfec	860e94f9427e0bec2641d67bc3a94692	ebe6ff6d940d22ff847bf8d6cd2bf9d0	c0a1671f253f853efd8db372dafa5c97	d7eb213b271f331d24cb50e6e7eb3aaa	a2c38159dda6e8c5cc923a1063a35606	9048de2c7df3cc9ae89dd8655de51654	2dafa164210bffa10e7df8639b9bff0d	111b15986dee8262988acc8dd333483f	e98b85f35a0712b789caa50001fd1e16	52a240ee3690c4e3e71662222444796a	62f4944342cc51cfdc441b42b82e9cb3	1f6959db333506ec51902d506e390136	542608cd207b52958066303bf40b3e9c	ebb3038a2bca0fea2c307dc7891ed76f	cb94a00f71ac579a6ad606b79b87b081	675999ae65440500a81da32022f6bbed	ddfd74ee4881bd0051da656df22ed064	c6b739e52ae2643e725b7fd9de20c6e2	d843faf0add9e921528279bd45335380	8d32526f1d3b05243848559cf7d1dabd	614ece7a3e6c5fa4810fe8f2d85e6bee	e7662aaa41d0b82e7831d33953a1db93	987913d2bc6ba324dd9ec5f6aa8c6c0a	4dcf9100ba894ad0a733a3ca774993c6	cc86356cdd74156181e6812fcb472deb	7b612643a38b83a7a9bb79e08c06d5c3	b766950c2f30769d877e7f9241d77cd5	44d822d623a7b10d502efeb23073de98	26fa979fa58b8feb6591c266d991c8f1	7b737e0f3a16760b3eae7ee4ce488766	5b70b1345f6f9035854671bf93d82c2e	0cac9fe1272971b503b615fe1e738da1	b9107484fca499169abc91dc5ecb4b3f	0ba4d604b3ce1db70199bc9a211d063b	a1e8fadc01d0292f0adefae945d823c7	c76ccc5561c0d0afb24d0908d621e68b	423db88338a000fd2507171d0c39eabf	e8e0bc8d31862497e8696c8a57e704e2	a8c9fbc1e851bc26c3dc40514189c7ec	3724243b6a0df7a4ee4ee7611a3e7f50	e1e2d5775e5bd52006edd6035fea7826	725fa418bec142ab3f3bf78a3664150c	995ae6f6c611e4ae31597432e229177b	31d0fd00e8fb9771faf0c704c62d8adf	85a8a78baccb81b75f2cc856396ed82d	1e66f3e87d3b746201c4d4b22933e4ff	e1f8d9e9b1b2ec73019021682cb6a721	afb353ff60973b2acfb6a87507f1d368	104ecc3cf5fd61bcf902eb1c7ce91119	566dfa7eeb871e17f74b1bf20c400b3e	b09a5c25a3ebce6ddc5726c0269b8295	b906d1bfc61b0938a5ed6a5b328648f2	131d866b6a7e94fb91581c3949a8d8d4	a552c538964597136b53d5f7881f41e1	a467258355c61401a1b7f4d02f84d529	48d2577a4d2cb7985894066d50f08cb5	5deb859bc7d87a4851216cbb56727bf4	f032af8243d195eb3ff61633b8f87cb3	133c1589eb9f6a1706c55b41b36559c0	8ee6c4ab30ebefae1d1861564e7ff7a8	d3d01a6e23267126f8b35e8a1ecd651c	d3df65a6e882d78ede7545531bf12f4c	7095d20dedc7feeca3d822872a40e6f7	0330daadf124118c97c2213f5d4c7734	ed8a9b026ee6c4236861a0984df9e516	f59815fcd6d81508ff7cd1a5691717ad	63808e37e4a009d33d823cb9bfa2bc34	4c15c55e65da3daaf7684662fcb894b2	336b7128af453914a09a716e00a1ea21	f4824cbdda001ceb77bfe9c479b77a5e	8234e5ed9fde58244bb6d6361e9f403a	c6e31c5384d442ab4471fc2962d0f711	922b0f40c213542d81b39f6ce62cb7c0	745adc41c5e92c68a63eea1e812a3170	b6521a95a714ef5d63dbc9fecb16d34e	b277fe2110397cf6d0b56bf0dfde33f4	d56d5322d9ce3d69bc4a5fde8726443e	a375dc6c88646c1e91f307190e63be9c	7bde5a0fba1f7c0e87b17dcde464dd8e	a698df448fb350c850c8d5b34b2b59e9	be1265dcf110303ae9205c70df189f2c	9bc50b22c7af3a25b9b698ae70b467d4	e03ceb95e7130383c7d386ab783d189b	da226eb2e0d03c75e446240fec6efb8c	8334b5bc6a7f44374f9f41931c6526a3	531153edee0adba240b5e3a522c3f131	9c0c7ada421a05f294f9c31a0577aea1	17a04df0779779543ce742109fb6c93b	7c53969cf9fdc28bc72b83ebfc4321eb	de4bb5999a51ce363168c91dcd25a105	99a6335fdc9c4a6daf0273c3b278beaf	3ca2a1ab5355e8ce4d16865beb0c0e1a	cee4ad2a187713c2440b94f2fbf4695f	de3ba83cff424d4abc8ad564f27e6ae2	a4ba0a2ae5e5dd3a1fac627cb63933c4	2f75bd4598f71bc1217d83fd8912fd31	9eba4a2c4870db9edaa93fd702f1eba3	a5c07f7d1cc23a3d4191efb5cc3395b4	2ba9e983025eb3a322f5265a81c10df5	0295205cd3fd52658ef583a160c9dd5e	436ee9b06c689b99b0707ad3a6c97f04	52e14bcd6dd0df35f24ce90b38d0c7b7	e22f8eb41e86ebd093a762d6388b50d5	c7844f5dca13248f475e4ab3b5915156	9f6bb06ab0a2f7c58b5e0c2086f501b5	cbd3bd0c85ddab9285651fccd2878632	9067b28792d9277737efc4b59a245e69	87f40d27b9137c2f699ba3b149c6a9a0	d4f2711418e7a6ae18f9a57b25083cea	afc852937e714e3f41f64b64e4267062	70f276d57109628a3ca903fa44d5d4a6	51c882c5c54accb80d14b3e73b7d923c	9535658808d90799cc3160d5ef570a18	0d0c537ecf900c9bbc6e9ebe7ef48b53	ad60e26c25dca0db8c328a4c5b89d4c4	ade50f8367184e46c50a666ae2c388d2	500f0b510149c361195b5c5c729e501c	bd4ea8e9c4ac02ce3d952ac5c159f60b	102f60ef5eed3be75bae43cd000c98cc	c612585789e784255e166a74a1ad275f	fd5d162602deafd6b08980a7398ff7b7	5dff8e345fc41207073b99e72fbcff77	e794c83e5f4331a126105f19c766407a	ef9bb014f26e380f0ce146da8fad3ed4	7b132607140e69a91a0b0d731c81c26f	e7aad5c85c90e80166e4b24e6f414524	9a24dfd8e35a7047d0d6906eb5b0ecf8	0b3d399699a216a9b534775364655d93	54445bab031ae35f7838eee3b89f92d3	4e2a6186a16013957e5cbbf229170f75	3d8ba86097b7deafeb21e1b566b65b28	0c2e84835421da917ac1a2a2a056b73b	76921978feda905a58d57691ed4f5036	c804c8926d7f1fbf1d640137fffc5b9a	8bc39bc26c5967f9c57a0ea65bf375ca	21446347ac22e1dea2592eca68021bcb	967a604772f404595bf07b0dd8587656	05630115b2f32819d65190136aad7c30	3b939b14d0969d7f62f0ca1982d5a685	7b9e87970fa8ecba1ce37d4bac96ad3c	64d59e1c744b5c574010db880591d171	db723ecdf799854a37e60de5de642540	d60954fce6e45b122a9731290e25b819	543f9a206b1b61e0682fb8db36686e0c	ecf2d9aad26b93bac931a8ac61cf4ac8	e182d74dddc2eeb4042b32af48ce69ca	8475c0650cc02c58ad01ed66999797b0	6a4cd8d95d3d6cd9ee2a58f7405d6b76	1795baf7f3e1cce754a1d2c4bd9bffeb	2c30bcf0c3caf77ba858facca91c1bfe	17a6c11329584317f7aaa6cfdb296ada	c789695f5461c5043f3b7b5360b6ee7e	9538835ba61966eb1b3be598a4aaf8c8	8831ab8114438adc06d1e1489c248163	7b03b4bb7b4a92ee7912cf80f296db39	3de974cef51402aad18b8c32de9f8fe2	04af51d82649f6a5f591f3c02aba8866	cf969447bccc4a3424b4753829811328	d68b2e3546408b4419329135c28bf6ab	0db209baba4a53808ebc54408094758d	f354d4527d83c0342cf74a35cf08bf0a	e897318fec57d520d74c86466df00583	dc348321d1dab8da3897fcd4a6a5ab49	c3a0fc16d390038cfd9a312c626c8343	d0811aea45b2734c3fae658d086f6815	2e935881d7bc6b4e0d666c1b0599f1a0	50b3a1ce43e462fa34758e8627b61a94	13722c44acc55e747a070a9efafee643	24aa08de7123a4251f5fc1e1a8deebb0	7d9f90a81cc4cd3f78117b0b87025a54	d83a8b4c128311ccd64c59a8139cacf3	6fe5e718141d9716d618ee0b6a06f977	2f86d118e4f88e313204c5b91840d0a0	866d338376b6d1781e3f713eabef7246	8689848abf5cfef8efe968f9bfc3bf3f	129b66c569bd76e998e2ebe79b3f9fbf	a9cb4343b251ce2b397d46232a5200b7	2899612d084dff709dc7a2973a7121f6	5bd168a586fae9c12177c1bc8c214adc	b428b9a4b2f4844a09bd92de3db23578	e131107559217b9ba7d724c725628f22	6d719ad12060a828dcf712d2a41b612e	c7e66bce1881c89832ecc8964a09307b	04d8eeca3b55c490fad3ee58a8043c93	54cd369f9b743fe066d16ddfd583b6e8	57c82a5103d58ce3d52228d877219d1a	2468005c7d8b241466e81a677c40c29b	9c6eedb3772644cae78d88459542b43d	a9f0ab1a07e54465771636f52687c936	0adf8c41227d7022f3d2d6910f8723e7	ac4b191f6efa56f9938d2230161a1721	ea863bb27299cf20a0b567952de20f5d	3d026f10b7ec79215e57d8b3965fd485	e9014acba11702de0fb2f606e54d5aae	83c1eda907f31381d22f56a05b98a063	f7fa07323dc9ac64bc81aa2f75bc1a22	2400f0efafb36f429d1449190eec3836	563f139e0f4d2104993dae249892feef	1dbbe9f22d3f9f96756eb0158f37c9b0	b1a92acc5f568b2616adf0a6d0e7274c	ba828127499f49c94e4489454afb361c	f5c0df0c2db923b031c1f4c21c7e5ad8	f24aac29a4d200287d00f6f061e36c4f	986aec9d158621b5908e89ca20506397	3aec01c10cb2fb99c92fce9ad1c482df	2c67e0dda7fb4eb0decdd45343988b2e	a4d55185428d35166ee5a0887efc0784	5d5c3c84ba6bbc5972d2d1aebfb0761e	2fe5ff57d7dd44ea0cf1b9824eff7179	525415f99113cfc21d8ed0c223d07292	a77ced46deb83a7d5abc79978e9bda72	678906784bc81571d109e78fa7a82767	f2438a41c5da9b3d514346c637920048	ad9b188106fde76ad0f98cfa59720c10	3676f2751212b17db73ceb4c71ac2264	bc24dafb0b1b85e10d877c5f708309c8	5364f619443929accc89a6546c158382	1665d542c5915cba5fdbbe8ace0f9a01	3bad73b6b301104b2471ba9f3530d75a	2fbd067c0c6a0874b666aeba7e80e7e7	a62faa2ef57489cc7a22c4442ce39022	313f59d13b05f82e9fd44c767ed6e93f	3e3268fa1ea7de6380c7de701f81e96c	b23b4e28eb98a15458ed9164608bebdf	5fa46dc9d0963137acadf5fc65eba8ca	3fc2ae7f496207629be43e5b53e96224	ae00bc06f9f287f88ed2edce4ae22141	73bb3721e34448ccdb99490660068146	d94b511cce409459ecbd9e486b0320a5	c4c54a4ef5fe437f7c45d0d14b1f0d9c	eaf41858a4c98c9f87cc517015cca97e	7ddf70854d3f75dad83501516ab691f6	923bcdb12be823448f9a24a5d9317952	28b5cd45169df88637102010e24e6a4c	9ecfdb873cdf9dd82f5f41fbb620d333	8e1fa6ce22e6d6b99be6f9b5fcad153b	a97198f980c709455dd703157603e3db	bf5060bf12f62db8bfce8da7101a83c1	cb688c8c888d0881d997cc56565d88f4	53dd64b0c29880e8f1e42d19050a7daf	aae4e638c9717639fa31cbab04992cdb	e9059f0f0d319b7df4e66cf0de11777d	4647782f224b082e30298dba7e54fcf5	68182c4618811ffb6575156e2745d55a	1337bf2bc59761d6b90296e3dea7b397	6dfd61cc98bc63659e5fd227820b828a	7c0150f490734e8e0f49508f6337b87b	27cd0973800682ad69a069d325306a67	7a353408ce58e4a83c1c5c0cc31d5235	9e0df88dcb2af3a17f6feacbe599c2d7	99d15d9025f6c7b45090a997c7ee1f10	cf9a0b07c2652133f50d2c7bea55a826	b93fac633a229101228671256bb3ea99	2e18207c313c6fb0ff506d623a10c70a	a88468381b181e9d541217b3bb100e5e	5e439f1e2c079a29843805166d4fd0fc	5c1e13cf24d5fa74c1d6dc545cd200d5	e9a40ae2d00e8cc69e2bfd5d342ae517	becb1bafe3f23f95146c968c71fac07a	542e9d159efcd22e0a712cd448286c88	bcda828f5d53e709d150bfe8801ddd86	41873f2cbc39d95937b50319e1085bd3	585e11e2510e741396aa6855e9219b84	cc54a4f61ea22bad02d3bdcea7450197	58e613d7baa79c1c2b9e4111dd9e61fb	027cc759f58181fe985cc4ef18fb5175	6f1eb8f13f34821e9f5f5c33b855a129	35c666f52504014881714aa109fb6607	5497287a37c5817eb20f3668b0f08ea2	94b1e5aea0f0fb9eb6c15d55effe5a26	50a5f0f66512da0962509631839b66f9	4f4b7837c8ee253811fd0d19b16346e7	70d19de4d9fcb5ecc468f3122b4d8f7b	2582bf20c0d1c2529565050fbfdda787	8fa08f87dc57cdc207df0e48671f6bea	c01065f2b19b2f12863b62a607f7abff	0458367f17a93ace5a0b279ac435475a	d2e66902d9a7f6b68522b1eeb834bf69	c9ce78a449139c2c60dae552147a14f3	8e685b9f16c7f3e676d6f2e8643af21a	323f4d348a10f8af415218675e91a801	5ea2d5fddd14d46ad3bdaf727e20b782	eec32c4bbd71a27c34a7ffd8038fe815	0b856cb7ff4f527480139077227e4cbc	da843b6c37436a78e13a0ba13ac5d8fd	b4969d54cd621786e6e113773c8d4d3e	6be195f9f36411160a000a6cea8d0f47	6163dee598f29988007c44d5bd5ea9f0	cd03603c12af8f87250e5ccad9c3d42f	1c4cdc964873f2bd9eda9e32eddb50bd	9d9b352203e91f95f093140bddf6696d	77a32e78d12086e4fd997e7031004493	a3b11e4c82c49a85e005f20506e51988	21b71565a9163847b69ac5f605b44aaf	6ef3d9b6417d9ed7236f82a1b236382e	d85e2247f4a1aa7cd09f3f677735df9b	1472cd9130d9164f5fce075241ad990c	e817674f33acc2bd99f61f1272b37e59	085f34aa645935a586b00e87836c0012	89d80f521dfaa731288662e0239d4576	4649cd8e3f7206bfdf44e375cd468cc1	65bcbe06dc2fec9d2d9f67700887295f	3747187cb66a0edbc86398c739e3f345	a353ea9eb06934226181cf77f0751bb7	b8055a02dbad079d679e1ec2db4933a5	c83bcdda82ae8c6da2f77a1267b3256d	466871adc657de443106938bfc9633d4	a6f362f0ec7c28e012edbd9423287250	62d22dff924630c624bab78507a9ee10	531768e86cf2ff95b23686b04a04bb01	1e084f7bf3b33c6f8702d3dfaffe7e52	79f5c10b489b315a6219c5963cde2f02	49e118df3042c81942e80c2765dd9742	79172dd6d0ee7f9efd260f2c9d1c3889	5e91c08749688980ba118988c5e0b879	28fb0e5f8904807a1cd2dfed1036544d	219ee17af5e98023e9dc9ab20fa826a7	13ff6b1a38fa959b45acc7ab9525c644	90c4725dc2f00542e54b02abc4411e21	f09b20fb3a4932cbc16254abdb17253c	a59cbbcb29b7fc006dbdce77817c2be3	07e65172b6eecf9e12ab8908c2d9aaaa	830c3ea3526c42f09986097a09800338	b76c8ce82249d512a9f2685e35b7cb05	f4ca345a1a96e2d08447b51700636496	662ac4ab8392b0be547b819ee0030a5a	8f3319c34c5380cc84c2cea055a16157	242747999a0efa2af7c35d81a84c814c	192ece43758b3a957b9fcac76f311dd1	2375651bfe93f0f2e90bb08b39666ecb	4fa2e684f1f8b1c3b0abcf773f663a2d	52ca2a8b9b9e5ba56fc1eadb5fa6796e	88336c90de860793af6c3b0da369dcf6	d0efc7ca7ce4c052e090906c46bd484f	9adbc1132a0abbbcb820944f2450a2f4	6bde95813ecc30abd638b8e741934961	3515ab942e8a2496cdf6c10bc3fe5a50	b83df0127151f25c44e6550a5d109dd5	6a7c092f5eccc6e9a5afb61a1a79965d	72ed5e124d7aad600c36d9bc9645ebd3	a310e2ea112f69d393bb798f88dfc0eb	26d1aa4bb855290e07bcfc61e386e731	aea1800f190151883ca508fd88e02c0f	5bca3c8e99019cf3dc5a6ec57d1bdb5f	6d1656da48e8ac47a40f6184fae62f60	0ca8a5a640b7b6a3dd32e5d716ed2fe9	2b4bd373622eee65622c286c3ccba66a	a82c7a23f14f40a2f72a8ca9e3f0e9a3	c4b7d0a554255c91f31d499589e00f51	04efd227362b01af52565b45b8b5485f	6aa42d0a04f7d429c33a9ded49b5bd28	b888b8ca683b5f9bd0944cc9780ce105	e6a97bd68db0137423361e134baa852e	e7ffd0548b80b2fe80208e208419c589	f50cfc8a8ff3bc53c9075487e844ec97	267ac7d87996c8de0dc6a886f350af32	8ca47e3f7a6d3e6bf8ee598100421cbc	367ec4a41ebf468e2f131c091b41f551	97030565950856949ef40a661816951e	ffdd277d54f6ba5de47ed260236edf64	edcdd015df4d3007f25f24f19121b581	18a6efa914c44bdd8bcfea81f3031de8	ccdf28d978571bb6666d0dc60d10d754	d3cca7253aa1a2dea5267fef1d986bf7	43a4de94031f6078a7f9e45d3d5a00f9	e26661d0871b6e4037fd786344b9a7a6	bdadac0d6edf5c23c462c4bffdd59cd3	feb46b75623102a761da78d2c671613d	398c6f845804447ee8eabcc19d8badc3	63d38b042af33cb1a8dc289c459561e4	a7c361676462d41f2088d88ddcad40bc	606061cebc539b205067e066b17f54d2	28d1ea7def8f492158bf9932746ce13d	241e37053bf6b6553078ffb33f413a91	d4c0f6c1a007b38a66d0cba4d4a2617d	af4d6aca1c01c79581ea1a6739f9f2df	0e86b3f912f31a13ec24b08a83705b9f	d6ea1f1077aa4d229c97aeae660abaec	679ae88b9625891d3df3200368c4bec5	ac5d8df8ae38c1821cef75b08ecbba88	223954c13cbf2619b7d1422df8559bbb	595d4d0e6ae6905f30740a55adc7bd11	ae3b5dc26be9999b432663645a985519	ea6b99f6643710da76fcb85758e2c871	e8436e47d64424372a6c686a9fcff796	f6278f500e0bfecbe5deb83aa3ed5fb0	69ba9a390b236b8aa1b447f7dca8ff6b	e34f373bb59b6a20ccd03b37bbf49005	21c2ea80b57f03285b2367aca1855f8d	767bba6658ab4192197a1b8425d1f12e	1a12a3dae30fc31bc6ae86e8d881c280	b632aad1bb2da0c52cad4e5e3a1e646f	fbcc2eac6e0825b15b29cdeae1245b49	cb8cf58912835ebd0947698a31e2b15f	d6d1153ec5e467d5e019fd57f00f6bd2	c54457da359c4f563f914ba02f31e1e5	8a8b9503e2a99722c4f2400796e04bf4	01285a1fe9360c08d15b7cd8412b4d6e	2f5561af440f4dddc871f8bc3c5b668c	8b65942da75a9bf89a076e141dc80e20	aec237edd9351260ea879ebd05b0cf16	686cb08bda23432598106f0a0b95432d	c059ffee40976ff34cf6c02618d54d48	32b0e088e6f8a0ffe66c477886b55b2d	73ad02684765578bb68abb0e0721a586	a5a10ae51d2c30edf6d2f6aa53d077bf	1741fb06b80161e7abc2dfb43c5b4962	68076f9ae5c824053f948745f232a1be	7b40bd04e525abc7bc8228e30852f26b	4d3865a0c86ff9970594fe255877949f	f29f88a9acab473d0767f3f792b21f94	65961fe2e80a9cae68b438670336fd25	f401381fd502b443edee0fab29c9c5ff	c22473d52c6dfbafff7ee6aa28ba9424	90f5e6051d5ef8625a0cfc2d30a18f87	360154b01a1256ace1ddc0c72c8df4a1	b41db78eab355eb610fad19923766856	80354fca236744d3045e078d337b66e8	04273de365479693b8db2dc776da3d11	bb400acfe0d038fefa5c5794b6c3e8a3	6a623d58ab334d763ae63dca0e830019	fe4e4e52eceabb130ea1fde218d035bd	47d7f8c32ed54f155df486c8ed42e11b	cfe095c35dd3d6f2b058f2a669014f2c	82ed57e61263a53d73e58c1187cc009f	e2163ff1a128a61fa15da67d6882b925	ccb0c9a723e12f4f1a145118b65f7e47	ff7c9d620b650bd904900cd768bb8feb	d756d43acfb1299e2be325335c4d8d14	f3647fbcafc5d0e03dc1cccfdcc6ad81	e5adbbfe0b9057999f33b9de1ec80140	a7d8d1f1fec163dd6cfc2c5f9b12e721	2569e7fd7ff4e4a4058be9490f26fdb0	de42171daa888e3c28157324e6dd6ce4	e05e89d3919010e4fa04a304895d1d82	5913d5b38d285fbff58754470a7c32cc	ff62416148b94a9513169743531c187c	e7a02bae45aefdbcabfade89d6ed7409	822357382959ab4e260e7456fe1a1edd	da286b640fe7d1ff2ff9144a1ba1fbea	2ed85f8aa0acb8f770c75d747c527582	cc2d75bf5a77135ae4716305c8bea7a6	b9efb7355cc4dbe310160baa54eb175a	4999089ae5bdf9bb6a9cd0a4a080ae2d	a352c761557779d1c3a6ae1564f1751a	01a673eccece0347a6b14ab8df66898f	ee5ac4d906c72bee1de39885404c6acf	5232230dcebcf4802f64617485d53331	37fc972f3e36f27fc1d8188a78ccde98	edc9c22a5456cadbaa44a3d4723e1b0c	3c5cc1ea5cc2da21b8ad597f5e65a134	0c4e127f281dbd4889ef1aeaa6ec2301	321e912adbc02c05bce57d52b0c4cd2a	4acf0e2118ef866e24fc9f3b143246d1	aa59e73b65c4ceae64eb0e5804b4d008	7d9a851611622311a26b21ba0694e4e4	1ea83794b96a00695927de44a90aa26d	31c44f1f4968cd41091050d67f6b9bb9	094f9c45d2a3061f89a29d22631498ef	8fd848228c07258627486e5f268f918a	4e6f4fe1ac1d98784b28a7d13709fd78	5ccd0bfa607c2e56ecc3d3cf06cb4444	987f2fdfd02b2cd7b375e2b59158e2a4	8004b8339495c1b4cb5b010045c16f73	a4bb14f086c6729f3ae6a84adf2d6aab	c08e277d35495549bb343228f15c11c9	5729dbcbee5f8442a30d8fee72c1de7a	7bbbfd4dc47f2faa12120cf74deaf189	cb77fc9eef6497cc4b1bbccb4e89ac72	5aa505d7273112616b5b814e0796ea02	6f34057a10a631392eefe702e8a83661	1a26e485e1efc3d5448a28929ce67743	abe4184e586b6c08ef2894c824d8b1c8	03602967a5e54954ac4145025c896349	888c1f97b0dae8c8b3264f21fa23818e	97e500f445298cda0c483bd64e3bdf26	26270159c553d418ff130f85429062cf	347fc1675b0c1b309fd3e1e65ac2c3f2	dc8f98532089ffee3d4fefb8d8013ba6	03286b0634c34a105309daf19a01c664	a36317fa0c8eab7128bf903798b3f555	68481d11963f1920fe3ec943abb90380	9a80af1423f46c210759b66f1768cabe	af9911b8fb31ef0db908e66bca09281f	5756a576ead848381c478553ccc84551	01a32c6813acfaeb008237cabef779d1	6dfaef1a993a422533761a3936f1aa08	c6f4727653521b499e5a13115e414c68	6a87419d5726276f08d979d01cb335db	5e30c75558d8014fc7fba5c2e982e942	c1c9df6bdc54b0a37fef3fbcdc3677ba	df0534866a33108ad427b73b709ebfe8	62bc032031af20f73772b49611e2ad72	84e2f01ecf81e87caf422a69cc7c80b3	07177098478e66fe30a841017bccd6f3	9eec0e14de710083fe62f2baa12fc490	f9a1a34b4725fb55f91f993277ed1725	07eeaea654164970d9def0f786593997	cb030a9fba669d19eaf0fd34ef280e8d	bf5c6fe905294cef9e4618892e9553d1	2d7b2fa61400e3f16f0b7528ad26cc66	58ce316fb890eac9b21ffc70cf28eea0	54f5aab9558589955ca67a394a0d1176	85d7f1ea309900dc9ce8ec1389098301	c9dbe5ed79e9f8cc56889cdfac042256	382a494c08f7a3ec5c4c367078bf7eec	d41ba9b046dd0b8ac0a85f8ffaa8ab4f	af2b424aa293a766841b3b8827e25bf7	557aef6a368d8d210629831c1a366d82	677a6a2d9da998b7ecaa0aa44ecf2594	cee3dca7c0798f42091a8cb3c6419d7c	327f096993de2419b5558f00e87e7db1	f02a84c2bb5a618b55f337194c108a58	39b901cd7129a4d11372cac2a34faf3c	9e54e658f58e81753fa7be07cde40e29	9fdd48971f0efd715daa373f7049ab46	6eb4cb5366bb82d4c6f41b6831d540d3	4a820c093084d6615d4e362e0e58a447	354ffb8b3e7fcb87f370fca0ad21e15f	b080e922ff764e451b5e6654f5838517	0f5f7693288de84f4ade2e6abaa2440f	cf00e53950459563cab537499769cbbe	f70ac58758ae0b517392d9fe802a7c52	9eec4a5cb9eb2c5eda72151b721bfb3c	1f878f615fcfc8d7bd381a7841ac1e41	df2e0f5d9134105423d25ea2af9cc6d8	e9b85477e8a5da66082bff450fc59ba2	f6bbbd4dc03a0e669bc850de053f3924	68123f78b42d88cfcb8b1cbf0167014d	45114cc2a223e679265c91349e3c9aea	7c1a8da5e4bd972b91122f5d7d39588e	e024833381b0c161db9ac2eb9c6e108c	4f54513ed080072d96c777de226c94b2	9d1a36a40e9a36368f524998d24ee3af	86f41d77caeddfe98f3f5a955017433d	eb222da2a8dd5e4e7040e1d13bd9dfe7	01f4e073eced6560d4cb5066f358c42a	b6f94099239046ba77a9a86e888d6549	0d6b1a90c74327da8e94bfad59765de1	ebedc76556db60d56d04c73fe49aebdd	fd85567aba862bc4b5cae656e394a048	348c1284eaad4cb6b5ecd635c5712521	8c7f18c931298eda3f2d2aa9bd5a8284	55d84e31c8b3f028fff5b88dacd390f2	01cb7871cf6e7f36b44b7a1bdf9af6e2	979605606be0e116934f7846d577da46	0ef9e69afc8e4b1ea1a8ce13b1aa93b6	8e89289ceb2cfcbeb584ebfd951733a8	90edd05d5c4a31d4330fdcf337e3fd85	858710132efb8cd524b3a76f44f5fb46	3f474eae8a9c23cd8a2944318066c32d	b9df0f49495552a484fb3ab219f5744f	269d6df74e520ba87a59b34138f958f9	9aca63daa906c3b43b8cc1951c44c2e8	839875d40a208a5a95d2e62885ce9b34	defa90e8a8dbbf83f72bd9a73af416d6	7093f8a8cc2de10cbc2ac0ebb73ee534	ed9db018ac78c8ed83b8413f2b052af1	20eebf3e522e508bcf37a5b5978247a1	c0c53606acfcb3aa5daf2171525490be	dbeca913d0a54cf5b0863d8bd5ce0d31	ca945a0a04747d50c9c5eee03504bcd2	6ac1669eea25f2fd4b1595a553b3a930	d8d1827350270a1760b5eeac9c96fa0f	e8fd2782808baeaa587b2a17f2e67617	5a785ace79070b00831ce07125247580	f24bde2a998e21df5639802e2a330143	e3c862b157a9a80d9e6e86e42a0d9cbd	190da43f3823bdd4e17cf6ca67a61522	e782878bf6218f500f96fe49504088b5	1c9588eed197eda4e8dc46cb2584000a	401bd2f26b19b117d57e88e511f379b6	9a67a00f89e2870c28cd74461f32aaee	85749ddc82a2ab6ca4d973dd53e5b5d3	7c8671bf06d993aa3a4ca680e1860071	d68c04ffe62af651c107c789fa9730db	2fb2003ee8e7bccb3eea707c78da1911	968e679c12fceb6669db3e4be02873d1	4e698980a1fd95b77c3133a5782ca96f	efc98cf6fd6af23ebf2732d468ed89f4	b9bdeb919740706ca5ca1e2242f07dae	a19ab58d1b4be16f30e26ee90dca2c29	c8eb239c3bb841a894babcda3dab4699	38a1a4f0fde853bd23d8c83727b791ec	52710cebb199d669ca19daa87204dd99	d018833618ab105decb81f61e3b3a849	31c474a233ae24d08ea7785d86a67a04	864010c701ebf2938e47db29283a03b8	7d80a54d470de71692167e7f19bd7794	6ce9109d7bb294cd5f8fd14a13bf448b	37f717cedb1dce18a8ba120907cb587b	30f4367ce8c3229e68bccb7218012767	cf08ad4f44d8e0962fd41ac859426e7c	05bc53bbb32d227fb40800f03dc2bd20	20b62e55982f49608b4fd8c137f70d65	d7d2ef8738fb5c1e8eee51b0181a377f	41d345aa787b2c4404488b1703611b72	b9ef6224eaf5f92ede44a0db21471b4c	695bfd975f65318435e1863203c612d8	b291fb686465653f123bfefbba380d15	04550948a526f37afefa5bc70fc1040e	c5f3c3e98688ba8acb1dc62bb9fe593d	21295e5bfb2015c9118a5c0b7db9ec81	06da7968c7388ca7a4779bb820fde70d	eb482ce541efa8477ca501a4701361e9	3af0f433352dc8e5f97e0e31e9412a12	c48df17b6b98c19835646e03710becee	782bb35136c702d119445ee52c0d889b	c5e68f13aed8b18a8538ea2d6813fe72	28e558bebc95e95d1815de5314d025c9	48b09d68b8ac6c5e7ac82c3d4019d26e	35f4a8919dcb92e5f8edab957f138339	6799d0328413e8b4754a0fba4cb0d72c	e7267fa0b290befb64a23b189ef8cc5a	c12353f3f66a4e81cb6c4b23aaba18ca	752baf56aa45707b580cdbf54b0a05ee	f0509a4e7279d7bc0aea9ca38e59f9db	f4169eeaec179dd7ae10bd8a70c877fb	dd04995ad5b4bcd423c8f8efd85b1817	02cd12b9b9e953566dbaa49e3b65f9a1	603bafac0feefa2d89c775eef715c2ac	5aa9f9d6ac6864be3e698238221fe35f	ffb5ee2acc41ed03375dfbebe75581a0	6a40d7e2face5b3760d12aba8575b444	92e2a0ac40d295e8bf9833d7fbb3cc10	906ef4dde00472d5f6df25f5d40dc9a2	cdce85266b1968ea3cddf15eb5138603	df5d75c096f0dd84464302f7e711847d	96a0375319176819bf705b9a499aa3b9	d0dfca3214da865d5e1fbdddb80f655b	3a50d0d90c32fd43081a6efd1a246ada	3a6327a5c742d036150d8101689cb8ac	f9d22206c2744de1dff6b81521326afa	e7696cf8f901c7bacc609be5dd756728	e93f3c79a3fdd344fcc76a153699468e	aa0284053471ccdec857a598f22a447e	7df3c941885e07bd1ee8ed9f9084c2b8	0d26c7d9a6a99477364e6dca5b46b93d	90c64684a79fe3e33f52b4c232c5b5bf	a0c2e948960241a5baecdf12a3022c20	838d6efe678d88a6be77627e12a17629	b62bcb7f62ed9e28af50bf37b555fed4	9e7c0b0898350bcfe8e0622f6655e919	cd1b9e8d79caded46b857cf3c5fe8664	5bbcaf0667762fbceaf5d8921337d5ef	14b0bc8929ce120cad5a9745a52ffed8	bbb73e53c04fff5e020f84568089f0b1	02a2cb4f2003f28f164caf9856528424	024cab18c946c82fc4a7249326a5eadf	812017874ed75801c2b9f8f7c3b1d286	c250e370365dd3bda73a664266c04d6d	bea433f9688ebff1f8dd47d0da0d44a9	073018da5e8dc37c54b32698fe8b4efe	03298efe9827205b404d1441def3cb6a	3cfd737014df4122a589784d92bbca1f	a7822e91f09845e0007e1245b6c73e6f	c6bfba43a9ef19b284b39d7a406afbc7	24e94adaa20435979b341dbd894ba1c2	487c6cf37507bc9a11a5dd529e33974f	02ea0010649c92e4b5a0ade191ef6870	5f34c3709a135ff690a24ad4c2058967	3d863744a32338c79bd03851a12f38a1	358e00fd878c22531277ec5a09dc9814	0858aa185297899669fcefe3f7d16219	99937f5456370d1aebd54693425725ae	75597030e7d272b2fdf1ae8b3734ccc9	89fbbcbac6cfd82b96f49f9f065125db	8b74ce0dd7387a7a80d97fd71edc6043	84658e3d527c22a85961c2f6ceaf97f3	d9d49540ba7500e9b41bdca1fed77c66	b6f7c0eac568cfc658e1085b774eb722	fb5f53c930e182466ac32775e36f8d0b	2e54b2fdf94f80e72352a67db8cfc6a7	0fde295b58884407fdb3265766ba5609	88dfc16a1cf955d26435754ad57e80b9	0b8ead831365fb7e2946038542aacbe3	00d238dd1f2b822c57868929fb7feebb	f093f43097be88202b08ed6d72ebe0b5	6c127e8c30816c9b29fa4f6d85c2ecf9	153431acca2a526cd2fa47a38a06f0ce	983d366ee9f673d8fddb280b6a2085a2	1db32fe46065ac8a10a53353812cf8e6	5a0ae88683f6f9a47df8d68cb87be690	62d851e0df91ab61e96801eca3df9b26	c108ff48fe6f60dbc792bee74a2d17a0	e15426f3f117e58854e6f446551f1717	24365fccbcc84703974a39e4a68c03da	94e683b618e9801bc018d5cba342b604	3a48351fd9f6db2b612e83efecc087c6	94587115300af39f5edc246d17b299fe	afdc8747b5eede3b010c086b7d3eab60	6f9e41f317f82ff7049d93df9a8b1a2a	e1f234dfd122fcf1a38db05bf2eb8443	bb0a7d297d67ee7bbcde0515e2a65570	c4fd0eb77089ae0f7e9b157759cff70b	e5366935168a7abc575703fcba215804	847ef1a2b17a1c61035475b56d24122d	97a29a8c357985670280892889007516	8054c651cf0f7d0fba0b7f6fc6d76a94	1edb60b4b59342707152072c24888c7f	1a54e7f35253b2466811c25dcbadd754	9cd232a91d762e72b8695ef807e4b595	4411a438e703ac00eff2f2a9fb48dab2	7fc5255379a23e48136504408225fb8e	a23bc15650cb98cb2ae725e2aaf9b4ad	42cd1cc68fbf9946cf416d1540146a2a	fc1b06341567b0f5fdaab8abc7695a84	2ca5fa4d98401afc1bb94f667300ab99	516b569db86c158b52b990515e2421f3	ccd2a2175c31cd29dd97e64b417ee3f3	78ab203898ec95b17fd470b2aaba988c	a10796d45d76169cf14d48a5ecaedeef	a9f25fbbea0dea3446d57c3418740b18	ad6d36f5aafb3ade1fdff0cb6d5a53a5	a2ed3cd725b7ade9667ef6d9c76e8bd9	dd377c254c6378cd35c25c3b824d0c60	8ea5ffd952df9262542563621c05e7cf	9eb0a1bd5c7d4f6b7dab19ac45817fcd	3e0e350c831c02d1cb2fb3c9f71fe75b	522e7e58a13c8ff400a57a6f11742607	d122ed3519c0446af0f635fc777f2760	9cfff163a9f5f66f641b048b2cedd8b4	2fde473d1b451b308b05736b7dc8b954	56e773896642cdc28b2babec99eea4c7	1b382939e54e0734045243bd4097f310	a7b5dd5e9796d47eb038c531246886c7	2f3e5edecc51c0e893f8e73d293b1f2a	da12e553a4bfc3d51c4f3b5f988d0fca	0b1d71fe7a62f1a7507d76dd03c6eb70	54174061c71ddf020f7fc104e13277c5	841eb350abd7ef73cd5e8a5670ee732a	997c1ed6c559cc791e2c5a765690fe22	56f650cdaeeec74d28c19c541004f135	976aebcecafe89237d861a9841df4c57	903054790ae2d546c6f832a1765b4c93	05633c0d3110c6d5e4d6dedc398ee1c4	c38fd88ddca28ec15c440d7e290109c3	e726533fc65b0c9959d602285178d568	f11f39c315e9e77ff07977c3ed5351f9	b61b85ffe42e4e5bb8d16e3ce36fa19f	c6a71d15a6d67a0d418d09f523cb6194	04948c7edff2f09f843a308fdfa15eac	7716ad7e95e446000054ba75a5c68837	fa6e9457e3487ac78089368a0468693f	0886238198d425a23e60d56dfd18250a	e94ef762841bb9ec4b2a74075a1cfa57	0d499bc8b3a71930bdbe5476fa88403c	132eb711791ecc6d2c6f89eaee0f5b2f	734e4849488a1c091a492e8f2ea94cd0	6e82d593a6260acd461a172329bfb540	7c77a6373289a8b1ba7f69f82ee2ae9d	58cd1c79f9ac93a7483988db770b3bfb	b09217a29635ccea9df878c5b32889ad	095d3c57a47477c8a22fb27aa969e155	3f1460f168715970edfc6ab694a6aef5	1bf25842347da51d95e8142d31ef456b	8ddfabf412675f51986d7d4f9c600607	7faccb65676a2c40636da004a18ec5a0	09058abb6bc6821de2d35db7d4356cc6	29c26fbf68083a0fa3e669637bf50b3f	e1f8193cd1ceae9c92a82a718d45958d	d6814fcd0dd90175c67ffddac06bc45a	97397d404422b8f18085a8224c286e74	04c4da9984ae77fe75c838ff61b52268	7eaafe07d80b16a97dc2e6502023f02f	472793366854bead0e4948346b9306e5	e280e21b774fbcd7e08b70c3dc5ce817	705948702c41ba5e29c96de0d5144d73	297fe3d2d63acf17faeafa6ee2b77eb3	ea0d23626426d4e377754753735c98f8	bcbb8148f7bab63c335e369d92a023f3	4dfebc4befb9eea7e0206d60bd3d9809	0ebb882941a1752d144e27f97e271705	8bd04ef02ec6ba4cfacbe8c7745d75f1	d910a93ca79381df1f5a538d10f8345a	1744f9151122563a08a79122adfdd3c6	9655dec8c607184eefff4e197b369dd0	55726d02c8d7c82d34ca911d5aa705e7	3193385ee256921977c86c2f41945aea	88c78d229eed0cabe0aa65a75b1705ab	d644b2ada048439fcf4fb75c616b7b5e	1721d019846be831742e746b6fb152e4	86b8a701f31d812b6b296464a25d292b	b07ff005715d3aec7f4486b9577e4b95	5fccc202a241046b25f3962181ad4d14	c5bd214236edeef9c4c31f6d2e4e609b	45f6b9185a3cd9c7c5860cc88c472815	d1d6e3e3e666f8bd496d89b6185a3eb1	6480f581c066311ebe0cf69b4b60b8fc	24f128b8910f158454543016c005181b	7c656cb98749197a5f919bf5429ae785	ee5bbd35f4043efa7d674bd13308e7b2	a92f0672a58071f9582eca43b1d7ad15	ad4db7a139d3fd19f38897fa9dee062f	c4459cf74490b7e647bac62cdf0a2a98	ff5d1de288084e3ee424f070d4994a7a	26fed936ec65dfeee6afaedb0184370c	dd4c292a85bdcea7637600e9e4c0e6f3	ed28a06bdafc276123093359fb7d1ce5	8a2f620a6d270ad21a469e0413afd2cf	280baf6980eaaba7af3824b1f2d6f695	2e7b13b8680d208d334d9c7d2dcac8ca	1f9f9961ff2310da44d637c02730f9aa	7e17c7e7084d953d0791e10bbd82c50a	df512430e4086fd6235707c5bed3e052	b8694e258fe88b91bef687b178bc0c4a	539c7799354a8ba62117b6b76f425770	b4af6f98156e13a5cfc3cca96d87beb5	b0d3790178b31eda2edf58d0ef073be8	b757da9aab56247367c4be7bb9cd0a8a	33a5a9954f5c13be4c290a412a628825	6d95044a139f18594031882bdd9e86c8	5b83f9f1338955ee060f4a466b3f61db	4cb6135088f9d611d9c517a10b42da5e	d2897f759ee8be7facb788fc3a753eb9	05cfec70e5a3e512e408b7dc4747bd68	dcd2a29d389aaab2e4e080e36b71eb62	bad518ab17682ec0b37fafe12ba6bf05	5184e6b662c8bd39a5b132aa2ae860ab	d9c00b4c25c37d37fcb63260a428553a	7ae9e31eb6a596de0ac79c119b9d26c1	da2575621ee95bb5cfbeb3da5a8029c0	a29188b3f5b4035bc0c9943f8ff788e2	4be55f6cb294b5d020ae23085acc8a93	178681651fadc0b8019a6dfba600d7a3	a58de8515570f011577886be0b236d83	6251247def63fce97fba17ad1142c25c	a7488127ee6b9b9eee9cdfb574c7d312	ac3dcafda1ae48c0f6a68d4137ae1bf0	22aaa13f4d930d7f67300fea5a791a11	2c5a25002b3c52285aa9e37ea2673675	b7b712ec8c68203864d64d1d4a2bd8b5	defaf603e69ebbc3ccdbd6f758532af9	9dc2442cacfb34439a9fa69a753093d8	414c59d3a3c22690d3878df6f4eb0e85	273d96921db4e2770a6707a345059e16	2cbed0e08bb6caa46f019f311a25e912	93aa0ec03305640520863d847ba9fb38	4eb4c15dd8f2068e1ed7300a823e609f	a0bd8eb0cd6961e35bd78720724cd495	fd7d88a8c3419ff33d87da8cbccaf938	ee3800c27eda11bd93fdfded315d0dcd	8da19b300a9a925849d40801e3f4d39a	af3368ee365ea08367819fbb1a0e21e2	b13ac87fd5e44f591cf64cc441d83022	060fdbbfa61cbfb4d47350dc2a2019cd	58ae8abbb7950a21bae1e442ab14ae9e	9b058dbf4e45edf67a9b1cf325e45f67	a1386bafa50866869055ab2070232803	ee4f44671fa5492d163c8fa269703342	3bc3a43499733c9974234b30bada53af	3d8664d959e446de152a50cd486325d7	9ec24d4560742a14791cbcff38d46cb3	55cc6e24cb7dcbeeab45b2df55e5e0c4	653eba838d02faf12e005975d17bfd25	5943280cbd80bac19e75d6838fcd552a	6c934d084b4381f5c98dc5ef4bf24e53	8c872e6f6f5a35be46fc274e1908f1d4	8f75e764d7acc9b7cd5db77d05db1e6e	34bc3b0c0bc87522d7a4d5c239f0a89d	6852549d07ce5a86bcf209784a356ef6	f6f01218bd4f56f5da5173eafc1bfecc	34e671759c0d0b6fd35612be07b6045c	e62a051cddf9921940101e7efad79d09	ee4741cad457e8132726def42f280de7	720d5f9b735597f8e2d39d025f2c9748	a85fb16c21b1871ab0151a800e7fe000	bda24cc59fa290592678e8f87d24fd0f	6d16cae51cd964dcc33bbcfde35d3b6d	e9613cca2c29d0788baa91630d3ce8c3	a54e4b9003db58541b890f3b3f5196e3	c8f1d9c1a7d871f5fb6c983689332c7c	cb50e8e2202bc1cdcb0c2459f7a5f4dc	818beb113bf82864af47d097ed91a92b	6412a644acb1b0db252913a67a89f696	df6485f0c59f870ffa34796e56205884	d9225a10f22ff9bcb4b484a4bb13ad72	754cde8e37519fa90d455c14e227a5c0	67eb03ca6c38fe2519e1125868fac7e3	d195925cb7c4bf87df177869ef3baa5c	7ed5c5f47a58696f9854467cc96f833e	c1dd390c26abadab877e619e3b9c367e	6914b971a2bd22140b8f6d63bc478d89	d3f2febc7156d920d47f955cba33fc24	45180666f0cca7cae67bc4436e258983	8b00581824831540aa8de77db92f00d3	b94769eb72718a0c512ade94384e3902	2a05ae7ec250b1f9b3e59e1188a4749a	023037a3879ceb064245b14278df2a13	c9b64534a1e5491efffc345b167da2be	1c4f968b1ab83a3d38b32241322421b7	5776a93b3ed717a69bbcf6b4111c2345	676b7135aab3f6230858b0fe6184288b	30b29dca2e34f48b94f70fd1d18b7b72	450b51af1ad7e19a21c38edd56d3794d	2983b5a198d18592839f49402ac6bc47	0ced0bb4e0dfe0091eafe3df13b162c2	7b55b61baa55002b29cd10efda62de65	7ac3883522e019c8942ab3e11eb2fca1	6ca84bb6469fdbb384bc122f370cc05c	273ccb850bdb563ecadd3ac8a734a5ef	dac34be25d6270ab426c935505db437d	1a6ce479698baae72ea73eb4014588df	8ee5284e5e52111264a4ae83f709eee2	c8aaeed0e3517de96368452f6496fe15	8182fd7049bc3c78dbdffffaf9282029	fef0382f31f1b6190a91dd482249ad08	63ff6c9ccecff0b3bea50fe92c78e652	fe62407298e1f9eb5995dd6fb9511b04	650681449dba1b5c0aea3d24beca3827	a0a8c5a041539106f40bb2e218d22f37	1e4d5a6d4578ae1229dcdd3f7ed2b99c	4128ea14fc999f830d17b44d53646f51	18426cc545f763ec2e1eff599a4c3ec6	95c43fcedf7c06a4694945300053d557	e1a7d991ebec3046eb286265d9f12ba8	cb87b14636ca1ce5512a4d43da6ada15	68a5f7f3540c76f4b51c27b8fe40450b	a11af5ed7b50d5941dc0acd6bd515418	207869e684ca54adfd8b89864337b3b2	cccfa86936ae2745e0b9e2065372d9b1	b28e44f332897bb004aa84204fef25e7	807a7c8510657b1c38bd2e1f18e6e552	8eea19a7730e12b1b6191b35763bc700	e974609418fde8361c551d66e8413633	5f5b86b2a652011af634398c5080b33a	f01070010bbaff53f6a1ff2818a95c41	61afe03414e4975d69a60a43de291e63	28154539011385dc960199a85b9011f1	41b97f131bccdb71cae3dc28ddeb4050	b384b5395ddbbf04bed377a7648ca0cd	40d844bf3db87a3a239e07d2a5b8a7a5	cc93a682303cb5ccb215f0cfb598a921	a4b88fa5f4c64d1eecf625b23867d06e	4aecb7d39f5b55328019465d8b6d2cc7	2442caf7827f152b42d543ea1c099196	9c8fdd12f16d4d714e869fae4a76faa3	95769f8583356b83f1386e9c04650db3	a91eb772885e734007db0cc7e2f81865	11fb47d12a20c2ee3371cf3cb11138c0	0779de26a071acbac40dd1c1928f2ac5	93e13ade0d28c29992b3f6dbaae02a81	65cc9b970b3ec5cffed83961c1aedbeb	195c96491299ad161dd5208f627bf707	a8a89a90da5416ac7b47951a89ba7706	2044766341227e8a140bfb52797aeaf8	0fa3720649f7a0dcd2c8e97fb47538a3	b9b60e5dd380ac823ef44ef9c1b22a7c	1585aa6a62d112ef286da8c73a44a072	b68280df770d24c08555edd016a98802	7bdf9591a90b9e4036538458e0f7dc7c	ae7f0836f08e862030eb6c40029da8df	140c5081c29f9bad8fbc16f9007827fc	3f0d06b8c1b5e61b424af5b55ee3496d	fadd868ea8601e2ed827347bbbc19054	dba034b5875b6eedeffaa12c20a3eab6	105133e572560cc3e8c5a4c8eca46e19	80f2c70db5de14b0d28d768354709385	9895b2bc167d0be20b73e5439d9177eb	08eb58f10cac39a87dbf7fce373fe419	8e08640d636f2fd09e62924ff9ace7f7	b0b75f49f35bead3c993022112647453	baea89a73b925f2bd3b6177114bfc1e3	22011d6fed47fa43fa7e09b6b92efc7e	ac5a0c1349b1d2fcb131143b815df03c	40a1f491fd2f5adf6c30b2977582df9d	75b05570498a1443206408b0d9455ea6	1ea27fdd524b95a4838c009723df4ff7	b878d2f66bebacfe291b7b6742a9d6ce	9a11dcb9adc49a0efc2fc8b72127c18f	8fb04b080ed1f9936da6e8d3f2be08d0	8253a32e37cc65a796a92ee67b50d870	4e12dc93f330e04873651a5c480eb8a4	dbcc6182b3ed305c392ba2d574fd38d2	8b63e856163a4380c0b3d6aa65888261	5b4e15218bcffff22ae335af9b73cbfd	74ace9d8facd076aa323152ec182d210	1afd2bf2518126ebd350df284fa20f0b	94b1cc19ae9e10f36c3a5bcbfe341735	4d3aa6c359f2554fa9df3b5ac625152a	8f9ded5a68d8068730b04735fc2a4297	c1c5134f64355565ce899dae28ffbe87	7c0c8a892cf09fb14aa72c947f7d27d0	c56185e4b449104d841e61634fff936f	15274841f1faa3eb7646e0647eef5d54	a1770af01df52f62cdb366d46a67377a	222e06e51fe648371fdf3e0de7547b73	3a56a1b0ffaf850e83afab949121267d	4400e2d1627aa0a7352a7880033ddf8e	a3e1c5ef29dd66ea1dd5735378a10de4	bf32ee2a82ea035700c469da3d0bd371	b47ba16f8bd757281bd3bb4d73d2726e	8cd0e498a9115fb9f74f042455e0f70d	8e21c7373e284ae23d03999f5382f11e	e53da16685b12a81e0f8ccffebb8c217	a7ec94dd2bc14dde8ae1cc316a4a888a	2bbbb0a0a2df67eb201581313bd26643	a3913641f00a07ff76bdb9aa57b8dbbf	da9e0b7dcd13078c97c04b43ef5abcb6	2e865d26f4933d6e744cecc1750c44a6	3dc6758463557a334234d442ef67a560	bca7ea50a00417ec0d498e7cfa915092	98c687f937cdf44931512324ab6d84aa	75969349b7ad32e0d4b1bf6205bca838	10294b6babe8acb7e7b1eee796ac1837	d04db31eb1abae895d806b53ef3e6d33	7eae4a1418ca243b47392c33bbbccb6a	79a3746261ea99592a656db709c39285	a0f13ec125da21a03395fa453c28298e	a3c06a449bb178801b961e85e1b312b9	ac71606f95a5b4ecf1a42bbf1c415e22	76c50a73119b4c56f2b1fd0d0236b2c9	a16f585ac64ec1273ba3633cac78af60	608e6548b1b4cbb6176c8fce090991a5	f1c6d93fbc797ccc331960c9ebe48dfb	a51def3c18e45dee6ed6d349e172d932	f1e30a89e3fee26cd6e96f0d761f95f0	08d4714d09b407b7b4846f8beb3d14ce	83a30f497887bc4fac3616f5eb6de99b	9e31284094c5eb0bc6da4bb092e4dca1	bd2e8be2b97c2d972e783d74fb619ca2	a0d0d0f0b4618e97cb724a9a6ee69bc0	bdc926f81f19f02ee765a1d1ceecd063	ab5810a8a710474650616f929056fed6	d6650616a3f6a3faca7ce8e0b233bfa2	476a423e0d0b64fcfb811522cb7d4a40	213089a7bcf17a7c100a4dc3893c296b	95ea4b77941942481cdb6aad7141337c	165a7328ec56e125b34b3c0f9406181b	dc64f087a6fab0853d5232a2cff32832	85dd0691973e40acce8cf18dcb052101	4f646dd3454ef861cc0898da5dc6723f	ee66f4053c0a0033291a15dc21c345e8	6ad77b02fb13772c2e0d3c29562f6475	d69500adeed32ebb4fe27961dfe329bd	5c6c110e191a65b1a7e063fbf777b9d2	e6a2ee3b5ea3f2d4ff34a163502a0f2a	05691e5b1dddba8bbeb7c93e37691ff6	1ec618d0aea72a496d4fa05737201d27	3b5ccbf86f7fed90ccce61ef899fd127	27bbeb5ba76402142c02f75a17004f43	6f20755aa7de15473623d1829e5cd3ba	9f6d0ba5232b535de37fc3bf70d85d83	ba0e30d2f1852c05d09039f17215ed94	3fd871194c311f0706ca7b8a9fb51330	ebd8207e2101fba309325d29f74689f8	75f2e1caf0d1bbdaaf263f62af2d58b1	35a46628947a798f5419f40fde8c05e9	ae76f008c0bff3b16272ab5a00420df1	8439fce7296c36d1721d59677a84a737	c34820ee61987a3f8847098cdecc8bc5	8c8e64737361df151e73aaa24b0ce172	da60691a3e79872fb2754ccfdb31d19a	10af42b6e6aef7bafa0ec15819d1d9d8	a135f2b3f5c89dc7955c6dc7acf0d521	945b4aeb06f65748d6b88fd77d2d7fe6	c0fe372e2aae9b34ff4c501514ab1e93	b922a1140b9116b3df491d230a3941d4	25e58abe6469675dc7e19df3d913c95b	2e94b1bd29951075002e0f831968a2c2	2d2c3eeae668e28b315b65191e15baef	7f5e34821b048e514ffc118db2dec3b2	e3c88a150183d199f343226750909a8f	e8bd7d338d33515f4f12d49f22559c98	05723073b5734c274f8339e61a11c333	1b0f82c42d1331a2533ed6a6ccc6a0ed	f471eabfb7c6a66e053c4037143903ad	42ba659e0465b5fa83a90c4c10c787c6	8b0766d107153c82e4ab5f287749c893	6d17a73adfb2cef70014c57198832c5d	d85516a73bb0c145990026369bfdee44	256b8b4468777043438365ce80afc21d	22d43e1c4a35492cc4cd5b67cf9b2417	882d4d114fc2daeb2cc520e1bec2d9ec	d20cc8c96b110a01ed3f38f17d5ae6ca	9720e310110f358311772beb699e0fa9	fe777d589163512a9c986985c4d1de98	29471c4bbe90a4899a9bec0ad077963a	87038d0ac68f29d4affb2d4c24cd2ceb	8b7b788cc0efb10f91fea3ce3f780e3a	c226595bbc56b159b886ae53d471bcc2	45e2a5341186ace8682432a4d57db22d	fffbc32c562b5757720d2ac8dfac778b	58637a7da7dc085ea78d45ef820e8874	c4d0bf376348f3a9002b0a3f974dac20	8364b2013edfa4e6e5c53921d4031c6e	8574e8f665f4f2b2009d72e0d466b541	36792602f2265dc094766af777badd97	dcbaf9d6ed74a63552c2cfabafae3342	e8af9ad8cba60f316534419e4746c734	e4b5b955b53abee99d39749328d53f5f	6e1ddada4688eaffa34837f059dd27de	9ccec296e6fcd3d114c6fa30e4c4b613	e066ae3ca17d00cdacf130cea28e8198	4310744b8fe41df60f0f90eb7f9da87e	d9d980e45e7118c91301ed3c168b9af7	6e9623fab310815a5ef92ad800b8cc90	2d46e84bc11c8a4d1cc34ddf01a3e0fc	5b036be8a53bb1989b742f4166620cdb	e9fc748ecd49a62223118ed0cbd742e4	acc927cd6b25a231df8e8c4d83d82ac3	a012e99d05636f65489e805ef76f1a9f	65343a1336719b1a7467b2c08a4492e8	294282b03ee7252b6a1dfe0aa3d29b06	e81e973f21490af72c9ab96e015023ff	c34423bccdb5dfe03715e51f832d7cb8	0f7d004c8de64c24ad3d46ef68830a59	5906f7055905aecd28ac18db60f5b3ae	7de63f83249a5ebef80ed3fa19c90272	33f2872aec058641ab5a912fc6dbbfde	b993f4dadbefe3b904a751d78d8f91f8	17c45c9bf03ddc794e7e6598502873e1	f1911b56cee5d9267a5a0a861c572b29	7df1d6fa28ea82a9b9243606fdb9b481	f85d5de5795e1118f56d01e8a7a08bf1	82a7d2891a79933a4e081e829a307139	78ca3260abb2cdf4915b8c35e291cd15	066f2733580e297fe3be082b1648f08c	12f07e9f796a387e24a8f0c0f9935c8e	59ae76dca6c849cc374fb184e1852851	d13d89cfe9d7c7350210526a06de9fe2	d326bbb64c756840cdf8e484f2ea7652	dcb94256a65a73793393f0f79e3340ed	970aedb8fc270951e1d477d0272185f9	c251006aa6afaee7a0965a234e3a2c97	149a300a4e33f3c3c911e267704b8412	a5bdaef1eff5ed958a66083c36f96848	41c822374e43f5078a829496c22df54d	4d7a88a8e98bac0e4b472fc7547ca503	a4ec99b13de862f8aee19bfd710f1120	e8b0b2a9ba4525ce95e2fabd215e13ca	dfcdce84208020cece26cf4868337050	4b5e97cd4b38cc1bb06f950087c3fa96	eb9d5cd44f930bf0865785fd46d307ba	652247cb1a24ecd38246226a2138bd4d	b85425d32ecac166838b86d093cce377	6103ee3bfeee293aa73291ff41bfbdc2	005cba8274b169353f86b166279e9e32	82ba964321793c23fc33767e05ca764f	8030242c2fa57968fc9cf8601acc389f	5698de2dc204347143385d6ee69a5dbc	78dd5935733acf6335840b95866c18a5	59461a024602e7e796c6901ec815d434	8be76097ff8cfbef82c28f8c09720b62	f6a5df8d922b5454c1ba903296fb9e37	206c091b36e4cd9aa50131bff2fb7474	75e6ff348bd744a73d14c04efcb411d5	207863c789f9c4728dd0492121f49e5a	9a784ead0be00ff6ebe7317d7583494d	56c09b8921c5534d2793023f2ebe3bba	3240bbdd4b69ecec44545fd2d79b8349	61cda0986d35548de664fda963516dfe	96eaed9254d060e7b3d9ae95817d8675	86a9edf4eb9e47ac9b4afc29b4e5a59c	fbc21388789bf345267395a4b7b3e53b	46100a75c5e7fecf880d799c90929918	7b9e868bbb5868154bc0cb9988ae0e89	72c9a5180d0112ad0788cc963c17ce69	1f3d92e83eb2912cec759dbed7e7ea27	a42ffaf2853953e0a7569078d1fa3f62	dae69f15dbcf1f46715aa4e127b6f94b	d5f154fe37c22afcb2ff4f407510c337	f4d46a683ba88f1a7fd97bbbc45b722f	647b1d3a7309a27434f447b8254ba4e4	4f1417da9691aab982b1c2ce5a414f76	841cfe070c612dc848279552dddf9dc3	60ae85b4b28144ae44f4c3d37b007b92	b4e16546faa1352917aa264cbd808371	e66a1648081a536fdbd044d5e3d5dfaa	3f2f9bfbd4560dacd56267f4fc95d7ce	b8c30fa04a281cb4d380978f4e8df531	9eab8a0450e89fab41fd86c10532a145	753391eace2c81a5a4ca1c9e23c9ed9c	93ceda9470f45a60e70ec9c785fc7a9d	e33daa9a783bd93fb95d82f30e5e0662	e784379ede23a7dbd898d11bf0c5c7c9	3d92698d11221080ce37cf6fb5d4c5ce	965ba382498594c176462b726c0061a8	63df9de8759e75a2738f981e371054cc	247a9a19050392fdd553ae1c9f7d6dcd	7d5b57be145c0bd70aa95be9ddc1ac08	17f759f190c896a7c2a0f1a7a1e6f49a	5ae26d7bf12f1f702e8783209a24567f	bbe8b9ba7759b158c6724de59956de4a	0e288bff0c24aa1ab05a6234b400a361	24eb5a194947737a201f30cda044242a	4c9ca7d58602860f61dc325e6b1fe8da	47f767fa0aa58b6fa4f65bc2ad363734	2fdaf8840779a17ee232d74268f60d15	29791635271566461eb47048a9811ca3	849648a9af7e7ad0cdcc01e034844946	5ccb72b5c9414e0e894be22ce02422e6	b7c54660c6fe1de262527b0f0bc742cb	d0bc41994db1403755488e7d8b65de76	d741925b8c69408b61996dd11534f374	20d6bc9587f4489b1df7c12eb1c5b417	e8c9c6578d5b4d07d11cafff92388243	3c9729e61a5a02951293bb628fca95ee	46581a831b0c91ef62e80546e2283d53	e7f33fc674de03a82c3e47cd28c586d4	7b20ebc767c936a1308415ffbc18da44	c7b2017192e6f48c63c99f5643eade4d	854ba57a3f5ef9820cc0b02600414f24	13a941b36d7114e7c791d88b81b9222c	d3b643cabc9310ad5cdf603c814e5fae	613b2243d5a31b7d07350417c9da475f	4a69925ab3034aa5f4248a67845f998d	477cc94cc17f6999ea63444cacaa470a	1af603a7b939c26edc652944fd560e2c	18ddb2190d63d8f7e8a6392a9573cfbc	22ce3612144f2f4a0edd5a2055e91838	634f584853fe2b0f46ccf8b94dc1e7c0	784f999dc3739b1e5b7274f49efd972f	a61afdff24123718b9cb7172fdbf181d	2ba54e354245b2c1a1ecde08bd73b70d	ec9858a6c2a239690c0e2283411ec51b	a2b146d2675759126599658f11703676	0e46fae43d98cc326229669d59d4c390	c240343a6c5b2742abb380c240098546	66c97f0f17715364de9abdf47e16da8c	75ab485ad7634a22dbee2770f0e2aea3	670ecef03ff2d6c22f3f88e7d5c9d9e9	e8a9bb64dcc6d4c1ad70905a09125600	ae7559bca5c9dd2994231404ec1ce665	69e7cedd1d0f57bf5aad1bbcddb9f1b6	2dc6aefdde407b9de6e60e375009f779	4e8bc9b328817478a4f508ae007f9ae3	293bcaf34ffa21efae3e1fdd09571be7	854c157b6233b52182d15dcc15341764	433d9709e0d49bbb5fc7957ab0fba75d	7315327e9fe05d64ecaee2922c7b073a	12456e34b4f1d7a509f7883b4b453c7c	41bcf1bd5356bac58e820ac2574fcd68	d2bf0a8e8f2d9d18d6c0be15ee85135b	ed1c88da5d0e4cf832ba58160993f188	577fae8db86ab38f2b27815f1f0ea5a6	4b91e0dcd1bd1bc495bd671f08807727	20da7eb7073628b3e3e63412190a8806	93639a4d6b4e945d9ac2d5b2de92b43c	83e6c8d204c75c90f13d36db52307b59	d269a2365f5e0c51faad3d4c14e17278	04c0d6f01d4c460c17bbe32bbaa0f533	0a5ea988b374a136596d0875486a5a18	d97675e79826983be97b38e2b8979fac	f5c48f5396ccdfdd38b1933ad149064a	881892fc102cbaa85253088090b955e3	9ebc003351c0f82d01173daa2a3331c3	272f4e8cba9cf8719bf42a3690c52210	f27bf5ba37b888a622362721f66b42a1	32a5aa968b856886acee5a24ef52a9a5	b503f1560bea65e05958295b529440f1	2faffb3dd0fc5dd59ef8321ae85f4b30	2dad41b6192c98f6b9f39d1abbce1e49	eba85e37f42142eac3f1fe849d9fab57	0309b0bd812d4c3d719e80e34aea8c93	57df76f2077ed3a1afd6f8444d3345b6	210a2317d58772346d844aff80cec0c1	eee51411773368fb320cc4fe8a7bbd23	3bbdc75457074ffdd10729fce2127527	4d85d7170c9abc81faf4fd6ada544889	05729698dad0688ddbd906efffd2d64c	fc1c67fe2864910bd909cd0823e10349	d42c64f11c4516ca41d3e2366e6d6ab2	35d33adeccbe2289ca83f0c886a339c5	9c16e82d7761f2af783ede2d5f8fce86	8bdfb47119fa5444f47c19e642b32967	b2b68cb365e7f238960e1daf83b079f2	e722a80701d9ba49263788f74ff9a593	0fc05c1beb81794832f8c46d0f803bfb	28fb2dd49fe6e1846b9748780def9c38	3ea61433b11cc94f68ab122dc1091b2f	cd0f37013d3b33fea4bee150a04b6a65	9097d3e88bc9356752486a0f7491cc31	6d8010d5ba154f2df8890d6016270022	c3982726633afab9ca7b33d63da7a597	44de1d6e05d5edd707512eec2da288dc	8088d3ae74b94cc4b7cef2068a2a0351	14458b15a6638d12e87e889944270091	2c2bc20516929dacb086f9afc9fdfb6a	11ba73c9478a99aef2f0dc33e75ebf93	8e8e7b6cf7e19b66b2f20ab373133a49	97e9d122b3e80fddf4988f0777d99be5	8c06a5f6a13d9f04a76d87e6345f6b01	273de0b220b9608723b891b267c06672	a0ff22adaa77e049afc5e2de9d0d87e4	979d9eb3a3be6335c7380199c539d727	407238c98261c20006539c85c77d44ce	15f891b6cffabbd9b88a78496e8c3ff9	30cedd2bc83c7e43fb318dee1a7ecc77	eca9dfdbb30ca172353731502a82a7c9	2075fa8f757531790127d480f5d74225	0d85e8a3c3e7994ca98cd7532cd7679c	3c9c93daf9bcf145b9bc7fd52bfe130c	94ddce43f30b3de8bd67a4fa1886e95c	9be51b801199656cee0f6262b7850dee	71307d74260f37958d4134e3dc776df8	169afd42012848e1c318733e2f2da11b	86d3ee674f30080fe8047a06c6ca6bc5	fb8ce4d6c05b1aeffcbf414a746cd40d	e6939d460104baa14d17a2312aa12568	8a9a60309149ce9e11ea6f98b8fe1b70	d7a5838951ef25e03c3e50ac76105d3c	0e1d7b9980403dc4cbea7eb92b1bf2e6	2743c6343d10ef05d2dbe68a595338fc	a03c49278626c0d73ab4580a58d51d4a	c57e577c7b4cdf2af912ab20048278ab	8b22d34bb93f8f84cce23a388ee57570	5710fdab0a197b2683b1e4f503b219e0	1f67e5e3daffc2ecbc3c535ee0b26e2b	3ab485dcc1ab25266314a8abb4e87786	93d45a856e44b0def0d8deb1105d461b	08c88cc48a288c7963502c42d6e43b01	e090d7610d3b04753d86bd61404ba517	13a01d5ee38d6cb8a3e10617997a879f	6ba7d4f61fd8143e8aa856596c09b9dd	32276a61296bb2ee7e5f80a243f9fd45	df5279a9179e814c929913f5d3267794	94ead54f10c07901d87230153abad5a6	a69dcce597c3ea53354c362fd42cd847	657efeb86e9009933c1bc06d602fd8d2	b60f29b02df67fd54776d8fb48baa533	393796827f77b318845e782f2d9ca74d	98d986841a4c494299883fa99a20e552	3483cccc9b792a11b64e8f8d1bba3c18	c4b90fbe75376c820870c4925e42a5b7	1ec7c1728c51f05601081e8ca2c14403	2f512f1ac83d725a2d0da960bf245424	bdaab6b6421beafdd509509e8e1c3cfd	8da0979ec775d2731ac811894b916e1e	4c4bce15cd3635590486327c91a75ee3	c689c0af40aad4750caae94185dc910a	e68f886a8e32d0d4d5bad8bbf3814a58	70ddc052999a95515ef8f2e22677bdb4	fbbad2b752e61b997d6a4e8153066a51	ebe631f88f435b2d2679b59d07963e4b	20e09d8470e78dc00e76a27c26eb1ab9	dea23a75adfd96d5567ee277289e8f95	7d20be3f6711e570e68f6eb6ce40e913	8011e38986becd891823b6401bbfea27	df250b4a5a282758ae2885d854c3c4c2	3af1f3e1503299e3ee49bd01dc4a4316	81757909db9081f5c6d8163202f0018d	3a19850c10be1a7504f1303c078d69c9	c917687b8d0fce7a9ae5d9f7d046a844	ac6b4a0a46aa3481262e44a6e29b33f6	8ca0f25c3f415ccb23db1cf885913901	8b0ba802609422879ab78f9b6dd5fd7e	14dcc7573780d6208bf980985a8de81c	4ed650e75a1ac6114c2dbe48b0c61ad3	fd6dd34bb7748f749e1f2a902b5ef7f7	9320c1fd0c780bc91c06964c6e151e40	3d2d2b0021a71dd2b6b0c5e601881c63	dfd2e6ccfa6a58678660994e2f60e9c2	5448e80c71dd25193b7850270edff904	d046ab23cd52c31a39881401e8f8768c	52a2baa504dc998141ccbe6f75e2c365	5b6db9e20efa954ec699c7deace9dcfc	4979dd9eead3b78c7e604ad0de439eee	c8843794ff06acba13b97f5397dca5a0	5cc76e0fbe8ce4d5a9ec34b9c6ca8160	50f7d5fee3530c1083fd70dc6cff0f56	4eb8551e9a0cc30420c02d2a819fd60e	f7c1d0d74dbbb00187ab518bbf542fa2	a349dda17d9e103817d725f310b62e77	39ba5b143142ecbf20ecb87b18071a5b	a1e31f0f2db1cdddf6c1a43799483d16	3237a7fbc8ac4de2bd346c7f8f5e0472	ca2becaca034c534d8ecc6a0bb3702c5	1fcb50e6ea98622af637359854671ce7	6d4a996ecc2c202b6af09d6ef7ce73f6	20cd9294440dc094208abfe9c7e67785	2edb47dfd2f13344ed088db6590200d9	b138a9e5e29e3cb8fdce25af6d7e67f9	6e4b3fedfc75c646b7c31dfdeca9bcd9	7aee9fb767e700ba369d66295db6942a	90a9d4d5f86538db13546b1af5a3c12d	510f57e10b054530d309eef3096081e2	5ed0587dfb2e6b43ba137a83980852dd	de691d3a645c9c2707a219cc1a7e998e	c6e028e74fad9e8a77e22cea1e6b9b8c	58ea5611eb282aacc6cd39532c65baac	83e195365ca4d27053976a3a1c748086	cbc2d48c347729de77629020f352784b	a85d1e5bab29e2ed9ff5f9cc341a79cf	7923529aef7c8043435fbd2dbfe96a39	526c43cae5ea0f0e867ef5fc9a8fc36a	ff4f4fc1da6c3da5be974b2ff1f4986e	0e458259ff9fbe67850034db857f4141	ac66a0fc6e5bc412c237ed0610991c42	aa35b3084bc23f7d9c2a54bb3e3d1a00	507dddd9adce3e91bb77d93ad4e8ec61	42afbac64aff223e467998984d721128	f14850dcd567e6ec1e9470f82dd49347	a4818b56888b43b62d55c202674fbf9a	cb3c6f1431a319174ddfc58765ef30b0	b8052658c4fab46c858390d8982fae5b	2969915957cbbacdb8260ff5471ddfe0	ba994b2d95427541093235857f46c8bc	8fa255cf1df429f551ae6ad4f1119614	9a63b6cc858cd82826088b585f927eb1	a8e4ee76e5413d8c96f9c8495de1edac	3e137e4b9a0242d759885af5b0b1b823	8fa7f2112b872f68e553a671bce0ad85	419448b8147ff8d09b5b89fe02599be1	52023db770e05c849d0e1991ee9e61c4	0cd2e196093cca5c111d2b90b3a48ec7	4f6ad4acfbe787fbf3ea896f76a5375e	4357a233c5b00b4c9e3babe6db54a99a	dae39c1f5ae11ff74a5fd3cd07191820	115dbd6609933d0d044c508e2b1b84cb	3c93aac1890ad3b6d555dd39fecf43a3	036e39d9075e79fa5f6a66b360d59338	9c24eee60b119ef2fc02aaedc266ce1c	19902b4df566b9654bf0fd2c167b4758	91b6fa333d5395cb01922f555a3bfdc6	2200f2b927ee04ae92859abc76f6819f	b158e58dd489c672f709dcb0963abdb2	2dfc9c18ef55440af0d29281e20db73e	ee79ec2a8430c8d9b4aab0ff76368f4c	15bf1397546b76cf30d84f02f40ee421	1cf707c1f7ed1394695757bfe24dcaf3	f892869dca69be5095b715055261b835	bfebc74e6e347fe211286019fb1e6e05	52d77c27f64d36f444133a837bf08f9c	9400d0576da4d4b09d923ad20f628f2a	13076840141e712d744f1524bed0fa90	93cc9491e318d68b83173ace7389a287	b5d441ee6ed0712c54e652d24edb4ef6	8f496caf38e79b131bd5c93d7f7230b3	2494a4bebac1933ae196bc4cb43c67da	4e4c0cd00e54a9d7c4b2fe3107092957	cce4842da12a2699bbcdf1b16a90835e	3fa555504ea0d6d3e53576454caeb301	e7b6a402f504bb4f9af06ff2e80e691e	99a00cac230010627157dbcfa03ae361	14e1497bc504308423d415f421d409b7	5c7052149aff3a2ce7124696e2cf20f3	8903c69339c0481fd3db72df8871484e	dfbcda2cba8b2cb4009b90b626a305ad	17eb0679e6c2f40bcb39fb827e295fef	1953981e3c14a0892e232d39645c2891	dfa16633bb43eac3deb1ed285e0a49d4	f126868209130849eab149039c91168c	2e3df082b5ac481e8a869c46338ebde1	94c379d5d74376ec097b3490b9fcafbf	0b37afc546bd2c62612ca77deb67e266	121db1d26b90b9e68f59ca0309469362	c1229ce7565d79e7e4f70397823f9558	85248ca35faef7441a627372656e7140	13898bfab2fca6d9c99918bd15950f7a	699b509f561a36e76797ef6c045a9d42	82d0159a8c6af73409aea2e6122ddbee	54689ee37cf39a17c93f30fcd45f0ca9	b246f4a628aeeddc94bab124f9bfa95a	ff1f5a2bf15a88ddf2e4106290200f94	c23e93ed7e93d2fba7f9ba334826546b	74cba6181a46611e309fb108c7f48fd4	c67ebe67fc7b1ae88dc5cbc7767a4720	6675877b8933ad0c32cd81628a9882c2	7ae369ca3141cebc847473b28980ac1c	1f1e7aa8252685b950c84286e17724db	e5842de77a824ab14b43708222611b0e	c36a141a997412a3b4fc6ac0f86a9db1	d0f57ae2a67f063bd64cf5500a14e066	993803b86df62d04c1fcc643dc3717c9	85974458ebdac2b03daaeef361f3b2d5	841d6f6004673debb01d19455a16268f	bab23db4844b5c2375c05488a5244e39	3dae32b6f0e16d38dff7c3be29a48ed2	4126318425ddc4565b4118562d626424	0e483cfa56e24697df33700e02618f9f	26fa86d3e384e3ac0a34471034c8d359	18bf2422aa43d1524a6274a26af43dc7	f6795eedf0b3f5515254e61bc8a4fccb	95cc27a567f97150c0eca22e16816333	f940bbc3f569eb1cd0a269f64867b58f	21abb5a93c0004b39622fcb111db5099	b5912173b9cbae7dea9f0dcb7851e467	398caa5236fa2612541377d021c6cdd5	217e0ef1df5eab207b24bc20c046cd6d	27993673c06ee12d69e5acb28e09bb99	722e7a9b20f2208c075bf0646e27c619	3e034bf47368721d8f7c08476bc8993e	e12579d5bef937ef880aa04d046bade8	ef7153e3c2ed5d22afddbecc27bd316b	6e91cdd1910f00ba013235f60172ed87	d06a341232b6fc5d345588112eae67be	90c06afa0b21612f8425008bc3e222a8	907b9bf291b4455b1515a491eea788ac	518a0b2c41249b01ede43220c618afa4	d3d9ff9c5a32af82c53a2922fd8a009e	5c02960fd25069a33728c5f1710c3828	c3a82dde7855af56b337ead128f1a51f	3f63df5140b57aae613085dfa8f5a3c7	2d41204b348e0d80df9d9d0125226e0c	001c17eea1f68da0529accfc954e1bbe	90121c3051c690a5d2e2b6ff844738f0	fa2d8337da84d098aade0b59d0cc4172	bc586438682b73ee3d606a1e623e03b1	f5a1f422cdcadecc079dccd347ada561	45e698e41b9ba772975c7e5da4a6d92e	0c953069e8d7176279fe858650c9f5c6	13ccd9b842f20d9a6e9530973bee5bab	d3ff9aeda961f5e562dbd620e5295769	efa2ac1a837167e91402176dac824fb7	b07cfa95e23b2bada2d3b3cc3ad51662	589979663dfd031a742485638ef087ab	858f576e1bc327531d005348ba5d43f8	20ad5b343a158e617aa2f39adbf005b6	fdf386c79ab617b222e3854349ff6243	fcb7bc4ad0e5126156cee8ecfbef3d26	76a9e34379b1bb77b6f1ba049c52eac3	c00e98c85c010bd9b588c98995594e69	2ada5eda2210470f2382db55b344052a	73b41d662bf3384e2a9f0408e9b828cf	2b6b93f0f1ddcb7570530b1537beaa03	678684532853bbf2527c851c096c068b	92c4c226a21b38307613de2fc95f55b5	cfa33ae353032e5e58365670cb226894	55db6d119cdbea612596895dc71c8247	babb762f3387142dea586843d4cd8b93	7573d54772d713f71c3df013e14e0e8f	5dcf97114232b5fa2bbf4c8777a17bcd	43300edf98d78b2609f0ea7928c65ccd	081e9f40f2f7fb173fc842766776849a	e4078f1e5e20363103d62123d5afafe9	fd2c5b59b00ba50cf1e8de941f3852d0	921589397d2babac632f3404af55d4b2	0d2e845c219de8d59169ba7724a29c6b	706bb6c1eae05dd7a0a0555c9b169917	6c1a26e0f8acdde9d0c705fbdecc158f	c0095da7cd06080e9b40c256139d9ec5	545919e8f2ecfcc8c75208dbb0007973	bead43607c168e0b98807596af245e25	01ad8943a20c8bdffb05a585f3bf0ad4	7f87311a75508a3c9c48176ede634976	059ce8efb6adbdbbba63cd0060247b0f	7672da3d551eeb2bb4ab5d2c455c3c9e	1acc8899c8b280f9e305073253bb5b5a	c7946bc6d36ecf6a9c14765c7f14cac6	c868c9cc738125f685ca698171b6ea2e	d80453c75b0903bea28c100dd70a2b71	a37f03551b2734671de95fac105dbe74	1d8e0879190ebe2d274a73344d4a59f7	3ddf979d19b34e87c800066f689dd4de	418b0694a3c5aa3a268a264a2c7fce85	238cc071a6797bfe1b19f3a8c1a0621c	32b041c460710b8b805f59f2d291940f	dbf283551fb8a56db1f521b438441288	fa4cf68a25b5b551b72db58ee681d67d	82b3d2b3fd6fc0806f1a9e899cdf7bd4	1a7a59e2f294f382b06f31afe0f07a54	34c4d0b077b63e273dce45c4fcf575b6	a7c2ebaa30b1449b5e6db95dca6c33c3	0bb522d136e6b1d447782b8e6cacd198	e018f1c0c0e05d673de19b3831153c9d	e3a8910553c3478fe75d0076a9e639aa	16469cc40587771b7602fa59352c70ab	53d033aa7c10478e9be7f99cd31962cc	cf55e98c35cbf99a4d3336ac0b58477c	40d1f6c496d9eb6ac721f1147b5182b0	181f829e530e9fb0eb1e084e3859fcd3	19eddd3093920f8e4131da3de59a8996	1d71e6978f9cd76e305855512fe29553	b612a0fdca858552c972ebf00c70a79f	4289e6b3042091d9646464286cee815b	018d2183a209e6fd87f3833c6a80df5d	1a1553dc2c447d190fd4a5661c85ab82	0d40f356630daced56878e4eb9aec915	0ad596299ecaf527e592c58eef137b08	f26af6db45f96d44a868873fa3c6c0ca	61a226947ce74123c6a10959753052c8	478aaaf8b385002146cd5ae571349d67	c02d957ab998c0044dffd0599b34c123	0a8a791078ecaeafda2daa1a1666c2ad	25903475422f4ca44bcfec3401344f51	d5ba74c6f35d475b59a5252efe272390	bff9b61bd7fc0e3ca558f2fdad251269	91ffe16968dc00ee496b69024491bb91	de1053ff5160c163043186c2444a4bb9	455bd624e65573a3c24b962081d658f6	01f8e2c3cac922b8dcce66d193123452	50beccf63b31fd569fb4846252d55244	cb63df62073bbebb5fd9c735c46e3bf9	76da95379e20085004e965d2e1a77542	5e06aad6752622515c0de8e77013be57	c156ac61b0cf3e4ccfab0b939fd7a4ad	6a9d4a16c543eabde204fa6086fe9c0f	c1107af0fef7599e984f919ea3a06a9f	72ff3f81883f48d1fcb2ac8d961bb592	8c2fbf63cd93a6000fe23e9dec93a976	69b0469db2966feda7477ddd82ea4142	5650f2059568cbbff9e596b5122cd4ac	ba5c983270a27e60205a6054ed3f9fff	a4943b370a2a31f1d29fc31d801c69da	e73a625f355287d71e382d2621216776	859ae7ef5c6cbfaa8831474e68e0e5b5	b379b1521d1a107507e12b3c376067b0	6ff22cc275c122f0c6ec22a088e58873	8d411a9a44fb2bc3e16b9cd239d70d1e	9464ea857023367c46019129d93d141e	75cb7d1dbfb973f84def5f1f6370a09c	7f213fa1a8249f9d23411d23e549b92f	1aa98bdb95d59c92abf8614e5da2bb27	47e25a57e8dca52a2fafe9fc124b07a1	9ac2aee4ce7fdba29d751eb4600b0476	fe261b936a778ab1981cc06ed80160bb	8081dc056372ec39b4b83b6a9cdcd20f	27337c1fd13dc8b54cf33864d5c34cf2	06b98914c295b75a04fd8bc783c10949	487cc50d89c9118d74f528add18fc677	5e6668be48a48fc80acacb3671c4fe57	038b560d1d8bbdc0410470b3883a0ce0	003f4c8c671e9dfd478d9869fcb5bd03	5ecf08050034fd4c79260a48839fc42b	7ef4e9d60805e0d6bafc7612e4df033b	a80022c320a84ef226aaf99ee10444e4	acccad68bf8820b35eb4367000d19878	66691c49ce1e40fdb583d35dc95515af	fc40f719862347f5f10d969688fb5868	1951ac8cd2c7d0da39e49eb65b45856a	46ded42642b40d4ce742051e2bd9ecaf	3eaf2c77e8c5773f6ae8ea974fc1b04e	85df8b772e3ec8ec2536f1a5c1102993	a520a4d583d4456487aade33bed082c6	6585200b7d74ba05763cdd3936dc6070	c814f4c589b8e7e84ad7df40c0593f97	ded31af921b46af76e2bf1d8aa8cf756	5830ad6698e625b31b8701950f37e971	e3d631ec148d3dc37b4eccca859b7102	6f139e18850bbf83bc760b9e8cbede1f	e71ce8839e8d4412249e90ecc1975284	63dd133729b920264c6bc53642972cc1	65cf0e1c9124d7324f3e2bf658664a6c	0abbfd6281e438d1b74a5f4cea8296c2	9fe5eb2f5155ff5b331f513f348669c0	876515162d75f2a8d98f1b5a7f8024aa	c1bcb9ee55459f8c8345a163f79cd3bf	7c6a8ef44b82beaef86fdbad2c9f9d85	9fd43783c6420904a225e061f5504c47	72b46e94d0ea1e311cbdb5febfb33b55	077f6f892d681348ac89f7e702703a2c	87d31c9b37f87c9d89b58281ec24a077	fcdbb92afd37eb5acc7ed06bf3e95563	72e299743f81575dc84ee198e9abd2aa	5c7b59e7f12aa07ddbc80ba38e039330	15d27e0ab705f88bcb5648e53f00860a	2e4bcb651cee76c7bb5a1a16f8596682	83034361ff932c885aafb0f71bde6e31	f68eb0257bafb9f2b42388c1ab7e169a	95e04b6c06def03260e1aa2893d4514a	4197a9a8df6553fa2f4af47d2bfb0b3c	60773ee2645f6ad9293c75191eaa05e5	ade50ed324ba9f53c959e1b54c823af2	9f3454fb25b82d115302949e3e81d83b	cd636fa14453142f80b68292907e6270	69c88bea9affccf90239e5e29981a0ff	84cdaf95cb4d9d49059112f3d5b5655d	ef5105ed8a19735604290cbc352ab83f	c9d1eb5b9cae9df764a7b4a5d1de6943	072304d8d50b1d1bc0c55c650ab2b240	3fda0c24b54fcb46ec4da11bbd4ce4c3	fb3777e670886a1a598b30f37f747cac	8d0ab753b16088879fbf6d0db23260ff	aa78ce90a6ca1ee8fa95421fcc66a8c1	2ed10f00f55deb6299ff0fc0c25f075a	8f0bb8b38066da3db4a9e089a5a8ef3a	6e3e379243c3d74059710afafb2e527d	1693b72fb96d3fa45f67065ef3445042	4111e3ab2c82b36d597bb05545f4b420	f49eb77e628c1a9e99f59c5c519b02e6	612c6b30b4f8d4cdc4526f523ecf3b70	4cb9aca4b381c473d78af052c8a9e20d	892acd2cf0a4a02db4366f9dd36d7f2c	bca68eaf0cfff34a49635e2323be849b	7da22931a026bc8c3abc9e537c2d3664	91fc0bb5fe1cd7e25822ff24cc9ad1c0	bcd8bbf15eaa26c12d0bd201bdd3e861	2ea6888d1965155f31aedaba0d142533	b7f9e6f5a92134430762e78d9a32ca45	a6b515dc3d55821820ff896c1bb29bc0	35318166709ff26253757712457826d4	5db2213c1ef97c9da7548d0ea0914cd4	d6bbce74b98d4b611239498516bab93b	fddd93c6cd9d8a7445d56134f862f914	fdacfc2cf09e891203b43ab98d94159b	828bfdcf41174bf111df1d81fe9a9ff5	bc9363f3a74c4ae6da4e7a9b34a8851f	566223d2529bf0edbb0ef29282fef218	209278f6a62f438b297c5f2dfc285f06	2569cde39b667a80faa439c6655c95c9	f37011a218773d2f92cb6a4dde293227	2eb1e5cc05cc2a8b63355cc072978934	4260c9bcd7a0bcf8931a6a8e09832b1e	124a556a7ea65bd973b47bf28634a1ea	59e27ff5cb667ad588e28091864e2338	fe62d115a3ac1bea7eefab3017a4803c	bee00e4c6c765b0f9cdb6c853ab07de7	c65f71f28cc9999e519c52375f3adb5a	86a7c523e23cbc1492f2e4b67982a893	c9bd61ba89d8b4b9a80cb2aed8df35af	7579be8f406a875f93703befff6ce51f	836447b0a1fade0fc4f01376b7548a34	9f72fae7d3d0b292e43d90cafcb3ffe6	e2def4c28225601dcaab671c83e3fc9d	5de3e7f6b0e8399aaf28508562586fac	35823af439cf97688003988c746af356	c05cb6f29a89d25e2d676a9003ac40ea	271b576cc1f2ce84b35d8374ed909db4	4902421fba502955a18db145008c44d1	4c03861e38128c7516d8c6c840a2c313	b7908262a5424e6aa21dd8042d7c54cc	b716105ffefa3a72c9ce8d2364ecbf48	a654f2435ae556eea8718198750400d7	6fbb43016cf3f18592b0073d663af0ba	4fcacef509cd8d1f428f0b01555e616d	5972bdd6c62a754e1d1497c9f4f810b0	62784832bf33e0aed24a2eb65788ec63	aaa486a67427cf9883459288449d8bcf	6aaf7c33390bac9a1cf94a66a49fda52	ef925bbb8fad639c88f52d1a23c4c683	853b1ad6b6224912e2028fbb40dacf4f	c1e0b9ba739ac2581948093a39f46371	e69d637081dc8007cd0145809dbc0230	a6f0297b67dfbd21213c91555fdbdb79	1349d393b150b4cea3ad09dc54c76810	d7dfedefbfb9ca5d2447b213613008fb	0a4e4c32fe6701fb6bba23b296562579	ef01c52252f2682043f7cd668db5035d	40b5b2a079956ddd5c37516292564d55	b7d4aaf9effdf29efbcf84c9eecd2521	4427cfde1115d7f5bcfced09d1d7f23a	a975ae0cd2d225858eec0b125c0f0e23	1275e5f59f8b8bded556e260592de518	df645b715925c224350393212de6355f	acc48a6f7840d391015796cfeb99ea77	b852caa2603e54e686a715d4d6e04293	b68637cb7ecf6e6f17bf6536e9278369	97eca86624c5de30551bc6503159b6d6	b3a480dd846d7a37eee24d458850904e	65c4b5ef6b583369c7b5ad1ae1bac97e	c28a617ba2879036170f395151f296d6	c3e0c2d5c6537baab397b2bd33ec1543	83358a5ba1eb93b5fb9b0c26f03cfa16	2e2882918f1cd53ca1d3d9248931f413	3db5747c341f731bb3e43f4de45ddf74	a154d0f1e3d79cfb44b00eb688a9e940	3fac795fe0ac047948cee4304016c721	d02399ab6a50a73732e4125c0e38a3ee	85e0e5f2babf8a82fb4db2a5c037b34d	03af51e75c7ee46771685036b7c12f28	b5db90b9b5481d4170ba642186deed6e	7e6e3de396516dda4501182e2c7323b1	678f094b013b386bcc6cde8f821ae69c	5808bc28c486c2465295a226220bbf19	8a28c02ed5434692cd884f93da45e522	cfd9fbecd28711154188c00e41ba1a54	6ff516bcafd6d35fa6f2e08e2bbc4108	c7d7ec7e6ba316ddb1b5ee6b2f7b4119	026fec8b51e56e76c7f680cf0d5cc9bb	0e96ea7f5173ffcc402df1e98018e38e	8645e2bf1a1e15b7cc59e7411b258dc6	25c5649de59383786c0c3dffa27b5bef	d9690ad255531dad359b508f7e000066	bd7cb42ba182877be1eaf28b8f3a0c13	854e94e73dd4777801cfdc6636a8a54c	6277fef6107a8c261b5d663b8279b766	1b8f9cdbb7768928226b212e3624dfb2	cfeb33d30aa1b73ecca815bc65ff35f0	ff55cf7c4361774abd08bdc0e3c9ab6a	cfb8d16746971d2187c1e1fff960be4a	4337541aa6f2f9735654c2586ebf76c6	21d1c3f7f96725581e38c4de66200af5	0e14720959023e974580467871fee963	1fc83658396690c76cde1d2667b36a15	c648dbbb0417597bbb6b29151443f75b	b024ecc3c3ca231def72aaa379b55e04	f6dbb0300d9dc02f9ba7261bc6505ba4	cc17a6617b6b583da39223ae0596a2a9	81701deffefd9437491be2f6b2124b9d	0275317a31a601fe5677bc331a5fa579	61ae0f2c8cf4792cac61bbd57a4438c9	d324d2a3515cf01c084d08787c9fa3d1	922fd45e6f3163b61c303fe7b2fca2c6	660891269b9955d0ab700727e4e98989	a951a6060c42aa0687ba350a3af40617	50cbbfd5760994bf52dcf5d86084b015	09ada5dc546d134a04bbc61b7cb6ce31	f14035a1cebb1ac33848a375b36fb739	fd32c6ed2903bd924dc6e04f4b2d981d	31a87bbcd677aaae64df578e962be343	bcd134730534b7d5692dd287eaa1ee5f	e8123906bd664704e26920f54d2fe886	81007ee6609674e47347b2637f78f93f	3c99e614e577a964fc80aee950cdca78	a378e3c51d9e9fb25e1e606becd0caec	ffcc4481643fa22db234a412a361fe1e	fcdee861c3a5b2efd76eb7d3ab1d606c	3978fc8306ab9880aa58b04ca2b01a8c	3d25f0867468d7cc32971568758c1836	fdfd6887bc3f622a35902aeac0353a2b	d203104d324cfce75a4661403c65b699	ee4dd24c505b07660b74ab05b937c33b	149c761c4dad186ed1a111f29292f7bf	82a6395d1ff04b0cf2b9e330e67ca03f	5bca2174bb74406abf9149eddc508f07	5d5848233c23b6885ed992fccf65d6fb	2ba961fa67a827c9e1ee90c639e1914d	75fbc22bd6d99f195bf51edba0ee078d	cc4188224ac1c112420a0339b54628ed	d37c1ea7e51558b00c6d4d6557de20c8	cd1145c22b0e62aec252f77f65e9a7fa	869fb3d88ed25efb45628a700f0fe2bd	de34c76d734b92895b3b19c32e8a061c	39e98dd4e807cd97e92b9f2169cafa9f	0f2b3803325223d8ed9697f81aa6df69	1ecc06d07ee6a68f61eb640375763ea1	b8928af791f204eac077768f63ca69b9	f9c257532f7ec44948ce7f702a1be4a1	9635838b901fef669bfc1cea54093b6d	092259c8b2da3face5552ec71c45809b	4a282e9a23d77c4040d4720b78c8ba81	fb4b0ccb8693e9a969522b12946a1279	373bf0f07b1f6caa44b82d44f9b72f6e	e371ab202733a3e6e42736d08962d99a	f893a8b637451b992a01691f893095fc	e4c40e5e1462aba4be322e221a76afd4	de2d0b2a5033a6bda12a95629f8b71ea	b1af8eed9977f123d97b26a165120965	c737ff567ca7764bb455f5e0994b462f	b3af9756546a4e31cc7662b35588028e	9c867214b298514c8ed4762edb545bea	2639a2bf35ff00f36938cdcb126252c5	52ba172a5702d6d16ea743fed5cacf28	2b888d9932511207ff792abbfb915380	8962fa8ceace8fc20eb734419796bca8	1865c11bb3d0e9be44dba4d26edb8ad7	25a91cd3e1d3f40747a4edd337ecacf2	f7c5461cad105ce8cab373c3db2005cb	f49860980ee09ec3f5a0c927dac380fd	b41d7080302f845e684e100ea14e76bb	5478f91ca896f2031ff17ce18cc85418	619c3de5eeb611ade520111aaeba53df	776503a421e92c8bc206d0a617b36949	6d936484d87083a35119de42cd21610e	4d9d9f1ce2b73e1a9654227a8721a55e	09bf4a67f0a1adaaa9c4f10c07f5c098	8d543c92a8ef307cfa2d00a237159af6	7f770251d9528c3d2af14ed31b9d4ed8	d4567bae446550f2e58fa76ffc654878	8aa440a88e8c2668f734d21f78ee17ca	05bb4e95ceccabd736f09499ccfc6122	da666b1caeb4ef06a456a36db546b880	771c60bf8c73b1e03c5cc5ab2f439c7c	af4b17119fba3fb2cc6f8469316e35ef	c3d821e861c86bd0ef867c39a9ddfc51	81eb59fcf8e85092bcbbccbebbfad557	805e27b4878487eb5513322790f642b9	27b0395931409b2ca1f5345fb1bddd43	31ac27899b2078fbe62819f67283a3f9	4cd636158ba73bf315e486c52a77e63f	ae9edcde7e6a8559b213dcbbd0b5a1d7	2f60e75f7230c7735ce18732a41c2d8e	acb317bd02f6145e251201caff445450	5eaa6ceb030af4ee333d35f71e3631db	dd0e7024effb9c710f2d76a8b962b54b	42e1076facdf1ad4b52909183789a2c2	5552ce5af316214fae9f25fad1d982e1	864418f03eeff7e4bf014aa671a5cef6	754d4b56476349548cd3a519bc7258df	a8f1b970b4f5946e033f8cc8a10b0ab1	f8e023e914fb9e5e3950dadf8e7f177f	7846fd5af8a3bbd02cca71d864ba7d77	22c6479347a8897d727fd80968ac4314	766909f75a3c2668eeccf33886ce5b4c	1ae689e7f206805e312a1a743e3b0068	3aa725fc9103a1405b6ab2d4b05912f0	2791f9c69800d4cb4ef1efea9be8145d	19ebdce42d4319ee9753b5f715180130	5a2bc97bf33590a60f5141cb70682893	53b24ecedb02c063edab375d622f2329	dc7486bbd378aeaa6fa5426df9f4f1f4	30985e13c7def918bf36165742cbf494	b52b9c6fd0dda2328e831c5d2d9c7d75	65e2fe387bfdf0fa880811cceac1d59e	fcb292b6b833cff429c751d2b084079d	804708d8c46125a1b63ac2b2e14bb2ec	18a551050e0161e60057b5472a72fa7a	9f2201eb779ed2b2221a73b75e2a9a7c	1faf1f2a61b901103268988d85b4fc7e	d69d890e168ea8fb962dfd5bbeb37ea8	7bd0370ec7711500a770e56d3ade7f4a	e6be8b7c19a139066996b79bcf5924df	698ff45d1cf4426dbae7458d8e508666	9365816bee76639d86143f44e835a447	8e9f6dd3b3c016c9f07232c9fcc56101	00f5f98d51f2705df3ee6b6d706ba66f	24bd7efe39e225a85d03f84a827e9c5a	066ae29c69a4f623132aa8ac990c67be	83c8fc6e3081c83e2723abbab74d1fec	b1a5c6a49908a68dfa4aeccb97ed1d09	9cd340c16b0820cae84514e3820f91c9	ad6b6a41b5b8b1de4bb3bd273ad6e8ee	6b94c1e0414c0e959c0a02bedb84c4db	535dfabd1b7e2da5345789d7f2b7a2e4	a06ee7f3569fc188f49f6c88ea10d247	fe8aff5bd41a250c079b226361963e8a	f3f454269b4b59c60f16dec2eb50b2a1	3bd21c1f2b1ae487f30791218b8444c0	4e190981c013870e54ea70b3389aa1af	cc163992774182aa9627dd4b0fec5d7b	bcf2a636fe1519cfdc61f4311086d990	7fa5415bdda394c04ae5ee23b7084bed	6c0eee0382736ee73c4b32cd49e8d2b3	5ac3e8a09a05ba02bce15ad47eb76a76	14440f7fe5cf77d86389d0bd531f5c2b	f6cbdde8f1eed2914e2cfa3a90c07136	60ff22c9281cb15739e0b38bb61b318e	98f3a6e0cbf009d6acd3b4c9443764a6	68d53299abea039058dd425e63c205ba	03efb30a84f7e8510f9a24b3eda2b942	fe9d5531f4b4b6a48a7854841f676ace	bb2a49d9b841fd1c4cad88f7790b2cbb	0d382210aec5901c5d226a63f11ea8ea	f3f69d87c88547ceae1d5ac67465bff1	a2db9361f638e48b8ac5687b2cf428d9	c49e8384bda05b1f50d9652676d345a7	c102cbcacabf9c1c24392ddb7b66725c	52811f115351a51aa34a4938b0a4b1b1	90533d46de82afbc29b3d565eaa3d4d3	1312b500c8d999fdf92f82d194546565	d1aa742a3a27d9d95702ef9a15c9c14d	e1b0834f61518704990dd4d91ecfbaac	04c0f6ad41db0f66ea565fccb9219e00	dc7c541d3b86b2f93ac705d77d6c3157	9cddb867e3b5dfe5b63f91c67611f823	c3245d09aaa3c198f15dc3a030bf10ff	68f7ab9b4173df7d2a8654bc77b16bc9	07fad8f033c247b3586663fe36f28843	4ff0b088b2eed1e096ab82fee50413c7	065da27b35fa6ac5134f82d21d5be63d	07f9a05e6d30f698e46c55d7fd354141	e416d1738e912119645f2eaacea9c258	c1de1613e2d5e288b5b300bd004375da	5e058f6289eb61141412e6b0a1519aef	13d713ae52a5bf5fddfa3b92add63266	5be007b3afc6e83bb5b07aa7160fea24	c842987c488baea2a7d90d9dce91cf00	c094358e071298b3aa7103daeb3312de	28ffa7c813decd84c842163183c046c4	a41a02c0fa45e9b601a754c07e0d3eae	a1ea78b9f183bca9a9df207a01e3b1d1	e915ae667b738510e08f6227a1b981d7	a9b3433d10f11691297d95295f0ec701	0de20d7e31cd012596e205045110c31c	6a97471f4f6b071eea0666b6a367f53a	5253a2e83bd09de7f5cccd1d4181f822	c79835e6d620576dbbe947d4a9255fe2	5dc6ceb1c14ff4c41739d8256cc0031d	134fc0679032b9eef26c37b801161329	2998ba4c8b724ad0c6213bd265c75747	feb935e419c2dee4e31f7f7252d4ee65	d796144395a20b89d2700214fd5e2cc1	3a12e0a48ee6965b8ed3070fc0fe6509	928fb76dbec9031afb8bb3176546ef34	1e07e8f59a772a088314ed985f433302	0be5516f47735a18fad9d2df93e3c2cb	17d1d84d40670eb838707a5d3bfd78f6	038bd1f95615bb2b586cff297fce7e49	2cb385f1bc3d89ed3a0f0097f9d55722	d146906ea0d450b36089ebce7e4611cb	ba1f2e192429c3c4d8036923e884ec2c	9080c405a81c65ad75d5f98b8374eae1	0cf5aec710df67e1deda63838409c28c	a2c4ee58c7dfc7d5b6f5ebecfe333ad6	1f8dc668a0212285433ceab6f5875873	5f7d92615ac7dd812a33350918a9d35d	0fcc18a3ce154dee667761772b527234	0fa8f80e7ba892e2ec52157157d86c55	6d67878938eb3ccabc4223090db1415d	08121332a993190c0034919cf8f90a26	ad6f6664d5e415be1d55a21228cf49ff	2b67794b62f22ee24547e5952e8c9f00	f016dbc246e30bfd5e7ae7d7f4fc91c5	3f444541ef6c4b739a6512a3876b3dc9	9decacb5ef11f300a4d61219b76af115	a0dfebbde3b2ff991b76c55676dcbacd	df6ff41e97dd61862957232e1c450470	3f5e819ebea0b7d3ab97eb818bf59b95	2a04528b3a19fc9f77984b294831e6b0	741abf908a03272ac7c9cd2c2c987466	56001a746aee72479a8f33aa495792dd	0afce4fc86d0f4283ed5be302801c775	292fb1f813660b930e116d33ce55f8f0	0fb771e620ae07a6568b8978a61ad441	cfa1a9e4edc6d72b944567d54fc31711	ba536097cc263a29e75ca550c8fea1c0	4e183219c6c8bb9a61551086e2f93af8	a11fe8546a2615cdb5441f7ffb0d1492	df6cc511f401ad34ec178608e463be94	25368dd1216da1cd95e52e114599cec0	a1f76c97fe94a6e978af530ba79cc90c	61d9a8ca45c2eba66ae23d136307932e	26d83fbe125604d3870114a84bbaf10b	28a9a66d5725b69d2707fa6ca4695b75	1f41de7aa3fa2db7b5555096032a1080	4b41e442aa4ad32a6381343c32790a3e	4ad3bf6578b49a777478188ed1081325	71137f623201b2a1cfd9d742745fb8ee	79f38d8dd7d19b7c6fd4e4cb2bb38d27	2eba82a6d8d074d5190ec68cebd0c376	c2a450c577d29524f3153ef37ed23817	eb0d34d02f670cec78529cf32bfd2c33	968de43759a90a85ace290badf023fa1	2651c396d2c418d27972c08cae44eec3	4a05beefd9441c6b8c486eaf519ecb9c	ac19bc09af9e4501435aa9640ab5d108	609982d70d11900b5049993493816e30	567c44371c6a329f3148c01c533a9d0f	c73b941b8605ed6538fd1045734e68b3	572ffa061d59f893d5ef7944bdcd0744	6fdc886e7616a10df9bd7e7d974517e9	84aaf8165c7d6a09a809bb96c191eecc	8b1e041773a032523730b15c0935924b	53d3978702bc09dab83fc9a058915466	aba3a7b91b9fa88ad277c69fb5753892	971755928bf6f7e082bc59cb257e9a9d	28ab63f1f167951151e103c94e70da27	7360e57b4b77507826004f5af9fde057	433cc4afd6e73d6c6e598170bb4eb539	2afc895adb660cdeaac19bd2e234f84b	916b1027495137f3c0070d0f48d1d4dd	de2b8ae6c50e4c37e0af59c3e72774b1	8328ad7be48131f98e50d21d3601a7ff	4ef69a8f28c50756505f9af547d1beb6	db381514a03f5b372d2b3a72cfdd2f0a	82837fe549ef166da545e489c8139c83	6d5af0419ec55597db9d37ada10670cb	0012c347fee566458c74f601346b173a	a470484154b7f6649b849841bd60e77c	42df8d1b4f5021c216b84ed0c07dbbbf	22363d65e1c22c39f7babb1b2638746b	4e8816e59e35ce95b4d2117d85e356f3	7ec11b41a2003deed7797da15dfb9715	43fa1b0ef7b9876b72c25b47c39d4aca	90fac51397af84d4c2ffe3730ec79ca6	4b439878556c5460965de2458e909459	1eeb673ed24fb189726ddf273d7fab50	7673b3e7ac7356852b718382a3134246	3a350450715905eee016e294835d38d5	01ac82804c40c21d4ec33c341d315214	488b80153ebfcb65c14f3b9a44640caa	20d8a98013b1d035219b3e4b41932fbc	d5d959e6e6cb636fd4585e0239ec553d	f2bc83c181b91d44196914b224efd9b8	d93fd8ab58226bfa534b01d9ca4b22a6	f0afc8e23134c6a012d09bf46b52f8b5	c3e659a086f6fde24f516977f3d57e99	96f157caabbde90d8d088339ebd6d1ce	48545afb019321716dab051fcaea472f	2178db320a0dcca433682b2244cd416c	fad2183ae84f275d1b8083b4dbf213f6	0acd1d3a564dfe11f530a9badd895d2d	2cf22a8de02241c83c92731a88fdc271	0a96aef077b57f2d5fa644bafae5eb9c	51eb1014f54ca687bb9a82af5d016049	ae8ba28e64755f435354f70d1f12752e	5d08b4b50e22d03abda1d200f5aee4fd	c60026187f6c054077a768584882397c	426b24ea0942230593f9cee67f2e31fa	22aa681807923280bfe3d7089aebecd0	fed379b047beff2ac02570e65a0d48d9	c12f35a46a99a090b9eb10929199bcc4	5ec40249aaaab979e8c4f5accf6baadd	a4b566770e18465c6d12ec0b9e1a975f	875840bc67b53415ce7400e167556a55	20472da3a3588ded979eec3a6d51f806	1371b92302eb2e3b2d922be41f5ab322	b9e8d5c9718a5cd1809133c0ad988d58	2808dbc46e06c0bd64ecc47ce4396d3e	bc1aa7e492622fd80d22206a5502e994	9220a67cd134bc9946c6bf2efd5677db	439d10639d77b2528a46bfe15f17ce1d	7dd3586f611e42be94d6aa083534443b	d68563677c36d5c368c94b7f15ae9cf9	80d912d0f1b74ba30d5e77db28e35a50	506df8cea71949bbcd6781ccb8bb3ecf	07fa52414b7a67910e560803bddd0e82	4cf6a2908c2de025c261550037515e5b	8a5a0f6eef046512def0faa70ed0fd2a	7efeea68f07bc8c82329b8d31f75e648	f89083044ec5488cf8ea520e3b19d20a	acc3edd83f5f5a694b168db5e0f57baf	4ad21c85efdb159a3778491fcd0edfb0	103051aac465f6c23fe600761ab0de5b	2eca0c6cadc18ac2cf314304da74e3f9	34ab8d88999b903419416576127f4c62	230d8574a0cd51ace0c811c0fc4331d3	09b64f8c22a30d6744667e9c909bc395	26ece6b2c01a40e7e8d3c8ba4c7dbf01	2ccf0b866ca6366431a8c4a2897b3ff0	0c7921ea0f334dbea02cead9a0562bc7	a2f45907c2d00c46036de3d12d05fa6c	08b5f16f583d30c02cc21b7071f78486	b8d52536f6cefa5105bae6a60cb7401d	cf38095ed3e12fe5838e0954b9913d05	3d80ef5525096b9cdbf6f88f41036d79	e0e2dd31457e6e03ef6ca1453fb6be8e	dccd9d04a86d18323c2c10f5f35852cf	a6eac410b54adb67a9dd5b8c4aa0581e	0c37f7b2c3be9044c0b0af803aaefb2f	aeeb395eaa774650850bd2e6ef0f1f07	db04f636da91cddd5b1d1eea605ec4a9	a6dc415890a87d97731ae380d89fcde9	b3b61daba0be03bdeac55146e5ce9647	044792dec1fe73491440f49716adea1a	bc85024b74948780cf83e98c2360e45b	09d1b274e7eff865b37f1920af236e41	c1138c7b59204f9301f21b1a8ea25933
OHG.55_S209	skin	0.720162963	0.426278753	0.929912023	E1	Euc	Batrachoceps	0.7	38.5	46.1	84.6	0	0	0	0	0	0	0	0	0	0	0	0	0	0	0	0	0	0	0	0	0	0	0	0	0	0	0	0	0	0	0	0	0	0	0	0	0	0	0	0	0	0	0	0	0	15	0	0	0	0	0	0	0	0	0	0	0	0	0	1	0	0	0	0	0	0	0	0	0	0	0	0	0	0	0	0	0	0	0	0	0	0	0	0	0	0	0	0	0	0	0	0	0	0	0	0	0	0	0	0	0	0	0	0	0	0	0	0	0	0	0	0	0	0	0	0	0	0	0	0	0	0	0	0	0	0	0	0	0	0	0	0	0	0	0	0	0	0	0	0	0	0	0	0	0	0	0	0	0	0	0	0	0	0	0	0	0	0	0	0	0	0	0	0	0	0	0	0	0	0	0	0	0	0	0	0	0	0	0	0	0	0	0	0	0	0	0	0	0	0	0	0	0	0	0	0	0	0	0	0	0	3	0	0	0	0	0	0	0	0	0	0	0	0	0	0	0	0	0	0	4	0	0	0	0	0	0	0	0	0	0	0	0	6	0	0	0	0	0	0	0	0	0	0	0	0	0	0	0	0	0	0	0	0	0	0	0	0	0	0	0	0	0	0	0	0	0	0	0	0	0	0	0	0	0	0	0	0	0	0	0	5	0	0	0	0	0	0	0	0	0	0	0	0	0	0	5	0	0	0	0	0	0	0	0	0	0	0	0	0	0	0	0	0	7	0	0	0	0	0	0	0	0	0	0	0	0	0	0	0	0	0	0	0	0	0	0	0	0	0	0	0	0	0	0	0	0	0	0	0	0	0	0	0	0	0	0	0	0	0	0	0	0	0	0	0	0	0	0	0	0	0	0	0	0	0	0	0	0	0	0	0	0	0	0	0	0	0	0	0	0	0	0	0	0	0	0	3	0	0	0	0	0	0	0	0	0	0	0	0	0	0	0	0	0	0	0	3	0	0	0	0	0	0	0	0	0	6	0	0	0	0	0	0	0	0	0	0	0	0	0	0	0	0	0	0	0	0	0	0	0	0	0	0	2	0	0	0	0	0	0	0	0	0	0	0	0	0	0	0	0	0	0	0	0	0	0	0	0	0	0	0	0	0	0	0	0	0	0	0	0	0	0	0	0	0	0	0	0	0	0	0	0	0	0	0	39	0	0	0	0	0	0	0	0	0	0	0	0	0	0	0	0	0	0	0	0	0	0	0	0	0	0	0	0	0	0	0	0	0	0	0	0	0	0	0	0	0	0	0	0	0	6	0	0	0	0	2	0	0	0	0	0	0	0	0	0	0	0	0	0	0	0	0	0	0	0	0	0	0	0	0	0	0	0	0	0	0	0	0	0	0	0	0	0	0	0	0	0	0	0	0	0	0	0	0	0	0	0	0	0	0	0	0	0	0	0	0	0	0	0	0	0	0	0	0	0	0	0	0	0	0	0	0	0	0	0	5	8	0	0	0	0	0	0	0	0	0	0	0	0	0	0	0	0	0	0	0	0	0	0	0	0	0	0	0	0	0	0	0	0	0	0	0	0	0	0	0	0	0	0	0	0	0	0	0	0	1	0	0	0	0	0	0	0	0	3	0	0	0	0	0	0	0	0	0	0	0	0	0	0	0	0	0	0	0	0	0	0	0	0	0	0	0	14	0	0	0	0	0	0	2	0	0	0	0	0	0	0	0	0	0	0	0	0	0	0	0	0	0	0	0	0	0	0	0	0	0	0	0	0	0	8	0	0	0	0	0	0	0	0	0	0	0	0	0	0	0	0	0	0	0	2	0	0	0	0	0	0	0	0	0	0	0	0	0	3	0	0	0	0	0	0	0	0	0	0	0	0	0	0	0	0	0	0	0	0	0	0	0	0	0	0	0	0	0	0	0	0	0	0	0	0	0	0	0	0	0	0	0	0	0	0	0	0	0	0	0	1	0	0	0	0	0	0	0	0	0	0	0	0	0	0	0	0	0	0	0	0	0	0	0	0	0	0	0	0	0	0	0	0	0	0	0	0	0	0	0	0	0	0	0	0	0	6	0	0	0	0	0	0	0	0	0	0	0	0	0	0	0	0	0	0	0	0	0	0	0	0	0	0	0	0	0	0	0	0	0	0	0	0	0	0	0	0	0	0	0	0	0	0	0	0	0	0	0	0	0	0	0	0	0	0	0	0	0	0	0	0	0	0	0	0	0	0	0	0	0	0	0	0	0	0	0	0	0	0	0	0	0	0	0	0	0	0	0	0	0	0	0	0	7	0	0	0	0	0	0	0	0	0	0	0	0	0	0	0	0	0	0	0	0	0	0	0	0	0	0	0	0	0	0	0	0	0	0	0	0	0	0	0	0	0	0	0	0	0	0	0	0	0	0	0	0	0	0	0	0	0	0	0	0	0	0	0	0	0	0	0	0	0	0	0	0	0	0	0	0	0	0	0	0	0	0	0	0	0	0	0	0	0	0	0	0	0	0	0	0	0	0	0	0	0	0	0	0	0	0	0	0	0	0	0	0	0	0	0	0	0	0	0	0	0	0	0	0	0	0	0	0	0	0	0	0	0	0	0	0	0	0	0	0	0	0	0	0	0	0	0	0	0	0	0	0	0	0	0	0	0	0	0	0	0	0	0	0	0	0	0	0	0	0	0	0	0	0	0	0	0	0	0	0	0	0	0	0	0	0	0	0	0	0	0	0	0	0	0	0	4	0	0	0	0	0	0	0	0	0	0	0	0	0	0	0	0	0	0	0	0	0	0	0	0	0	0	0	0	0	0	0	0	0	0	0	0	0	0	0	0	0	0	0	0	0	2	0	0	0	0	0	0	0	0	0	0	1	0	0	0	0	0	0	0	0	0	0	0	0	0	0	0	0	0	50	0	0	0	0	0	0	0	0	0	0	0	0	0	0	0	0	0	0	0	0	0	0	0	0	0	0	0	0	0	0	0	0	0	0	0	0	0	0	0	0	0	0	0	0	0	0	0	0	0	0	0	0	0	0	0	0	0	0	0	0	0	0	0	0	0	0	0	0	0	0	0	0	0	0	0	0	0	0	0	0	0	0	0	0	0	0	0	0	0	0	0	0	0	0	0	0	0	0	0	0	0	0	0	0	0	0	0	0	0	0	0	0	0	0	0	0	0	0	0	0	0	0	0	0	0	0	0	0	0	0	0	0	0	0	0	0	0	0	0	0	0	0	0	0	0	0	0	0	0	0	0	0	0	0	0	0	0	0	0	0	0	0	0	0	0	0	0	0	0	0	0	2	0	0	0	0	0	0	0	0	0	0	0	0	0	0	0	0	0	0	0	0	0	0	0	0	0	0	0	0	0	0	0	0	0	0	0	0	0	0	0	0	0	0	0	0	0	0	0	0	0	0	0	0	0	0	0	0	0	0	0	0	0	0	0	0	0	0	0	0	0	0	0	0	0	0	0	0	0	0	0	0	0	0	0	0	0	0	0	0	0	0	0	0	0	0	0	0	0	0	0	0	0	0	0	0	0	0	0	0	0	0	0	0	0	0	3	0	0	0	0	0	0	15	0	0	0	0	0	0	0	0	0	0	0	0	0	0	0	0	0	0	0	0	0	0	0	0	0	0	0	0	0	0	0	0	0	0	0	0	0	0	0	0	0	0	0	0	0	0	0	0	0	0	0	0	0	0	0	0	0	0	0	0	0	0	0	0	0	0	0	0	0	0	0	0	0	0	0	0	5	0	0	0	0	0	0	0	0	0	0	0	0	0	0	0	0	0	0	0	0	0	0	0	0	0	0	0	0	0	0	0	0	0	0	0	0	0	0	0	0	0	0	0	5	0	0	0	0	0	0	0	0	0	0	0	0	0	0	0	0	0	0	0	0	0	0	0	0	0	0	0	0	0	0	0	0	0	0	0	0	0	0	0	0	0	0	0	0	0	0	0	0	0	0	0	0	0	0	0	0	0	0	0	0	0	0	0	0	0	0	0	0	0	0	0	0	0	0	0	0	0	0	0	0	0	0	0	0	0	0	0	0	0	0	0	0	0	0	0	0	0	6	0	0	0	0	0	0	0	0	0	0	0	0	0	0	0	0	0	0	0	0	0	0	0	0	0	0	0	0	0	0	0	0	0	0	0	0	0	3	0	0	0	0	0	0	0	0	0	0	0	0	0	0	0	0	0	0	0	0	0	0	0	0	0	1	0	0	0	0	0	0	0	0	0	0	0	0	0	0	0	0	0	0	0	0	0	0	0	0	0	0	0	0	0	0	0	0	0	0	0	0	0	0	0	0	0	0	0	0	0	0	0	0	0	0	0	0	0	0	0	0	0	0	0	0	0	0	0	0	0	0	0	0	0	0	0	0	0	0	0	0	0	0	0	0	0	0	0	0	0	0	0	0	10	5	0	0	0	0	0	0	0	0	0	0	0	0	0	0	0	0	0	0	0	0	0	0	0	0	0	0	0	0	0	0	0	0	0	0	0	0	0	0	0	0	0	0	0	0	0	0	0	0	0	0	1	0	0	0	0	0	0	0	0	0	0	0	0	0	0	0	0	0	0	0	0	0	0	0	0	0	0	0	0	0	0	0	0	0	0	0	0	0	0	0	0	0	0	0	0	0	0	0	0	0	0	0	0	0	0	0	0	0	0	0	0	0	0	0	0	0	0	0	0	0	0	0	0	0	0	0	0	6	0	0	0	0	0	0	0	0	0	0	0	0	0	0	0	0	0	0	0	0	0	0	0	1	0	0	0	0	0	0	0	0	0	0	0	0	0	0	0	0	0	0	0	0	0	0	0	0	0	0	0	0	0	0	0	0	0	0	0	0	0	0	0	0	0	0	0	0	0	0	0	0	0	0	0	1	0	0	0	0	0	0	0	0	0	0	0	0	0	0	0	0	0	0	0	0	0	0	0	0	0	0	0	0	0	0	0	0	0	0	0	0	0	0	0	0	0	0	0	0	0	0	0	0	0	0	0	0	0	0	0	0	0	0	7	0	0	0	0	0	0	0	0	0	0	0	0	0	0	0	0	0	0	0	0	0	0	0	0	0	0	0	0	0	0	0	0	0	0	0	0	0	0	0	0	0	0	0	0	0	0	0	0	0	0	0	0	0	0	0	0	27	0	0	0	0	0	0	0	0	0	0	0	0	0	0	0	0	0	0	0	0	0	0	0	0	0	0	0	0	0	0	0	0	0	0	0	0	0	0	0	0	0	0	0	0	0	0	0	0	0	0	0	0	0	0	0	0	0	0	0	0	0	0	0	0	0	0	0	0	0	0	0	0	0	0	0	4	0	0	0	0	0	0	0	0	0	0	0	0	0	0	0	0	0	0	0	0	0	0	0	0	0	0	0	0	0	1	0	0	0	0	0	0	0	0	0	0	0	0	0	0	0	0	0	0	15	0	0	0	0	0	0	0	0	0	0	0	0	0	0	0	0	0	0	0	0	0	0	0	0	0	0	0	0	0	0	0	0	0	0	0	0	0	0	0	0	0	0	0	0	0	0	0	0	0	0	0	0	0	0	0	0	0	0	0	0	0	0	0	0	0	0	0	0	0	0	0	0	0	0	0	0	0	0	0	0	0	0	0	0	0	0	0	0	0	0	0	0	0	0	0	0	0	0	0	0	0	0	0	0	0	0	0	0	0	0	0	0	0	0	0	0	0	0	0	0	0	0	0	0	0	0	0	0	0	0	0	0	0	0	0	0	0	0	0	0	0	0	0	0	0	0	0	0	0	0	0	0	0	0	0	0	0	0	0	0	0	0	15	0	0	0	0	0	0	0	0	0	0	0	0	0	0	0	0	0	0	0	0	0	0	0	0	0	0	0	0	0	0	0	0	0	0	0	0	0	0	0	0	0	0	0	0	0	0	0	0	0	0	0	0	0	0	0	0	0	0	0	0	0	0	0	0	0	0	0	0	0	0	0	0	0	0	0	0	0	4	0	0	0	0	0	0	0	0	0	0	0	0	0	0	0	0	0	0	0	0	0	0	0	0	0	0	0	0	0	0	1	0	0	0	0	8	0	0	0	0	0	0	0	0	0	0	0	0	0	0	0	0	0	0	0	0	0	0	0	0	0	0	0	0	0	0	0	1	0	0	0	0	0	0	0	0	0	0	0	0	0	0	0	0	0	0	0	0	0	0	0	0	3	0	0	0	0	0	0	0	0	0	0	0	0	0	0	0	0	0	0	0	0	0	0	0	0	0	0	0	0	0	0	0	0	0	0	0	0	0	0	0	0	0	0	16	0	0	0	0	0	0	0	0	6	0	0	0	0	0	0	0	0	0	0	0	0	0	0	0	0	0	0	0	0	0	0	0	0	0	0	0	0	0	0	0	0	0	0	0	0	0	0	0	0	0	0	0	0	0	0	0	0	0	0	0	0	0	0	0	0	0	0	0	0	0	0	0	0	0	0	0	0	0	0	0	0	0	0	0	0	0	0	0	0	0	0	0	0	0	0	0	0	0	0	0	0	0	0	0	0	0	0	0	0	0	0	0	0	0	0	0	0	0	0	0	0	0	0	0	0	0	0	0	0	0	0	0	0	0	0	0	0	0	0	0	0	0	0	0	1	0	0	0	0	0	0	0	0	0	0	0	0	0	0	0	0	0	0	0	0	0	0	0	0	0	0	0	0	0	0	0	0	0	0	0	0	0	0	0	0	0	0	0	0	0	0	0	0	0	0	0	0	0	0	0	0	0	0	0	0	0	0	0	0	0	0	0	0	0	0	0	0	0	0	0	0	0	0	0	0	0	0	0	0	0	0	0	0	0	0	0	0	0	0	0	0	0	0	0	0	0	0	2	0	0	0	0	0	0	0	0	0	0	0	1	0	0	0	0	0	0	0	0	0	0	0	0	0	0	0	0	0	0	0	0	0	0	0	0	0	0	0	0	0	0	0	0	0	0	0	0	0	0	0	0	0	0	0	0	0	0	0	0	0	0	0	0	0	0	0	0	0	0	1	0	0	0	0	0	0	0	0	0	0	0	0	0	0	0	0	0	0	0	0	0	0	0	0	0	0	0	0	0	0	0	0	0	0	0	0	0	0	0	0	0	0	0	0	0	0	0	0	0	0	0	0	0	0	0	0	0	0	0	0	0	0	0	0	0	0	0	0	0	0	0	4	0	0	0	0	0	0	0	0	0	0	0	0	0	0	0	0	0	0	0	0	0	0	0	0	0	0	0	0	0	0	0	0	0	0	0	0	0	0	0	0	0	0	0	0	0	0	0	0	0	0	0	0	0	0	0	0	0	0	0	0	0	0	0	0	0	0	0	0	0	0	0	0	1	0	0	0	0	0	0	0	0	0	0	0	0	0	0	0	0	0	0	0	0	0	0	0	0	0	0	0	0	0	0	0	0	0	0	0	0	0	0	0	0	0	0	0	0	0	0	0	0	0	0	0	0	0	0	0	0	0	0	0	0	0	0	0	0	0	0	0	0	0	0	0	0	0	0	0	0	0	0	0	0	0	0	0	0	0	0	0	0	0	0	0	0	0	0	0	0	0	0	0	0	0	0	0	0	0	0	0	0	0	0	0	0	0	0	0	0	0	0	0	0	0	0	0	0	0	0	0	0	0	0	0	0	0	0	0	0	0	0	0	0	2	0	0	0	0	0	0	0	0	0	0	0	0	0	0	0	0	0	0	0	0	0	0	0	0	0	0	0	0	5	0	0	0	0	0	0	0	0	0	0	0	0	0	0	0	0	0	0	0	0	0	0	0	0	0	0	0	0	0	0	0	0	0	0	0	0	0	0	0	0	0	0	0	0	0	0	0	0	0	0	0	0	0	0	0	5	0	0	0	0	0	8	0	0	0	0	0	0	0	0	0	0	0	0	0	0	0	0	0	0	0	0	0	0	0	0	0	0	0	0	0	2	0	0	0	0	0	0	0	0	0	0	0	0	0	0	0	0	0	0	0	0	0	0	0	0	0	0	0	0	0	0	0	0	0	0	0	0	0	0	0	0	0	0	0	0	0	0	0	0	0	0	20	0	0	0	0	0	0	0	0	0	0	0	0	0	0	0	0	0	0	0	0	0	0	0	0	0	0	0	0	0	0	0	0	0	0	0	0	0	0	3	0	0	0	0	0	0	0	0	0	0	0	0	0	0	0	0	0	0	0	0	0	0	0	0	0	0	0	0	0	0	0	0	0	0	0	0	0	0	0	0	0	0	0	0	0	0	0	0	0	0	0	0	0	0	0	0	0	0	12	0	0	0	0	0	0	0	0	0	0	0	0	0	0	0	0	0	0	0	0	0	0	0	0	0	0	0	0	0	0	0	190	0	0	0	0	0	0	0	0	0	0	0	0	0	0	0	0	0	0	0	0	0	0	0	0	0	0	0	0	0	0	0	0	0	0	0	0	0	0	0	0	0	0	0	0	0	0	0	0	0	0	0	0	0	0	0	0	0	0	0	3	0	0	0	0	0	0	0	0	0	0	0	0	0	0	0	0	0	0	0	0	0	0	2	0	0	0	0	0	0	0	0	0	0	0	0	0	0	0	0	0	0	0	0	0	0	0	0	0	0	0	0	0	0	0	0	0	0	0	0	0	0	0	0	0	0	0	0	0	0	0	0	0	0	7	0	0	0	0	0	11	0	0	0	0	0	0	0	0	0	0	0	0	0	0	0	0	0	0	0	0	0	0	0	0	0	0	0	0	0	0	0	0	0	0	0	0	0	0	0	0	0	0	0	0	0	0	0	0	0	0	0	0	0	0	0	0	0	0	0	0	0	0	0	0	0	0	0	0	0	0	0	0	0	0	0	0	0	0	0	0	7	0	0	0	0	0	0	0	9	0	0	0	0	0	0	0	0	0	0	0	0	0	0	0	0	0	0	0	0	0	0	0	0	0	0	0	0	0	0	0	0	0	0	0	0	0	0	0	0	0	0	0	0	0	0	0	0	0	0	0	0	0	0	0	0	0	0	0	0	0	0	0	0	0	0	0	0	6	0	0	0	0	0	0	0	0	0	0	0	0	0	0	0	0	9	0	0	1	0	0	0	0	0	0	5	0	0	0	0	0	0	0	0	0	0	0	0	0	0	0	0	0	0	4	0	2	0	0	0	0	0	0	0	0	0	0	0	5	0	0	0	0	0	0	0	0	0	0	0	0	0	0	0	0	0	0	0	0	0	0	0	0	0	0	0	0	0	0	0	0	0	0	0	0	0	0	0	0	0	0	0	0	0	0	0	0	0	0	0	0	0	0	0	0	0	0	0	0	0	0	0	0	0	0	0	0	0	0	0	0	0	0	0	0	0	0	0	0	0	0	0	0	0	0	0	0	0	0	0	0	0	0	0	0	0	0	0	0	0	0	0	0	0	0	0	0	0	0	4	0	0	0	0	0	0	0	0	0	0	0	0	0	0	0	0	0	0	8	0	0	0	0	0	0	0	0	0	0	0	0	0	0	0	0	17	0	0	0	0	0	0	0	0	0	0	0	0	0	0	0	0	0	0	0	0	0	0	0	0	0	0	0	0	0	0	0	0	0	0	0	0	0	0	0	0	0	0	0	0	0	0	0	0	0	0	0	0	0	0	0	0	0	0	0	0	0	0	0	0	0	0	0	0	0	0	0	0	0	0	0	0	0	0	0	0	0	0	0	0	0	0	0	0	0	0	0	0	0	0	0	0	0	0	0	0	0	0	0	0	0	0	0	0	0	0	0	0	0	0	0	0	0	0	0	0	0	0	0	0	0	0	0	0	0	0	15	0	0	0	0	0	0	0	17	0	0	0	0	0	0	0	0	0	0	0	0	0	0	0	0	0	0	0	0	0	0	0	0	0	0	0	0	0	0	0	0	0	0	9	0	0	0	4	0	0	0	0	0	0	0	0	0	0	0	0	0	0	0	0	0	0	0	0	0	0	0	4	0	0	1	0	0	0	0	0	0	0	0	0	0	0	0	0	0	0	0	0	0	0	0	0	0	0	0	0	0	0	0	0	0	0	0	0	0	0	0	0	0	0	0	0	0	0	0	0	0	0	0	0	0	0	0	0	0	0	0	0	0	0	0	0	0	0	0	0	0	0	0	0	0	0	0	0	0	0	0	0	0	0	0	0	0	0	0	0	0	77	0	0	0	0	0	0	0	0	0	0	0	0	0	0	0	0	0	0	0	0	0	0	0	0	0	0	0	0	0	0	0	0	0	0	0	0	0	0	0	0	0	0	3	0	0	0	0	0	0	0	0	0	0	0	0	0	0	0	0	0	0	0	0	0	0	0	0	0	0	0	0	0	0	0	0	0	0	0	0	0	0	0	0	0	0	0	0	0	0	0	0	0	0	0	0	0	0	0	0	0	0	0	0	0	0	0	0	0	0	0	1	0	0	0	0	0	0	0	0	0	0	0	0	0	0	0	0	0	0	0	0	0	0	0	10	0	0	0	0	0	0	0	0	0	0	0	0	0	0	0	0	0	0	0	0	0	0	0	0	0	0	0	0	0	0	9	0	0	0	0	0	23	4	0	0	0	4	0	0	0	0	0	0	0	0	0	0	0	0	0	0	0	0	0	0	0	0	0	0	0	0	0	0	0	0	0	0	0	0	0	0	0	0	0	0	0	5	0	0	0	0	0	0	0	0	0	0	0	0	0	0	0	0	0	0	0	0	0	0	8	0	0	0	0	0	0	0	0	0	0	0	0	0	0	0	0	0	0	0	0	0	0	0	0	0	0	2	0	0	0	0	0	0	0	0	0	0	0	0	0	0	0	0	0	0	0	0	0	0	0	0	0	0	0	0	0	0	0	2	0	0	0	0	0	0	0	1	0	0	0	0	0	0	0	0	0	0	0	0	0	0	0	0	0	0	10	0	0	0	0	0	0	0	0	0	0	0	0	0	0	0	0	0	0	0	0	0	0	0	0	0	0	0	0	0	0	0	0	0	0	0	0	0	0	0	0	0	0	0	0	0	0	0	0	0	0	0	0	0	0	0	0	0	0	0	0	0	0	0	0	28	0	0	0	0	0	0	0	0	0	0	0	0	0	0	0	0	0	0	0	0	0	0	0	0	0	0	0	0	0	0	0	0	0	0	0	0	0	0	0	0	0	0	0	0	0	0	0	0	0	0	0	0	0	0	0	0	0	0	0	0	0	0	0	0	0	0	0	0	0	0	0	0	0	0	0	0	0	0	0	0	0	0	0	0	0	0	0	0	0	0	0	0	0	0	0	0	0	0	0	0	0	0	0	0	0	0	0	0	0	0	0	0	0	0	0	0	0	0	0	0	0	0	0	0	0	0	0	0	0	0	0	0	0	0	0	0	0	0	0	0	0	0	0	0	0	0	0	0	0	0	0	0	0	0	0	0	0	0	0	0	0	0	0	0	0	0	0	0	0	0	0	0	0	0	0	0	0	0	0	0	0	0	0	0	2	0	0	0	0	0	7	0	0	0	0	0	0	0	0	0	0	0	0	0	0	0	0	0	0	0	0	0	0	0	0	0	3	0	0	0	0	0	0	0	0	0	0	0	0	0	0	0	0	0	0	0	0	0	0	0	0	0	0	0	0	0	0	0	0	0	0	0	0	26	0	2	0	0	0	0	0	0	0	5	0	0	0	8	0	0	0	0	0	0	0	0	0	0	0	0	0	0	0	0	0	0	0	0	0	0	0	0	0	0	0	0	0	0	0	0	0	0	0	0	0	6	0	0	0	0	0	0	0	0	0	0	0	0	0	0	0	0	0	0	0	0	0	0	0	0	0	0	0	0	0	0	0	0	0	0	0	0	0	0	0	0	4	0	0	0	0	0	0	0	0	0	0	0	0	0	0	0	0	0	0	0	0	0	0	0	0	0	0	0	0	0	0	0	0	0	0	2993	0	0	0	0	0	0	0	0	0	0	0	0	0	0	0	0	0	0	0	0	0	0	0	0	0	0	0	0	0	0	0	0	0	0	0	0	0	0	0	0	0	0	0	0	0	0	0	0	0	0	0	0	3	0	0	0	0	0	0	0	0	0	0	0	0	0	0	0	0	0	0	0	0	0	0	0	0	0	0	0	0	0	0	8	0	0	0	0	0	0	0	0	0	0	0	0	0	0	0	0	0	0	0	0	0	0	0	0	0	0	0	0	0	0	0	0	0	0	0	0	13	0	0	0	0	0	0	0	0	0	0	0	0	0	0	0	0	0	0	0	0	0	0	0	8	0	0	0	0	0	0	0	0	0	0	0	0	0	0	0	0	0	0	0	0	0	0	0	0	0	0	0	0	0	0	0	0	0	0	0	0	0	0	0	0	0	0	0	0	0	0	0	0	0	0	0	0	0	0	0	0	0	0	0	0	0	0	0	0	0	0	0	0	0	0	0	0	0	0	0	0	0	0	0	0	0	0	0	0	0	0	0	0	0	0	0	0	0	0	35	5	0	0	0	0	0	0	0	0	0	0	0	0	0	0	0	0	0	0	0	0	6	2	0	0	0	2	0	0	0	0	0	0	0	0	0	0	0	0	0	0	0	0	0	0	0	0	0	0	0	0	0	0	0	0	0	0	0	0	0	5	0	0	0	0	0	0	0	0	0	0	0	0	0	0	0	0	0	0	0	0	0	0	0	0	0	0	0	0	0	0	0	0	0	0	0	0	0	0	0	0	0	0	0	0	0	0	0	0	0	0	0	0	0	0	0	0	0	3	0	0	0	0	0	0	0	0	0	0	0	0	0	0	0	0	0	0	0	0	0	0	0	0	0	0	0	0	0	0	0	0	0	0	0	0	0	0	0	0	0	0	0	0	0	0	0	0	0	0	0	0	0	0	0	0	0	0	0	0	0	0	0	0	0	0	0	0	0	0	0	0	0	0	0	0	0	0	0	0	0	0	0	0	0	0	0	0	0	0	0	0	0	0	0	0	0	0	0	0	0	0	0	0	1	0	0	0	0	0	0	0	0	0	0	0	0	0	0	0	0	0	0	0	0	0	0	0	0	0	0	0	0	0	0	0	0	0	0	0	0	0	0	0	0	0	0	0	0	0	0	0	0	0	0	0	0	0	0	0	0	0	0	0	0	0	0	0	0	0	0	0	0	0	0	0	0	0	0	0	0	0	0	0	0	0	0	0	0	0	0	0	0	0	0	0	2	0	0	0	0	0	0	0	0	0	0	0	0	0	0	0	0	0	0	0	0	0	6	0	0	0	0	0	0	0	0	0	0	0	0	0	0	0	0	0	0	0	0	0	0	0	0	0	0	0	0	0	0	0	0	0	0	0	0	0	0	0	4	0	0	0	0	0	0	0	0	0	0	0	0	0	0	0	0	0	0	0	0	0	0	0	0	0	0	0	0	0	0	0	0	0	0	0	0	0	0	0	0	0	0	0	0	0	0	0	2	0	0	0	0	0	0	0	5	0	0	0	0	0	0	0	0	0	0	0	0	0	0	0	0	0	0	0	0	0	0	0	0	0	0	0	0	0	0	0	0	0	0	0	0	0	0	0	0	0	0	0	0	0	0	0	0	0	0	0	0	0	0	0	0	0	0	0	0	0	0	0	0	0	0	0	0	0	0	0	0	0	0	0	0	0	0	0	0	0	0	0	0	0	0	0	0	0	0	0	0	0	0	0	0	0	0	0	0	0	0	0	0	0	0	0	0	0	0	0	0	0	0	0	0	0	0	0	0	0	0	0	0	0	0	0	0	0	0	0	0	3	0	0	0	0	0	0	0	0	0	0	0	0	0	0	0	0	0	0	0	0	0	0	0	0	1	0	0	0	0	0	0	0	0	0	0	0	0	0	0	0	0	0	0	0	0	0	0	0	0	0	0	0	0	0	0	0	0	0	0	0	0	0	0	0	0	0	0	0	0	0	0	0	0	0	0	2	8	0	0	0	0	0	0	2	0	0	0	0	0	0	0	0	0	0	0	0	0	0	0	0	0	0	0	0	0	0	0	0	0	0	0	3	0	0	0	0	0	0	0	0	0	0	0	0	0	0	0	0	0	0	0	1	0	0	0	0	0	0	0	0	0	0	0	0	0	0	0	0	0	0	0	0	0	0	0	0	0	0	0	0	0	0	0	0	0	0	0	0	0	0	0	0	0	0	0	0	6	0	0	0	0	0	2	0	0	0	0	0	0	0	0	0	0	0	0	0	0	0	0	1	0	0	0	0	0	0	0	0	0	0	0	0	0	0	0	0	0	0	0	0	0	0	11	0	0	0	0	0	0	0	0	0	0	0	0	0	0	0	0	0	0	0	0	0	0	0	0	0	0	0	0	0	0	0	0	0	0	0	0	0	0	0	0	0	0	0	0	0	0	0	0	0	0	0	0	0	0	0	0	0	0	0	0	0	0	0	0	0	0	0	0	0	0	0	0	0	0	0	0	58	0	0	0	0	0	0	0	0	0	0	0	0	0	0	0	0	0	0	0	0	0	0	0	0	0	1	0	0	0	0	0	0	0	0	0	0	0	0	0	0	0	0	0	0	0	0	0	0	0	0	0	0	0	0	0	0	0	0	0	0	0	0	0	0	0	0	0	0	0	0	0	0	0	0	0	0	0	0	0	0	0	2	0	0	0	0	0	0	0	0	0	0	0	0	0	0	0	0	0	0	0	0	0	0	0	0	3	3	0	0	0	0	0	7	0	0	0	0	0	0	0	0	0	0	0	0	0	0	0	0	0	0	0	0	0	0	0	0	0	0	0	0	0	0	11	0	0	0	0	0	0	0	0	0	12	0	0	0	0	0	0	0	0	0	0	0	0	0	0	0	0	0	0	0	0	0	0	0	0	0	0	0	0	0	3	0	0	0	0	0	0	0	0	0	0	0	0	0	0	0	0	0	0	0	0	0	0	0	0	0	0	0	0	0	0	4	0	0	0	0	0	0	0	0	0	0	0	0	2	4	0	0	0	0	0	0	0	0	0	0	0	0	0	0	0	0	0	0	0	0	0	0	0	12	0	0	0	0	0	0	0	0	0	0	0	0	0	0	0	0	0	0	0	0	0	0	0	0	0	0	0	0	0	0	0	0	0	0	0	0	0	0	0	0	0	0	3	0	1	0	0	3	0	12	0	0	0	0	0	0	0	0	0	0	0	0	0	0	0	0	0	0	0	0	0	6	0	0	0	0	0	0	0	0	0	0	0	0	0	0	0	0	0	0	0	4	0	0	0	0	0	0	0	0	0	0	0	0	0	0	0	0	0	0	0	0	0	0	0	0	0	0	0	0	0	0	0	0	0	0	0	0	0	0	0	0	0	0	0	0	0	0	0	0	0	0	0	0	0	0	0	0	0	0	0	0	0	0	0	0	0	0	0	0	0	0	0	0	0	0	0	0	0	0	0	0	0	0	22	0	0	0	0	0	0	0	0	0	0	0	0	0	0	0	0	0	0	0	0	0	0	0	0	0	0	0	0	0	0	0	0	0	0	0	0	0	0	0	0	0	0	0	0	0	0	0	0	0	0	0	0	0	0	0	0	0	0	0	0	0	0	0	0	0	0	0	0	0	0	0	0	0	0	0	0	0	0	0	0	0	0	0	0	0	0	0	0	23	0	0	0	0	0	0	0	0	0	0	0	0	0	0	0	0	0	0	0	0	0	0	0	0	0	0	2	0	0	0	0	0	0	0	0	0	0	0	1	0	0	0	0	0	0	0	0	0	0	0	0	0	0	0	0	0	0	0	0	0	0	0	0	0	0	0	0	0	0	0	0	0	0	0	0	0	0	0	0	0	0	0	0	0	0	0	0	0	0	0	0	0	0	0	0	0	0	0	0	0	0	0	0	0	0	0	0	0	0	3	0	0	0	0	0	0	0	0	0	0	0	0	0	0	0	0	0	0	0	0	0	0	0	0	0	0	0	0	0	0	2	0	0	0	0	24	0	0	0	0	0	0	0	0	0	0	0	0	0	0	0	0	0	0	0	0	0	0	0	0	0	0	0	0	0	0	0	0	0	0	0	0	0	0	0	0	0	0	0	0	0	0	0	0	0	0	0	0	0	0	0	0	0	0	0	0	0	0	0	0	0	0	0	0	0	0	0	0	0	0	0	0	0	1	0	0	0	0	0	0	0	0	0	0	0	0	0	0	0	0	0	0	0	0	0	0	0	0	0	0	0	0	0	0	0	0	0	0	6	0	0	0	0	0	0	0	0	0	0	0	0	0	0	0	0	0	0	0	0	0	0	0	0	0	0	0	0	0	0	0	0	0	0	0	0	0	0	0	0	0	0	0	0	0	0	0	0	0	0	0	0	0	0	0	0	0	0	0	0	0	0	0	0	0	0	0	0	0	0	0	0	0	0	0	0	0	0	0	0	0	0	0	0	0	0	0	0	0	0	0	0	0	0	0	0	0	0	0	0	0	0	0	0	0	0	0	0	0	0	0	0	0	0	0	0	0	0	0	0	0	0	0	0	0	0	0	0	0	0	0	0	0	0	0	0	0	0	0	0	0	0	0	0	0	0	0	0	0	0	0	0	0	0	0	0	0	0	0	0	0	0	0	0	0	0	7	0	0	0	0	1	0	0	0	0	0	0	0	0	0	0	0	0	0	0	0	0	0	0	0	0	0	0	0	0	0	0	0	0	0	0	0	0	0	0	0	11	0	0	0	0	0	2	0	0	0	0	0	0	0	0	0	0	0	0	0	0	0	0	0	0	0	0	0	0	0	0	0	0	0	0	0	0	0	0	0	0	0	0	0	0	0	0	0	0	0	0	0	0	0	0	0	0	0	0	0	0	0	0	0	0	0	0	0	0	0	0	0	0	0	0	0	0	0	4	0	0	0	0	0	0	0	0	0	0	0	0	0	0	0	0	0	0	0	0	0	0	0	0	0	0	0	0	0	0	0	0	0	0	0	0	0	0	0	0	0	0	0	0	0	0	0	0	0	0	0	0	0	0	0	0	0	4	0	0	0	0	0	0	0	0	0	0	0	0	0	0	0	0	0	0	0	0	0	0	0	0	0	0	0	0	0	0	0	0	6	0	0	0	0	0	0	1	0	0	0	0	0	0	0	0	0	0	0	0	0	0	0	0	0	0	0	0	0	0	0	0	0	0	0	0	0	0	0	0	0	0	0	0	0	0	0	0	0	0	0	0	0	0	0	0	0	0	0	0	0	0	0	0	0	0	0	0	0	0	0	0	0	0	0	0	0	0	0	0	0	0	4	0	0	0	0	0	0	0	0	0	0	0	0	0	0	0	0	0	0	0	0	0	0	0	0	0	0	8	0	0	0	0	0	0	0	0	0	0	0	0	0	4	0	0	0	0	0	0	0	0	0	0	0	0	0	0	0	0	0	10	7	0	0	0	0	0	0	0	0	0	14	0	0	0	0	0	0	0	0	0	0	0	0	0	0	0	0	0	0	0	0	0	0	0	0	0	0	0	16	0	0	0	0	0	0	0	0	0	0	0	0	0	0	0	0	0	0	0	0	0	0	0	0	0	0	0	9	0	0	0	0	0	0	0	0	0	0	0	0	0	0	0	0	0	0	0	0	0	0	0	0	0	0	0	0	0	0	0	0	0	0	0	0	0	0	0	0	0	0	0	0	0	0	0	0	0	0	0	0	0	0	0	0	0	0	0	0	0	0	0	0	0	6	0	0	0	0	4	0	0	0	0	8	0	0	0	0	0	0	0	0	0	0	0	0	0	0	0	0	0	0	0	0	0	0	0	0	0	0	0	0	0	0	0	0	0	0	0	0	0	0	0	0	0	0	0	0	0	0	0	0	0	0	0	0	0	0	0	0	0	0	0	0	1	0	0	0	0	0	0	0	0	0	2	0	0	0	0	0	0	0	0	0	1	0	0	0	0	0	0	0	0	0	0	0	0	0	0	0	0	0	0	0	0	0	0	0	0	0	0	0	0	0	0	0	0	0	0	0	0	0	0	0	0	0	0	0	0	0	0	0	0	0	0	0	0	0	0	0	0	0	0	0	0	0	0	0	0	0	0	0	0	0	0	0	0	0	0	0	0	0	0	0	0	0	0	0	0	0	0	0	0	0	0	0	0	0	0	0	0	0	0	0	0	0	0	0	0	0	0	0	0	0	0	0	0	0	0	0	0	0	0	0	0	0	0	0	0	0	0	0	0	0	0	0	0	0	0	0	0	0	0	0	0	0	0	0	0	0	0	0	0	0	0	0	0	0	0	0	0	0	0	0	0	0	0	0	0	0	0	0	0	0	0	0	0	2	0	0	0	0	0	0	0	0	28	0	0	0	0	0	0	0	0	0	0	0	0	2	0	0	0	0	0	0	0	0	0	0	0	0	0	0	0	0	0	0	0	0	0	0	0	0	0	0	0	0	0	0	0	0	0	0	0	0	0	0	0	0	0	0	0	0	0	0	0	0	0	0	0	0	0	0	0	0	0	0	0	0	0	0	0	0	0	0	0	0	0	0	0	0	0	0	0	0	0	0	0	0	0	0	0	0	0	0	0	0	0	0	0	0	0	0	0	0	0	0	0	0	0	0	0	0	0	0	0	0	0	0	3	0	0	0	0	0	0	0	0	0	0	0	0	0	0	0	0	0	0	0	0	0	0	0	0	0	0	0	0	0	0	0	0	0	0	0	0	0	0	0	0	0	0	0	0	0	5	0	0	0	0	0	0	0	0	0	0	0	0	0	0	0	0	0	0	0	0	0	0	0	0	0	0	0	0	0	0	0	0	0	0	0	0	0	0	0	0	0	0	0	0	0	0	0	0	0	0	0	1	0	0	0	0	0	0	0	0	0	0	0	0	0	0	0	0	0	0	0	0	0	0	0	0	0	0	0	0	0	0	0	0	0	0	0	0	0	0	0	0	0	0	0	0	0	0	0	0	0	0	0	0	0	0	0	0	0	0	0	0	0	0	0	0	0	0	0	0	0	0	0	0	0	0	0	0	0	0	0	0	0	0	0	0	0	0	0	0	0	0	0	0	0	0	0	0	0	0	0	0	0	0	0	0	0	0	0	0	0	0	0	0	0	0	0	0	0	0	0	0	0	0	0	0	0	0	0	0	0	0	0	0	0	0	0	0	0	0	0	0	0	0	0	0	0	0	0	0	0	0	0	0	0	0	0	14	0	0	0	0	0	0	0	0	0	0	0	0	0	0	0	0	0	0	0	0	0	0	0	0	0	0	0	124	0	0	0	0	0	0	0	0	0	0	0	0	0	0	0	0	0	0	0	0	0	0	0	0	0	0	0	0	0	0	0	0	0	0	0	0	0	0	0	0	0	0	0	0	0	0	0	0	0	0	0	0	0	0	0	0	0	0	0	0	0	0	0	0	0	0	0	0	0	0	0	0	0	0	0	0	0	0	0	0	0	0	0	0	0	0	0	0	0	0	0	0	0	0	0	0	0	0	0	0	0	0	0	0	0	0	0	0	0	0	0	0	0	0	0	0	0	0	0	0	0	0	0	0	0	0	0	0	0	0	0	0	0	0	0	8	0	0	0	0	0	0	0	0	0	0	0	0	0	0	0	0	0	0	0	0	0	0	0	0	0	0	0	0	0	0	0	0	0	0	7	0	0	0	0	0	0	0	0	0	0	0	0	0	0	0	0	0	0	0	0	0	0	0	0	0	0	0	0	0	0	0	0	0	0	0	0	0	0	0	0	0	0	0	0	0	0	4	0	0	0	0	0	0	0	0	0	0	0	0	0	0	0	0	0	0	0	0	0	0	0	0	0	0	0	0	0	0	0	0	0	0	0	0	0	0	0	0	0	0	0	0	0	0	0	0	0	0	0	0	0	0	0	0	0	0	0	0	0	0	0	0	0	0	0	0	0	0	2	0	0	0	0	0	0	0	0	2	0	0	0	0	6	0	0	0	0	0	0	0	0	0	0	0	0	0	0	0	0	0	0	0	0	0	0	0	0	0	0	0	0	0	0	0	0	0	0	0	0	0	0	0	0	0	0	0	0	0	0	0	0	0	0	0	0	0	0	0	0	0	0	0	0	0	0	0	0	0	0	0	3	0	0	0	0	0	0	0	0	0	0	0	0	0	0	0	0	0	0	0	0	0	0	0	0	0	0	0	0	0	0	0	0	0	0	0	0	0	0	0	0	0	0	0	0	0	0	0	0	0	0	0	0	0	0	0	0	0	0	0	0	0	0	0	0	0	0	0	0	0	0	0	0	0	1	27	0	0	0	73	0	0	0	0	0	0	0	0	0	0	0	0	0	0	0	0	0	0	0	0	0	0	0	0	0	0	0	0	0	0	0	0	0	0	0	0	0	11	0	0	0	2	0	0	0	8	0	0	0	0	0	0	0	0	0	0	0	0	4	0	0	0	0	0	0	0	0	0	0	0	0	0	0	0	0	0	0	0	0	0	0	0	0	0	0	0	0	0	0	0	0	0	0	0	0	0	0	0	0	0	0	0	0	0	0	0	0	0	0	0	0	0	0	0	0	0	0	11	0	0	0	0	0	0	0	0	0	0	0	0	0	0	0	0	0	0	0	0	0	0	0	0	0	0	0	0	0	0	0	0	0	0	0	0	0	0	0	18	0	0	0	0	0	0	0	0	0	0	0	0	0	0	0	0	0	0	0	0	0	0	0	0	0	0	0	0	0	0	0	0	0	0	0	0	0	0	0	0	0	0	0	0	0	0	0	0	5	0	0	0	0	0	0	0	0	0	0	0	0	0	0	0	0	0	0	0	0	0	0	0	1	0	0	0	0	0	0	17	0	0	0	0	0	0	0	0	0	0	0	0	0	0	0	0	0	0	0	0	0	0	0	0	0	0	0	0	0	0	0	0	0	0	0	0	0	0	0	0	0	0	0	0	0	0	0	0	0	0	0	0	0	0	0	0	0	0	0	0	0	0	0	0	0	0	0	0	0	0	0	0	0	0	0	0	0	0	0	0	0	0	0	0	0	0	0	0	0	0	0	0	0	0	0	0	0	0	0	0	0	8	0	0	0	0	0	0	0	0	0	0	0	0	0	0	2	0	0	0	0	0	0	0	0	0	0	0	0	0	0	0	0	0	3	0	0	0	0	0	0	0	0	0	0	0	0	0	0	0	0	0	0	0	0	0	0	0	0	0	0	0	0	0	0	0	0	0	0	0	0	0	0	0	0	0	0	0	0	0	0	0	0	0	0	0	0	0	0	0	0	0	0	0	0	0	0	0	0	0	0	0	0	0	0	0	0	0	0	0	0	0	0	0	0	0	0	0	0	0	0	0	0	0	0	0	0	0	0	0	0	0	0	0	0	0	0	0	0	0	0	0	0	0	0	0	0	0	0	0	0	0	0	0	0	0	0	0	0	0	0	0	0	0	3	0	0	0	0	0	0	0	0	0	0	0	0	0	0	0	0	0	0	0	0	0	0	0	0	0	0	0	0	0	0	0	0	0	0	0	0	0	0	0	0	0	0	0	7	0	0	0	0	0	0	0	0	0	0	0	0	0	0	0	0	0	0	0	0	0	0	0	0	0	0	0	0	0	0	0	0	0	0	0	0	0	0	0	0	0	0	0	0	0	0	0	0	0	0	0	0	0	0	0	0	0	0	0	0	0	0	0	0	0	0	0	0	23	0	0	13	0	0	0	0	0	0	0	0	0	0	0	0	0	0	3	0	0	0	0	0	0	0	0	0	0	0	0	0	0	0	0	0	0	0	0	0	0	0	0	0	0	0	0	0	0	0	0	0	0	0	0	0	0	0	0	0	0	0	0	0	0	0	0	0	0	0	0	0	0	0	0	0	0	0	0	0	0	0	0	0	0	0	0	0	0	0	0	0	0	0	0	0	0	0	0	0	0	0	0	0	0	0	0	0	0	0	10	0	0	0	0	0	0	0	0	0	0	0	0	0	0	0	0	0	5	0	0	0	0	0	0	0	0	0	0	0	0	16	0	0	0	0	0	0	0	0	0	0	0	0	0	0	0	0	0	0	0	0	3	0	0	0	0	0	0	0	0	8	0	0	0	0	0	0	0	0	0	0	0	0	0	0	0	0	0	0	0	0	0	0	0	0	0	0	0	0	0	0	0	0	0	0	0	0	0	0	0	0	0	0	0	0	0	0	0	0	0	0	0	0	0	0	0	0	0	0	0	0	0	0	0	0	0	0	0	0	0	0	0	0	0	0	0	0	0	0	0	0	0	0	0	0	0	0	0	0	0	0	0	0	0	0	0	0	0	0	0	0	0	0	0	0	0	0	0	0	0	0	0	0	0	0	0	0	6	0	0	0	0	0	0	0	0	0	0	0	0	3	0	0	0	0	0	0	0	0	0	0	0	0	0	0	0	0	1	0	0	0	0	0	0	0	0	0	0	0	0	0	0	0	0	0	0	0	0	0	0	0	0	0	0	0	0	0	0	0	0	0	0	0	0	0	0	0	0	0	0	0	0	0	0	0	0	1	0	0	0	0	0	0	0	0	0	0	0	0	0	0	0	0	0	0	0	0	0	0	0	0	0	0	0	0	0	0	0	0	0	0	0	0	0	0	0	0	0	0	0	0	0	0	0	0	0	0	0	0	0	0	0	0	0	0	0	0	0	0	0	0	0	0	0	0	0	0	0	0	0	0	0	0	0	0	0	0	0	0	0	0	0	0	0	0	0	0	0	0	0	0	0	0	0	0	0	0	0	0	0	0	0	0	0	0	0	0	0	0	0	0	0	0	0	0	4	0	0	0	0	0	3	0	0	0	0	0	0	0	0	0	0	0	0	0	0	0	0	0	0	0	0	0	0	0	0	0	0	0	0	0	0	0	0	3	0	0	0	0	0	0	0	0	0	0	0	0	0	0	0	0	0	0	0	0	0	0	0	0	0	0	0	0	0	0	2	0	0	0	0	0	0	0	0	0	0	0	5	0	0	0	0	0	0	0	0	0	0	0	0	0	0	0	0	0	0	0	3	0	0	0	0	0	0	0	0	0	0	0	0	0	0	0	0	0	0	0	0	0	0	0	0	0	0	0	0	0	0	0	2	0	0	0	0	0	0	0	0	0	0	0	0	0	0	9	0	0	0	0	0	0	0	0	0	0	0	0	0	0	0	0	0	0	0	0	0	0	0	0	0	0	0	0	0	0	0	0	0	0	0	0	0	0	0	0	0	0	0	0	0	0	0	0	0	0	0	0	0	0	0	0	0	0	0	0	0	0	0	0	0	0	0	0	0	0	0	0	0	0	0	0	0	0	0	0	0	0	0	0	0	0	0	0	0	0	0	0	0	0	0	0	0	0	0	0	0	0	0	0	0	0	0	0	0	0	0	0	0	0	0	0	0	0	0	0	0	0	0	0	0	0	0	0	0	0	0	0	0	0	0	0	0	0	0	0	0	0	0	0	0	0	0	0	0	0	0	0	0	0	0	0	0	0	0	0	0	0	0	0	0	0	0	0	0	0	0	0	0	0	0	0	0	0	0	0	0	0	0	0	0	0	0	0	0	0	0	0	0	0	0	0	0	0	0	0	0	0	0	0	0	0	0	0	0	0	0	0	0	0	0	0	0	0	0	0	0	0	0	0	0	0	0	0	0	0	0	0	0	0	1	0	0	0	0	0	0	0	0	0	0	0	0	0	0	0	0	0	0	0	0	0	0	0	0	0	0	0	0	0	0	0	0	0	0	0	0	0	0	0	0	0	0	0	0	0	0	0	0	0	0	0	0	0	0	0	0	0	0	0	0	0	0	0	0	0	0	0	0	0	0	0	0	0	0	0	0	0	0	0	0	0	0	0	0	0	0	0	0	0	0	0	0	0	0	0	0	0	0	0	0	0	0	0	0	0	0	0	0	0	0	0	0	0	0	0	0	0	0	0	0	0	0	0	0	0	0	0	0	0	0	0	0	0	0	0	0	0	0	0	0	0	0	0	0	0	0	4	0	0	0	0	0	0	0	0	0	0	0	0	0	0	0	0	0	0	0	0	0	0	0	0	0	0	0	0	0	0	0	0	0	0	0	0	0	0	0	0	0	0	0	0	0	0	0	0	0	0	0	0	0	0	0	0	0	0	0	0	0	0	0	0	0	0	0	0	0	0	0	0	0	0	0	0	0	1	0	0	0	0	0	0	0	0	0	0	0	0	0	0	0	0	0	0	0	0	0	0	0	0	0	0	0	0	0	0	0	0	0	0	0	0	2	0	0	0	0	0	0	0	0	0	0	0	0	0	0	0	0	0	0	0	0	0	0	0	0	0	0	0	0	0	0	0	0	0	0	0	0	0	0	0	0	0	0	0	0	0	0	0	0	0	0	0	0	0	0	0	0	0	0	0	0	0	0	0	0	0	0	0	0	0	0	0	0	0	0	0	0	0	0	0	0	0	0	0	0	0	0	0	0	0	0	0	0	0	0	0	0	0	0	0	0	0	0	0	0	0	0	0	0	0	0	0	0	0	0	0	0	0	0	0	0	0	0	0	0	0	0	0	0	0	0	0	0	0	0	0	0	0	0	0	0	0	0	0	0	0	0	0	0	0	0	0	0	0	0	0	0	0	0	0	0	0	0	0	0	0	0	0	0	0	0	0	4	0	0	0	0	0	0	0	0	0	0	0	0	0	0	0	2	0	0	0	0	0	0	0	0	0	0	0	0	0	0	0	0	0	0	0	0	0	0	0	0	0	0	0	0	0	0	0	0	0	0	0	0	0	0	0	0	0	0	0	0	0	0	0	0	0	0	0	0	0	0	0	0	0	0	0	5	0	0	0	0
[truncated: 1,077,024 more chars]
