# Supplementary material for: Invasive vegetation affects amphibian skin microbiota and body condition
Source: PeerJ. 2020 Feb 19;8:e8549. doi: 10.7717/peerj.8549 (PMC7035873; doi:10.7717/peerj.8549)
Supplement: Supplemental Information 1 [file peerj-08-8549-s001.zip › PeerJ Supp/soil_campus_tilden.tre]

(((((b5a27d5b78d3fefc4da6366631d7963b:0.3060661,((((40d6c55ec05f60be00a18a33b4742b1a:0.018323588,((((afbfa62667fea89f7b956294c0743f9c:0.004411368,724074371f600051e69cd83cd70c8a42:5e-09)0.910:0.013631887,b4893784a9f0cba6d8db334b7e48a0d0:0.013454754)0.871:0.009033587,9e926ed3f32c6c6080b749807b89de02:0.018075223)0.711:5e-09,(cb79046bc512e00e41d54c6b7e9fb430:0.008885434,62ab3ec11e2c7d247ec90a010f08b127:1.5e-08)0.923:0.013535274)0.798:0.009185106)0.858:0.008731657,((545e22a3d98c205b2dea5d49f35aaa61:5e-09,(587cf7ffd298bd75b7cbb4779c153f5f:0.013327072,a698df448fb350c850c8d5b34b2b59e9:0.004416208)0.767:5e-09)0.907:6e-09,0f5f7693288de84f4ade2e6abaa2440f:0.004446768)0.993:0.018045606)0.000:5e-09,0264543daf2740c05c6d5b3582f12fbc:0.008982106)0.610:0.001033256,((17753f99a7321cd86e022f6416f11c49:5e-09,6a4083dd85eb1142a1c5cbd0b8b22a4e:0.004422779)0.000:5e-09,(1fc50c715ba1f27e095b14b2b816d113:0.011404389,(82b1125503380c29941c63bbe7482559:0.002408697,985186d08524adfa1dd0a5508be9fd5c:0.001763032)0.650:0.01409376)0.842:0.016572695)0.940:0.017033181)0.000:0.335321273)0.862:0.417301137,f858896456927e389953d7492ab87c3d:0.559733035)0.734:0.021032182,(((5cc872e663f10da5dce9f2238a77e303:0.352437582,(3942cab665e4c71cf3d3644e65b84d26:0.350443334,6fe2722392dec004eea0f59a503dbf81:0.12416906)0.262:0.1161909)0.564:0.030895557,(719a7d7e9d1b5ba9b2ac16d31106cbff:5e-09,ab422a12303b03f3689dbfdb6899058d:0.024458632)0.995:0.256170112)0.780:0.028385376,77af9a589f6b2a38fffba021b1e886b3:0.184312873)0.937:0.234451705)0.902:0.065881312,((((((((48f3337dd81c71c7c1269cef54cee161:0.374153932,(c11018931ade2bd465a0e0edc39f952f:0.055354683,5286cd84abd62acf03a159832ffeada1:0.152777013)0.983:0.176450566)0.916:0.036955363,(((((((((16d300213ec54156d640a4153daca4e6:0.13747741,7d098e0e66b5504a93eec59ce988b9ec:0.049697878)0.756:0.024409942,(7355714b1a054df8ae3d866fcd5a0d62:0.067041409,(4166cd23369fe436db1bf26eabffc27b:0.036306178,((b08f8cd65d12c03cf0ca15ec0743c25f:0.033789167,4b65af4a1fe69f471b6c32a04dba9068:0.01795241)0.589:0.005385697,(ed64941d5aa066bde46313f37f15263c:0.015463726,(3bcee5ff5eeb460e7c4f8d3aae93546a:0.034234376,((ded63bcb45a9460c6202c8d064eebc16:0.043670632,caaca8897a6007a39357eed2bebc0eac:0.033987178)0.962:0.031757239,45ffd7249ea3943d79ed6a18b2b24d42:0.036814681)0.206:0.060827454)0.635:0.01720246)0.834:0.017779986)0.879:0.057611103)0.927:0.041991757)0.892:0.010962007)0.796:0.043050124,(((36c856cdbf2fc3ba298d553620d08113:0.04041985,(250dbb220e7620c9b511258e57d80a23:0.013739,90974049e5dde1d9b5ce450e2f7e5e49:0.00887791)0.767:0.022768065)0.782:0.035852308,8f53f93955e3fd1be9b0eb2da3f8544f:0.120870986)0.897:0.029889914,a69d87be8602fefe2ee14fc93f57aa00:0.207695249)0.908:0.02278312)0.944:0.027715075,(1c87ff5c5bf4e559be77c38d81ad1949:0.010382833,cc46ee0180256a15196c6694f48f350e:0.11079408)0.697:0.019507946)0.398:0.011712356,(((d056825f6a6f03e3e94f94d5e1f8a208:0.038379425,09247cf23ca4180fc38ab064711dca64:0.041469173)0.776:0.056759917,(((b5319bb929446e51b3afbed759e1e88f:0.061335953,bf8aea74d3e428c8f917653fc8d5951b:0.186403787)0.753:0.029761066,((bf18421977708095c8e194e20b1d5d5d:0.004362675,(f831ebf218bb3a67632aaf2ddf4cc233:0.008797961,e9bbb6f29f43399e88aad08e3ffe77b9:0.013186922)0.956:0.010693241)0.919:0.008917901,(ccfbfb3b5f1c18c70b853cb1a07cffe1:0.022275366,0a1b2f8b21ab711557d35ce32c9009f9:0.006739305)0.750:0.002281097)0.936:0.034597935)0.923:0.065925416,((((9fd680af9efed4ae59f9cef5816ceab4:0.040106057,17eb72b16a9189bbce9af921322152c7:0.017568571)0.865:0.009236249,3efbfc48c3c103bfdb13a24d4c6e84a6:0.039782746)0.866:0.008784792,885d2c7578379a5438f5e9ba3d0d4eef:0.040992709)0.761:0.127396528,f0906e7005d949f914d6be87a41bd795:0.170466294)0.713:0.018098742)0.770:0.036162626)0.869:0.015978407,573eb48e07cf4e7d0b6236ccd56c213a:0.227536096)0.595:0.037236814)0.697:0.004401131,deebda741a17393f3d15dd04f1236d58:0.202710751)0.833:0.009481598,e8e75f2238f64a724285860696549796:0.152162327)0.950:0.020771024,(((((9d21a0c1dbc9151e434b19cf92539598:5e-09,(96f157caabbde90d8d088339ebd6d1ce:0.008648084,a5a0da9e1658f3e4baa8ceedbca46716:5e-09)0.871:0.055325633)0.866:0.012979907,(ddc26908aee35c7aa982178c7582635f:0.027486511,((c96492ef7b6063f86eed6014af88440a:0.049570251,(((b576ed8b98eee2e22100f757fbcf4597:0.036739328,((e2304842d4c884a0df65f56199529b69:0.004311882,e7af0fed685dcfca66dfd0dd0261e684:5e-09)0.798:0.017731537,6b15d91b0d2c1be4169dc3b23870512e:0.012970813)0.738:0.009224368)0.960:0.026853883,(98dd6b0d4239f1f97064356f1eadd1af:0.055280816,345800ed5b8d3889dde7ec5d6957cc57:0.037407273)0.068:0.016145281)0.841:0.009551991,6f512e9163446cd520aa32b9491b0411:0.055629499)0.781:1e-08)0.982:0.037249085,3ba0fd43648e34f470de7e154d1319c6:0.051124741)0.121:0.0175871)0.917:0.018470186)0.965:0.052937148,b83d3292921353dd56e3982405c03aec:0.093767767)0.000:5e-09,((f328330b345092dcb626d691a2592c8c:0.103661768,((0a0a3bcb5e9201815d52115e57822266:0.03671401,(756b321c9026ea3d49878de5715298a6:0.003817551,fe446a38c2060aa543e1d4260ac51720:0.082415154)0.341:0.056480724)0.406:0.028371464,(((((7249450592460a329ba054e036a1f862:0.044779532,432d3b2444508ddce3d96d770571bf48:0.013106759)0.740:5e-09,(4f416ce9a723b6bb71ba93fefc5fcb03:0.012986839,92a5a33b7c9a899fc4d0a39c8304190a:0.037114947)0.749:0.050215515)0.890:0.008704724,354c9ba412a8c841c4b2a3d92bacd912:0.077365389)0.000:5e-09,48d0573afed632ced9383117fcc96072:0.045703989)0.000:5e-09,0f41fb215d9ad182d550361a33c1a5a5:0.02222684)0.867:0.099281583)0.912:0.082984106)0.174:0.015715848,afcf3d48191f68e361b1b6d725ffe42b:0.03228616)0.998:0.098283414)0.861:0.065300773,(9366ee70efc5c92576a68f3263022757:0.016545597,(a1c75b5848f078acdc6e6a647cd76492:0.101548748,73a5277342d6a9bc67bf31c48a5510af:0.144386978)0.947:0.036879921)0.836:0.119630519)0.872:0.032925131)0.865:0.016043626,(((4d6a99d16ce103c2c6ed12e9b15ad111:0.016222473,8d2a45a9d76c16681f47c4ee0619f023:0.039593152)0.515:0.024419163,(((7e6fe70e1daab141031cd55fa57c6831:0.041646406,503c158799f359c460a13f23cf9cf0b6:0.058460849)0.590:0.003592365,(4e4108ee5628fdd1cbdd7749e557d8dd:0.022158172,f7f850c35a885596537a797750c85056:0.017640366)0.844:0.031373292)0.624:0.001082869,36c9451bbdc5dc00149b26038153b23e:0.008877939)0.875:0.068612382)0.959:0.041145276,c397c89a435e9a52c97bcc91c5a5cb70:0.118511372)0.980:0.07689012)0.861:0.042350352)0.865:0.022315232,b45fa0b4fa0b1a97279cd45a76832865:0.248203664)0.877:0.023533042,29e481fb3314cfa86b50b7f876ef5526:0.455220835)0.891:0.116221077,942d0bc28d23f60c64df39c05bb515ac:0.346126351)0.819:0.019322942,b817ceda2f84e0b1b3bc2737fdd1f7f8:0.376547043)0.663:0.007285028,((d6551ebf26ba519e3c6b89a883be6e3f:0.08027262,(((((((((((42990fe7d6dfbf69bb58716338d6c4d7:0.040312085,6409524053aa4dc3ee6dfc77fa79d658:0.067035404)0.747:0.008856917,(5f5b86b2a652011af634398c5080b33a:0.036166054,4e4bf0bcffa6b7b67330f8144f34bcf4:0.035045554)0.864:0.004533584)0.864:0.008659797,a934929a00d3ca189faa69ad4da6082a:0.017462239)0.770:0.004430391,((f147ececd5c458db15a8c82fa96bc27f:0.040458129,848f4799aed6cdf9deb1ca6a9c17fc0f:0.022018925)0.302:0.014620209,(((11daca044dcec221f29b8a5200c4928e:5e-09,ae9ebd31719c2380f1b54fef10539b2d:0.008737686)0.927:0.013053599,c08cfe0258e2c3bfb3896b3df3f14ae0:0.013508989)0.838:0.004334984,1a89091c3f61a039f685d4b9bf8893b0:0.017491341)0.882:0.014288139)0.926:0.005884517)0.775:0.004184185,1d8e0879190ebe2d274a73344d4a59f7:0.062689345)0.786:0.004403956,(4968e7494fdae848767a7d4f2d1b6737:0.013273626,(99e7a53463acdf009d1153b551b22d9e:0.008718967,8511b5158f085f23593395c309be18f3:0.004340073)0.908:0.021955272)0.787:0.026901065)0.920:0.008795806,(((9a53699db3ab626cfd53e24539495b79:0.008740176,bc72a3de30cd3a309677d4107a9f386c:0.004335435)0.970:0.017786828,8d42a567e9520579f06c643476b44415:0.008491197)0.935:0.015475333,652bf7063b505f1c27ccf64961a31c11:0.058613336)0.874:0.033542418)0.000:5e-09,(((582488dae228aaa217c06121f7e678d3:0.068235619,9b3b82ee668098a34bd49dab5369ca30:0.090084967)0.652:5e-09,ddbac0960fbf60e098fd814ca0130946:0.013320626)0.920:0.013991512,63ec328df54eb920fd0af55c8ea1c6af:0.0273797)0.908:0.017655087)0.773:0.009429356,625d7710b02e18a9f41ebf48e3766627:0.128356384)0.829:0.027351539,f54ec22e811a145557b3bc6a9e708523:0.055462527)0.000:5e-09,(((e8a344d8c09db94dc00079aec876ff99:0.090940756,d3e1d2892573a3f2dc41be76ff0cc427:0.098483206)0.942:0.018439636,cdd62a85ce430fa3488ae88ada87398d:0.040649513)0.842:0.216529825,(5ea9a62bc7f55361fc619e283f402ed9:0.032276025,(31e096764b5c51ea45cea7a750c2dc86:0.009499326,d9c7e7203a14077a2bae388be31da8fe:0.032250043)0.919:0.190215197)0.775:0.057646759)0.949:0.040164841)0.000:0.03850448)0.890:0.038246747,de6027c63c79d2e8f8accc14551a7cb8:0.081693614)0.919:0.217057732)0.938:0.024678311,(((7616c4ca78f6bfd8ad371616fb060861:0.263306246,((((((56a028d650718c4eda4549e559abfdea:0.354598152,(9b0eb6672accb36c5fbf2923191f0b16:0.026165696,44e4ffda12b0bb1898ba31a5f5fa4029:0.060735531)0.965:0.143265108)0.935:0.147196868,4df9b7bd1f2173b9087f33fbcfcea24a:0.558467254)0.820:0.055296197,(((4999089ae5bdf9bb6a9cd0a4a080ae2d:0.00934513,3ba7f9caf4619d7634eff4c279b3cca6:1e-08)0.241:0.006321054,(0d2e845c219de8d59169ba7724a29c6b:0.023971463,((c714611eb4d5a287d5cd6ed8bf985fee:0.004673607,3ab07e6681cf5c2b8a19f45e216ad32f:0.009384649)0.718:0.004657058,ba2d7d05040183bd1bc0258951753e2a:0.01404792)0.997:0.029256492)0.824:0.017577532)0.998:0.164164994,(a70c5286789fc1ef61fe33f7cdd71e8f:0.075459308,((fa495e52ed20b5573ca5a331b33eb870:6e-09,a9daa5a6e0ee9d995104d045a860eef3:0.009154246)0.997:0.069753771,7621506429f47f704940727d313956fa:0.065239614)0.918:0.117017774)0.917:0.149365525)0.866:0.232692089)0.881:0.032579867,(((809c8988061f06e0ad81eb43cef1b782:0.268359992,4ad8ded96b26c184737b6e31d05910a3:0.131919652)0.631:0.060506509,8e52a1ae08b084038b46ddb652e26d5c:0.140289332)0.278:0.036600763,0691782910056add6f8a7e7ca4a54445:0.301316683)0.779:0.164552103)0.000:0.03151215,ddcba82cde6a03a69d200c7908045389:0.675570126)0.920:0.08754272,(((((((76e0eb6b13ae7a484a7aa07be26e8cff:0.798887069,4f51204dc30447be61100f39237522cd:0.393579674)0.923:0.048015816,8b6b433418cf714c16cba3c0c8e90f04:0.276445939)0.965:0.150214017,(b9928c5942b24f119ab4a79bc8015f68:0.083003055,(c860c7b252236dc55852c28705fbb20c:0.09643718,(19c0e42d65fb28e7282fede858c7478d:5e-09,60c928b79ff237f740199b0a116bc43c:0.004453453)0.882:0.039103449)0.618:0.062194646)0.763:0.419080988)0.830:0.030791278,(757981a8f1062b6bab9ebc237b9a755a:0.477811482,((38b7b5564335e01fe99f0550e4aecca5:0.607741255,(52f2246b6de5fdf6875f40d742b92f72:0.167254966,(0e5d1938eab202a427c62b3feef4f2a7:0.029951598,cfb62eedd40824ee28dd5e921b32ea4a:0.057758493)0.968:0.209943831)0.973:0.258952007)0.014:0.033984551,(4ed87b6f6355edcee8fcb4288e5f564c:0.625701076,(bed397d1aae3018275dd32e29ebee8fa:0.655176196,04ad8598da57a7771e4cf524c8dff14d:0.404664047)0.196:0.066844827)0.000:0.013863967)0.704:0.068647513)0.763:0.040252506)0.814:0.014318101,cf6d11b85429d01b04adda6aad1cefe6:0.722573184)0.308:0.011338927,(((((cf830d06a7448268fab3a3b6c00ac763:0.567967417,8cf653cf4e4c0b5e90da390febcae4e5:0.78695516)0.698:0.01577799,20d6bc9587f4489b1df7c12eb1c5b417:0.618388415)0.839:0.032652783,(((b5189d6579378fa57742606d784a27e3:0.320843141,((70d889ab2cd8df99b7222e8c57140849:0.390596057,(a9234fa7ed735478941f9617bf9f22d2:0.46385569,5bc9b41c2b23651205095345bb2ea99f:0.653342097)0.125:0.06274159)0.519:0.048051053,3d27ff310f03a75a4e79ff464a80e0e6:0.481407512)0.605:0.021755072)0.822:0.021438273,(e9f7435535584fb608f996e55c96f1ff:0.624855364,e83896d519a49a25cf5d90f524230172:0.843419197)0.327:0.070402422)0.651:0.022453504,((72e03cbfdba43e1f4820ab56e90e0375:0.394997036,8572f4ac6ee789533238eeebcd092ed0:0.267472901)0.893:0.048983189,c78eb48a923562110a80045483c5f4f0:0.275845297)0.870:0.054774245)0.900:0.042055837)0.277:0.009001918,((c0c508190c30f7dbc39ef66bd701ff0e:0.351221509,7ffc71260860a4717382026179ce0a05:0.349016118)0.998:0.317772768,((453e4cf6f819b15b440adb2c9563ee97:0.373071735,367ee8542a5be7fa39edc0f90801e3cd:0.320568116)0.624:0.045201279,(2a44f48092fd076f4364c39b2b075057:0.12544719,3091df404ea87218a8d6cc1c8059bdb7:0.279167048)0.998:0.257201069)0.526:0.106512859)0.565:0.054495977)0.000:5e-09,((((1f1f12fbf76999f6a9d1f0262828456a:0.052574486,(e296f6bae457fc83bf232629db1bf8c3:0.003270094,3e2206ddbd1a6835f29eb0cce873e107:0.049744486)0.863:0.024769092)0.724:0.005435759,(d46601d2727dee2b0c4f384246a8a1af:5e-09,c6b08d7a05cb28dce28e20bc93d21a79:0.036800724)0.784:0.055023229)0.997:0.201347909,c578b89592cac8c7527ec8188ae64742:0.274144306)0.859:0.154078157,29417e582be42ce34d3a747f16e85fdd:0.652392861)0.909:0.045312862)0.891:0.028489808)0.870:0.025019801,17fca7286712b9a9eb986a38f080e42a:0.6003449)0.739:0.02196492)0.870:0.070244397)0.712:0.028863438,((((2e31f5bd1173c603c1c05972491875df:0.013607976,cc723fa494da697b4b432f46febbfcb5:1e-08)0.987:0.374788389,(5a7ec99ba5cff61db76cebdf2f5b75fe:0.210402879,a9d7899ed81fb64429850ca623ae629f:0.172567866)0.942:0.406999159)0.715:0.03070915,9d1b6204e764ea47a574e1b2111ca323:0.919620179)0.191:0.024250543,(c48e18d64b175a45cd7a1c47621f48e8:0.266150167,(((aba8c2eeaaefc560681576e343182539:0.033197685,d97ad31caddd4d34b0311f597afc417a:0.066809109)0.788:0.293048299,dcad0658a8e0b48726539b8981939476:0.107326492)0.689:0.188611213,4b98956f6f5d29c56085ad04505025f2:0.16143903)0.937:0.380215063)0.513:0.084686254)0.884:0.146215814)0.921:0.073829291,((f7bfca5d94ff9465b5c4750a9c41abec:0.264113632,(((0ea2ff2ba4ba8006450b00ed54df8924:0.082372495,00a0c33e86959c2703a54d6fcab272dd:0.072279633)0.095:0.118889547,29f719f607559296fe1f2904b7bfa3af:0.05536366)0.733:0.006869933,((((89649b88bab6b4bba7eb72fec8178be9:0.023428287,(87c2f179a704739a553ae8b4f3f63815:0.067258021,5c82697be18830f739f1af01785acefe:0.061030711)0.321:0.005156955)0.104:0.015378104,((a317b2eee49b18fb2abe8da8a84232c1:0.095503273,(934da5a415a9c130c6600a223677644c:0.112911108,(((28b49b72fcdf6229ae737496afe05697:5e-09,26ea6aec2096d7d8702575d39986dfc8:0.004299943)0.803:5e-09,(((330e3d0b23a2b42a8bfc61376d75c645:0.041305547,9164207614102181bcd45fac6cc9e28d:0.03673171)0.739:0.005175732,(45a66bee8d795fca42191c93c0ba9172:0.017602573,79ae0bda67b154d02c8d36ed848c1dea:0.008626503)0.302:0.018059139)0.410:5e-09,(cd632e647e8640497b421813db56d767:0.0,b6f197eab6a6a457ab2fa0ae0c370df4:0.0):0.0440797)0.457:0.008755285)0.933:0.027201843,49171b10d131ad99c8911ba936d541ae:0.036774943)0.758:0.012242847)0.747:0.038918329)0.963:0.037335875,((db7ff36a4f830a66685a7b05ed6a4ac7:0.048664007,((b62bc03dd55fa7dbb12e2a1b37be936a:5e-09,12cb44870fbc2584b78a3dae4a836e88:0.004299908)0.856:0.004320102,bdb305db3303d848c7ff9478c36b3641:0.005736901)0.150:0.092912811)0.472:0.044259011,fefb0ba80d35bc934ad4aa933569e75d:0.329812714)0.134:5e-09)0.990:0.043347753)0.849:0.011539635,((18d1492c3b402acb4572bb92c14b8912:0.157938771,65a1d5f926316f18038bd8bd2f9504de:0.043887061)0.935:0.025138532,b135217311749bdf96ea6d60fc281ec5:0.070207059)0.865:0.115986063)0.743:0.005698583,(((((((((d6a9944dc3e121a5b1b54ed469620c79:0.017370867,178b2ac6e63cb2f3ff130c3e1662cde7:0.026823941)0.953:0.015773927,((a55c03afdbe20c422b71bf443a99b6fd:6e-09,dfcdca1623ff7414eed571ce43c75237:0.046745765)0.500:0.00425693,(d95705a9f61cd5ac321cb4a4aa31b981:5e-09,4f31f75e2dd4ef0f553dd33eedefbafe:0.01295139)0.874:0.013247099)0.842:0.019628355)0.988:0.069562764,(9feacbd9f53b800e146bc96c095bc915:0.020642089,((26814ba35c8c98c142b9f9df4be6e87c:0.017274447,(28f1898168db450da63754ecdd2443f2:5e-09,c23a2b035ac382211a0b4b60b077a8de:0.008653799)0.884:0.037427003)0.885:0.015077485,8dcffd0102efa357a491508913d47d0f:0.016124882)0.962:0.033447498)0.913:0.19360742)0.785:0.024332531,3523d8a1e852c89c96f02090f7107604:0.013876277)0.905:0.035090527,(cbe966c9f0e72077e733d3b89fdc5a73:0.005524097,a76c02f953ac1edfa92e1eb4f0d083fa:0.05517689)0.989:0.065002888)0.710:0.029286724,(((((80514df245ab3b1ba915c2b5de9fe392:5e-09,14909fae12caa6c5ed375b9d030e6b1b:0.022565249)0.764:0.079698316,(9ba4454296622a3c90777bca9dee939d:0.0,7ef362481bd43feb41c54393d30c71d1:0.0):0.151734706)0.870:0.018440251,(d99fb2270a054835b5f7cb63b541c6ff:0.027117648,(054a0e48429128eeb5a322c22e2beaa6:5e-09,54e42af4daa7c4c3c63c74be48e6a0eb:0.008607597)0.841:0.022333681)0.951:0.0751017)0.976:0.11663521,(((4460c4687a0a8d961f329598637160fd:0.082899849,(9172cd5efd18b0b18017b54bd0ea3a34:0.199701975,cc8fa5393a608a801f7b57158aab9230:0.199848579)0.835:0.038103031)0.955:0.042383932,((d6efac5bd42fad12dbb7a5500dfac981:0.102779117,(6642910ac20c4bd80407b9d3e8ca4cc4:0.104408126,(e34cd1727efff92d699e34fab378b65e:0.087794939,e08b9fc7df8c51e2a84b2fe02a945f38:0.197910908)0.915:0.095671546)0.902:0.038136936)0.850:0.020779851,3ffa3a7677361f7f226a3ffe9d171aff:0.086285207)0.709:0.005898062)0.857:0.024922753,(40aaa0b920cbbf9cafe07b66a52d6e02:0.070434017,(2e933da1a5fdeb43d5fee55e42e146a8:0.092250941,((((6914b971a2bd22140b8f6d63bc478d89:5e-09,(4a765d0399f680090e795cc4439b3e18:0.018463632,74c7ebf93f13738c9f535ae316daade9:0.009157524)0.122:0.009281331)0.889:0.016080144,(((((4b2ddcfeceaa2cbd1c8e525a9c5b8d6f:0.009252821,(15ad768dcbed591ede5271d32e1c493e:5e-09,3369850e3ab446b89af82e263d6eccd9:0.004566753)0.902:0.00455692)0.946:5e-09,4fcacef509cd8d1f428f0b01555e616d:5e-09)0.925:5e-09,((597adea8e4d51ce24d5fa7e8d69fca91:0.009084133,(bc7aa32862f2ee33e6e4ffb3cdec6a52:5e-09,23b870d0574883d71d3be8efbb227f91:0.004601204)0.862:0.039332367)0.860:0.009642362,(5a935e0c4b17f0e87539407adabb8046:5e-09,d50c9d5a25296b14e8acec6e3de15d10:0.00457877)0.949:5e-09)0.950:0.03775719)0.474:5e-09,(34ab8d88999b903419416576127f4c62:5e-09,((3b69736b03f5e8ab0e4cbd1f4c2f7f6d:5e-09,2c15260ef8d10558a11213c0588e0931:0.090381219)0.990:0.028241138,((((((26fc212f92df3a32bdc236fd1327de1e:0.004630288,((d4fc32c94d13713d71e8a8a5cf64710d:5e-09,f120be706038d48f6d6c91ca64d830b2:0.0234554)0.903:5e-09,f17d5805e2a1488fbd46f6d7a6faaaef:0.018774801)0.777:0.004656699)0.791:0.004631958,(1825e95345ec8f252675888de19ba8e9:5e-09,78e09bb7b284272780ecc7dda9230836:0.019000875)0.843:0.013822711)0.935:5e-09,((((5bf40c5d4340519234cc43232b4881bd:5e-09,b452ee64448539d6d34ac8d89be69e86:0.014138867)0.851:0.004601192,f613dd1d0627a0dd4ca3ba58dfa06377:0.004555871)0.867:0.009235413,(13722c44acc55e747a070a9efafee643:0.014440567,(((38cf7ab9612a05fae726fcf961a1fd7c:0.0,b442089e99b093e89aa3d0be68cf6f88:0.0):5e-09,((d8e5c905b52c8fdfd786777224131634:0.0,089abaa288f0f9a13bc43f2046ea0e44:0.0):5e-09,(ec5e693912cbe3964b682b6d1606359d:5e-09,a6ba0733c6d65bb7c80fe790fadd67ac:0.009301085)0.822:0.013997003)0.869:0.004561619)0.851:5e-09,fdf9dd61431515e7bd6f327dcc0bc5e7:0.004588243)0.848:0.009314656)0.900:0.014253665)0.781:5e-09,ffe10aea7639d32159e41c2252ffcd6c:0.004599228)0.812:0.004580289)0.902:5e-09,(73ad02684765578bb68abb0e0721a586:5e-09,((((7ba6d16d6e9fd027250bd45e0e00dd5b:0.009271938,6b94c1e0414c0e959c0a02bedb84c4db:0.004601203)0.193:5e-09,1ce609cbf4c30b8d389472ac1098c2d4:5e-09)0.956:0.00923571,066a4593ff98d508ad1224e3a9ca9a6b:0.018361101)0.592:5e-09,(f46477e504221a2b558ff87690409a0c:0.009157057,274c329d9c9ab51d5f3cca7a86f1b6af:0.01371339)0.910:1e-08)0.837:0.00457876)0.947:0.013914299)0.973:0.029955573,(471e65b32eff24bf6c8f725ba9c02448:5e-09,c2ebe86d7720da7b983169b6f1eea037:0.004578763)0.594:0.029474622)0.893:0.018361119,((ca8229855e4828c20e5431c7559b2972:5e-09,c9ed43061cbe3b44512b3a4669760f15:0.018840237)0.210:0.01401737,((dc7b0eccbd26c8f302c931f64ddd4b9f:5e-09,4d8a02c6cab5c533b4453978c4fe9cb5:0.004578761)0.855:0.004555869,4699c86817823b9be5ef780035188610:5e-09)0.797:0.013876809)0.850:0.00940326)0.756:0.009167636)0.312:5e-09)0.998:0.023577149)0.950:0.01447918,((fa1f34ab890222a3c7726991632d7018:0.023495906,(165a7328ec56e125b34b3c0f9406181b:0.009443842,((dc4a8c4f7cb202c88fff78f0e4bab88c:0.002509993,(8b678e318f6ef4b55305c75d38119889:5e-09,(dc967df81d74effb0fde40ee03846c35:0.0,e5867555d01290fc9f5f8f364d138a15:0.0):0.018407547)0.876:0.031865284)0.730:0.002316183,(503c12e2e415e5ab9a0c4e66cd1f0a3a:0.004620496,f7a460dea6b2ac3a5b26afabd92041bc:5e-09)0.741:5e-09)0.889:0.009460229)0.602:0.002729139)0.497:0.001730151,(((1af603a7b939c26edc652944fd560e2c:0.0,3bbd77cb5d951457017d8b8152d3a804:0.0):5e-09,(e4f817399d59e1944ce3901e1f4af1b2:0.00461072,4f0e7a884dfc189286eeead3fe0fb478:0.034134254)0.765:0.004589568)0.911:0.006042911,ee97eae151725292b81108eeb34be616:0.010584234)0.906:0.006604433)0.901:0.009908991)0.639:0.002534403)0.994:0.051186299,eff36eaa24e17ae54474a00e383dff99:0.026213583)0.840:0.007379995,(((946f99007d7ea7b7be49af6665567695:0.013883979,39f8c446f95b80ca18f413994dca2763:5e-09)0.781:0.004505779,(((c049f73bf6fb80fc404d61c733597fb3:0.009252829,4f61341e8b5d93826ab89d35d3f6334e:1e-08)0.882:0.031921378,b7cf5994eb30644f46d83ba861fb7332:0.027589651)0.592:0.001272838,(dd9bdb5ef4986dca8646c931b4a20a07:6e-09,(baad7896dccb2fea5fc7a0f6a99fb9da:0.009459841,(35a049ef26b249e6a332d09fc496dd8a:0.009297747,(5d3fc37bce33d0cbe1a1ddd31d7fd248:0.004563044,463113b2758eb995065be2d2d639eb8b:5e-09)0.873:5e-09)0.763:0.004543452)0.970:0.019342292)0.765:0.009237538)0.771:0.014199013)0.879:0.009467155,(((((((682a31bc86440d22d9601e594fa59fbb:5e-09,(99304aad06df2a47dc2d25deb3be95c4:0.009480472,(34b95f5f101cd6b3191db066c1452413:0.018700806,14ee8a89bf91c7d2cf609b5354a67478:5e-09)0.995:0.029097552)0.324:0.004428591)0.947:0.024225315,((16ac110ab04c3671f4cd3f4fa952b723:0.004610365,52c43eedd6c0808a2830b359afda7d67:0.018672046)0.852:0.008944013,((41ac4b79c015688d38ebc12f3f7c31e2:0.004888947,fa2b550c0c709828cdf98c4b0592ea90:0.004370657)0.985:0.024819653,(((0ac9f180e22787c2c9bb66644e45e88a:5e-09,(e897318fec57d520d74c86466df00583:5e-09,a3500a3c1c4d7c49db130b6fd3775ae0:0.004563051)0.882:0.00917301)0.944:0.009297743,7878b78c9fc99ebc01857fd1976fbb73:1e-08)0.870:0.0096876,(9b23e36f47cc936899e79fab645bbbbb:5e-09,2b4bd373622eee65622c286c3ccba66a:0.004601192)0.881:0.008809338)0.867:0.009332969)0.758:0.004742906)0.863:0.009687357)0.868:0.009629504,13be2d62b82c72ea0c76cc898f26fac1:0.009237381)0.959:0.013929787,(882202dd3773f0a9135de3562aa9ba61:0.009220136,((306628c081e836ecd052cabb62ce27ed:6e-09,(c93d943f1ed955426e56317c3cd7c35f:6e-09,((((((50dc52eaa38e8b397bfbbeefe601deb9:5e-09,(((8cd0e498a9115fb9f74f042455e0f70d:0.019021211,(((afde5e155845a0e0d018089efb192d5a:5e-09,1de5e2e2976bf318ca21bcfd0dfaa1ec:0.004618869)0.783:0.004727096,(8cb6b17dfb4513d4063c1bc5cc85b4b2:5e-09,773a8002885c4b0a72df43d641f64bd7:0.013802517)0.936:0.013800818)0.955:0.019316033,(2c46a0a1bcaa86140185fa0ae52ee694:0.0,d00c06b9e714f3e2513e5fc0ad144c84:0.0):5e-09)0.873:0.009217092)0.878:0.009749834,((af65e1c188e779e147b11e8ec3613158:5e-09,81ea9aa6dc13b30ad9d70d061227d7f7:0.004620483)0.849:0.00931703,(3f8b97070ba2b103ca38a25a6e4ae209:5e-09,((f70ac58758ae0b517392d9fe802a7c52:6e-09,(9fcbe73638000d2129d69a3a7e3e4c8c:0.008681659,e8cc93268bccbbd5d364e6bf10b761ac:0.002589849)0.779:0.002589143)0.925:0.009249691,19952574bd7aafe954178caa1d093751:5e-09)0.861:0.004601191)0.156:5e-09)0.962:0.023650337)0.805:0.00891909,(2325008f998a1830756c6b676a5b1090:5e-09,((((3b947c19cac58b42f657c68827d83719:0.009235715,5a70c6050ccebe119222aa4e786231c0:1e-08)0.875:0.009497065,(d0e9b69c9f839e724c1f2c76fe2fa3ba:0.0,8ea9417c36b36541e1da6a97630696b0:0.0):0.006279932)0.775:0.004818213,e939ef30906bffe172ed90042f19d769:0.009428403)0.763:5e-09,((0c2e84835421da917ac1a2a2a056b73b:5e-09,ab128744f57645b6c114416eda1c7900:0.009235719)0.753:0.002293351,751ba61822002d0ae0e89ca527dacdfd:0.008780587)0.756:0.012079)0.808:0.004496884)0.799:0.005080913)0.811:0.009007654)0.943:0.018658196,((87c04809ca1436760cf70194d46e2704:0.009155521,7fb9095ba7b694822b622f5f6f74d65c:0.014062956)0.889:0.009711888,(f4824cbdda001ceb77bfe9c479b77a5e:5e-09,d72cbe84950a059700fab22bf7e1d430:0.004578758)0.862:0.009502657)0.579:0.002803839)0.723:0.001912873,51d14fc231a189e1f82cf86a87837f5d:1e-08)0.914:0.009249623,(77a32e78d12086e4fd997e7031004493:5e-09,(c82ed4b6fe4397b50f7d763f829b1761:0.023208919,3a123f26281bcbe444b8f48d2cd2dcdb:0.009217335)0.887:5e-09)0.915:0.00457877)0.874:0.004615461,((((((8abcbc8dc13263f1f89366dbbe8d444c:0.0,35928fde831a38daf4f0fb6a30fd1707:0.0):0.004601202,e3d631ec148d3dc37b4eccca859b7102:1e-08)0.871:0.004620493,bad9609a255b5b9d7d5d361c57177926:0.004578761)0.870:5e-09,(58ab5f93752b6904caf719bb4cd3d266:0.0,24641df89f15834d55c38378141dee1e:0.0):5e-09)0.893:5e-09,(3d34eca67e97b943c8d4f7a90e493b6e:5e-09,(320a7d5b1e722d5b3b08215953ca24e6:5e-09,(8293f4525364a1c04cfaa4bfc0633dcf:0.0,9d45afae20216af0c6d275be801706b3:0.0):0.024841299)0.850:0.00457876)0.784:0.009252835)0.733:6e-09,(71f6fe37a3bcb3c0afb95698068a0a97:0.02558588,f625dbd91b69f7bbd8b6e5a4331c831c:0.041555895)0.871:0.012962743)0.939:0.013959467)0.144:5e-09,((65187a5e871724772257e45578d6f676:5e-09,4539e615824b94273c38d5a36b05908d:0.004578765)0.772:0.004620426,2b5bdfc34f7abd34f53a852563723b1e:0.024045559)0.783:0.00462532)0.905:0.051554873)0.845:0.009164249)0.942:0.01879833,d91d4ed32faf19b2ca274e241456bc84:0.024068083)0.959:0.018862238)0.531:5e-09)0.718:0.004600957,(ed603440f9d4b3de49eea4e7eb03caf4:5e-09,(08c88cc48a288c7963502c42d6e43b01:0.009205428,((783752c3c111e9ad5d3aeac32a9c70d9:0.0,c96d6db4ae72213760c1f2510fef7774:0.0):5e-09,(fc027445470bbbe8943b7da9c9384401:0.013839449,((13076840141e712d744f1524bed0fa90:5e-09,(a5c1484232401c567f75a127cca266b3:0.00457876,dfb430e09ebc55ba829d34209610b57e:5e-09)0.411:0.004556923)0.865:0.004578761,(((c814f4c589b8e7e84ad7df40c0593f97:0.0,a2f45907c2d00c46036de3d12d05fa6c:0.0):5e-09,8d0f5ff53b45b34b2000197dc436e4a0:0.009297747)0.789:0.009191997,(a654f2435ae556eea8718198750400d7:5e-09,7ef0c6b08ed76302c1b7892e0b0b8dd1:0.009759843)0.184:0.004578684)0.524:0.004563419)0.105:5e-09)0.357:5e-09)0.929:5e-09)0.962:0.023177621)0.969:0.028765448)0.000:5e-09,(04a465fb9870f8138a525ff38d1ddd52:0.004563041,ee65f26a40dd4fe4547625b5d56e6096:5e-09)0.943:0.013948609)0.300:0.004610631,((236ac2f183e2cbc7b2980dc08c8108c7:0.0,4a01e93034b0f82435b985ae794d6fb8:0.0,eee960b7eb0a57abd2300c93eb946dfc:0.0):5e-09,c1825135e892ea3713374154610114bb:0.019014793)0.802:0.004676111)0.796:0.009174305)0.902:1e-08)0.932:0.048418833)0.734:0.089734072)0.873:0.053275331)0.869:0.1114347)0.799:0.013165076,((((310eb9c07c40319e22c68d09763070b5:0.022246009,(c6afef669df396535c57f7caedd5c47b:0.022648452,d54fc5e2cb5e79e31685d951662ef585:0.022172251)0.754:0.073720159)0.908:0.008753849,(df81434c2a47b71fa73c9d08915ec2dd:0.062158399,c520f6a451e1ee86ea07cbafc60da98f:0.021932465)0.906:0.004298438)0.970:0.033952625,(((((((d89ed74a2b3eec17ab49b3efa32c0e66:0.072600274,(b7a76d8302705ed5ad6ce6cacc06fb9c:0.008696019,4fd712e8e92496c746d076138a651d51:0.00872001)0.768:0.039725139)0.857:0.022126753,(063ed00ff372aaf6133127e4f03d9498:0.031369003,edf81df62f9e47c71092a53f81e687ae:0.026725898)0.821:0.013286987)0.966:0.022331734,((ab4c742ef7dca756cc84d31f79cd64cc:0.017486882,b862551dc329e9434905ffe24cd919c5:0.037336864)0.896:1e-08,d5cbc8cd823d307fd65e29dea3ef4d93:0.004300012)0.883:0.013001037)0.315:5e-09,(09d35a52908ebde7cb2f1d932b85296a:0.023216123,c54c68dd7bd6e810020eb274ebe6906b:0.025614995)0.982:0.050078864)0.977:0.030331057,(e6cae5377a8dd1f066988165030beead:5e-09,3530f378c8f3df77eb1f3d3c13c9ab17:0.004335954)0.964:0.060054026)0.929:0.026003275,073e09a4ed4bbd183df091ded911e84c:0.013363197)0.971:0.045954054,7508b40e621b126dea8178449e8f4323:0.00589605)0.275:0.018512836)0.971:0.045484304,(4b0239bf7bb53c4a1a7342fac394557b:0.065658957,(((((32803975a307fb4b723b3c8fb82004ae:0.017953997,f37011a218773d2f92cb6a4dde293227:0.026350007)0.793:0.057446966,((4bdb57b820e94ff99b2d0c55969f55c2:6e-09,(a87d00cb17bf87a7dfee9261962d0963:0.008635449,887394a8c3e49104ab60144630731c61:0.013035563)0.905:0.022138299)0.345:5e-09,dbd274db2e4cdca37ff4fdbbdaa3da43:0.012919724)0.989:0.052488179)0.842:0.031431533,(d3c0b6f5e873ed7d2ed067ae05d057cf:0.085563447,e322034975886ad0e9ecf049f8901403:0.073821087)0.923:0.038604034)0.766:0.013248748,((0098db02d551545602521afc14450213:0.01320693,329b431c2ce5045edf4b78a88193537f:5e-09)0.979:0.032236606,((a7a258adb6f966eab9f996f056099f73:5e-09,0a4c52590f0c8124f6beeca433eb87ea:0.044146595)0.855:0.004299111,((65d0528bd1332dbbcdc6670d77c1980b:5e-09,2a9f6512dc7b8b403712b7741302c7d5:0.012922741)0.980:5e-09,ff67d121ee48abbf143f1ff79c3a3c0d:0.012938485)0.964:0.013167762)0.919:0.103480326)0.888:0.013620164)0.856:0.014174538,((((5781c39d0c4f7e9daad2713acebdbaef:5e-09,6c2f572032f36b07d6c0865986d36d30:0.008653805)0.888:0.017480385,((336c62414e0b988efcd93f64dcafba2d:0.023100077,5ee6754ecafba938973b390ddf7e3a25:0.053355876)0.458:0.015525858,((59ec3ead98e8f13131a0f7f9c48c1a73:5e-09,((4e276eb98304342a8d612962545235af:0.013410486,(a0c00be9543fff55b11fd49524e22098:5e-09,c1b506b65d781e299900042c732bb5ef:0.02222488)0.809:0.004226539)0.972:0.017660113,29791635271566461eb47048a9811ca3:0.015022383)0.796:0.082182805)0.966:0.030414684,3e717319633b8185b6394b7603c5e179:0.028753472)0.778:0.022028841)0.913:0.04423216)0.868:0.008880498,(((826dff5618b93377bf4f993e0f4e8bb0:5e-09,6c6a376ba737785a268aa404a919d1c7:0.004281704)0.916:5e-09,049e8c333caf17a76bf5b70f6ed54ffd:0.031203278)0.945:0.018219071,((62c0962248826adfa28dedd75593799a:0.004482096,(1ef87709ed9b41ac9036642862b8fc75:0.00875982,860f5109308a2b57984261bc22d599fa:1e-08)0.968:0.027416837)0.806:0.008555777,29d48bf84bec7c42866f407c13c37e68:0.01364847)0.976:0.028246006)0.812:0.008354068)0.922:0.018845874,((1e56cf23dc587c939daf640972f7482a:0.028822738,7b352dd97d8ed39762ce49b04ab316dd:0.098616006)0.589:0.009041515,5370ff1af0ac7106ef573e407b680827:0.030921426)0.969:0.031292434)0.934:0.031294283)0.937:0.02305742)0.761:0.00823953)0.897:0.032865816)0.774:0.008127053)0.559:0.001868321,((fbd73afaf1d8c4cede8c0d3feb750504:0.013216542,9f3679ee53030bcb386ae456ebc307ae:0.008687509)0.749:0.004200527,de8ef535f06c6e4fc7bb856de53fa016:0.026976547)0.737:0.050242165)0.858:0.011609937,(((((((89a89dd57deeaf33e860bb1a0d100b6e:0.038430604,(((e535c2bbbc3dbdcba5395e4248c92693:0.005413205,(780e68c3207fb5395f285849c4d5cbdb:5e-09,abf6595c51e464f0a50c7d5c0c86a55e:0.008607269)0.860:0.016287678)0.810:0.044232328,703294ec124f44f7183402bd2b4e6f11:0.022706364)0.926:0.021500503,(((de8d57c2d09544af655655612c2a74b2:0.064426571,f088212c6e09a609dffc9368f6e9c105:0.099823585)0.744:0.013229051,(9c6510df057cb8d48d334b692b0e616d:0.02758931,(86acf7f21b4c54c85c070611cd575ad4:0.0,4b0fc2236ba721eaef344dd0d8b448cf:0.0):0.037007585)0.767:0.018169564)0.458:0.004282049,((7f18d12a541d8170a99f6d8c5f0c1a29:5e-09,ea8bb03da2942149bcb292e50ead8ddc:0.023304761)0.850:0.068211235,56afd21ea410ad1824192ed8b3ded539:0.089857255)0.876:0.015106952)0.752:0.029542609)0.348:0.03061198)0.981:0.053591281,4278542890d43dee8a58a4e326382ea3:0.249930988)0.850:0.019775232,((((((7ac3883522e019c8942ab3e11eb2fca1:0.061552203,(8bf99335d192e834dcc3d4b605017de0:0.052741456,5b539a0923d988b5f4d13c4f01ae3f5f:0.009356596)0.674:0.078875745)0.864:0.021305905,b55c44dfa92f707661136c6c21864a5e:0.039216992)0.996:0.054076102,((((aa6b5ff7bdd85272272a67f2f097a07c:5e-09,((64b71ee24f0759e37b4396988f707330:0.0,59fdc202bf4557257da57261a5a2c9af:0.0):5e-09,f2175b757a4cf8490c51703a454d8b77:0.004299965)0.862:0.004293755)0.845:0.017924911,((ad542ccb73965e93bd21784e4bae4442:0.035998205,ea7b33784a4aaac964e233b351393303:5e-09)0.912:0.021020238,((76f47dcd9cea85e90b9f94b4980ee3a3:0.00430001,(34d1053233c65c82c1aba56a3bc3040a:5e-09,2873f6cace80f4bdc21f4b1b7fd6e05d:0.004289218)0.793:5e-09)0.912:0.031056078,(84aaf8165c7d6a09a809bb96c191eecc:5e-09,be0b06c8e8644a6b68d0382aaad7a97a:0.004285916)0.940:0.027681667)0.433:0.025372076)0.725:0.012982963)0.960:0.104441507,(ab2d0e7d5d0f3bb0393493cedc24ad50:5e-09,(d1c1d5fb5ff42f1f402e6871a35b2cbf:0.01918988,5475b4e737af152c3b990e9c6de4a512:0.025035042)0.960:0.031149552)0.881:0.057576416)0.732:0.005923071,(((((((9557aeddfd09bc9c11ff9aa544e6b1cb:0.018956822,2f8cb6bee7293acd6be11c1c4a2ec450:0.028597842)0.166:0.013243193,8fd388d88b66641f9e40e5cf283a20ff:0.026546678)0.909:0.013263988,(25d7f71e986ac1352988e8cb28aae994:1e-08,5a541987e3f7d05f0214d75a370e8a05:0.026037383)0.502:0.009073107)0.758:0.00481527,(((4e6bfa1dd1d2993928a671cfd4f90173:0.0,e9ef3851a524ad7896397067bf43e284:0.0):0.022349237,(((e56b02a1f05e7694f28e0e298868de70:0.003940292,(e6dd25d3b5555b05987f4bb8586ce6b6:5e-09,b612a0fdca858552c972ebf00c70a79f:0.004852812)0.930:0.013516302)0.365:0.004375024,((fe5d6d4d29fb59f2c26edb02d4385ca0:5e-09,15611cc69bdee43a31e6dc761c7c1989:0.008706159)0.879:0.004299921,1b9acecefa7590668f5251cadd45d38d:0.017453552)0.938:0.012814096)0.862:5e-09,aadc019a22ffe3247c7cfa430dac8ef0:0.0224737)0.867:0.017591609)0.730:0.004102327,(7b709f1dc7ae3a90c9c08cf33eab9b03:5e-09,(((1669b347b40396d986b298dd44e49526:0.004506948,(6047b2d87954e8404951ba3fc8034120:5e-09,d1c60927aca6875fc95cdac9fdb634e1:0.01295726)0.911:0.00416334)0.924:0.013472219,(2a10ab1b932cb3311074b4e082767003:0.004221021,802ce365d76a9fe549fedf60065a92d6:0.013376669)0.764:0.008840947)0.883:0.010481001,eae7304bf12abd69b119b6fbedf8f847:0.014855513)0.912:0.016293285)0.973:0.01830094)0.910:0.013775616)0.282:0.008800958,(ec7591366c243e1b0eafe57a73753917:0.017861156,e02dd81c4693374dfed93db852319781:0.004485689)0.743:0.030290078)0.551:0.006143212,((8a28edc57d839efc2d75d7c6b1bbd2b7:0.023050585,(((6babae36e72226c1eebdaa230a66773f:0.041205389,336017f02768c3634f90fcb8076eac4f:0.041230374)0.734:0.004763518,(206c091b36e4cd9aa50131bff2fb7474:5e-09,(4360431657dd74ac9847299c2c5c747f:0.002858931,7dba7115dbc5aa697a875c105ad9161d:0.002858525)0.926:0.002858529)0.905:5e-09)0.225:5e-09,38b58ad0fb041e26cdb9fe79f8d8d212:0.022311706)0.899:0.017477455)0.919:0.025010452,7d10c46e215705f50c423f964587e0db:0.1336337)0.760:0.015644746)0.902:0.024990743,((72ad8764cd9964c934a80afc54a227ad:0.027746975,(1883762ea2378e81abdcad3dba25bfad:0.004308486,(9709caa822d69efe74d067ac3b9dba0b:5e-09,dc8f98532089ffee3d4fefb8d8013ba6:0.008675519)0.937:1e-08)0.847:0.026196946)0.846:0.016737628,((e80f4a5748c8ac1cce350439873ed9d7:0.002868967,5b8b1316777706a6e4941428f6f7b842:0.007160978)0.917:0.00286875,((((0a6effaae209f35f6d50c110283854fb:0.0,733b75c4e300642100b4283efe607b0e:0.0):5e-09,23624ee5475e2184385e7a2e74337972:0.004293753)0.000:5e-09,68deabad9041270111a241629362d0b9:0.004277639)0.882:5e-09,(a998370e74e40dcf6f202024a2d4ed1f:0.004317861,(c9e7926bf66bf2f8d7ed26a705d76e58:5e-09,de2d8fb87e447732ff4d0e9068be1d7c:0.004285916)0.408:5e-09)0.258:0.004299699)0.901:5e-09)0.843:0.067775863)0.816:0.016099846)0.698:0.013106638)0.738:0.062829791)0.748:0.009166122,(((((((((((((19695b73efa889981ceea870688189c5:5e-09,((((d05d8a4f046d5c5d9d2abe780db461f3:5e-09,9f2f4e716feb1c6fe511dfbe6181e167:0.095355317)0.772:0.025565261,(2987bb2068089091148a08a20560fc6c:0.004290645,68076f9ae5c824053f948745f232a1be:5e-09)0.973:0.064412087)0.916:0.019547935,(a0e5118b5032e6c9f45a1fa9f6268daa:0.004267929,8c00569991341a9c5d6968a5581d70f2:1e-08)0.000:0.036841037)0.754:0.021757768,(((6a0f7f25edd3a52ffde014f3147bdb82:5e-09,6bfe0600ac6b1afb686b3a30db3a99a3:0.021995549)0.908:0.031299065,(77bd502cbb74f153710b007aab8173b8:5e-09,(70f4b4702a3b2744d79f5936ebfa9f97:0.008599412,f5474b2432e13a4c2a94a6426e621ff5:5e-09)0.760:0.076422051)0.891:0.022488249)0.965:0.023296563,5f1cb29f03b68f9cbf4500b74f5a89b9:0.029655327)0.778:0.052002163)0.979:0.057846241)0.999:0.327663811,(((8476053b5c2bcff15f0f6abc1f53e237:0.124351484,dedd20128378a1f2f96ee3b56ff0ed6d:0.135386449)0.949:0.045931647,430e42c81184b733a45e6f104a198291:0.210546779)0.546:0.020937242,(((e0e6af257e41c34e70e0aee4ec1256d5:0.004299991,31db0cf2ab6f6bb10d982f7be371baf8:5e-09)0.425:0.035980029,71ebcb3ae9662011adc9efb2ea7a0cdd:0.290038299)0.985:0.048853638,31db32761055d300a5fcd17b6f95e13e:0.118556799)0.658:0.023035666)0.318:0.060326221)0.793:0.047923706,(((((((6d24b312404ec64be6ccc93412a7c723:0.097039323,8afec56e27f7326d3837c7c409e8ad4c:0.088503412)0.999:0.14091182,(((9355ba83a0f857e8e8884e867abfeb57:5e-09,274a45b7552b672de69cf2fc41ecb6b0:0.004311571)0.981:0.083427225,347ef0c225a3c23529b179560f0a87fd:0.027104641)0.751:0.066630705,(bc42ec74d8b4de478a4eb45b11d2d1f9:0.589151955,(7841606a655d50aad939d6208f7acbda:0.013518893,d52a0c4e1ecbc4b43aab8524424fbcd3:0.00878365)0.993:0.241397041)0.982:0.125423749)0.912:0.04088939)0.352:0.013969895,(((d139ebdb95a11e608ee59bcd76b6db14:0.064145445,e4ffc7fff0e3dd232ff313a6a044f302:0.011062614)0.969:0.036110334,(cfd39376aa7aa38e493dce9309f9df56:0.010676805,bac05d2fd8fa29dfe8f37e56f3bab47d:0.035008703)0.890:0.009272206)0.790:0.005151342,((((c47ba495dd2884cb56ecf2c57f071865:0.026398617,(aa80c80c90598c9909d3e406a660764b:0.031552452,6018ae54a0414571438c7817836526fe:0.02541726)0.874:0.077631307)0.306:5e-09,(4bc479426a4f9d7b67cc662173497c97:0.008720896,f8b6fb3b3532abbda5605bee108e8978:0.037448173)0.795:0.00433009)0.888:0.031459121,8c1a1be4fbd3bf3c9be6bf4b9da7a348:0.049307927)0.851:0.013158018,((86d4ad6cdfd7126709c4e303c92e7aa6:0.01326644,(a442846b0684cfa8abab484999f59bc6:0.008772146,5b445997a072e43d7a1a46263945e8c1:5e-09)0.974:0.013366141)0.472:0.004384993,(45582b49d9c87e54eda0509953e599ed:0.008698915,f5481715696ab355e4001fe51d7a0f27:5e-09)0.785:0.004344927)0.815:0.0043655)0.000:0.015643701)0.029:0.054422073)0.581:0.020362607,(7b85c16feab4c5184003b1bdc3bf6086:0.054014809,((6653b380558995c71807d28d24a2450a:0.008792094,c3d6e5a0ff788c5e2686a3dc65c46543:0.026484589)0.757:0.004177573,d4d741b13d2a349f810cabda29908590:0.026795747)0.980:0.05666148)0.692:0.156574175)0.780:0.019217537,950c0c00894527e6a7d4e88e582abe87:0.168036104)0.621:0.027722355,((1eb0a7c4bb04e5eb42ae1ea87e381015:0.206950682,cb849525f1213ec2a8fb59e510ef7af8:0.063802217)0.655:0.084699661,(bf05a8e18bdb456ebf34e53eedf95cd9:0.139772223,da4bf0f4e915984efe724f4e280156d2:0.268413029)0.222:0.028531372)0.986:0.160461386)0.871:0.027677552,42c7da96539ef3e06037ea73271ebaf3:0.167779543)0.752:0.007520795)0.000:5e-09,((((((5db6a40af3f9cd8d62aafbac41616a40:0.004302774,0eb1902ce5b7f62e3885988cd47c6838:0.019819701)0.773:0.046891333,a5ed78ff32fcf04aacdd0b808ce55355:0.036175915)1.000:0.104805875,(((7180bcbbf10e83783d28ba2f70ec16a0:0.004285893,ae614740509864ffce4a5216cf25c955:0.004335924)0.907:6e-09,31051b81ca7a25b8493293abc5991abc:5e-09)0.338:5e-09,(35823af439cf97688003988c746af356:0.008617944,e7141eda9b3924e76b74aca9678e1eb0:0.021533015)0.485:5e-09)0.792:0.039506567)0.866:5e-09,(f553926812394306f1a70376b8baa2e3:0.004285882,((e344eff9c512c8663b55a3717f2e4ece:0.0,8b0766d107153c82e4ab5f287749c893:0.0):5e-09,f67b39f75439fb8d62f3d5d53c2db4cd:0.00427764)0.000:5e-09)0.728:0.013168836)0.000:5e-09,((6d194eab339a45b61fbc6f4bd03da0c1:0.0,e2fcc92ed4f145071525b58f2f750e39:0.0):5e-09,3a190bdbe410cd700d7f19d4dfb32e4e:0.017200781)0.903:0.013170062)0.419:0.023119425,((0bd65c6e813b4199dda44e7ae78f702e:0.030964004,(((a3c1996f65d85f86cb5fe12002d87661:0.004274411,(2a8817cc336d08c1c8daac2654d70306:0.0,05e37329118178dd669032374108b4a7:0.0):5e-09)0.963:0.042053631,(f2cb67e502ef25cac0bbee1282d8548d:0.049754518,(6de33a8d641764dd40e84eefabd856cb:0.025526265,8aeb8f657d8b9325378c198823ecb763:0.030404656)0.722:0.021107526)0.897:0.008711889)0.870:0.009182182,((c1e28c1290df31d1c846c3c8bb7dd42e:0.055929268,(0b13125bb43d8c1845ea33d18d7a6907:5e-09,16f97304e5693bdea9f0516003a1352b:0.004279595)0.928:0.053678209)0.000:5e-09,(e069a35cdc8b3a77d749bf23b65c52fc:0.006933144,75dde212f789b9b24c7d94c86f4dbd9a:0.01585706)0.799:0.007994614)0.855:0.008988167)0.752:0.006825051)0.806:0.01325353,7131cb0498b8dd7505910ddbe5d1e041:0.057632517)0.668:0.019749836)0.985:0.032009721)0.766:0.005864628,(((88c002de3a259dc3ed7c79897658342e:0.069789267,4310744b8fe41df60f0f90eb7f9da87e:0.114436781)0.610:0.018217894,6ce0a87b3d5298638017c9ce86b79312:0.105274797)0.810:0.010805619,((((46bebb301b397d493cee9288b4669442:0.126533211,3b0cf93eba3835a32e14e77569b0b992:0.088141892)0.821:0.021961808,(c982735b6d32d4abf4f73842386a3948:0.023469791,((6e60e0d581c8e5d8dc7aef871286740a:0.053153426,(((a61cc672ee9497d019a2992e85ea76ab:0.008873849,((d0822e7d6d55cd446810c3ca1785cb3b:0.004344625,(d1132e08277ad0bf899a8792c57841d5:0.08947207,1da385c755ee02db616597dca23362cc:1.1e-08)0.966:0.013244962)0.982:0.018274665,b4ca1453d6d3690f4fe9b79cb949ee07:0.046434371)0.780:0.01749961)0.937:0.013300086,fd2b62b978f19582765d7a6939d13913:0.022216138)0.425:0.009509715,fa1602e15a1c907e2a54ed3d4ee55635:0.003706582)0.978:0.030533168)0.922:5e-09,9591bb7fe48d36c243e2e29d976ef1ab:0.087780004)0.703:0.026689105)0.451:0.072385319)0.852:0.162858431,0f62cf1a1c21c7bfc9b1f2e2ad863805:0.200908393)0.155:0.036567521,(((8f7b72d84d9222940f497321c1335c47:0.041203089,((7ad741e0b6a2a48c516beb764a645e7c:0.01385791,720a8d61d105dcbbfb018c8c1934ac02:0.012865913)0.798:0.017827376,07c105582a2e89da406260f13c6c737e:0.058277564)0.923:0.021529468)0.886:0.021958631,684793329210c7d3e9b9cec0d0ea0ea7:0.08333611)0.957:0.042789278,((414c14cc4a58eaee67e3057a70a3674e:0.082139276,30ee9c2795b7224947c66dc54a8e127a:0.040647825)0.788:0.239686214,d431c0dbc65dfc54a3f96819e4b45a79:0.085452354)0.818:0.033750787)0.691:0.03965828)0.788:0.00659364)0.763:0.008960814)0.943:0.038025854,((((762bea075868f839182de874e85163ef:5e-09,(d3455d46ad498fa2faf21053125d36d5:0.008742244,6b05140089fa4b8ff4e79b2b671243ba:0.004337363)0.311:0.004325149)0.950:0.020651736,cc67297e100117e255b0cba852b35468:0.065875445)0.877:0.017440823,(cdce85266b1968ea3cddf15eb5138603:0.008622263,158c54ab313c7177ee1e9c736b8e1539:0.004307317)0.837:0.055687562)0.943:0.066792343,((fcf08813038db1216eabb1746718a9fe:5e-09,371974cc239b26c8f3919329352ea9d9:0.013157252)0.922:0.03318913,(((a7553950460c22a6a87a2ac29599f9ad:0.008681486,2e431f814d8feccb4069f5264774a438:5e-09)0.625:0.004760719,f3bcf5235a130aa000aeaee8c70a63cc:0.034343899)0.782:0.010383114,((7a350bf27cc1e2e293327a4f6a618c39:0.004325855,c9ab82aa315f88eec914c0914f0c9aff:1e-08)0.914:0.004309132,d41065e6507be00ad652c5b0f7ffc901:1e-08)0.877:0.019388586)0.817:0.10643823)0.989:0.118652292)0.954:0.11481552)0.795:0.016131814,(((cc8dee18ed1073aea41efe6c661506fa:0.087486072,((a1e311bbffb533b63822994d6e46238c:0.004327526,(((0f9b226e2876570ed51fb8459f9b7be8:5e-09,510ab0843e0cb48e08d6d51d97b79c47:0.004303009)0.000:5e-09,((90459cf4c8589575b39da5e329e8fa5f:6e-09,((8c22f3b357f3ba899e8ec7952687c8b9:0.0,00c6085c7f4abbb4d914b39b745c0a4e:0.0):0.008677882,7294c9018afef7c2bbafb62fef582e32:0.004303013)0.887:0.008727666)0.941:0.008844424,(b8c97278cbecb599a31ffeeac31b054b:6e-09,(1105c8306265c3c70b62eb9079a7ae4a:0.018396285,c9b64534a1e5491efffc345b167da2be:0.009286821)0.735:0.02170371)0.977:0.022447176)0.914:0.008682821)0.803:0.023008014,((b0a82d7eebb59ba3d29a3012236dceaf:5e-09,((055dac7cd1025db35631dca57bc31278:0.004314517,57bdb36108bab09a8299f0fd9c5221e1:0.013344413)0.360:0.00437437,66144d6e1a480f8b05a38f26f8aa60de:0.055603604)0.845:5e-09)0.764:0.004339625,((65c685293f3a1af137dfcdd21f723b47:0.004303021,b39b39dbdf1376e24fe898f9c1d426cc:5e-09)0.847:0.0131446,04394ff3b30e84190a78479292354b34:5e-09)0.766:0.004308379)0.945:0.031461993)0.732:5e-09)0.803:5e-09,((abd095f6aa9b8d25ae00c55099ff1a2e:0.027923412,((0209bce40f23544253069bc4de24fbc6:5e-09,((de2e819a23cbe6b73b630c3fe047d253:0.014685849,(441e2262bb2323887cd176877364826c:0.004334424,7b0c08d9b39187f815a7780126341f37:5e-09)0.912:0.026047113)0.877:0.011918427,33200a26a374d3b459c7a8c3514242c3:0.017730166)0.783:5e-09)0.915:0.004325316,6a1fa76d7d11358dd069a0704729814b:5e-09)0.909:0.022335346)0.683:0.008628657,(e427a5e48f66641c375986b42b07f2d0:0.026534455,27c64a1f059a51cdc3a1a75a5b010dac:0.03558163)0.892:0.013378779)0.324:5e-09)0.945:0.031107355)0.770:0.009932351,(((50dfc9c5acfdf425afb56b74d9a3608d:0.0324605,((((2e092be419998679ba5fae2ac55ad552:0.004317031,(eced92d52bd841f5804bbf94b41347f3:0.005485056,((db32effe55b0193317371757468495c1:5e-09,dc9a700562d1520b3b9e818c22589be3:0.004346193)0.929:0.008794074,586c074d3a661b16dfc1679b76ae92f6:0.022221564)0.278:0.011940406)0.471:0.014430761)0.882:0.008893056,(db26431c3797447b2a86b0b82430a69c:0.004420561,0653b7052f3fae3a50b523779fb4450b:0.008815252)0.777:0.004146714)0.878:0.008820622,((f331f10e4387fd22611295fbec8287e4:5e-09,(f9e9584172ee5d752d038d0724b362d9:0.00432583,c22bf7923b6e4c0d029253e2a6f28616:5e-09)0.928:0.017393353)0.886:5e-09,11a99b3cc8e9fece43f0ab8c798ba720:0.029205092)0.914:0.021891864)0.899:5e-09,(01aa8de5af35f7429dde67ffeea0d6e3:0.008799327,788944788ec3ce72f41429490fc1dc4a:0.00898493)0.875:0.008950055)0.922:0.022138261)0.924:0.01552822,4f24b90e852e45b8e9c1a124fa8980ea:0.076533059)0.228:0.004506362,(0da208b5a0a37a09259c72b755ef56ff:0.00060514,(b17cddc544704c7adb115cb661045bff:0.038036422,9b1c6d705666922aedf1791793dd7912:0.018651805)0.723:0.09532383)0.953:0.166285429)0.536:0.009958637)0.874:0.037521018,(((1da60b99bfd4d859aac66c478253c225:5e-09,88e725a971f7c67de56a0af54fdc5399:0.004314967)0.915:0.004314973,(40ae0ef0245c5deba53481d3d4a578de:0.003039869,e11ce6abb91f42a4a1788800493b8d2f:0.072281057)0.932:0.100318612)0.970:0.042347604,86f6f044d5cecc6f5990df3c39a64b46:0.058973281)0.926:0.041812795)0.951:0.142824494)0.103:0.005524273,(((((((((2fbc0458ec50dc6b7404d21fd06836c8:0.00399684,dae5d98ad1a17758b5439700f8355be4:0.022958249)0.884:0.052756407,(((1efd6c9225cc5c81997a5552c2f26b4c:0.021323849,d00243eb72cdc6e54d76270074baa732:0.017475813)0.918:0.022434895,(fb49924df22c932a01a1cbc4ec50553f:5e-09,(79cfe559f07fc7f787bfafc84922fcab:0.094636654,0ad0cae6e1fd0392bef8e52465d97587:0.026646823)0.884:5e-09)0.936:0.045619778)0.685:0.003178358,(4f1f6a63358ee6025d9358a73220d6e3:5e-09,(((6a5bf84172a7d57e1b66c7a7dd9a0edd:0.004654851,56f2bc32d7709223b58c1398b98d6059:0.023789456)0.882:0.016100448,4c75bfa5dc3fd770036d1b36e55a95dd:0.014848116)0.734:0.014023138,(1f9f9961ff2310da44d637c02730f9aa:6e-09,(21050d96555a0f2ba7ce4e55e6562b44:0.023057806,b87d4163fe12282d90aaf57417220631:0.028170723)0.790:0.008695491)0.850:0.008644896)0.981:0.013238135)0.770:0.004452558)0.838:0.023849694)0.781:0.007902198,((53c8ab5fd8171bc9eb19a214aa68d19e:0.022498804,980f9b8fb93ee400c7bf8f5370eff7a7:0.008643285)0.446:5e-09,1ca204288a8e8d8509f7e7367489cbf7:0.046545509)0.768:0.100883486)0.960:0.072480597,((9731bb8ec56d03e5de762c0d52fa4860:0.02761544,((b7b3a3b9d74302816df02cba75d36746:5e-09,9827a26f9f9011448a548cf97784c873:0.008723773)0.852:0.004372977,(f2a9d3865e06bc2e6a38fb2b367f4409:5e-09,(270751f5f143cefc4ddf236240b40876:0.0,de69465ae55f85390290e4ca1b630b96:0.0):0.017467495)0.561:6e-09)0.955:0.0177076)0.062:0.022916523,(f9228c46234d7a62127b98a76ef7fbce:5e-09,(003afde7a82168086256b3a56b55cafa:0.042346149,5f2f7dc0e430d40c5830c3db167c8469:0.004385124)0.773:5e-09)0.844:0.004385898)0.999:0.085956685)0.868:0.026786116,((((3cbb520014b69e7f902fec9c2f4c1287:0.035741468,(9546547dfff83565f2ed03e5d7a0090d:5e-09,fef53f2f3b8f4301a3cad93b60905fcc:0.004289224)0.904:0.014143181)0.729:0.004402861,39d85a99280289806e6319f7c84a3b52:0.012213283)0.946:0.044488095,(2baf2f63b7342181b516f576a9187a3a:0.042230156,(56de343a2e52ca780e67e31f4bc8ad8a:5e-09,(76d703ad669a4875f59dae05a54f1399:5e-09,(((5ce78e88ef72e9c79dd953b0aa4933df:0.005714436,23685fc8c5829c28416fdae3e543d7f0:0.022337225)0.944:0.013161564,(8af1d9bc45041b9cfc503d817359101d:0.008597702,0cc74d3478c862f16c6d2776a5761230:0.017477721)0.734:5e-09)0.288:5e-09,7a54393ecb2f677fbb5dcf860b9cad1d:5e-09)0.923:0.004285876)0.784:0.004332599)0.876:0.03584459)0.938:0.058393817)0.961:0.057382621,((((5937298583a21e7610a8105f02c5bce7:0.005209545,(b0e92f2f8da6acc13d03777fe1ea13f0:5e-09,292fb1f813660b930e116d33ce55f8f0:0.008500716)0.708:0.007652166)0.000:0.006540326,((4f3e7bd5d13958bfea7c1225aa84b18b:0.029468971,((069aa6e82671edaa5b282e75d04077b5:0.004417158,1b094bf5e3d96c5bf844331473969122:5e-09)0.271:0.004437996,8b0ba802609422879ab78f9b6dd5fd7e:0.013308051)0.992:0.049764892)0.932:0.020842657,((d35b1571883747f0a7dbf9b12b45981d:0.025360581,(498420d8f2749f3372382f937aa295d6:0.003088252,d3cb7ff1aa4ba150a0f8db3edd5553d5:0.046574807)0.956:0.039166164)0.868:0.017659125,980065fd6c4fb0c93fa55e0e94150d52:0.066430358)0.767:0.007279651)0.868:0.012074148)0.946:0.070083884,(8509c05700975c8bc2a94d925c3264e8:0.004618675,((5cb70ffbdb623a174d9a645fae5028a3:5e-09,6138f77f887e1c0e971d666e50addbf7:0.022552182)0.779:0.013582914,(121564da76dae601f65b519f764b97cb:0.004413421,(d2c27b013709148c5bfee89c5022960d:0.004455033,((b509dde21fc4fc0e4907a00af0fcf168:5e-09,8e8ce3bd298dc89ede143390056e25d6:0.026949529)0.915:5e-09,(11a9eb825ef8333e58ddcc17cea6bf2f:0.008953372,(894740de7695e3f56e0b5deb293d9bf7:0.004433895,efcb3597a6a7b177ed93ba212143b75b:5e-09)0.540:5e-09)0.786:0.008959036)0.866:0.004422466)0.784:0.004547906)0.769:0.013426178)0.761:0.004347421)0.992:0.056968517)0.963:0.042333519,((921e34b6bf2c772dbaafe41f73fa62be:0.011946321,(596a93160c92885ca5a80ebfb8639ad5:5e-09,(79f86f32722ebcec247e7db48be49fa0:5e-09,((258d8d00f50aee643f7242253e1782f4:0.0,be86fc6aa3b8be2ad80f77d4f7a70bbe:0.0,d6e1be85576d00ab6cddf98e8573caf9:0.0):5e-09,e2c74182cf94693afc1acff52959a808:0.004418916)0.855:0.004454888)0.864:0.004443804)0.722:0.048728759)0.953:0.038378915,(3c9b3b9a2f4fc75607a6584bbd165c55:6e-09,cd94ff63ef191295342f0f0a4401d552:0.004433897)0.901:0.020587318)0.853:0.017296684)0.860:0.060029243)0.779:0.011314452)0.804:0.018397034,((2182ca101eb3d8009e96df0c46b85cd5:0.088179548,(ae9c1284f9c9b918177815647fb4cb26:1.1e-08,51ef4c8f7bd532001b50cb54aa00c4fe:0.00432013)0.650:0.02899838)0.913:0.034343189,(((((((5f45d3a125ad3831f57165c34c49ba6e:5e-09,f98c2bbb530a7b1ed438111ea22bcef2:0.031218662)0.939:0.013327177,(39ba5b143142ecbf20ecb87b18071a5b:5e-09,5d55fb5f0b751821bb7f156d668cdf25:0.004335923)0.995:0.039669484)0.455:5e-09,((((d7c6360cbe6590b587dbd76f6759657f:0.004308524,bc24dafb0b1b85e10d877c5f708309c8:5e-09)0.000:5e-09,2aff725469b8d07c565eccdc07076ce2:0.008790978)0.842:0.043851848,7d50db974e58b367d1987c180500a59c:0.02239355)0.765:0.004304844,(fe6b08a5813c7ffcdfa49d498f1e6c54:0.004335925,(cae5cfe74efc9b0e7e61c05132bd1a90:5e-09,27a38d3b35487b254d17ee97e5f0ab0b:0.004320109)0.924:0.004308481)0.897:1e-08)0.928:0.017317246)0.930:0.018930836,(((((1ac99b5d00e804d290b69ddcc5723c6c:6e-09,(ebfbe1c75e6b8104f536906cd6f18878:0.002862079,(e88e6274f8e0435d1fb13794df5d63e7:0.008767557,(8be2ea792d3d28c531df934c9c3d0e85:5e-09,9d3691d42725cdacaa490a1fd994f46a:0.012951253)0.824:0.004308492)0.862:0.007182707)0.905:0.002862637)0.793:5e-09,(e3598de06df42002ebf18afd88064756:0.004308512,fd9b32015f239a8c735a7197ac763af9:5e-09)0.966:0.018026268)0.915:0.008713589,(((((3c5cc1ea5cc2da21b8ad597f5e65a134:5e-09,(091ef6faaa995ca38eed96074b9e5cc2:0.004299903,0e050cc6f45ed8ac6150e17bcd7be03c:5e-09)0.853:0.004308511)0.939:0.00863113,17caf59ad16db894962b4d8e4b7d63e9:1e-08)0.760:0.004839919,((ba5709d840f26c38c4ea726ffddaf918:1e-08,09e486a4dc334a9fe9379c8dee2a544b:0.080662779)0.854:0.004300051,(((8c67d337ace504436b82c196ea979cc3:0.002864456,(14918b5ad485e25772e56f8870cba5ef:0.002864659,6fa87a677968e70896a1758110444414:0.002863703)0.367:0.001415908)0.905:0.002864079,f433ec7a553f85a3983f7c5accc9312d:0.004320134)0.866:5e-09,(f49fb5714a39e1f960d1e876580c101c:0.0,60d85bd837f29855b621a86dd937c4e6:0.0):5e-09)0.000:5e-09)0.869:0.021817304)0.954:0.021942181,((((6e8a037e11ca7c5e9f254ce87966a52e:0.015531208,d07062cfa8eb6d4e2fa3e3d4b541ea1f:0.031944132)0.944:0.026953744,(ef79417d115f076c33a8ea7bf2b5b105:0.004446582,((abb09147637a1b3ca1033af21ff5782c:0.017960579,(d6520c6aa2863def618ac20f0f708d30:0.008810468,((95fd02bf64a31ed3b9f31a01f2196b30:0.004308482,74f5b2c40b97aa338377dc7ec5fedfb7:6e-09)0.857:0.017743527,623b91ab7a351284babad458c81fe72e:0.00920574)0.775:0.004316798)0.880:0.008869813)0.238:0.004365798,(bca352b598115f6750bcde1d8b96a9f7:0.004584981,9a049bbe817e28095dfaed756fc3348d:0.028983539)0.874:0.051267294)0.888:5e-09)0.923:0.00885242)0.893:0.017540626,((((ec596fe3cfa75414d275e08fd722f9bc:0.004277645,ff5a7925b3d18318a12f0562e21691f7:5e-09)0.838:0.004335923,(48586d36e661b509ba7d8f50014bc43a:0.004320113,d09cc969bb8482ab36c5bb73f3bd21ae:5e-09)0.911:0.013045717)0.997:0.032474694,(b9cd546ec6f0a6946a69339f33f5e1c6:0.004286159,(85f3b5fff41d14eac9f4bbac3d5b14da:1e-08,7245d003fdf05c958701d7f33c874548:0.004299945)0.912:0.004294039)0.921:0.013546733)0.746:0.00386143,772bbb5e9831e0d01a4543e67650e652:0.008907731)0.954:0.017761111)0.000:5e-09,6325a95580a3566f75c943a08b6d0769:0.030896187)0.429:5e-09)0.828:5e-09,b87e80b4197e5090cea8f95b87919330:0.057031821)0.350:0.017541643)0.000:6e-09,be00b21b143df79e5350bd15ec41df5b:0.00867965)0.878:0.014170722,(22ce2ebf6ba2cd5c080d346d65a25b8f:0.023677364,(aeefa430fb2ff2fc96ce837e7e1c786d:0.004308486,(9ca93520e6b5381feef85e2c9b1d80e9:0.008631089,19eddd3093920f8e4131da3de59a8996:5e-09)0.849:0.012939628)0.882:0.019410936)0.944:0.030249717)0.336:0.009106273)0.912:0.028168138,((ed323dbbf6ec9caae8f9760fd17c7e77:0.005165252,(47df90a8354708826cee9ac16de95d75:0.004283487,0e30414bd6e946bbfcc2625fbee1079c:0.004299896)0.820:0.007943799)0.530:0.048243045,(89ff031b0130074cc4f9d901cd095daa:0.008933192,(c38e953e0e7b40b14e155dcd46be0146:0.004299963,deeaa20185b0b1369fa88e76a6afd402:5e-09)0.840:0.008638075)0.845:0.019230742)0.903:0.050431972)0.170:0.00431395,((((((e723a2279d9a092887c2c81f2fab4bb4:0.003919766,0b3dd056d86bd2bf4bc19587e5a6baf8:0.013609578)0.974:0.031956557,((b44e1983e1143d6beac69d171a693c8e:5e-09,((44c29c0a55b44c785d8e4c50f51408c0:0.01310517,(7b3b9ae76f8cb1c8304af4d925f15a64:5e-09,(8fd67b568b454907eb069be2590241f1:5e-09,f4f4fb8fc155c893859e309c00bad3f7:0.004320096)0.835:0.004308482)0.638:5e-09)0.867:0.004335958,(9972b63cf532705c96a949657a24843a:0.004335949,4e507539b67807696c0ad5bf7506edc6:5e-09)0.164:0.004308486)0.889:5e-09)0.931:6e-09,(aacbe6f255af56fea8940a240b0c4ce1:5e-09,(fa78a324c395f794c93a7c76eb9306a0:5e-09,((d32566a94c50512b4b71f4dea0c26860:0.004293739,((208bbab04abc029fa60c3e9cfb788156:0.0,31f45ae52e2421c2a658fc33c5d85ff0:0.0):5e-09,(bf721eae398e6afdfbb4b1a0e7dc98dc:0.004299997,6f04c1d3670ff8b6dc3d85e1ca2141ba:0.02174735)0.910:5e-09)0.886:5e-09)0.854:0.004285873,44a82ca114d2f5198505d01861c67765:1e-08)0.834:0.00862628)0.963:0.013230635)0.975:0.031316203)0.975:0.029502582)0.906:0.018472185,((fc8b8314ab26a865b357913651950450:0.008763626,(5ddb9c794be703cb774edbe866e4f014:0.026612331,93fff1a07ad13c6836421337524d2295:5e-09)0.930:0.026038379)0.698:0.002229158,1601ceefb39f16d6c64daa9222b82a0d:0.021868216)0.975:0.039761213)0.953:0.030987386,((f5dd50b5fb28cfdce03fdebffdc4fc2d:0.008722199,c3f4fa25189ea2ca99b04cd70014477d:5e-09)0.907:0.013097167,((((0d85e8a3c3e7994ca98cd7532cd7679c:6e-09,(8bf82c85265bbd33cb0beed53d351d60:0.004335417,346e58bae383d21df2bda5520858bf7a:0.004306287)0.752:0.008602425)0.929:0.004308492,542b1dcc6de61619309ef1126acf169c:1.1e-08)0.484:5e-09,((21032405b527b68296728c75e43723ec:5e-09,eeea01fe2f3a7af0e4614020ab6ac0c6:0.004308482)0.860:0.004308494,61ffb962c81097a6cd3821e6f418202d:5e-09)0.875:0.004335909)0.951:0.00863118,(769fdb4b32ffea60f0f47eefe7a84e82:5e-09,(3b4928d0077779077c33778d0a24e83d:0.004338802,(8f92f685124aa34b044bae31502f16c4:0.002736767,699a99894922985e9cc78c08c11e5e3a:0.002736686)0.792:0.002931315)0.833:0.00872082)0.907:0.013141901)0.659:1e-08)0.887:0.035632012)0.927:0.022211862,((30544d479fc67befa49894baaec57a42:0.007977479,(574a1bf5ec4a14f2b75cd478d2544b32:0.008608979,f461b696b29cf94010e8a733929205d8:5e-09)0.889:0.015010202)0.990:0.045370507,((((((((4f2ec9af58594bbb47c604b5a75a2361:0.028001641,((00a30ac567c9d59ec2c42a549c0788ed:5e-09,(1e17111260d295c88f2d49fbdb4182bf:0.0042859,0b593c7c0bc50748ef1559253bc3bcc2:5e-09)0.960:0.021957101)0.893:0.026586123,((((b6f7c0eac568cfc658e1085b774eb722:6e-09,(((ba1dffab84b0f6840188b5255a627ec3:5e-09,(6aeb7aaa0419276ce61448709fbdd133:0.008590099,ccc9240f9ac42b893a1bc1381eb435a5:0.004293202)0.892:5e-09)0.897:5e-09,ec7762958a17bf5950ebf4d1faddd3aa:0.008626275)0.839:0.004293825,07f7089b72d1a975ccd8ad85f86fc088:0.004320087)0.888:5e-09)0.000:5e-09,a82503b7fa392baa94822a61e3fd1403:0.03107744)0.766:0.001742635,(d5cd121a567f1c282fc89973d85bc078:0.002839722,2575cedf99eadbdf790da4b0025acf04:0.002877028)0.000:0.00129203)0.896:0.015381357,(1c6f0f1e544ea9c1536805aaceff779c:0.012784493,((4b18589110315f38e3c7fed749f89a25:5e-09,f0c836332a0207699dfc0ed06a076c32:0.008602273)0.727:0.002227281,496f8134cb10a31da79c18df92eafce5:0.01270742)0.000:0.000558807)0.727:0.018295678)0.870:0.03063787)0.596:0.002950907)0.751:0.004387661,((17736c75c43c9fb7e6734959c6e8dd17:5e-09,(d11227064eeab19975387df9029b8e1e:0.023781622,(00264b55fc255279183786013b8e68c9:0.017643357,04f60ce0ca3d77135e421f980d286c09:5e-09)0.873:0.008992074)0.776:0.004202091)0.722:0.024204872,((92e88607cec1e5f822db59c98733ad1e:5e-09,ad46587240ccb625a92b9f64c2c40bed:0.02219526)0.776:0.004475715,((9a4d3a44221a2e37eb99864e72d7cf8e:0.008802283,1eda264c14949b6d2da761a3ec4f0411:0.008799134)0.776:0.009090447,08138d84823e0e3bcb69bc73a314e7b4:0.004727177)0.940:0.030273007)0.863:0.041199228)0.868:0.009394152)0.882:0.009661697,4a5fe39266fcfe8c2e7737650a9d33bd:0.018216408)0.802:0.004347084,(((((947cb4b28c831597c13e196afe47cd87:0.08825147,2bff134775d59ea4da573e2ef6bbcaf7:0.040242802)0.896:0.020933528,fa3a5d16965952f846cd3fa5acfff061:0.02381293)0.832:0.017424984,(50c1aada07dd7517f5a6c54cd7fe2076:5e-09,e2324c0b9e117b637ab4113dffc0bc48:0.008644388)0.738:0.065516876)0.661:0.010597605,f3f70540a86cdca96f270efa6b04cf25:0.008669516)0.946:0.013215647,((((((32d3e8bbd67c5ef0adcc6cd1a9f81dd6:5e-09,863c5bd46468bc7102e24fe54cc7e6b6:0.004288525)0.794:0.004271049,(d6105617f463596b619110c3f1d23a1a:0.004335937,efad804b3259824a5416fb46db9d2847:5e-09)0.872:0.008632035)0.775:0.002397735,(446ff2c4cfc5c9382d72a50ee32983c3:0.004421793,(5917d521f2b4dc209022e7623ce06400:0.004352229,(9b535f05066817812214e0c19650bd11:5e-09,ed4f6827634867ae3fa8ed6b1d369928:0.004285889)0.792:0.004356635)0.775:0.004230869)0.851:0.00826555)0.011:0.002368722,f0510fc39ee7003f658b624f2d56b543:0.008792845)0.831:0.004259423,(2fa25e59dd0c7b997e2cf01ad3a1dd00:5e-09,14e0415c4a04bbefc2b5f2e64587747e:0.017507155)0.892:0.004288784)0.781:0.004274222,(92d2a6731091aa97b6936604e82ae580:5e-09,69c6663304a146545f3af78aeed799d5:0.014341954)0.907:0.017744703)0.847:0.022068923)0.509:5e-09)0.844:0.015648268,(((((3879884648848d669400d916a3e478b5:0.042375452,b39fa457b44a1c3ed2ab1479cf233a21:0.046847956)0.656:0.022146392,0ee55073d1cc637c3e3ef57605b98286:0.041754378)0.826:5e-09,((e5a0d2ca5c631821699cbafd69733b5b:0.022456338,748d1890370b9bc423b56769d408af73:0.004278737)0.871:0.009017231,((103272f0f6374e445f7e38cc6e92417e:5e-09,39703b80043d8f36ac2250f6af573dd1:0.004637941)0.953:0.008678234,(53d1f606bc0e7add1577e833b84a28bb:0.004285902,(3ea05f2febefbe7a9b7ddefee609adc5:5e-09,70e6c348e657e2a83b48350d18bd478c:0.008628608)0.868:5e-09)0.873:0.008642442)0.881:0.008914262)0.732:0.034386782)0.193:0.004124205,(0f83d61c4035d9c14fa6d162e7337a6e:0.04123623,c8ad64fa7ae3d6d20a0d2a557094db0d:0.036231875)0.972:0.049118365)0.737:0.006935565,(07380aa08798c1a86bba5f9abd8e7d2e:0.064233341,(8ddfabf412675f51986d7d4f9c600607:0.013106891,4226c912594645e8cae36396bb83c914:0.004285912)0.711:0.027743922)0.957:0.065589226)0.901:0.023680968)0.633:0.012571068,7fcec0e27b7831fd10b6524e4062804e:0.088254804)0.850:0.018016283,(bf73eb3088ef68f9fa8519863522a872:0.073932664,27738b0ca0b1af5fdb9f2a56587ac4a2:0.079220815)0.835:0.021519565)0.803:0.012956422,(4bf3e33610d6b5851b831138cfeb2522:0.013518278,bd5116097c1af68b80f44ff5a643dfb7:0.004240653)0.856:0.014328612)0.705:0.005287169)0.875:0.013371139)0.909:0.022704823,((((60b29ba55049fdadd2c70ad3b40dbdc3:5e-09,2103e4b77de2bcb598401bd02c8f2c84:0.004307296)0.920:0.008653878,(b97f006ec4761f9e36164a3c3543aecd:0.004308481,(75e853ce4c7490a183a76ff24aa1617e:0.022636195,(f090931da17a7ad59c587e772ef97134:6e-09,(((2200f2b927ee04ae92859abc76f6819f:5e-09,(ddaab9c3620ee1436bd5e2529860cb15:0.008653803,5e4066c99dc18a88d7edac46aaec8f0a:1e-08)0.854:0.004293804)0.909:5e-09,(63d38b042af33cb1a8dc289c459561e4:0.004322343,117ac9db691e3c8a8cdf762835c8f73f:0.004347785)0.845:0.008771971)0.940:0.008688133,((78d0f3a381290b435343107119f6fb17:5e-09,146b27dd5697464520dd21cb8e13fe1f:0.008653866)0.886:0.012765231,7b2c10d015ce263c2ee6d35b6c5b62f2:0.002321903)0.783:0.002321226)0.948:0.008659535)0.768:0.004539057)0.847:0.008623659)0.860:1.1e-08)0.948:0.026014995,((((cfa1a9e4edc6d72b944567d54fc31711:5e-09,d6b961acaaa6c1b26c51a070f6554c5b:0.004285908)0.784:0.006499268,9b915c9dc7e8ad595821c76dd7d14e4c:0.024545563)0.984:0.034131413,((507e21e39c6d8d9eb9c46014a8d6dad7:0.027850709,(((e07b725ffb402eb27b175d0325c5d00c:5e-09,4650f8d06c8fac2aae36259f639b3afd:0.004221622)0.898:5e-09,(143d7b1370e27506509fe11964551c0d:5e-09,c0c4ac36ed2e0dcb7ac91646d256e75f:0.004269429)0.940:0.008500873)0.840:0.004268661,(24c6e4b07238a3b801a946f1a4e78fbe:0.012816164,e3ec85522bf7f809959fa7fd85b69b4a:0.00424351)0.884:1e-08)0.878:0.02702075)0.991:0.038502159,(25ec6a2151d45de3778ea63f07aaa783:0.004673201,(ab267d67fd85724130d18ba4778bbe6d:0.004308484,ac2dd4e9b5756e25b49c9627cfb026a2:5e-09)0.918:0.017722107)0.887:0.009301656)0.436:5e-09)0.901:0.013990497,(((06a39ac0f7bcbff47933d5683e4341da:0.022052253,6b795c3eb66b137926614a2a4a6eddc1:0.005735661)0.832:0.008721236,((ece4589880c25b4eab07b7890ccf05ec:5e-09,(((465f76b628bdee57cc237dc69d3d442b:5e-09,b22e670a24a42599eabcb9d44603203c:0.004285997)0.272:5e-09,(a762a7897cfbe650f07f0059bf0e41bb:5e-09,(aede9b74c36be2eafc0fc369bab540e6:6e-09,(0b89a1258b47f51f49b87eb4bf811349:5e-09,0bf289b2b7a5798ad37852b0697960ef:0.004308496)0.895:0.004320081)0.947:0.012912089)0.704:0.026162449)0.853:0.004289212,(1839daf044d4d22966146c6379f479d6:0.004285877,3f7acb619189917188439557ebac8482:0.008676514)0.924:1e-08)0.936:0.008631208)0.958:5e-09,(((((35ae2b3157715e9818a1cb48b3f1a0a0:5e-09,f9fc32d1c78668ca1afcfb4fd59c0c85:0.004308507)0.879:0.009060973,e1a31f6c38e1ae8593bdbf3508e45e49:0.018175593)0.777:0.003999312,71442461ead1096ae8a7ac83bb5db8f7:0.00433597)0.847:0.008857023,43d17b7946f2b1df10071cb938679c9d:0.0085363)0.929:0.013277148,5124885f63e9dd60a82c8eb40a9d632a:1e-08)0.962:0.017629455)0.944:0.013171853)0.757:0.004379461,(8e685b9f16c7f3e676d6f2e8643af21a:5e-09,(((361813adee4658227d8cb97eb1530216:0.004308483,(2ebc4974d1043e3035ecaacfd16ff84b:5e-09,(((33ca22de34e85d976f2a8d39558e1fa6:0.008067057,b472c6abeb4378269d5c4335851adf58:0.002230074)0.775:0.002678639,(66f7af5196dad0d70a3c0a07bca3d99e:0.010046222,657eed17037c4f286daf2db436e46fb0:0.009720451)0.891:0.015861612)0.876:0.008929142,(4060419fa0ebe87828a3490faffc486d:0.013758761,614c3c8a4c06fb58d982035f0c3deb63:0.009132545)0.766:0.004045683)0.236:0.00445097)0.742:5e-09)0.830:0.008550124,(32b2ebef969bd3686f9102af6ce5ecda:0.008744256,((((((7bdf9591a90b9e4036538458e0f7dc7c:5e-09,5b33c562bd8dea4f303442885be89409:0.004285893)0.835:5e-09,(6329230fb1f54724e71a2d70d722f071:0.002387791,15f9b599a9ba6e6de73b26e623620c62:0.017534072)0.738:0.002192963)0.079:0.004030825,(((bf45060fe896353ea81ca4d887809a09:0.004308467,fa7f6bc7587a166a8e31497681d8323d:5e-09)0.921:0.008790989,972b4b0dbe0e0e395a6fc72a63c70fec:0.004308521)0.069:5e-09,7adbad610b55cd226425d096bc3367c3:5e-09)0.770:0.023889488)0.934:0.013543316,28059678966c19fe81314807f64e4a59:1.1e-08)0.995:0.028102423,4ae679e8bd86d69f9514cf3d13ebddee:0.017728773)0.865:5e-09,((((54f2011ca32ef221f69453c774d605c0:0.008649578,5c184204cbf9affb79dacc4d3f26f367:0.008704842)0.896:0.00894024,(0849232847a2e8f90edf16f822652245:5e-09,(33c74d4f39e0026ee7e41a53ffc26148:0.022260222,1744f9151122563a08a79122adfdd3c6:0.01767652)0.770:0.008738844)0.947:0.013400304)0.762:0.004091398,(cbda3f320e6d45cce376f6b6f0aa1cfc:5e-09,(08f1dd5e89fba31cd8f947b8ff65c37d:0.018027316,((((27924e62d8658ed45efeda93fe09b12e:5e-09,4eee045d602a14ff24aef24d80ec2eb5:0.004300016)0.945:0.00865384,2dc6aefdde407b9de6e60e375009f779:1e-08)0.915:0.008631194,(52ac1b5c925fac28e70bf1ce8f4fcede:0.004293771,22c5cba11bc461598ac440c62b2c9b31:0.004289247)0.924:1e-08)0.254:5e-09,ce04d103dbc13492210245d2ef71d8ee:0.008653803)0.837:0.0043)0.922:0.008653773)0.956:0.013120429)0.629:5e-09,(((((95e73c08e8152220cd07231bb9c74dad:5e-09,(2832ca42926fa37c70a40a169e5a7050:0.013093626,39e8bac6c1126f2e1aa87054619ff8ee:5e-09)0.894:0.004289207)0.977:0.01328462,(3168ee97f4058ce10b90a46b0b9b4f86:0.004369302,1821516b7475490b24d980be90ae6ed7:0.013346985)0.816:0.008781447)0.907:5e-09,(((7b1c935e733d813ad489ed398a48c96e:5e-09,bf0bc21c2063e0b9a48017f4a66b5b1e:0.004285905)0.840:0.008570983,(5741f5144f9fcdbd9489f944e27adb42:5e-09,(d33ce601e0d67545b45ad9d1d60a1429:0.007105208,(5f42b697ca176b0c0c5fb0c4149a9d41:0.004285902,e3d39afb36339ab9d2f21e3629233698:5e-09)0.779:0.006506542)0.993:0.027091954)0.951:0.01847258)0.764:0.004533515,865d4ac80ab3d09d9edb5609c2efcb50:0.004761233)0.779:0.004002281)0.935:0.00886416,(14c02292288dad500a6ff03961879310:0.004343745,(8c6c39bd6570136476db76fb4e5176e9:5e-09,(96ad7fa2cfb200db2a6060a3e49ff3bf:5e-09,(e6f30229a56c198554544011ca284e6c:6e-09,a8fb0a51a12b5844215ce081a0617e6a:0.004335915)0.883:0.004299883)0.948:0.008675486)0.233:0.004335571)0.854:0.008901047)0.773:0.022513358,d7600eb853e653977dc31322d2b8309b:0.008652514)0.187:5e-09)0.828:0.008498676)0.852:0.008556575)0.980:0.027995138)0.826:0.009101988,(cb7f6c7b9bfae2164e0c08f6885e9ce8:5e-09,(a40833f53355fd19f51dd6af359411a5:0.017170222,15f15b737a2aa435bd24f5745e69c44f:0.00657003)0.832:0.0120957)0.851:0.040013373)0.828:0.008769435)0.878:0.013188209)0.991:0.033247456)0.696:0.004914631)0.516:0.013482023,(fe4c9bda3c8e7fe400aa6c7c8a7e553a:0.027117265,(((((64ecf511607ec14e87cad1524904e796:5e-09,(((c6b263bdaf1bcc0374919c92e5f2dc24:0.004320133,(29e89f67038f5ab38d7e26b065ed4dd7:0.008647114,7cd65e35f7a017a58b4af1a47111368c:5e-09)0.822:0.004308505)0.941:0.008644621,ac2d9c30a3a6870145c418a061c6f9db:5e-09)0.681:5e-09,bc8b17130bc461f9f2cf8a3745101b1e:0.008602306)1.000:0.041085844)0.970:0.021766154,7bbd2d4aba92d3b0f36ac48648462641:0.029159516)0.729:0.002580381,6f421c37257b7597cf8e7f8313b84b28:1e-08)0.940:0.008642634,(b4712ef228c4faf8d026cbd93f348dfa:1e-08,916a18c1e0cd3bbab179911c9bc5a37b:0.012985566)0.000:5e-09)0.751:0.008374633,133b2132544a66039d4ffebee0da7fd1:0.00463351)0.926:0.036097957)0.954:0.049143626)0.267:0.013701794)0.944:0.035561579)0.989:0.047112668,(b3c3a06c18424bb3c9dcb1c9d48c76ff:0.038649327,(((72c8399b86031b70f670be0885a22f4c:5e-09,9f1e62607dfa61fdefda1fece7948ed1:0.004308493)0.920:5e-09,((2582bf20c0d1c2529565050fbfdda787:5e-09,(1a4a16b840f27f37185240faae314268:5e-09,86a5e8dd009d1bb99cd5683305d1d761:0.017711619)0.845:0.004300006)0.645:5e-09,(e8d21583882d33e7f32465b6ff5942cb:5e-09,(7209c926628dcf989891157156c35fce:5e-09,2ceb94b2b389f73b88f9dfe61134c077:0.035633841)0.994:0.022405497)0.918:0.008683306)0.845:0.004335915)0.496:5e-09,(720ff3ac125667c0f11c83c9a73c351b:0.004182245,81eb8c04f203ad1bc0b443beb6d6fa0e:0.018247521)0.644:0.008959654)0.727:0.022590489)0.860:0.022172523)0.332:0.007391045)0.902:0.035336565)0.937:0.050461718,cb6e8fcf9744b4cd82332804ddcadb7a:0.195972168)0.740:0.011418794,((((550798852b132fa33f7890eb9bde67b6:0.013445454,(4155b5f4d87310abc6f5d9c49f587aaf:0.004322182,10965fa3ec0591b9479dee361d6bcaeb:0.004322295)0.772:0.004074231)0.948:0.013403181,(((b10204e4b3e3c4190b01dd0a973ec703:5e-09,1d9f78232c920f8431010b38039b54dd:0.004277644)0.963:5e-09,(410b34828ed62279ffd88e6594dc5907:0.004285877,cb030eabf93645d894b6ac33cf14075a:5e-09)0.909:0.012942069)0.901:0.008783518,ab6a8e2af52c17a984b49aa8fb6f60c8:0.00878533)0.762:0.004301798)0.764:0.124479487,((((((((eda58bab5ddc301ac8c5fdde819427b8:0.004311963,(c3c2ebd50afdd5ba9aa47de882f17c8a:0.022216874,420ae0de4bd6c85f3417ac22376f213c:5e-09)0.384:0.004312185)0.849:0.008130647,((df63623c7ee5d90c3a4bc58b07da1229:0.004283444,ec69936c17f37d20d7eba29c621126dd:0.00860897)0.890:1.6e-08,bb6e8deff8b1660f7009f482712bb241:0.004320098)0.769:0.002371933)0.762:0.002476912,(2f08d781e77f89d22ee66e43f1dde2d5:0.049579568,(e12579d5bef937ef880aa04d046bade8:5e-09,6170ee6fdca6e535bb9bea8237afbfcd:0.004334316)0.791:0.017798635)0.769:0.008887664)0.834:0.004361487,((((((270d2487dc7035ed8c67621192f4676a:5e-09,(260defe74a9363f16548ffdb72cca9bf:5e-09,23ae3df62516644768cb488c8f06c57a:0.01761303)0.842:0.004294147)0.844:0.004289942,((c187dee7e0585c3899609babc6702aa5:5e-09,7916a47bc991a421a2f22bb309dd599e:0.026440153)0.985:0.026874683,(((93f09ca10838c6b4f2293462276d8986:0.008761705,((cc0da78470a7bbbef5b8effa6e29d43a:0.00428591,32effd1ea35c5d9273a22f927c272021:5e-09)0.605:5e-09,(0318de393abfcf1194ff707e615d0cd9:6e-09,(8ef7a6149e8c291f9963a0358a7dcebf:5e-09,53dbdee54795fcd4bd425dd3b3227505:0.013380921)0.852:0.004293768)0.849:0.012930527)0.916:0.017337402)0.783:0.022010508,((((36b2db60002f5bef0cb692edb6ea954f:5e-09,0e0eb22a2c913762018febd3ef88769a:0.004308479)0.839:0.004289248,f642430f53fe26890fe7fb4587ce4e0e:5e-09)0.268:0.004309879,(5f5ac4f5b459f49e749a4a139c54d188:0.00432011,06d0dc4b2bded1551fbf7a5e0566e467:5e-09)0.721:0.004343642)0.876:0.017550613,(c3b5f36b76b8f14950a27e3e9f3e14c4:0.012925011,(5607d200adb926c732d37557d8a287b5:0.0,a8611e54f3fc7fc073f8e1a1613bd563:0.0):1.1e-08)0.958:0.022017141)0.934:0.017502663)0.848:5e-09,772a22dfed69b6e34c25ade3b5e1020a:0.008656014)0.359:0.004315482)0.756:5e-09)0.919:0.008662924,(58cd1c79f9ac93a7483988db770b3bfb:5e-09,cce0434c133faa19f096dd4e46c60dd3:0.0086446)0.877:0.030481767)0.911:0.008684827,(((a29d5aafa9be6ba262ae080a826ee634:5e-09,(((((((199e4ad267b5e760497d37fb2b867a4f:6e-09,(((b9cbb6f366bc6cfb0cba45f185a4201b:5e-09,fec4ba8572227f7dc11fb51eb77af3bd:0.004285922)0.917:0.008638595,7f983d57978555310aca32018752e45b:5e-09)0.000:5e-09,((e0682bf45f759870409e4d3a9acb7e7c:0.008579743,ff6c9934f52a73aedaee5070b91ad6c4:0.008610806)0.269:6e-09,((016e8fc58c2d2c45eefb7cf80f8c9af1:0.0,cbdc30b87c5037fe0e3f1a48a1792db1:0.0):0.004280391,fb16953c2a6e214340a077e09a7076ec:1e-08)0.245:0.012902283)0.932:0.008671587)0.000:0.066256706)0.125:5e-09,((9b058dbf4e45edf67a9b1cf325e45f67:6e-09,(bd3561c58effc06fe98ed18217bad6ac:0.004308522,(60d78e27b8f570a825adadba5ebdabce:5e-09,(7692bff310c168e9b4a2ac62d2d21d09:0.004308514,6699f5a1d2be613c5c24353f117ff8be:1e-08)0.790:0.008690225)0.090:0.004335916)0.942:5e-09)0.945:5e-09,(1ad96045a9967dc502f853d5460514f7:6e-09,(8df21467a7bf814e9fe7cf6a61570529:0.008644666,93f29964f19b3da670a7bdaadd187abb:0.026661897)0.835:5e-09)0.931:0.004285909)0.930:0.008705081)0.892:0.002830651,((((b8f07cff10ba024f326dee82ee607a5c:0.004320124,(((8c903366718d2359ce233349e82c3fa2:5e-09,8d4053acf3943a0c842fddab41563090:0.004320109)0.866:0.00430852,(fbcc2eac6e0825b15b29cdeae1245b49:0.004335916,(0cec472e3a2ca3aeabd272364e07e6a6:5e-09,08b5f16f583d30c02cc21b7071f78486:0.013130817)0.890:0.004308478)0.893:1.1e-08)0.908:0.004283459,8284c8ce2a94b92ec570557b444815d6:5e-09)0.574:6e-09)0.841:0.004333892,(679261e1eea7de38e845f6eb99062206:0.004311888,((3dbaf63dff78798e0aef4792bbd4d58c:5e-09,((8b00581824831540aa8de77db92f00d3:0.004320101,(064ecfaa1ccd3b32cea56bcca04a1883:0.026518338,6ffb2eac9053c14a2517062bea825d71:1e-08)0.831:0.012940712)0.773:0.004283458,(2df6fed1059b5eac249400bad20e8c5b:0.0,11627f0355a70dd41d81f9f1da617524:0.0):5e-09)0.791:0.004320132)0.753:5e-09,fb0637c972ffdac0189d256d7241fb45:0.012972539)0.849:0.004336697)0.655:5e-09)0.846:0.009233862,(5d59ef22c0151b73e101d7ce3ee2ed9f:0.004320099,245c6438cb648cb3fc83db6f4a5c235d:1.1e-08)0.970:0.055799794)0.803:0.008486692,(((bb91cf553fb448e20331f0e702c9e629:5e-09,59a8962084cd6494bc5e07848c14ab6d:0.008644626)0.898:0.002875105,((a88f88a5174b4991c0e9cd888e4ded6f:5e-09,4b9c416541ac35edf8fcb770238c0837:0.004283499)0.928:0.008711251,(ab33e031abb200a86ae938573cd32bea:0.00428589,(269d6df74e520ba87a59b34138f958f9:5e-09,(df9199d9a755b56b1c7354c8f45eb4dd:0.0,c1229ce7565d79e7e4f70397823f9558:0.0):0.004283453)0.849:0.004283457)0.918:0.010074389)0.315:0.002875849)0.915:0.002876156,15d27e0ab705f88bcb5648e53f00860a:0.026256237)0.000:5e-09)0.871:0.027702422)0.776:0.002533388,b3997a39a26f08d316eb5db73755b147:0.035503238)0.896:0.009105913,fd479c26fe5b4fa0312d556634c05904:5e-09)0.788:0.012950601,((ef62c25517a583a1431b1efe9112ffe7:5e-09,(bb66a7115a58fcda3c582aee5246d7c2:0.004299945,3e087ecff2c18128b047765a2410f18a:1e-08)0.874:0.012908897)0.856:0.01729008,(43995f3b446409a7c183afb24267eb40:0.004299601,((b4059fe2a86fc77f1e4088dca5cf828a:5e-09,(739f7a927ac2cc7721158df2b72cd7e3:6e-09,(ce03564ec51834cc000502afaf45de55:5e-09,f661d6d7ee782cd7f896b12b3f941573:0.004320103)0.846:0.004299984)0.863:0.008583446)0.909:5e-09,01d141a6b68ac7dac5d3e14ef954fa03:0.017594799)0.797:0.012947648)0.788:0.017478295)0.926:0.0086562)0.860:0.008785996,e3ffda3036941d2a99b76b36f0edac98:0.049826494)0.763:0.004236045)0.559:5e-09,0d01dbbdf0d924a064fb6e6fa7f3f193:0.008746305)0.910:0.004299919,6270edf5a68b2b52e721e8550efee72f:5e-09)0.471:0.008612181)0.374:5e-09,a91bef2bb3039ce6a0eb00f28b6a8b43:0.013075662)0.585:0.001381732,((bf3019601aed1cb95d54abc7525b9621:5e-09,(((da472f2a4d03ac001b63a69f3b6f3120:0.026637025,77da09a509ab98da39ecf818835caa9e:0.026983833)0.617:5e-09,(bd5b49356b3f0d7df7ca4df711e53c63:5e-09,33a5a9954f5c13be4c290a412a628825:0.004281737)0.902:5e-09)0.865:0.004299989,f317a3bc28231cd055d5749b5886ab2d:1e-08)0.918:0.008676476)0.898:5e-09,((53422a7c7cf49c9816a9053075f9b603:0.00429989,((0905c0dc5600359d7d530c155440d05a:0.008096244,e2b973b6005a4ab774bbc53a1c12ce30:0.002420002)0.778:0.002421297,92c29d2d693c92b1a640aea70434e88a:5e-09)0.921:0.004283471)0.879:0.004308686,((992ebe3d5cd4f8dde7a39ccff68ae357:5e-09,d51a982b37c7c483d01ba5792093c042:0.004299881)0.905:0.002862624,cd03fd3427ee8979e1a0e73a1b7089a1:0.01200073)0.905:0.002862457)0.856:0.004300379)0.859:0.026343618)0.835:0.012312871)0.776:5e-09,(((((((64a8b11747837f636411cbaf7bd567a8:0.008642213,2a5a7f6837c6fdd0ad14388a2c07ca81:0.004284268)0.905:0.00873802,((b2c278186bc4909eb6b4f03fe4da487c:0.004072517,c3529d02561f8c8c200b84f0806f0236:0.018190383)0.660:0.018132645,ab48c015c696bb7faf8b66b6d3003189:0.004281947)0.891:0.008639711)0.921:0.008738993,20eebf3e522e508bcf37a5b5978247a1:0.075619169)0.116:0.004354734,((9cd340c16b0820cae84514e3820f91c9:5e-09,(27776758ac8fb317addb465201d6114f:0.004320102,779963f4a22c05a4a60f663c405d08f2:5e-09)0.485:0.004283461)0.971:0.013161408,(a253163d9fa13dfa01b90cbc47787a70:0.004299957,80e60debd9a51b1e2301fd105e89fdf3:5e-09)0.819:6e-09)0.874:0.008806858)0.810:0.006877742,((e1d22b4e496615f38080f9e446047201:0.016768978,1c36bae8c8790e853654ca0c35d319de:0.002426287)0.801:0.002426398,6dfb89f52153886ddad78c1bb0751e96:0.019202764)0.892:0.015632965)0.731:0.005364103,(((((dfa14e131557ba7faed609001fb41182:5e-09,a1bb734d9c9964c8fb5f6c4b801aebdc:0.026414924)0.893:5e-09,(c07285c15d87efc83a4bd7908eb0a502:0.004320121,b2ad6257a9df113e5373623d7a89ae2d:5e-09)0.786:0.031438084)0.862:0.004335977,((((6ced708f78dca8c0dd166df25149feb6:5e-09,ba28435c3428b45f33ec5ac5dc1cd1a8:0.013203947)0.890:5e-09,dd5ca016af0befbb2f4d6b59f12fcd47:0.004320085)0.802:0.00862113,(46741567198aa9826e8262ab80e8284d:0.004299944,17afcb3bbb8fb1ccd79616bb9c855531:5e-09)0.688:0.017792113)0.775:5e-09,15d0a35e54981018a33a8ba6e949e86e:0.004870679)0.470:6e-09)0.906:0.008710758,(d0e0389014e20e697fb8c43108292720:0.008638589,(ee81dae2b1b6eaa2505629ca16f5d4ee:5e-09,(((cac3a0908111571c9d6864e2c45d1f53:0.008743506,ef5290189a31b707ab0cb5d8dd92c952:0.004299464)0.902:0.008731611,662826509323c470987d567aa90b3a97:1e-08)0.991:0.027060661,94ddce43f30b3de8bd67a4fa1886e95c:0.024339949)0.822:0.004332613)0.837:0.012987362)0.000:5e-09)0.849:0.009333378,(((452bd2625626ebd905e95f01665734dd:5e-09,5254b8ba582220f84dc2e7e53f808d4a:0.0149344)0.596:0.004320132,ff23d9fc7eb779f93aea7dab79c750c2:0.004320133)0.783:0.05330356,(009e461aee03ea9db7e706b1eed1be2a:0.0,ee4dd24c505b07660b74ab05b937c33b:0.0):0.025121902)0.746:0.006891343)0.963:0.018492833)0.887:0.009469081,((e33c5e15b6f8445477d07dce7d9452b1:0.004347638,(94fad75ab46348da8afd8272187bbf23:0.004293742,60c7e7d475dbb518733ab65d983c5fa5:5e-09)0.791:0.004303602)0.784:0.004368085,(((a72cceb2cc3d5f2aa7b241aab41cee74:0.008631172,49e710f14dd74e8245e88a0bae425471:0.004280409)0.840:0.004308527,a2c1bad737e671856932b7fb54d2a4b3:0.008578485)0.885:5e-09,65472ecf1cb28d4e47619c8f74051fe5:0.026409402)0.803:0.017560811)0.786:0.004349114)0.826:0.004270466)0.835:0.015584848,(d78bb7463501a46b030b2fd640dff474:0.088564797,404985b287b64254d8afb6bf9ae8d3eb:0.058989888)0.011:0.020852025)0.981:0.061225118,(((((58eae33b8fc0b5750402baefe583f220:0.004299915,(88f013686b015c483a57593c8ef6ce5f:5e-09,000a40695a55ebdb311b63d541d9d92e:0.004285896)0.914:5e-09)0.783:0.004315462,(((((04a40ebf9b8b8570868c2103e9a9d33c:0.008653778,a32bceb92530cfebe3f64ae83007999c:5e-09)0.912:0.008791003,af2b424aa293a766841b3b8827e25bf7:0.00864021)0.895:5e-09,76b0120395db4c39a5ac0d7381525edb:5e-09)0.893:5e-09,(a2f19510f4d40e612a00d149a2c2983c:0.004320917,(f1bfdb9baec8c030b05380b17d4b36de:0.00872602,e221ac48c28dde88900a4fd89d765430:0.004320939)0.000:5e-09)0.940:0.008692265)0.758:0.004025709,((56cb6001718624f0a352527cd3dd29bb:0.0,488b80153ebfcb65c14f3b9a44640caa:0.0):0.0042892,8b75d23d840443565f97a4b4b487feea:5e-09)0.728:0.008581156)0.779:0.009172763)0.759:0.013188981,8ef1e8e658a8c829fdfb404f1b6a7e5c:0.033466316)0.000:5e-09,(((((696243d2dedb718b59eb9048cb4e9475:0.004345743,(cdeaac08b2a75b763b7a841059162d82:0.022429916,((94c8ae12db431dfc3673ef25227a25c4:0.008706766,a5176c523092dbb98ed9cc32c53432ab:0.008712525)0.777:0.004344566,(6df8c10d9db366a7ba0d573b139d2edf:0.004321655,(((a114befc6e351793fe069acdf9e3f643:0.004256019,((c5d7582acb838506b589e70ec7ebc184:1e-08,5ca670034fbbf8d51aa4cbcd24097527:0.046033334)0.948:0.013097265,((9925145e1f1acf9778c5de5f27e02ecc:5e-09,b7b712ec8c68203864d64d1d4a2bd8b5:0.008641418)0.235:0.00428317,dcb9114fa77167486790048643ce0c70:0.008573377)0.807:1e-08)0.787:0.021943354)0.788:0.004367304,f4a9c54d4249283bdda67bac1240cb4a:6e-09)0.923:0.01322538,(8c9ce6618175e8b39c48ff79f6ea7177:0.013207736,b542fd7eb979acb6103552798fa7af20:0.004180316)0.929:0.013387701)0.765:0.004179819)0.937:0.013117428)0.784:0.004489839)0.764:0.004150227)0.792:0.004345712,71bf6bf22ce39a11139689c4de7dc8df:5e-09)0.849:0.008104609,((354fa53e595789cb6e41d4e28f76a57c:0.008789907,(c807acca325c111a26de6a39390862e4:5e-09,5b2279875da065eed5a0db265507f960:0.004299948)0.783:0.017271017)0.910:0.008733033,((340296e206811eb6eabbf884cfab0338:5e-09,((92f6f3d4396e46a0c832115ec00bf75e:6e-09,5d7c04545603b3491502742f7652a471:0.004335952)0.951:0.012979063,(26d1aa4bb855290e07bcfc61e386e731:0.004293809,5bca3c8e99019cf3dc5a6ec57d1bdb5f:5e-09)0.832:0.004335961)0.892:5e-09)0.000:5e-09,((9542cea4bbb5c0c46aed0b39114ab162:5e-09,(05063eee80108bc4d17d3b4cd23ff620:0.004335937,1082ff2b5b53ffff628b3301983ad6b5:6e-09)0.851:0.004300011)0.933:0.008822325,(5913d5b38d285fbff58754470a7c32cc:5e-09,7f67d2b67bf9b7dfeb2fb34773c24da0:0.00428589)0.883:5e-09)0.940:0.012973931)0.776:0.004256164)0.829:0.008186993)0.000:0.00025943,((((ceaf8da0b777a816209cde4534d9b57e:5e-09,4ed650e75a1ac6114c2dbe48b0c61ad3:0.004285878)0.000:5e-09,((fa987967500ce3bd5593d0d6e255d095:0.008608835,8516d326f7113b0eeb6cf0edab9049e2:0.008759094)0.100:5e-09,698ff45d1cf4426dbae7458d8e508666:5e-09)0.932:0.008607073)0.855:0.008729805,(9cddb867e3b5dfe5b63f91c67611f823:0.0,09b64f8c22a30d6744667e9c909bc395:0.0):0.035563636)0.935:0.013509105,((90fac51397af84d4c2ffe3730ec79ca6:5e-09,(b1a5c6a49908a68dfa4aeccb97ed1d09:5e-09,a3f3934a2ac396a9db1469b32c3003db:0.00428587)0.898:0.008750392)0.000:6e-09,(((bf317c6291dc9d4f90d0c2b09dff6925:0.019498773,(((9c583f3ab1d3f2bdfd28465fdd6ceaf3:5e-09,a10796d45d76169cf14d48a5ecaedeef:0.008614355)0.839:0.00428591,30693e16001efdddab455aba23808f99:1e-08)0.870:0.004320132,6f7b19d30122afd3cbe36d13a1d14f5f:5e-09)0.908:0.011793963)0.760:0.00463441,((87f40d27b9137c2f699ba3b149c6a9a0:5e-09,(21fa43751d0ef08f2d89b1eb3fd02979:0.013188436,(f68e1dda791c2aa88f75fc71d1becd24:6e-09,(((a0f7e5d96fea8258195ee9e9b6aa42ac:0.0,da95339f87e18d40425c00977e75724f:0.0):5e-09,16b5bac6d54ff81d0528b8c058b2fd57:0.008607103)0.886:0.008905851,b8c30fa04a281cb4d380978f4e8df531:0.008644941)0.901:0.022061308)0.781:0.013025117)0.879:5e-09)0.816:0.004306765,((((8a1b615d50b267d9d1ea5d3d0e2a16b7:0.00220596,(82d10a474e34ce1beaae767d9a0bd77f:0.008171805,((5729dbcbee5f8442a30d8fee72c1de7a:0.0,a47a2f3a8e9b3118bf753c9b79fa6575:0.0):5e-09,(21295e5bfb2015c9118a5c0b7db9ec81:0.0,cd85c952a02941badc75aa59e9aaedc8:0.0):0.004299934)0.867:0.006874249)0.289:0.000273651)0.992:0.026854658,((054b6e17fe480bdde696771903a50bc8:5e-09,35d321b27e57b3353e6f00a4a4bdcc74:0.013017255)0.837:0.004321146,25c56bfd3b402f3c433347811d41c204:0.041377139)0.764:5e-09)0.945:0.013046737,(((8423ba4b2327566230db6b12220c5e25:0.003479142,2b67794b62f22ee24547e5952e8c9f00:0.014146634)0.871:0.009064086,(6bde68b55f1ceb3dcca5d08d2deb8642:0.003688249,(2751d6780e927a5d4f7c18d0299954dc:0.035983476,65eb93e6978387ea43d3abfc61cc1da5:1e-08)0.806:0.004974799)0.696:0.004444341)0.928:0.014146644,(b5b4d1753b9472a14ab999c8afa0a08d:0.004344682,(((675b19421840471c8f22923c133de709:0.035569874,5b19f22faa3aba0d766bbfe0ac996d2a:0.017395479)0.756:1e-08,0222d3a73fafa53c994878a023dc1efc:0.012944535)0.154:0.004288957,(4ed84ce5d1a5aeab255f016107bd86c2:0.004320134,748f5e1091680b0ee4428fc49c6ad325:1.1e-08)0.895:0.008657692)0.784:0.021864023)0.772:0.004254646)0.872:0.0087732)0.857:0.004319225,(1f968ebc81b1bb14eb0a94b61f056f32:0.004283452,e60474a535e97270039e00262a6dd8a7:5e-09)0.848:0.017438963)0.000:5e-09)0.767:0.005379338)0.766:0.004312651,(2a619b5aa02c45989f5361b9196f5b89:0.004362717,db29d4bc307c149b6ddfab4509db548a:0.031446797)0.760:0.004262022)0.785:0.004441937)0.766:5e-09)0.957:0.013166355)0.000:5e-09,((((9f26f6e5e866dc7e3d21195e269636ed:0.01336552,aba0504c3d7c421b5934a73a940d3b6a:0.050604679)0.868:0.008557213,(39ceaa3c031c73906672b92d1a673581:6e-09,815543b94f1cca3bc676bf1a54366608:0.031345024)0.898:0.008960023)0.761:0.004309361,(f5c0df0c2db923b031c1f4c21c7e5ad8:0.00863011,b8b1b6ee6a8a452a75b35ee73e9976c2:0.013315647)0.929:0.013683238)0.908:0.013540627,((e6fda39cf1a94fef25debe3e7f7ac8dc:0.0,e76ebd486a18f6f5ce4d1374be293f40:0.0):5e-09,(0d58b520239e24e489b3c15e407b1dcc:5e-09,0391ef3ebf3b12a42a3588372b79f358:0.008640209)0.783:0.017579661)0.843:0.00867215)0.773:0.01810971)0.952:0.013162253)0.929:0.028063673,((((a602ece7a7bb6dfcb2dfbbcf2605bccb:0.008818287,e55040dd200ce1aa5859a55b50f4a1aa:0.017560289)0.794:1.1e-08,f4b3d3578ace6516d64adc2b76b3ccca:0.013053609)0.996:0.057938412,f2bc8fadd6798f88643817d8d9f5e38c:0.050753684)0.972:0.047073306,(((((7f5d394dfcb933eda4ce28052b61e717:0.035857498,4baf2a9bb1a640ef98df5973d86305f4:5e-09)0.000:0.041482339,52e14bcd6dd0df35f24ce90b38d0c7b7:0.024076317)0.370:0.019195263,7dc6a1f5d20cb072d8f7e2463c909ea9:0.093825974)0.000:5e-09,((fe261b936a778ab1981cc06ed80160bb:5e-09,345b1fcc1bd94352a3b9dc8f092284a7:0.021979828)0.751:0.00450045,(ea8f4b944eb474a319ba297284816bac:0.04458217,73abf80dd20905ae175a0ce5439cb923:0.048530195)0.962:0.024098828)0.996:0.058781692)0.754:0.018682296,((864418f03eeff7e4bf014aa671a5cef6:0.006171101,2dad41b6192c98f6b9f39d1abbce1e49:0.007649069)0.782:0.009849419,(5c743c31eb6067ce5f19b80f037bb5c2:0.0,74ab05dd5604bab81ea3cceca58c0903:0.0):0.097347741)0.949:0.067468781)0.919:0.026694051)0.952:0.05224435)0.548:0.020047055)0.802:0.028307045,7445903384b1df7bbb038d14b9a099b3:0.068426271)0.759:0.035381456)0.860:0.018452155,((3a7bb2a7ac44adaded0614f87872c06b:0.125024858,65249cc3eaa4208f908fb55c86668b3e:0.118008687)0.803:0.0122234,((((((((((8b4ea65f891ce5b47ef5ab75ff56499f:5e-09,(bc5216bcdbfd023b0fad515cd5771d49:5e-09,defd60f7b8e4a6e0d182e1bc5760362d:0.027556372)0.955:0.008631209)0.914:5e-09,a92f0672a58071f9582eca43b1d7ad15:0.013083343)0.932:0.026667167,(045e4fd94eee3de5b6f8f6530c7253b2:0.008631247,c0db5dd4d524f7df051bfb554a485d70:1e-08)0.857:0.004320086)0.894:0.008699438,(13368f030536fd3fdaee7f94e1aee239:0.004320101,f82827f8e1bfc14dd10a6413184010c8:5e-09)0.753:0.004342914)0.763:0.003969587,5ba570f4eb8bd01e7f620837413b7cce:0.027464469)0.866:0.009245522,(((9f2201eb779ed2b2221a73b75e2a9a7c:0.004285899,53af7604f959dc3a5806c2441526ee9f:5e-09)0.881:0.013224236,abb19839753443d608a0e5d39cdfb11a:0.026852102)0.858:0.009294765,d37ced3229c0a5f46878ca3e3f6a59be:0.036949268)0.705:0.010036545)0.602:0.008855714,((((((((((((ece880ed594bed1bcc56f33ad932cf92:0.021612945,(63bd0f2f193816b51021a1c9f75fe209:5e-09,b903a434705e04e56276a02bd19a76da:0.012879657)0.917:0.004293763)0.866:0.004320084,b58839818c12b27c51fb93c157e60b85:0.004285903)0.879:6e-09,152b75d932ae27e7ba796ebfb2a45a08:5e-09)0.907:5e-09,5158d2e74ad1b02ba499fd8fdbed30e1:0.05105738)0.817:0.004304813,1cebabf697ba3dcc42f9ab13811c6bda:0.054710014)0.867:5e-09,(((((((e79698b6fc0c176d1f91184e22e9bc15:5e-09,(((((e795fed13ead27da7c3bedd15b4a59c1:0.016139349,(683b1b46d3c8ad989051c58ca560e615:0.014703046,f038c1d459839bb6bce34847008d7fbc:0.024615804)0.804:0.008688353)0.867:0.010535347,8bc54d575f88d09b2ba16b7f571812ae:0.05725108)0.879:0.008663756,c8571c3c38c0f7ecdbeb53327966572f:0.012928255)0.871:5e-09,(((((((293439207e2cacaab7072483d717a6ab:5e-09,((a14bfd1f6038fc1e75cc7046fe1f3697:0.002860971,((5bf5c86c103d5c8499f495333ece1188:5e-09,329d515d21573a59297a9f214b249846:0.00465244)0.916:0.008600383,0dab2a85ad798e5275b67da4df268e9c:1e-08)0.905:0.0028636)0.905:0.002862666,df0654e1e1dd809648505f4edd20816c:0.031349195)0.897:5e-09)0.879:5e-09,(73b7563f30dc3ad68a861e25ce589c0a:0.002862106,6fc0d2cd5dd2cab386e972ed98a7cad9:0.002862674)0.905:0.007163184)0.847:0.004283463,f8e06f20bc62d1be057802d2eaab044f:5e-09)0.735:5e-09,((28b5cd45169df88637102010e24e6a4c:5e-09,((((b2cf630d16e9ddfff83403c15de87236:0.00430851,4f8099a72ebeaaec967ec3d9c27f7bfa:5e-09)0.902:0.014391734,(((b0ae0cee9f3c23396efb2e53ed7c6b00:0.017328035,9cbc26f9122646c461526612a18cf426:0.005725282)0.534:5e-09,6bae37822e33636a5de9d026954b1176:5e-09)0.839:0.004293752,d53d223b45e85de3b5f819f13d5962fc:1e-08)0.886:0.01438046)0.286:0.006405466,675999ae65440500a81da32022f6bbed:0.020837907)0.776:0.006486762,b5fdb9bfbb0a805f6ce9bc0511ef61fa:0.004308476)0.768:5e-09)0.915:0.004299912,de3f174f5193e6d67fbefe4dd3e8d924:1e-08)0.777:0.004853031)0.955:0.022494685,55283796d3df858727d0312b0abc0ab0:0.022334582)0.881:0.012729811,(302af51c2bbbf4c7f8fdbc54b60841a3:0.009404338,647b1d3a7309a27434f447b8254ba4e4:0.048128427)0.807:0.008966077)0.753:0.004617522,0ce9083559cd9b81d1629d672b08d04e:0.044446862)0.526:0.013311442)0.828:0.00646817,((9a373c6723e67cb0bb39de849859504e:0.04439529,14277909185254f9a0b81881bebb44ad:0.004179849)0.927:0.013205463,565eb788433094300eceacd42ade4899:0.031471652)0.947:0.021687693)0.871:0.011637262)0.954:0.039866645,2eb0db7791536c64265346c90e7858b0:0.041057628)0.801:0.004313645,2fbd067c0c6a0874b666aeba7e80e7e7:0.030661066)0.774:0.004250547,0fdf313c0a5af61a92cd085e7b10c121:0.008606935)0.904:0.012973017,06f92584aeb88ada370ea5ed110f0951:1e-08)0.841:5e-09,(((((4dabc664c809586e4f85a02e54cdd350:0.004299881,ac52550579b00528c3e0644605673d56:1.1e-08)0.927:0.012943296,((d59cb4a9ba3a9b3f72f0bc1be6613e1f:5e-09,f15ab37773d6643c326fe837ecc91dd5:0.008644665)0.990:0.026936734,4d66ee483deffc2e46ce3c5a29abf062:0.026341691)0.466:0.013104217)0.770:0.004318105,((d52c105b9586ddf8b1adf5800d7820db:5e-09,(a56e210805ff113bfeda1e479d11c7c2:0.004046667,4637321a52de300f1823d4abe8e7e314:0.013636716)0.912:0.022304499)0.956:0.008659499,5d08b4b50e22d03abda1d200f5aee4fd:0.039147394)0.977:1e-08)0.859:0.004288092,(((((((4ad160da84b396a3736e4a51409a88b6:5e-09,36494023e96e971eb340b4addc0ad853:0.017434402)0.907:5e-09,113d585b3587ce9c265ffdf028af017d:0.027121868)0.971:0.022106518,(671f6b0548b5f6bb5cac618e04d9b774:0.0,ad574a0549476e3fe09be14e6cbee475:0.0):0.004289015)0.846:0.004312762,(((((c95ae406e809bf890d9c57ac747a1904:0.00428588,af2faa3026aac1d3bfda6cf01510c8f6:0.012931063)0.927:0.008644591,(((ef88cf13d5a0737fec600dab54b53b49:0.004320108,35f9837ef2d53bdbf30d1423ab06d28c:0.021753288)0.895:5e-09,daa7db8dcfd13b7ffdccbb86382d8713:0.00427946)0.865:5e-09,5b84f9aefbea73054bcb5ebbf3904893:5e-09)0.936:5e-09)0.000:5e-09,21d361d9c0a1b0d310c225f28c00c836:0.026144617)0.161:0.026816641,(712b5033b890daed840de10a379c42b3:0.004285897,f81bb7a52595fc1b562968caea6134dc:0.021917644)0.928:0.017365284)0.852:0.076125434,((fe740c9ab45f3541677356dc494de228:5e-09,(805e633f669e5e954d57037440aa8f67:1e-08,e668073251df5c5c5c3e64db7b7d7414:0.008593782)0.984:0.017539458)0.926:0.017630759,4bf03fa8fb8cd66f79240593a6defce9:5e-09)0.780:0.039192044)0.912:0.029808052)0.358:0.004300296,e7aad5c85c90e80166e4b24e6f414524:0.038933547)0.913:0.008613273,((((((131f8b9807185e055d725c468cd46a88:5e-09,((eeb073acc8c79cef49a0102de04f291f:5e-09,((2890158ae5ba7380f7b214abd5452671:5e-09,(a0e381e8658025b9a0d32abe10f69c4a:0.008728165,6db696d0a79d11aed426f2463227a6a7:1e-08)0.905:0.008609633)0.785:0.004329303,15b2a23af20acb4b83cec85f0b78e279:0.004346066)0.777:0.004355502)0.887:5e-09,(aa75fcc425c12ce3009d50d59234eab7:5e-09,fce414f9c36ad719a1b47a8e230f6f29:0.008644639)0.905:0.004320097)0.922:0.017245365)0.559:5e-09,(cc10670d9d0f4ca1ca38944cca0890ef:0.017651176,((03cc90a76e65874ff04ccb1a8ee2d9b4:5e-09,8a97e317ea5415537fe202dcff046c0a:0.004320117)0.858:0.004308492,b9781e39f4300fcfc6d995cf5df79388:5e-09)0.846:0.008632644)0.785:0.004271952)0.924:0.008631262,31a87bbcd677aaae64df578e962be343:0.012940857)0.920:0.008644657,fed998f5a10e6bc08ccbb3db3c04cdc6:0.021615201)0.692:5e-09,(c26fc6ebb955485a974017d9b6ec43f2:5e-09,((7a52b9e5295f9aa5d98040cea1b5dc4d:5e-09,((6e91cdd1910f00ba013235f60172ed87:5e-09,08541e8f60290c5fa51b2571f924122b:0.030589091)0.862:0.004290852,33d5a2c7d222f0b503a88a922c1312e1:0.004299223)0.236:0.004287118)0.460:0.004293755,((a8dae2a12b812bb2bb02f9ae74a8b2b0:5e-09,((89d80f521dfaa731288662e0239d4576:6e-09,7856c0f69b0ac16e05fe89db570beda3:0.004293746)0.854:0.004285893,(05ff7fd1d267111a26d0969fa4155020:0.013033007,(aabc9fdb83951e9be0e2039e9c2c103f:5e-09,12f24983fd44c7dfff2770fb1d4332c5:0.004285925)0.815:5e-09)0.863:0.004320133)0.891:5e-09)0.891:5e-09,fc2e3ff224b3a9049fc8c56a77b83d5b:0.004308519)0.848:0.008566284)0.922:5e-09)0.689:5e-09)0.949:0.005721561,(((ac3dcafda1ae48c0f6a68d4137ae1bf0:0.008626306,(3218c3f8cf3a0c5ab17fcd32558ab10d:5e-09,(d2b263860b52c82cf1fc2222d80389f7:5e-09,cb67f2dff79b4748e737cb97b2277c76:0.008637878)0.861:0.004283491)0.827:5e-09)0.971:0.013136825,(7d29d6524a07b28e9914c77867e95c5e:0.008657574,6eb4cb5366bb82d4c6f41b6831d540d3:0.032048812)0.775:0.012895794)0.827:0.004303455,093d873a3a18c95b35baa7d66ee25bfa:1e-08)0.949:0.005724824)0.948:0.00574567)0.897:0.026502631,9c0cbb5ab6b8fc635261f9deba8b6f1f:0.00442269)0.774:0.004166394)0.691:5e-09,39b86e9961ee7b2d1ab105bd622a400c:0.004294084)0.923:0.02168985)0.922:0.008522857,((fbbcec06d61d79977fbd020e85385eb7:6e-09,57eb0c749720a63a5e8c5eb18cfad083:0.008656091)0.956:0.008653834,(0ba365c48f597b596c4cc5b150bcabb2:0.004320126,0f889f4373d643850758c48eead2e84f:1e-08)0.929:0.017320151)0.970:1.1e-08)0.787:0.014712782)0.888:0.00873915,((bd04912bd6be8698789dabe4d17b75d3:0.017634376,6644c92f7f4ed908fa78e956eadbc282:0.004295389)0.645:5e-09,(32f582d3d067f891099beebca82a0a5e:5e-09,4c33781798d19b4d13a1070fbe0ef845:0.008699349)0.812:0.008632731)0.763:0.004215553)0.400:0.008752181,(415377970f0ecf59ad3a46e55209ade5:0.030609936,((aaa4c8fd56f3e338347474bb401dc075:5e-09,(((19bb331bff045e1a15cf99b8e35450cf:5e-09,(89ccdde0ba56f3e099690344d43ea51e:0.004299976,(b69956ec1dfdffbdeceb1ac5d2df6c7e:0.004299865,(((((1d17e64f64b2765fece12e19fed1d76c:5e-09,(5dccb5dcd96d241c24784f1671a956ae:0.004299944,286264c38ab5891097a4cdd5458a8769:0.004293773)0.906:5e-09)0.926:0.016650508,5761308409ee42c2d1a96a438240f810:0.028062192)0.867:0.009177922,e2a6253c61f951f8f3b64a9a580539e1:0.038793486)0.815:0.009413228,((((e7003d26395c0ebe728ce52f3c156334:0.012915016,77cde946ded93cb52a36f654e777bc95:0.008674142)0.945:0.012967247,(3a42552b66bf042ef3c7ac9369b68cf4:0.004322518,(((a25ffb1b91510136ced2165058eb984e:6e-09,0da29663f885c0cd9711bfd8815fa813:0.004287149)0.337:5e-09,956e12dfdd819475fb049b9e77686616:0.004292875)0.935:0.017456058,(a48b85186232a22032624cf84f5ac7bd:0.008696039,691d2276a978b366e5fe363065c912c6:0.004312407)0.818:0.004289751)0.243:0.00575026)0.791:0.00861626)0.845:0.004312225,b4d21b5f308bea272dde40320b98078c:5e-09)0.923:0.008589326,((d890fd598909ad4dea4d28f47432da37:5e-09,(e0c4c9e3b86ccab26e9effc3d1c531f1:0.012739535,(((49a1897b3e8a961a219716df9d1892f5:5e-09,c91f83cc29930cec049a4757da2aa59b:0.017243129)0.932:0.008711803,2e18207c313c6fb0ff506d623a10c70a:5e-09)0.932:0.008630479,f7bb60140fc3a1fb648c0f18b8c6d36c:0.004289761)0.738:0.00232723)0.738:0.002325586)0.633:0.004486991,(((5f1d556bc8df7e62d4aecaf55d69e519:5e-09,33eaf0b750b7c62cfe2f12cd2d78828c:0.008630481)0.852:0.004287269,((352c589ff39606bf33682733f860cd7f:0.021677046,64426d35970a12206bc7c187e6f632d2:0.012951458)0.897:5e-09,113b318d23356092ddae70f544df4718:5e-09)0.903:5e-09)0.771:0.004356185,0d834847517b8ca9e77b9fc77fe8f892:0.017394624)0.759:0.004201576)0.851:0.026439713)0.952:0.013307715)0.863:5e-09,((51848bd8eaa0affdced404acc2244ffb:0.004322579,9c7b5501ca202d72b91c865a2ac62fc6:0.004305795)0.374:0.00432735,(((4b3b7838e7438fd037d486097f1eb758:5e-09,fd0c091a1f231382d77aa04df8d43fca:0.004285892)0.849:0.004293796,(5ccb72b5c9414e0e894be22ce02422e6:5e-09,(7f69040ba2010676277ae5afcfc0e9ae:0.017689887,2ef8855c3c405e740299027b8340ba07:0.00429994)0.810:5e-09)0.924:0.017399551)0.777:0.007015503,(d887153709a6395198dfba2b957d9679:0.004551884,(433cc4afd6e73d6c6e598170bb4eb539:5e-09,50dfa9590708f5ef6d803812b3d65d3e:0.004283495)0.853:0.021566333)0.893:0.012174804)0.760:0.006950953)0.710:5e-09)0.760:0.008632116)0.240:0.012934744)0.903:5e-09)0.919:6e-09,(0190d553abefadf1e9bca22d31303f72:0.006939754,f50301640ff177091f3a98414ae86b89:0.025135215)0.895:0.012112879)0.840:0.004300844,caee9fae2ff5529e5d216cc16b3d6285:5e-09)0.936:0.008679002)0.432:6e-09,(((6675877b8933ad0c32cd81628a9882c2:6e-09,c1bc2485a464fad3b9b2f8a94e0c0e89:0.00862219)0.756:5e-09,(((da296d0d0ec750485e821fc4630adf2f:0.004254251,21a54d4a3d0d07069935130a76419d45:0.017194405)0.946:0.013011566,(da226eb2e0d03c75e446240fec6efb8c:5e-09,(17256177184c1513e0b772cc14d293bd:0.008653762,823544d0615ab57c8d5cd62215c4c785:0.012953806)0.356:5e-09)0.785:0.004288981)0.790:0.004274594,((8e3f14f77f22c9335449b8928367e7ab:0.008726105,064c97a4218d98a97fda6010c8491f66:0.004323634)0.778:0.004313472,((36f60cbfb1f96aa624819a9f3107be31:5e-09,012161f83187764eb74d04e01b1ffea8:0.00429992)0.924:5e-09,f891c987096e4a38df50951e53455777:0.004293749)0.778:0.004297363)0.865:0.008676409)0.821:5e-09)0.719:5e-09,(((((((9f1ce3e5ccaaac5d405d6569918b9ace:5e-09,efa881828a75829c1d1cdd71dd21aa09:0.013106848)0.517:0.004308482,ec7c9f954cd5c330dccd20295e16900d:5e-09)0.855:0.020635703,(596ad71c27f3219381372d1cadf7e684:0.008644684,(1b31aca926dde2f6a6d746706a778572:0.004293758,e1cb3728f2df7df5a1e11a12f91faca9:6e-09)0.478:6e-09)0.761:0.011453361)0.713:0.006559944,((367c12f1e13d419d8ca14f20e66e632c:5e-09,(((ab21085ba14a130196813a8f4fcc6fa5:5e-09,(41233829a2112023d7275b3c53f6c365:5e-09,74da23447f6da1f71b964e910e0b6437:0.013161357)0.955:0.012956889)0.946:0.008692459,(8d4291bf02cf064f27d897f7cb3d0483:6e-09,6a544a2ac0fdde06db09f95b90bd7bf0:0.027047686)0.978:0.050264072)0.972:1e-08,((8cf2aec3660906f0f110a8f66f3b6724:5e-09,7294ef053c17f7ec4f60831a71391b0f:0.004293821)0.974:0.013083352,(((7be5efc76739a96789ea68a308b70493:5e-09,05c466cd6e15acd7c74770b602bf2c1f:0.030658354)0.904:5e-09,((8e2b1b9ba8477ce1f7ca737935ae6f6c:0.008626281,(1a1af61d6e8b351532bb82c3de1ca6b3:5e-09,(fab4db432605da3cf60e787ae44f7213:0.0,a5d9e5021671d76bdb45aab600040f6f:0.0):0.004308535)0.958:5e-09)0.783:0.008608953,4c1f55e28386410f176a0fd3ff082844:0.008616981)0.907:0.004293749)0.935:0.008666291,291140e37415c063cc562377013e0a58:1e-08)0.842:0.017324418)0.755:0.008631198)0.923:0.017337129)0.769:0.004289805,(1960caeab523652ed235fdb3ba227e1e:5e-09,((f5dd4c128bbd5ddeae0854821f6a0361:0.008720385,(34a4d1fda3a5b0e525a9460f0c1ad9f4:5e-09,(d420e503dcbe09095d08a3e4d20a7294:5e-09,(50a8691d92dbab4e53b259e325cc4ccd:0.046039463,1835893c0ccd91e45da811dbd8a8f499:5e-09)0.838:0.004308501)0.922:0.004293775)0.240:0.004289154)0.900:0.004289102,1acaef15aac88ba0556ba11bfcada7dd:0.014850603)0.818:6e-09)0.905:0.004337518)0.883:0.008727628)0.712:6e-09,e5a9a8ea241db94f45055b0a7be5f312:0.013156376)0.926:0.008659035,(9197b7c8769a03241dde3bd995015260:0.03537198,541f166a551b3c3b80209a4158b66dbb:0.070101618)0.368:6e-09)0.831:0.004299203,(((((30b29dca2e34f48b94f70fd1d18b7b72:0.008647122,((311b87e1f42dc037f1bc977184af8e5b:5e-09,(6270fdfeaa2e07c30bbea1f6d3259ab1:5e-09,4a713c406e2c515926fe53b616260d7a:0.013161288)0.851:0.004285889)0.480:5e-09,(af2cdeb287c5eaeda709b7bebdccb18e:0.004293738,2c54e82a11d3d21a08120259bf1cf965:5e-09)0.863:0.008602341)0.000:0.004293756)0.921:5e-09,ee4cd11ee5afca311dbfd7b16c4002d6:5e-09)0.472:5e-09,((((aa9fb3cd8f4d27fdddffa00a623c933a:0.008676493,4abe010b0d93888c3cd38b1f143f4638:5e-09)0.957:0.013122043,(7a908c92eed1746c11ddb49d7e97dff8:5e-09,(583cc3572c71e691f4653724ad5a4230:0.004308505,22813e106daffdb33f28b6b592093c07:5e-09)0.962:0.013135948)0.724:0.008649587)0.818:0.004324152,140c5081c29f9bad8fbc16f9007827fc:0.012957092)0.462:5e-09,(f9f68faa49591aaac0003a84aa2c0cc1:0.004293772,((334ca557375da13a22337139fde30c41:5e-09,4b41e442aa4ad32a6381343c32790a3e:0.004293753)0.835:0.004293775,(ea9a99c8cc56711317e5ef40d6e54937:5e-09,e2695578c7cab800fef25b707769b8ae:0.008608969)0.905:0.012985181)0.903:1e-08)0.823:0.004299786)0.924:0.008652576)0.921:0.004294007,((fd32c6ed2903bd924dc6e04f4b2d981d:0.004293837,(((37ab2482402b84c2d1d3dfbdc22b226b:5e-09,9407db80b6a854a4f5b12fdac4c9aff6:0.017314088)0.953:0.013073055,c9da9be25eab893f9fe09d4f3f78ed5e:1e-08)0.912:0.008608962,((b5874cf97ca85533511049c6f1996e1a:0.0,51eac99779cbcd729c07c2349e7601a8:0.0):0.004293751,bfe84c66295671fc7822d5c8ebde5726:0.004299945)0.937:0.00870512)0.061:1.5e-08)0.944:0.008631267,f97b83ad40f23d868f83bc57623ec32f:5e-09)0.843:0.004300655)0.891:5e-09,(b5059282e83e4dae2d980ca4c50733a1:0.013118326,6f8481ab688fd080f6e43437c978f4cb:0.004308429)0.887:5e-09)0.872:5e-09)0.870:0.00430005)0.926:0.030940803)0.457:0.022015041)0.924:0.013464192)0.917:5e-09,((((445db0e09bfe7cbd323404f0a2775a1f:0.01215919,((0aeb5e0fd2133f70ad1b7bf4bc7c0435:6e-09,8ffc119334782b9b14d77811c70aa530:0.004308514)0.851:0.004285873,f251613ed1b58e9d30a86b2e391bd26e:5e-09)0.876:0.006989027)0.800:0.006987785,22cb6e703c73120c075ab231cf423e29:0.025847667)0.862:0.013013963,(0bd280971533e3c1288fae5f05c8c83c:0.01733492,(cbd3bd0c85ddab9285651fccd2878632:5e-09,(94b8ae33bae8041f0bc376d7b641ef7b:0.021600808,(1693b72fb96d3fa45f67065ef3445042:5e-09,(ea6b99f6643710da76fcb85758e2c871:0.004299966,bbb73e53c04fff5e020f84568089f0b1:5e-09)0.938:0.01295125)0.905:0.012961371)0.794:0.013206855)0.927:0.00862887)0.834:0.012927862)0.792:5e-09,(a36e8ad6533f6f85046ff05ace5dc51d:0.024419551,((((48d71048cf50f5910dd7ef07cd13235c:0.00433558,(8dcff91bb7ce11e30a565d92be28ccf0:0.021834309,ba2a098f3674dd450b4b3341af0228b1:0.008616149)0.228:5e-09)0.863:0.004320651,((da9184e1a17bcc38fe40febcd5155e44:5e-09,a302c982f6fbe86e1e2d3469fbc13ab1:0.00863122)0.864:0.004293781,((4f9af45a1ae370866cdfb58a35ce8686:0.008692525,(565a826a72bf32d44b02f69e6edaf147:5e-09,((9ccfab8eeb8c07c5c3eb679f80c5b8d2:0.004293764,f525ec66ea82c2dd13062f4a5c3a87fc:0.012924941)0.871:5e-09,((b8721b8b0e07b6f1b463dc3681fcca7f:6e-09,((09bb00f2ae969c79a18ba11d365f1cdf:5e-09,(281dfca93eecbdce1b8cd848dcec0c5b:5e-09,f482163626e4c859354c09b10c7f8524:0.021856627)0.745:0.013012409)0.910:0.004285908,8e97e97a65cfb2181d42a09a6e036a01:0.013004882)0.458:0.004299934)0.915:0.002875569,90d60b275e7c44109d6e5206c48be942:0.002876918)0.915:0.002876858)0.879:0.004285751)0.743:5e-09)0.856:0.004297978,(45e698e41b9ba772975c7e5da4a6d92e:5e-09,4f4b7837c8ee253811fd0d19b16346e7:0.004293771)0.469:5e-09)0.852:0.004299946)0.000:0.008625754)0.883:5e-09,9d07c6943b76ae67d195c44be811f1f5:0.0085841)0.966:6e-09,(((740d7c8056a87406ad10bba0e36c2d55:5e-09,(7b6237e0f33b8a9654d1918b695c3f38:0.004305492,((609ee457fca85747563ee439f9647850:0.00429994,(15cc1bab639932878884dc2e13582312:5e-09,(4926a870df469c166448ea0f68ff467e:0.00429376,4debce5ee7d76fda8fb073edf6da7cb3:0.012924937)0.912:5e-09)0.897:5e-09)0.910:0.004285875,e0e25be8fdb36912d75d3539fb0555dc:5e-09)0.408:0.017263882)0.759:0.008602137)0.542:0.004319816,51ef85dff42bff203f698e3ed5f57ffd:0.017333125)0.113:5e-09,42089909aabeed4d5c226f4bb850fc9e:0.00430992)0.944:0.008612488)0.821:0.033748859)0.783:0.015898157)0.890:0.004305247)0.886:0.004271012,((3d92698d11221080ce37cf6fb5d4c5ce:0.022324626,a826805b6283e9a46a8cd22b3f764766:0.012948358)0.930:0.008649663,0ba08b42c8304cbf8027895cc0801549:0.058270561)0.826:6e-09)0.921:0.00888765,((540df5449ccacd616a1eb67661c5898e:0.119996369,47798a84d4b0e16b6b1cc15d9682e15d:0.055980105)0.854:0.086527775,1ab8b26748c7f203d34914e10de82edb:0.043668755)0.883:0.016454236)0.825:6e-09,((((e3f20757ef07422a0a41e1ebd975b15f:0.013287663,(382bfecf29be77d3141eb18d7bfce07f:0.017717861,d74aed05cbf4e1f7ae1cda67ba87f997:0.035717935)0.767:0.004206333)0.975:0.02243574,((((93c54099cfa70c960f8b844d16be7132:5e-09,(e106da0db5e1ff67ac9bc977aeb08bce:0.064258012,(7b132607140e69a91a0b0d731c81c26f:5e-09,(c945f15342de2381f23eb28175c0c3be:0.004285875,c5582e0bb47958a23903eedc41ad6577:5e-09)0.806:0.092277739)0.877:0.017517121)0.891:0.018327599)0.961:0.090495056,(be111c80d1f37b0d40427f3764770c7b:5e-09,((55cdd3ed8d5cf75ba9abdc8a5548a97f:5e-09,(4c1f4841ce0f9d55b5c000ef3c5b7e57:5e-09,63b238e19d16ac0382620899c2a9e13a:0.012950168)0.881:0.004285906)0.854:0.008620078,1c672590a0d2b4b0373cc99a263840c0:0.017267549)0.457:0.012888328)0.808:0.032201928)0.020:5e-09,((f14b669489a50dcc088320b890a473e4:0.004179689,((((618eac27434a7743becf8f7bb8886477:5e-09,e79f2b30976981545a73e40bd9169f7f:0.004285875)0.613:5e-09,(a1faf2aafd5c508701480816b8f8acad:5e-09,044402e1698be93dfc1e4f6e5fbbeddb:0.017394515)0.925:0.008631247)0.969:0.013081591,((a3604bd58b7e0ad3512771cc03f97dec:0.004293755,(2e81ba024fb2ddb9f20207bfc588efc5:0.009757405,((515234610e0a3a4069c8cc80a6b4ff40:0.022834333,((33d334b92a0001a7ef9b28d5169a7e3c:0.004199808,a7430c4df002ff2fbd679d2253254d8c:0.004461948)0.745:0.004386142,b9b60e5dd380ac823ef44ef9c1b22a7c:0.008459886)0.821:0.008573759)0.761:0.005168028,(5b58365a46bac100522246fc973885fe:0.004293772,(b7d64bf99d9d352d8cca89ff7e00a69d:0.008537722,0aa3bdc96eb7e53883e630ed4425d44a:0.004273287)0.702:0.004239824)0.885:0.030340157)0.477:0.008553767)0.869:0.012184228)0.708:5e-09,e5b3377124b2b6ce00d11655ad91e27b:0.035357129)0.937:5e-09)0.961:0.01303821,67b7b2402ffa675c3d51c3d58d8b4469:0.004285891)0.787:0.01328925)0.941:0.020395365,(((((4c11b83871793849ca6d3b385c1748f5:0.008137163,40452edf51f070e79b426220b1706a74:0.002429084)0.768:0.002428219,c93b23e9d4ddf241f03a648489607827:0.004293751)0.867:0.01620522,(0c06a8c6a30b823636ef8b3121efe722:0.013276376,c5a6faa765773c928737b23696f5ec39:0.017460029)0.749:0.028831756)0.803:0.012170652,(f0f1701ef26c988503805ef681012460:0.004285896,8921ebe422e007b0cab137c42e10d649:5e-09)0.000:0.012283248)0.283:0.008342904,a9381be1796d559035761e129b753050:0.030718247)0.899:0.036907181)0.920:0.014457459)0.970:0.025983388,5c20f5de639e361f4ad457855c4a28dc:0.087228282)0.750:5e-09)0.993:0.026677131,((4098487c6e071a39ae2a03cf9607e039:0.004300866,b27028915544c19d623edfaf315a9890:0.008706365)0.773:0.004323485,((08306ff8a210307fd94d4ce917f1d924:0.086897228,256a6a0e295fac9b81926dd05722693c:0.088742262)0.700:0.005296748,(240deb1f313904182d8c72643627e9a7:0.07085091,((1ae5e46752f42f21f7aa873779069068:0.05727102,9cf409a0be6f3a0f4075204ca08dd4b8:0.06015476)0.822:0.015664966,(13427a923247e7ff55c762cd33197704:0.050276007,(9e2ac18f17f867d488835ba5e52debca:0.114721647,603a6c83c7183fe4323f5aedee83c992:0.036655838)0.813:0.011088873)0.775:0.010085007)0.732:0.097123273)0.314:0.008820719)0.920:0.021136511)0.778:0.004337843)0.868:0.004250919,((((((6dd8b084a6bee91ae00b171e32195276:5e-09,3421fb5c1d634c898c74d6d7cbac8dea:0.004285919)0.793:0.004444255,52ad4225410077a6b8bcaacd112dc3b5:0.008818433)0.792:0.004262912,((bd3519b3f8f3053ec9507831dd45ba25:0.004293761,(058bd86b9e45a4a2f9024b4b308b8870:0.008610178,c7db35780c2458b2e8e9b33c048c057c:0.008577203)0.239:0.004285871)0.891:5e-09,d5f9c5ebc3cdb8b6bf2dab18c6377385:5e-09)0.912:5e-09)0.918:0.008659587,(((((444a06e88438e09d8cfacb4aade667cd:5e-09,0e21982ea8a4c9584b99c27457bc4e50:0.004293745)0.920:0.008123692,05bc53bbb32d227fb40800f03dc2bd20:0.006746881)0.788:0.002426375,((8a88061828b6c5d12c9fdf1899b4ec4e:0.00432013,(22a351669165b3f4195931eecf765bf8:5e-09,(04af51d82649f6a5f591f3c02aba8866:0.004285898,d5581bb572e6165f5ff7d2736b7c604f:0.004293754)0.891:5e-09)0.904:5e-09)0.881:0.008659608,(a7cef8c8bd27600eece778332731609b:6e-09,f172923051ef96f91b5ec060ecea69db:0.004285877)0.850:0.004320116)0.898:1.1e-08)0.886:0.008688055,(e630e95789c62a8372e499eacc271c90:5e-09,08499dd532a8cfa32fc57e85f2a2cf9c:0.008579645)0.946:0.008705134)0.957:5e-09,(ebdac4f735fa99ad9baa1b5d5c93e4e5:5e-09,((((bd7cb42ba182877be1eaf28b8f3a0c13:0.008711974,6d80e3698883ee1b292e9477ff396ae0:0.013220974)0.887:0.008769398,5a9ca01e6ead962f83f56b3a2dd5c28f:0.00429995)0.895:5e-09,54ea0db20a51922444a6cfd8403a3122:5e-09)0.908:5e-09,a6d4742d8c802171498b62b6d79b1764:0.004307765)0.885:0.004319563)0.217:5e-09)0.975:5e-09)0.958:0.013174391,(3b7ba0f1094774663a5c545c9e1eb84a:0.00889225,(156d93c7e87b0943fa61d12061e2ab69:5e-09,c6b52928ea2f57613e30ae42c8dd1aa9:0.008715505)0.927:0.01753748)0.779:0.017371271)0.616:5e-09,((22b27895c8585b3925c68d061ec5f8ec:1e-08,c8be2dd2f1e60e0eee7bfce96950c3a0:0.004293781)0.851:0.004285901,((bfa10a0c7ed72694d84170f234b2daba:0.002869759,832ccb367d0785dc8d1f9a2c75160d59:0.002868772)0.917:0.007153326,b93008cf17d41788e353a19a8358f04c:0.005737407)0.898:1e-08)0.895:0.008584279)0.960:1e-08)0.957:0.030907976)0.147:5e-09)0.891:0.014231483,(((((b895b6420568f7b504da11b126b26f3d:0.0,7faccb65676a2c40636da004a18ec5a0:0.0):5e-09,b9ced9bbc36e66832ca69cbfdf947a3f:0.008626235)0.921:0.012939889,(3908d1fa03511fdc7b41fdffa8ea1e6c:0.004285928,5ba0a09fbf42ae840452f819e489eb19:0.008585802)0.000:0.004412731)0.947:0.036343028,((((bb03e6ea99adcfcf8083ec2c9af114fb:0.071254921,ea9f19fa1ae7bde8f736b27ae3f8bff8:0.036023402)0.805:0.009429511,((((cc950e82a489ac26feefd26c69151db0:5e-09,(((0cd5cc90085cd65c97098d403cc017df:0.004318024,8645e2bf1a1e15b7cc59e7411b258dc6:0.008615153)0.791:0.004313074,27cd0973800682ad69a069d325306a67:1e-08)0.949:0.008644657,9ca5bb80d91595ce7aa297b5cced307c:0.012948425)0.323:1e-08)0.905:5e-09,9ca1eb255ad1dbc9077e80e0e272b9b0:0.012923786)0.923:0.00428588,3111013c2c746f02f10f7f9de09b9b3c:5e-09)0.820:5e-09,d94b511cce409459ecbd9e486b0320a5:0.004308516)0.865:0.021582828)0.757:0.003996611,((80d4a87f74628dfc2e7d82ffa9af449d:5e-09,(12534616632742aa327b73a7ba944d43:5e-09,((d0efc7ca7ce4c052e090906c46bd484f:5e-09,24f128b8910f158454543016c005181b:0.004285919)0.857:0.004299971,2df7a9719f3682e1fa3bfbdfda497fa2:0.008654616)0.028:6e-09)0.941:0.008653794)0.994:0.028183852,((b606d68a93c0fc3e05109ff014ddb799:0.004284045,a6eac410b54adb67a9dd5b8c4aa0581e:0.012955953)0.944:0.013137511,5623ab11e8aee3af37fd41880e9ea7de:0.026923348)0.880:0.003110221)0.944:0.019185307)0.761:0.004512914,(((4bb0ae700db8595bc321901d4cd7a5c0:0.004320127,1782e69fb7952251b2db6423c13bfd85:0.012903412)0.246:5e-09,(b024ecc3c3ca231def72aaa379b55e04:0.013141471,b5c5886ff266ea4b0929cabe7b6e8329:5e-09)0.900:0.004299938)0.923:0.004285874,((6311d267528181dd3033a0a9db7b85d6:5e-09,c6a71d15a6d67a0d418d09f523cb6194:0.008612793)0.890:6e-09,(((((c28a617ba2879036170f395151f296d6:5e-09,19b3af0289ff7ce9af7b5e4af8b3c3f2:0.013015982)0.000:0.004293751,((2ccf0b866ca6366431a8c4a2897b3ff0:6e-09,(e45b3b2a01e82c458c47ec8e8f8c6fec:0.004293774,(309df102d29a9c9f1933352b028f9911:0.017289369,4055e779b1cd16442387e806c991ccdb:0.010511758)0.897:0.004293759)0.936:0.012946434)0.859:0.004306437,(5a78a8936d287d363796fcce0c138d48:5e-09,69396188cde3d17c1cd1351be1123fcb:0.012958916)0.046:5e-09)0.898:0.004293825)0.949:1e-08,97d297fc28999a31dceb5956c1e9b50a:0.039169585)0.931:5e-09,(((2c89c3ae6139633f67624b19c25d31d2:5e-09,(1fe1038ba8feb853d6ca01a1072c861d:5e-09,dcc6c768788c759f469759cbfcc6688e:0.008631201)0.826:0.004293747)0.148:6e-09,((142ec4134b05204082764030a1b2f2d5:0.004308498,(921589397d2babac632f3404af55d4b2:5e-09,a80022c320a84ef226aaf99ee10444e4:0.004293837)0.804:5e-09)0.771:0.004295922,((b40e445e1ad7edc719d9c2c850533e7c:0.0,3bc3a43499733c9974234b30bada53af:0.0):5e-09,((e953672c797c65b6a98afc14a713f53d:5e-09,((((1b8f9cdbb7768928226b212e3624dfb2:0.026213,43a4de94031f6078a7f9e45d3d5a00f9:0.013151686)0.852:0.008763351,(3803258f892a9f8b6ee2e1b6de8436d4:0.004214407,0eb227d82e5e8d8dedb57250b7ed9576:0.013005225)0.961:0.017921237)0.780:0.004199724,2922b352723a63800006f9165a4e606c:0.052374375)0.775:0.004477762,((29aeba9e3497bf047565b06832a0cf1d:5e-09,(b4969d54cd621786e6e113773c8d4d3e:5e-09,(e017e006c394b0201776a1dfbc138e6f:0.040835114,a77ced46deb83a7d5abc79978e9bda72:0.004320125)0.912:5e-09)0.941:0.008692505)0.948:0.013164269,4289e6b3042091d9646464286cee815b:0.017489121)0.440:0.013709737)0.909:0.008678542)0.316:5e-09,(1c6234af59a4c341df77772849c9c777:0.013149192,(ffdcbcbf6c8766f1b9ed4ab3259ee162:5e-09,477cc94cc17f6999ea63444cacaa470a:0.004283464)0.875:0.013081752)0.714:0.013019887)0.752:0.021837621)0.811:0.004323016)0.800:0.008689752)0.903:0.004293417,((f10b12befc8b62351acf53047f2505f6:5e-09,61ce80827f7196bc090fa9a4cc34a138:0.030503098)0.000:0.012962279,b49b439ffb317a0cc7a691cc3ff4f97d:0.004308502)0.923:0.017297491)0.882:0.009706633)0.922:0.017303387,156572b928592204f50650c986dd8a9c:0.017220079)0.945:5e-09)0.884:5e-09)0.751:0.004361617)0.882:0.015025335)0.832:0.047026147,(2442caf7827f152b42d543ea1c099196:0.008699961,(b64620b4a2bc44b88fff02f7ae7ddccd:0.022061815,987ee58dde6fe1b5db5fecd09be7e4ad:5e-09)0.967:0.022480152)0.972:0.065505348)0.975:0.116263812)0.986:0.037623845,(((268395e1bd23ace238e3df85e2602f31:0.063463187,(b1438b2e4f29867ffa20640876c399fc:5e-09,(((da4a2cf4c1b7ccac1f416243de701f04:5e-09,94aa9fa171df5a304611310ce419eb45:0.008791007)0.916:0.032040404,(8b336ad5d19e3c1b4dafc3486d4e36ff:0.0,54498a4d0bb148df4984ab1975d5d6d0:0.0):1e-08)0.865:0.004289202,8d03469ebf57f40c595ff09c4093ec6e:5e-09)0.819:0.026826577)0.278:0.055419123)0.886:0.032783495,((((((((e7a1ff5b73e62a1b9d27678a3b40e9d2:5e-09,5f5dc2afebad265a4e4db64483f3f704:0.004338362)0.968:0.127320724,((((((((38a3f9eca0af9332e4839c34e58c9464:0.004434546,0ef6fc41ed0908adc63851d807b626b6:0.008621857)0.868:0.022049972,37d370f895054a84e1239e459f5fae57:0.012877967)0.800:0.008806421,((28c2c8fd4647cdb4d35caae32d2a7f21:0.013019976,5552ce5af316214fae9f25fad1d982e1:0.021938028)0.412:5e-09,(69b157d076218f3d25631203a19d73fe:5e-09,c92b583d0c92d3236214e90621ec7e5a:0.004366178)0.854:0.004315727)0.920:0.008957671)0.834:0.071555428,0d6e2f2ecf12eb0475fc4b07fe88f9ce:0.037510785)0.359:0.008919041,((((bc5a5d38ca91ddbd564c813121a3dd40:0.004466303,(6bb8e1121bfc41b49d565c901bfe7793:0.007101967,d06e08e29d33322440b958e46eea3800:0.002973467)0.758:0.002786043)0.745:0.014161274,(9c2e895c66ea1ab39a157f3138da3193:5e-09,8f20ad761ef488f706316c9cb1954de0:0.017573213)0.834:0.016393925)0.368:0.022411571,0012c347fee566458c74f601346b173a:1.1e-08)0.907:0.008559771,(((85974458ebdac2b03daaeef361f3b2d5:5e-09,99238df00da608f55b90441e4037d52b:0.004323423)0.429:5e-09,65fbbe3b7362966cf0775fb091841045:0.004329718)0.976:0.026565539,((1839e46bb8e4d01c6dc3fb75a2469389:5e-09,((49eef31877423897e3700102c315e2ce:0.0,0fcc18a3ce154dee667761772b527234:0.0):5e-09,53bfe9041490ce5510b9f66230cd2f55:0.004329734)0.928:0.008752865)0.340:0.004366174,(eca8b426eb39ea4d0b5f0d5c09145478:5e-09,0d5de2259dc659b7bb90d4a6aded091d:0.013006078)0.769:5e-09)0.956:0.05297868)0.791:0.004332323)0.870:0.010320643)0.741:0.006746403,b2a71e03b47411686b6342e86341bad4:0.009297945)0.849:0.010037071,(acc3edd83f5f5a694b168db5e0f57baf:0.004305061,(327f096993de2419b5558f00e87e7db1:5e-09,64dc892e49a3ffe2199fdfa592a5d2f6:0.004366151)0.870:0.008693616)0.927:0.016833049)0.914:0.023438102,(((((6d1a11e2b0bd0b1357d28fa0ccdd1a5d:0.015879641,(ce496d9816d8c54ceb73c1526258984a:1e-08,5f3d8e9cfe366e2b23f5d79afdb72133:0.013181774)0.935:0.04716605)0.785:0.004301,0c02825c675230626fc5d99415098426:0.026936702)0.729:5e-09,(((7058700cd420eecd38b57c975b45e1bd:0.004358342,508e6763fda9b0925a3f071f35302a0e:0.008815378)0.879:0.026496919,e1f8d9e9b1b2ec73019021682cb6a721:0.004315609)0.871:5e-09,75e6ff348bd744a73d14c04efcb411d5:0.008713755)0.905:0.008757255)0.909:0.004324217,(((7c145a4cab28bbbebd5b8a8b7f578da5:1.1e-08,83e5418a0400128daf49b8b105f9314d:0.004329719)0.902:0.013288544,(((be2a69e6c7f452ac893fce5943b58c51:0.034520137,(((2341869efc670d92a85b7a406f14d6fc:5e-09,da15a5febe8d8b44f7c9dcdeb28e01c8:0.004313018)0.723:5e-09,65f23a9351c81cf10a25003861eb9830:0.017477487)0.936:0.008685783,(1c4f968b1ab83a3d38b32241322421b7:5e-09,7b4180a4557233abe71e6b82edee40b7:0.004350112)0.446:5e-09)0.756:0.0249449)0.782:0.006486701,(e569898ce33f0e46fff62f920de9feb3:0.004389669,(b26f30c0b122e645dca313816b2c5be7:0.004348655,(11c598af566a229f04370857a4f428af:0.027723719,51b998be61b0e3d9dfd22894bc892ca6:0.013672188)0.869:0.017674636)0.841:0.008842539)0.979:0.027557671)0.905:0.013392027,((131d866b6a7e94fb91581c3949a8d8d4:0.013330219,02de559a4d276dc8d2becd47e94b5d03:0.026611421)0.461:0.004343947,(3d0120a4714366be3cc05ad87956c213:0.004366155,(c1647fb225d739b4bba4bfa39d61e15b:5e-09,6a9cf7963fe9027549115e60a092dfe1:0.01326372)0.720:0.00432343)0.858:0.026588502)0.416:0.004332398)0.740:6e-09)0.891:5e-09,119048541ebe5362abaca06b0c39e560:5e-09)0.000:5e-09)0.784:0.004694421,fc22016a95db183bdbc46c040d1c7f9c:0.060802642)0.751:0.021959468)0.796:0.029650971)0.924:0.013210853,(259cc2cdf8e65faadb01927029ac9363:5e-09,6946d81a4e413a41eb0e5b81fbead698:0.009222906)0.936:0.017771913)0.867:0.013361856,(4ca1b0bd56684db2b0f71bb339bf8cd2:5e-09,11da2b355f019ab9011d64281a470e4f:0.004329746)0.765:0.027820314)0.859:0.020554935,(((((dca5a77b3b26835d6e72de8ef5fac220:5e-09,(cc580f57e2cec38727bf0cdd78b89a11:0.008682129,20e46057c8224b4162d2c785d9bce76d:1e-08)0.852:0.004366205)0.910:0.047601722,4bdb3d5a0df47a23c9668ae61635bd12:0.018365496)0.741:0.004402697,1c1b84232a166745269c24beafac1ef9:0.00930705)0.751:0.005263784,(a88745ced2afb684e77a60df51add0ee:0.010367626,(0f126ee699e34f6e76d86fbe51533cd4:1e-08,2a58b9e5930e676140291cc738486706:0.02826175)0.783:0.029962553)0.983:0.031391872)0.828:0.009373921,(b61e275a4b10ce4946811562c292156f:0.02211638,(0b515777513177e1f4671921819dcaa3:5e-09,(bbd611a03aa5b5106b4b2e459f971651:0.008635419,b37d61f2081038a5c8e89db3bc36d348:1e-08)0.919:0.004284916)0.749:5e-09)0.858:0.045177941)0.763:0.020150356)0.832:0.008827447,(((((f88cf3d3a72f69d8f21062a598076fb4:0.010104463,cc3c83524405a977aff3e354bd556e23:0.017930956)0.417:5e-09,59dcd69d27db44b39dfb8f81272318da:0.013186362)0.979:0.013299142,(70a3b5da7b722d6f23a498a72d85b064:6e-09,17410ae2f8ecbf7b4154019f3db5731f:0.004312977)0.793:5e-09)0.768:0.063472659,((((14c3568d28f74bafb8bc3e39a8fad398:0.009204241,(((41253effb717e880f9b7b3cb5bc21119:0.008752902,827e0788ef8ac3df8720389111a27882:0.004336267)0.889:0.008752607,172dd5956596a442f6a808d215837e7b:1.1e-08)0.783:0.008752862,92615ab6a9b59b43d346c857080cc1c1:5e-09)0.351:0.008446483)0.990:0.037173513,((((12346b3346ca6349ce16e940bd59408b:0.020085434,c0cd499808db46ecd33982d417d12da8:0.057722151)0.936:0.022966584,(859ae7ef5c6cbfaa8831474e68e0e5b5:0.008748397,f71eadcc9828082731bc990759bf3f4e:1e-08)0.881:0.008534525)0.884:0.028253277,(7f3dcd1330c550f5a9349f13637713ec:0.02441849,de76d2e613c567bfd51e79f17e0e68a4:0.074165323)0.611:0.008419606)0.078:0.004352358,(832e67a807dcfa6f57f6e627e98fcd9d:0.017748691,(((6714e6a9a7e5333c1d39fd807e97df6c:0.0,648e8d0fccbcbea6d9a79d7ca11b2f6a:0.0):5e-09,((f9538271b73b0d1b4259273b34ed01e6:0.013412023,771ff0574af739107c87bac1237806f5:0.017701065)0.877:0.008805028,((6c3cc340ecd92231b84bcd872921759a:0.054037267,ca099aa2c62a09f16b2c8e9228347096:0.047500385)0.890:0.018795999,f804dc33e9c9de95f245f1662983f4dc:0.015370303)0.893:0.016152584)0.902:5e-09)0.799:0.004384962,(3aae10f982908a7e0a457b4dea5dde98:0.013252814,1cd0570c206e4f2b345add81c5b079df:0.017697271)0.798:0.004406287)0.771:0.013101788)0.906:5e-09)0.891:0.014663143)0.602:0.008620618,7507851b470b03b9eda88a4e5d713f89:0.06267494)0.874:0.010454416,(c4ae1a9a3a919dc5a7dce99fc1b86eaa:5e-09,(32b041c460710b8b805f59f2d291940f:0.041714822,71573d122887ec70d62dd8b870930b59:0.035480379)0.982:0.048501746)0.514:0.032815477)0.462:0.035540419)0.644:5e-09,((((885f569f24af210956263c2e1cd09491:0.004452206,4106a16c582df89c19ac115497a01d70:0.046809547)0.855:0.009011278,ead6a563f10cbaa3c3420dcc5aac1906:0.02655108)0.892:0.017937539,579200dc195b4d93f23b2174fa344b15:0.017681251)0.812:0.01037673,((((1e80e7c1c3cea65c4c64a34eba57c2d0:5e-09,c43b4d4430610821c24ea6b6c325b7ae:0.004318845)0.881:0.013037016,2a0d51d10ddf878566cb2a364cc4846e:0.013373501)0.916:0.008736253,74307a90cf40871d1956e729cab5cea9:1e-08)0.837:0.008734843,575737223e4bab015e8c0c0545f59fa8:0.013014451)0.787:0.026425766)0.935:0.059165922)0.988:0.032291445)0.740:0.005266205,230d56d42349a67eed0b69bb8f774e30:0.023294478)0.850:0.017363711,(((((68a6be6d420fad04101c77a6f05a88d5:0.013399217,90cc19f0c1111302017855a985ca4370:0.036458612)0.784:0.013030724,(7353297d3e40e11fcaf6bb99a80902a3:5e-09,ebfbb3ab1a17a44ef41d6d5256608f6c:0.013084415)0.000:0.010269229)0.571:0.005813346,(((((c90a30e57805b7896322505cb44c90c9:0.004255991,(1bbcef41d756f879c072c9de9035841e:5e-09,0ecdac55b8e71511c514118efa24f42f:0.008710796)0.439:0.004450123)0.761:0.061605875,bb73ddcc18ffb8541215a4d4f37ba9b6:0.018243619)0.844:0.009225953,((9210912ea42aaf2857edce08eb28dbe6:0.004348099,cf6cebd04d1fa04729217b972c17f599:0.022025509)0.896:0.015957407,07155f341514c3b461d81fa51f08987a:0.018602939)0.770:0.009128624)0.763:0.008608815,(bebb53cd90fef57ba8d92ec1f8ef963f:0.004758857,d5ca08eedbc919616d509e85c2a34aa3:0.026953239)0.813:0.011237284)0.939:0.021818256,((111c2554b65149469623352f584fd6c6:5e-09,((6270d1bcfd706250ece26671a23f4535:0.008726326,ec8280424c8324e6d5c704b7216cb747:5e-09)0.950:0.008685771,2f368d3d9caab7826069c7a3cb5d0c26:5e-09)0.812:0.02702802)0.492:0.004313097,(ab2efbbb278e973c879ce42fea94472a:5e-09,fa5f73491d7096d1c2724e65b7cfe199:0.004315531)0.000:5e-09)0.777:0.024760127)0.889:0.011502865)0.742:0.005626588,(7b4e54b3fc967720478049e32e59c31a:0.013130447,(4dfebc4befb9eea7e0206d60bd3d9809:0.002140354,a97d08de6c23f8fec9a3ec84b886d36c:0.008127283)0.776:0.00723164)0.907:0.018248908)0.895:0.013845069,(100ef6859490793b10c92614b081cd9d:0.021434007,(((ce3dfa0c87e249c5a9be5b0a9ea29c73:0.004366186,15d0c75db0d4705fd5dd4770a59c8f00:5e-09)0.868:0.008712484,43090e683c68286c217f39f17733bf14:5e-09)0.840:0.008699049,((816ed57ea0059f39b991811f69ffa36d:0.004366204,(a042a7f145916e90a65629c70c637963:5e-09,53a7cfadb79555c21debb748b857f0fc:0.004312992)0.790:5e-09)0.641:0.008714491,(bba6a064d4862a5ba10b68bbb8ce4014:5e-09,(50a140d5037a1ee500c4ef62f3cf2c12:5e-09,5fdff7ed858a63efe31d423e8a050378:0.004318786)0.865:0.004315514)0.611:0.017839845)0.819:0.008701953)0.882:0.00977527)0.756:0.010339257)0.828:0.023220614)0.926:0.030209626)0.936:0.02527883,(((((626faab31963a56ec439870fa3defe47:5e-09,(a8aa62bc4e335e6a75453f03c0ec57f1:0.004285897,b439ac260853f8194829b760363386fd:1e-08)0.832:0.0087453)0.958:0.045228014,(0a7d6b27d8e1bcbfb4671f866f702fea:0.031882749,((((((fd2520d086df5081cf473ae40fee0a4f:0.017146946,d5773af13a50a37e980a509e23f98dea:0.009289043)0.962:0.020283333,(((2ae5ec8e1d3b9ced19e35b39446211b3:0.004283487,(42ba659e0465b5fa83a90c4c10c787c6:5e-09,01c0647213585f811516e61a7064d855:0.092876601)0.000:5e-09)0.458:0.016197922,c741600b9e586a19a824fb2ccda150b3:0.018918892)0.936:0.017821347,54e9cfbcd2f1bcc325891d34fce63424:0.009455671)0.726:0.005252001)0.724:0.009551884,32ea64d0b7d68fe5a4eb7fc0bf9036ba:0.010003582)0.908:0.0119013,58ae8abbb7950a21bae1e442ab14ae9e:1e-08)0.671:0.013280331,00805f1ef611dd37d1feb62a20f5582c:0.03186389)0.912:0.013990672,((71e471d8c4b2182693d1ecd43d5be08b:0.01356014,c6e0236344023d1257d576862d2acad9:0.022983666)0.788:0.007466475,((6611eb109cd3ba42470ff71dd1e48de3:0.010246144,(1301a59cffa25723b8e820d8185ca55f:0.004068207,89f2e3b41d23f519caae3c7a6da9baf4:5e-09)0.874:0.011736103)0.907:0.018229839,19d1ef39a7b4312aa80f6bafbe98cde4:0.015315137)0.873:0.065354178)0.539:0.000663865)0.870:0.009289605)0.690:0.01445169)0.741:0.015246537,(((8a5177ed7063f0e423bb1e0db18accc4:5e-09,(1fe14a7ebe01ed92e2a03ee4e198c747:5e-09,823e2a5384f62b66f89b257cfabf44f8:0.004308522)0.847:0.004285915)0.728:0.036388483,692f3bc7221cce87dd61f4e9449892a9:0.02567312)0.765:0.005446178,2e865d26f4933d6e744cecc1750c44a6:0.027068643)0.757:0.006390359)0.261:0.013173415,((fbfe864cd31be7d23da7188ae3e965c3:5e-09,7ed97d4627c12fa5a450e54ee148d4a8:0.008688091)0.962:0.054543485,((346607fa924e33834b47e864cc762ea9:0.018225124,(e4ab82841be1c425e62eaed651c7bc8f:0.004354953,4fe3f3928920018b2732af41b60a5133:0.008742044)0.751:0.022613057)0.743:0.003741945,4535442666a5c6aca64ad888888ec2b7:0.031826656)0.780:0.008394148)0.837:0.017480218)0.000:0.019185426,8a561014c1889b1236faeddfa8a9cbbd:0.026403381)0.973:0.09129385)0.710:6e-09)0.835:0.010102835,b25688c97dcfd56f8e69191878439b6f:0.09867525)0.880:0.021176928)0.875:0.016153253)0.877:0.013647604)0.776:0.006447114,(((((((((d0f34fb491874730066de343d02ed51c:5e-09,(27b3814670da0feb418961f540f65fb1:0.0,b03430a0a61f3693570d9e8dd3594da9:0.0):0.004586546)0.908:0.033439667,16bab32a19d347ed6275975eded57dfb:0.053641893)0.956:0.020243466,12e12a86ae883288995816262f80023b:0.033190091)0.931:0.020200885,a427dc180e63b3e3ddcba5af52fe1cd1:0.072644376)0.828:0.017806896,(25289f526c45db442f612656c3feaf29:0.033532213,(((56b47273cc56cde1f3980859507d61f2:5e-09,6ced9f58ab51d9121ee0dd9054bc54a5:0.033349221)0.982:0.052280986,b2b89464533bbbc1b904282e25d91f15:0.066810162)0.780:0.009419752,(c17647932b577c865b267158b4df2e6a:5e-09,bd4d306f77bc070a68c1606c0e191852:1.1e-08)0.956:0.036940666)0.919:0.009218206)0.922:0.060974852)0.877:0.031613286,(3b5afcb22c791880ac34934afcf25a46:0.080439583,1e2365e173d5c8092c0019b65211c3c7:0.044030095)0.737:0.091719914)0.986:0.083697754,(aacdb5271ea5c060c6a4dfd1d7271b06:0.044678749,a4b1aaf76487711ea001dccd99ec9815:0.072516792)0.800:0.057570731)0.000:5e-09,(((((c7c0bdcf878fa7d1b68383ad2e08b0be:0.005813633,bc09656521ea2d197275f61a88d7c8c6:0.024839705)0.654:0.003472614,((bd240080350e0cc914984dd8dab399f3:0.027644906,cf6b97789c0a08d1ddb0b28fa183a040:0.009238547)0.999:0.044038429,fe0d032df973a15b1d669f9fb824eed4:0.028883735)0.692:5e-09)0.889:0.015193383,(0449e24729fc6c0436a4b7f0c511a50e:0.048803229,1fb517938d65f9cfa072862701bdf548:0.042803852)0.983:0.06359887)0.732:0.004306144,87a443932672b423cd9c46bf93701046:0.024069102)0.398:5e-09,(((((a1770af01df52f62cdb366d46a67377a:5e-09,(((684da3bd5d21608bd429053a903a8e89:0.037197762,(90e0edeb578b5f1ae25b59a016265414:0.014510981,(5d16bb52da1ac1c9550746af420a1c78:0.0,5cd19d8269b8bbd0734d169dfd42b092:0.0):0.019556985)0.848:0.013867023)0.607:0.003099719,((64991f093d68c3be5a08ee4a095c0e3e:5e-09,(cee99a25ab65a31daaea4716d4ccf960:0.013976551,212cc72140984d59e77225d97cb1b3cc:0.00460651)0.416:5e-09)0.841:0.004616101,(2579e80dc66650df0ac3502d56082ab5:0.004629205,(90d2588c6629b71b88d39278be390ef3:5e-09,(7991326b94bd61826c3598cad843b901:5e-09,fa888da4096296b164a2a95b34b46e8f:0.004616114)0.874:0.004599494)0.362:5e-09)0.868:0.004616117)0.932:0.032843388)0.047:0.017382054,c475fa3c37e666678faca97e06b21219:0.024308126)0.738:0.00411398)0.975:0.014067764,((a797ce593e64820c7433837b16eb075b:0.009440782,(bd3a860ae29ad61ce647baff23ca90ec:5e-09,(cfdf09d0ddbd2dc25dcc29fad4060b3f:0.024389306,246ad15186e17ab1cd422a4ce345d285:0.037918208)0.806:0.00925306)0.877:0.028526933)0.949:0.019249554,(e42326bba09793511f5985ac5924188e:6e-09,515c00308ace2bd9287fffcad17679bb:0.014183836)0.000:5e-09)0.835:0.009422891)0.000:5e-09,(6997d16911e40b0ce2b2c56229db228d:0.019175368,(5ea4edaffd6991841ff0cbcd33f68fe7:0.024126722,7168badcf814b7b30cde6a9cd0b62874:5e-09)0.155:0.018640206)0.954:0.018912571)0.837:5e-09,8d773facffbe2632188ddb3a0d00401f:0.032873993)0.856:0.013175582,((0183bfe0fa505e496654a63189ba84aa:0.021969614,8a4af0fb4a522d0f80bbb5980e7b4061:0.011088926)0.992:0.046716515,25f4526c09b7494e09b64dd67d793f90:0.033516413)0.850:0.025694352)0.838:0.009559793)0.887:0.118589205)0.924:0.015233167,(((((((((c46cfce37fd6a8b7cc7abd4c2fbbc723:0.100189391,7de2bc0ec83deb823b85bbdba0ae976b:0.200551596)0.919:0.404938598,381819872786df28d6a21bd008000f70:0.185023217)0.863:0.01257987,(((((((((d34662e2f695055ade468c65a3df3244:0.042447988,(((e9eba7064d6fe4e37a933cb897eb3ce0:5e-09,59382d9e54184a0cadf8647ff88799f7:0.008767976)0.947:0.013088385,(((531768e86cf2ff95b23686b04a04bb01:0.0,bf739e90b974fd054d27b431bd4f297a:0.0):5e-09,(534270e8e1ad055e628c3d80b947ee75:0.0,c8391105ba29fe30ed70c0fcf274d53f:0.0):0.004333221)0.864:5e-09,(d585878ac532ce58f860c2ac77bc63db:0.01327769,(168e64c30731c4f65176aa5fa708677a:5e-09,(ce35f1da9e7603807f4cb0e7ae25d214:5e-09,42ad1e05fa01e9454bc375eaeb4cbacd:0.0043357)0.949:0.008726396)0.983:0.023055651)0.926:0.008759603)0.904:0.008780862)0.889:0.008834485,a873550bd1ecfedc9aa3e478f8b582b0:0.027438328)0.776:0.022256312)0.924:0.073901737,(b4d98f3aa00a7c48b053f35287f8313a:0.004419314,709ee6802584446fa9fd0beb82cb26dd:0.032361829)0.929:0.107813532)0.478:0.039595233,((a7ba0c1dab2442c943d425776b53f675:0.320019977,cb59f44c0280a6b56d9a749a9dea0106:0.067906551)0.884:0.067328035,71bbf005b5c9713e8c3467d8fa143e3e:0.036552935)0.822:0.078001788)0.988:0.13575865,488d3b27f1c96f1179724128aac6442e:0.056833781)0.986:0.106721666,1ede5cbc9913f3c0ea77053933707f4a:0.086263956)0.969:0.098804655,(30a44a40eb52ee7a85c0bc160cf56758:0.04608602,(0e9b4c4c22141920dbc8df3716684e2c:0.040212361,0eab0cebfe77905861041346eb31f952:0.045006194)0.965:0.07622407)0.876:0.092453883)0.984:0.069328217,((f9cab70b8b447dfae5bed85643955c51:0.00609081,c4cc16a0d6ac1b2cf068159b68a1bc45:0.007771935)0.803:0.013246451,6469ccc9c9435d070823f67997c2bf5e:0.004429654)0.926:0.245251588)0.852:0.031609051,(18e1004c988395430f905b36228e76be:5e-09,01c34dfa5d7d5b90bb93258622691175:0.013255276)0.939:0.118956826)0.833:0.034986389,((85f055d28abeff3b03d1f16df1fafc89:0.037423951,(e53da16685b12a81e0f8ccffebb8c217:0.004294571,((f555d766839f9ed03d81b45e803996e3:0.0,decfeb5b82b8d95d001e0eb83f32475e:0.0):5e-09,fe611661096dacd3216f7113af633497:0.008637964)0.777:0.004410093)0.887:0.021988157)0.682:0.021697424,((((((a307504918e60e19c481673c5af5cb2f:0.002863111,(d0159ee1dd8bdcd2ab10ce1c2bf8cb40:0.004320118,d85ca61a8786e6ae2ae04706bff2e636:5e-09)0.920:0.002863338)0.872:0.002862008,((725fd231c3a6562b8a4da0ead5453f5d:0.008608651,106e263efa3a86dc3f3b51e2398662c0:0.004293765)0.877:5e-09,71af765feffee8202dffa36591fe3933:5e-09)0.000:5e-09)0.838:0.020831041,8944acc1723f89894888100fb81dda01:0.016212797)0.000:5e-09,(((00cc07792955962e072df299683e60b1:0.003978501,e33daa9a783bd93fb95d82f30e5e0662:0.0532638)0.961:0.025778338,466b104a55ff810dc82605dbbb286968:0.101129152)0.944:0.020601621,c011e02afeaf49959ab0dcc21e6c489f:0.021725408)0.376:0.010231391)0.781:0.005555618,(((bb04513bff27261c8a20e9f788445038:0.031055101,(1c8c37fc5c61833c791a8d666a5bfabd:0.004292828,(e8a0697585ca7e2e4ca6101d22a89c0f:5e-09,d2af1abed05528cda4678d9cad44787a:0.004299984)0.962:0.013043971)0.806:0.012970688)0.969:0.030962869,(((fb835859e8626dd554bf304f50220af6:0.008984585,1377ff7359c9688cc8f14d6ce013f37a:0.008948577)0.762:0.004345769,1a5f8789905bfe92c1781b023ab6a56c:0.004360524)0.924:0.009217399,589d56e362f33be3faade4739f08e59b:0.032709892)0.852:0.015768804)0.780:0.0094478,a7db554c93d6facfd379ca91b9772f1f:0.0328028)0.729:0.004366448)0.961:0.023960155,(((a2a758ca762256c44c99fe26be48f592:0.0,63dc002c597e8306406c92007ccf179a:0.0):0.013427,4a58d010a67767e8b99383c6d7cdb3af:1e-08)0.892:0.012832674,bb5aef95b1b621903b4efe8b8b04b493:0.030593157)0.631:0.001906288)0.841:0.021639875)0.967:0.054720949)0.418:0.006579093)0.973:0.052018367,(e38bf7b4eea9dcda582bc6341a06a6a6:0.154070818,daecd48d6b7fe13f58d53d1710c1ecb0:0.266097704)0.000:5e-09)0.888:0.036488331,(d374609deabc95ac97d818741ed0ebfe:0.133115491,4bd4ed2d4d9af9fcea0788e38d844110:0.079022248)0.797:0.213532528)0.877:0.035494113,(((01139649e575f2f240931f4a9c633ea5:0.033314682,5fa04673d68e61e548daa20ef26bb844:0.039805738)0.918:0.035373717,((8b7e3780b75a8f8b31debcc34d448875:0.025710087,((((b8778baf5f4d26929c4eef8a1752bf97:5e-09,161556b0f7c496078126af58d757cd5a:0.004299941)0.319:0.012709624,9fb53205a4575a6d7f25edc8de46e048:0.084750322)0.824:0.015769376,(76da95379e20085004e965d2e1a77542:1.1e-08,74616e9520edfa1b203684e922fb356b:0.004277824)0.992:0.055005252)0.805:0.021194428,(((6fde744a012d82d72a154ed5ac59ef31:0.008654564,a097d27d4f9f6af5913ce54dae826f1b:0.096276398)0.396:5e-09,84657c135c1896c835eb43d7a64ec45c:5e-09)0.803:0.018990763,6829b45d7f38467acd5d05e5a8f30bfb:0.045011886)0.746:0.017078495)0.911:0.016667492)0.854:0.017786174,fd09c8c73cc3d2f11b7aa311c4ad3c48:0.021556878)0.862:0.020166717)0.867:0.025721347,(3adbeda229b7eea3519c7d9838aa0745:0.053870376,55385fc0e16c677ad8480df877a6d37f:0.14027599)0.881:0.048975139)0.844:0.026449609)0.790:0.017660579,((f5a4809157bc1f73b5db05773a0e0253:5e-09,(854201380698cb3947c666b2583d5f76:0.009164594,((3dbd05e2aacb1d2d19fe73adb35a844c:0.039170502,(f1fce6772761892bf63223ffd21bdb24:0.004427427,d9ceab2ccac146913d6ad6257e68c7bb:0.004299806)0.962:0.057209533)0.756:0.009471046,(ff3fc88414187340918702d6fd93c872:0.004325525,9e2089932f342ea5f8c1c1eadca3ce84:0.008638055)0.976:0.022598878)0.856:0.016970292)0.999:0.066257608)0.996:0.110686871,(((423522578f0984729ebf85dd8185afd7:0.014480001,(add3cca24cd9f1deb971bf774954e11d:0.015393235,0dbd36fba1ffa2570d5617061dc944f7:0.034120561)0.917:0.028233648)0.745:0.023922961,f2ba9cbf1096a7bc039f1fc92453665a:0.040129132)0.999:0.122969721,(((76984d9b7167fa6368c539b851f2be93:5e-09,9f6b700d6ff72c1e56b41c4010d59d2d:0.008593723)0.862:0.02595504,((((5e3564817b1bfb8078fadd7f8bca9cdc:0.013013043,5c2ab69217ad15b67f6b9772ec863d94:0.004300016)0.912:5e-09,5dff8e345fc41207073b99e72fbcff77:5e-09)0.910:6e-09,(fa14a3cc5b02bba65af483070c2b0de7:0.013066796,76f245765ca558a82c8a28475903a692:0.027860507)0.876:0.008628037)0.924:5e-09,4f33516ddf7c2e938914ee1273cd64b2:0.094645185)0.674:0.027987928)0.945:0.056454311,((((43a08ea9d99c8acb37ad310bdb0f2896:0.004523736,6cf4daa45f6d27ff1090cba2a12cb197:0.012967622)0.878:0.009050335,a1b7516c10b052dd4ccb87098f1f013a:0.021601301)0.760:0.005939643,(((05d98d017ae9b9c5e193ca5c33db9f01:0.004320104,064d22f7ca19dad235cddb131b485de7:5e-09)0.897:0.025499436,(bad581b34d6e1023a4d95910da702d20:0.044089854,d335d03dcbe1885df8069e7fc2490154:0.062498259)0.836:0.05137223)0.641:5e-09,((((433170b65ee1db3441ebdf85908672d0:6e-09,(060fdbbfa61cbfb4d47350dc2a2019cd:0.0,29ad81c62a44ac1e54d32e5348722906:0.0):1e-08)0.403:5e-09,((ce79f862c4acfcd7651668e50bc14e2a:5e-09,((ea6e9acfac4c0ea955f70703ad8a05ec:0.008731482,045e33654ceed4829ae6df081a94427f:0.008789639)0.938:0.00867977,(9f7a7ff0d4b8ec2d4f177d928b124902:0.00861422,067145c361d0d048d989c40710188693:5e-09)0.798:0.013001019)0.888:5e-09)0.865:0.002427262,(4f7ff8ad2184969870904fdaf4bb7ca2:5e-09,(ce820e0a294468e32d81820963538549:5e-09,c1771777709c9b28f7a5a65978d0b739:0.004308472)0.143:0.004299954)0.880:0.002427046)0.889:0.01242284)0.930:0.008560848,(0dfc002735fd8ce5c67fef92a74801ba:5e-09,e77e7ca09de4e691738c41f6d22c6fa7:0.008635893)0.920:0.004283886)0.937:0.008542298,((8a695a2312c1eb87cb549c04d85798b3:5e-09,(01bcc738deb9ac6aa9c7ecaab6863134:0.004308473,89f4e3454faff7e52c3a50132eb31bb3:0.004299973)0.129:5e-09)0.920:0.004299908,961f2becef6912795fe0c1cc16e12a31:0.004308497)0.000:0.009188005)0.899:0.017352883)0.785:0.007683789)0.694:0.009196962,bce99887ae8e1644e68cf66b54c422cc:0.025160493)0.761:0.05511748)0.757:0.013131942)0.814:0.023111568)0.911:0.025855656)0.772:0.014368306,((((((d27cbaf9483916cf3bc96a248ac1e706:0.125483041,(((b8e6d7a39b8987b07264b4484e001686:0.018543976,(fa1352c489598cf0a7cf3df1a5e8b82b:0.010821887,119d34b481e04f59e01a99723a28b897:0.092690139)0.911:0.023129014)0.768:0.091724362,a99226409d694a534210500b1e3a700d:0.210077301)0.736:0.009754046,((2c8edcd5c8b5c5e2ef5df1d91a64a051:0.086565984,((((411cd9f814a0e4345eaf0ac87f56b1e1:0.018252138,(5673aaa16796f5e8ca32944cc7c5fee8:0.053716682,(((61cda0986d35548de664fda963516dfe:0.035317932,(((4e6550b7a92b43ef3897979f5f2ba857:5e-09,((af90462a9615f14045793a3830b6d47a:5e-09,01c7625e7ea9641f2f62c536396f6169:0.008716724)0.952:0.013493455,a23230a4dba2194d10bc2d7f205c4d74:0.008767965)0.244:0.004366332)0.818:1e-08,((4e9889b338b3990fa9767f9f837fcbc7:5e-09,0ae0efff4e31963d93499c43b27f5a2e:0.008823721)0.908:0.017621283,da4d80e67866aa87248c882db59b5b12:0.040982664)0.057:0.008748801)0.844:0.008957919,8e69d0b5e9b47c0c8f65f4ad35615447:0.046505996)0.848:0.012183676)0.778:0.011649479,(8c318cf46fec405e95a314119d70787d:0.004367627,b484ed96b784c02919eed878fdf49792:6e-09)0.227:0.035989626)0.938:0.035735872,(a923f792379ab8f26690fd5d01c979dc:5e-09,(ba2de54eb07a05d7769aec570ed6deca:5e-09,d0e2c1bfa522b7f2ced29da394f6cf9a:0.004366306)0.780:0.004921653)0.517:0.041321444)0.892:0.076634957)0.771:0.014040982)0.814:0.018228549,((68c1cf26bf7d54e1198dce356e1f709b:0.014350007,416718eba85211a00d37a6f2483eda64:0.110878544)0.965:0.066281631,(83034361ff932c885aafb0f71bde6e31:0.152172391,(e8955098618f113ecaa9f4ebff924b03:0.029492516,(81f58f76a8e1b8b967e85ef1e869aceb:0.099972281,((79ba9c0f728fe00d7caa4a1d6c8f0e82:0.100171761,(((546ebe335a479e466dc483358f0dec62:0.068905873,2d39f94e5d4ff9b8b0ed8c5e54e595ca:0.074841637)0.746:0.012982809,((1bc516e643918a3407cc22ef9993a00c:6e-09,617ef356e37a4ae993464b0af29c354a:0.050615127)0.716:0.016854666,(66761bdb90d8e24cff4fd75021556da0:5e-09,e07b54f57055cd34ec615b212095edad:0.008745172)0.981:0.032399541)0.745:0.040111166)0.833:0.030827517,945cafcec18e23bb2f0f12a2dedd452d:0.111198545)0.720:0.064992644)0.938:0.066209527,6a43fd8ab5c8286b51e91de80e2472f1:0.038484355)0.962:0.066062293)0.760:0.063122845)0.374:0.048370671)0.193:0.030164366)0.316:0.042006317)0.937:0.045430759,((((990e9f5c39087695c6ad1a8a1981c4ee:0.004382466,ed926e050fe45a77589edd1316e6dbbd:6e-09)0.886:0.080754634,261a37925ddd7c4a6a2ab40d2a09ff15:0.105772655)0.753:0.009384417,(d6d37812e614eded0375755bb394e172:0.077846742,((((7f4c4d863e95f1687d2866ebd0262910:5e-09,((b5f2e83876745cc60007f57c8d2366ac:0.008302624,19b728115a9b693374f0fb6035f03a70:0.00683225)0.757:0.011334271,802882751b7b4fd96a07d4341fa6d3b7:0.00436711)0.958:0.022255261)0.744:0.012430025,cf9b09797cdf6b99e509a1b1190a24b3:0.009901477)0.982:0.064232556,(677922180bea28fb159d5091746eeb78:0.013407504,62a25bd917e123c13236a8ed745e985f:0.004080842)0.851:0.05569993)0.846:0.040978954,(ed834a19c2aa1c95ca4c218e8dea8d3f:1e-08,cf176d77afe54aac7f7c283ebb804c31:0.017559796)0.985:0.177869181)0.713:0.081378253)0.924:0.083039428)0.704:0.007146834,e2b103c295399d726edaa27a4a3b79ac:0.145090587)0.557:0.025295237)0.835:0.018638353,((((6eb3886af99caf2b1dea387ef0ca0212:0.02628658,((88c9624e0f6a7e0fce3333be0f6e8f5b:0.091337839,942fb598eed532979a938e39c052a9cb:1e-08)0.761:0.00670775,(53b3b380e7495a4b5437fcb5da50d3ea:5e-09,6f034f6f1e976b6cea00bcf80c87c5dc:0.025438123)0.906:0.021492314)0.972:0.043327636)0.736:0.008776346,7a2456d2c89b5e7e2383fb6b80b7d35e:0.080687736)0.920:0.024154964,47d1d49b9d3cdc54ebb3e35d342e62c5:0.0762473)0.901:0.036785585,((fb819b6a96cef2e149e7df754632f3d0:0.008620222,((((53486c4bb59ef97e7dbe0955889f5955:0.004331401,30aec27ff823e8b81de5538707dd088d:0.004329106)0.957:0.013520587,6208bb548aaf9a6f83cf6b4f7a1ee837:0.01768717)0.000:5e-09,((713718972feced0cb1f60d19b43999f9:0.004413022,(ac3931c23fff7a8807cbe483deb950ad:5e-09,971ac1df3ea061d94b57adefb90fac95:0.008721593)0.767:0.004435661)0.779:0.004389986,1a83824528991e3d393ec8403645b7c6:1e-08)0.708:0.004350285)0.648:0.00733088,401c0b35168240ac4d6a73cd1235da7d:0.021575489)0.841:0.017051325)0.858:0.026604855,0bcf77634a25eb5d344d32fcc2574e19:0.156348684)0.785:0.096264489)0.853:0.057867746)0.769:0.035881848)0.769:0.016317994,(978715fe7c59b00fa78df4c5a74ee326:0.010957829,9cf3812a943ab2bb2a6798055ef0953f:0.015173579)0.805:0.172926381)0.857:0.029889297)0.938:0.069141958)0.046:0.018623903,((836d25333e44bd267c8d9b15801855b5:0.05228187,(1ce0c394c2b4573bf38a520544b22412:0.039623174,((983d366ee9f673d8fddb280b6a2085a2:1e-08,410ae823f0d23d558e029bb6ae740166:0.004382483)0.840:0.004339085,92feef56ef65f2f1baa9c42599312672:1e-08)0.857:0.041151856)0.736:0.026915081)0.728:0.102987873,(11bbd5acba60a7d4290f345b1ae55fba:0.171059982,(((5d7546ad36deeccc31a60bb30db24ea6:0.008726406,41664d0977d51f4830b5af4240ec2886:1.2e-08)0.873:0.008676378,bd9fd50a27517d8330fe5e73fc5f7914:0.004488084)0.770:0.132121425,(((((4e4a71f8328d9108fdeb47fd70f11ec7:0.004447484,aae50c73855a7f4cbfafd78b9a32eb35:0.004298303)0.874:0.008891906,(fbd79a05d09beffab8d2d9f6a17df378:0.075039655,e465d074985186e262985b56e66aac5c:0.004339087)0.276:0.004393471)0.755:0.005715176,847f3022b52bb009ff263623b890b276:0.007594636)0.838:0.012294519,((cc78146409ecd1ba49803a07afb69432:0.016840628,840095931282f1d4608d81104c2452cd:0.034294863)0.841:0.010859772,((5b38ca8040fd0622cf635aa6e2c225d7:0.004329111,(b329baf50a320c49d381f6318045a399:0.004327245,f6f9ad39e5a93a17a66758aa8aebca75:5e-09)0.431:5e-09)0.913:0.004335708,fc180c384e97d01bfd207a40993cab29:6e-09)0.900:5e-09)0.835:0.027032679)0.824:0.051900838,9034315ea73001320d1736f90a3b27ac:0.062667199)0.965:0.209602906)0.702:0.030723369)0.987:0.087082654)0.917:0.048862648)0.518:0.041247706,((e1852826102ff63fd8664ae77e8d64e7:0.0754208,((56c02595af1da1a9358cb8ea5197e37e:1e-08,((((ee460de40bb6b4faa8a5f7c6ed45abc1:0.004307685,c22123789d77f3699226df4d4995cc32:0.017318523)0.854:5e-09,(((63df9de8759e75a2738f981e371054cc:5e-09,(a0ea3ecda2be5c8ab64e8adb7df737ab:0.0086595,8eca53670ddfc0420afec1beb16e4b8d:1e-08)0.943:0.013251801)0.880:5e-09,((7f0132b235a20cbeca2fdb4d32541327:5e-09,(6767b06a353667e4b1768280b9286332:0.004335953,f9c94391a4ad3c71a3af69e859d2dcbc:0.008606001)0.702:1e-08)0.916:5e-09,(b8ab5bf4e0da3bb90a7e7f45c27eb8d3:5e-09,(500d7168ac18f8c364a479dd150d88c2:5e-09,05ce03e279529a21c6020b2275ad35db:0.00432011)0.933:0.00863791)0.849:0.004285876)0.846:0.004293773)0.786:0.004285473,(a1dae33dc5de4b1ac2cc0e70ce52547b:0.004285879,63f9d40cca68c1e16cfca823a2c81f0f:5e-09)0.796:0.00436769)0.182:0.004332344)0.862:0.008742626,(a8a049375725d6bc5e1c0f4e3a8939a5:0.004299965,(c2a7d747fe0798e083e0403bfcbc8d98:0.004540632,af531f5a79af77666899032f7288043d:0.013417711)0.872:0.008761038)0.533:0.00428638)0.122:0.004318786,(190c527e98cf51d3bd5921162d1f2a15:5e-09,bd8dca6d14acb1a93d084f0b006389cf:0.008659414)0.914:0.004293761)0.793:0.040174609)0.884:0.017345764,9eaacd07679155fffdd56c04a53e2b17:0.033608614)0.882:0.023169797)0.998:0.084423642,((((6334e738f6aa6a5fdc6cdf19c0799bb6:0.069096703,(2ecc4208c163df63cf520e967ff68790:0.004218618,e117cdc1dfb3baa86d22a19fb15cebb0:1e-08)0.930:0.0340818)0.988:0.055554608,(((9d98e036d03b8e08b5ba2bc8bfb80e43:5e-09,d237d376957842d015eeacbc25f20c46:0.008564424)0.863:5e-09,b246f4a628aeeddc94bab124f9bfa95a:0.008791017)0.965:0.034393148,3e2924158e7592a228562768e188fa0e:0.081447192)0.825:0.012535781)0.000:5e-09,(((8777e33491ffc9be02068bf3a1a97630:6e-09,dfb6dd578dccfd219ef326b04ab4d1d3:0.004320117)0.855:0.004320133,(c44b9cd5b6935c1a85b09362cd359071:5e-09,((3f08e8e812d04824e6bc34be8f766b42:0.00437779,41d1f957b33d91bf05dbbbcbcbcdb63f:0.008865428)0.788:0.004317484,9a92548b72971fe412b83b3efe0b7ba9:1e-08)0.913:0.00865377)0.728:5e-09)0.895:0.102069499,((9ae27d1f0e359d61d7cfa87288c4593a:0.050302237,(((b6d9b9747da4de06c7707ae9f95c564d:5e-09,((b3f5a35d03d27bd190e64a11b4523ea5:5e-09,9ff049d226fd1ddb59a764667f0884f4:0.004308502)0.854:0.008567552,0ec8ea439d42edae68969f34fb2f53eb:5e-09)0.899:0.017495314)0.853:0.004299921,c9f743f7946cfd878856b037e0b8d6cd:5e-09)0.753:0.004807911,(31c52cd770e2dde4083f2d00d4b3fce1:5e-09,(((4d3e01deace2edaac1657703a861bae1:0.004299958,f4d46a683ba88f1a7fd97bbbc45b722f:5e-09)0.939:0.008683248,6830c3b52581c83e0fb0c0de7dfc00a3:0.004293768)0.909:1.1e-08,8b84c40b21dc36a3faf8c591d779f2b8:0.004299925)0.852:0.004285885)0.801:0.00382388)0.976:0.050803201)0.917:0.030784235,fb02420552a737d5cf57ee8167e92d82:0.053207718)0.575:0.057906151)0.713:0.00791417)0.830:0.010231461,((161afb892a9951eac7693ac14209a1a8:0.002350959,53cbeb4492d5545029b81611d3482ceb:0.006303307)0.998:0.083711944,edc81c2775e6dd1d88c2c7cb1ffeaf62:0.026234323)0.923:0.040714458)0.602:0.005691279)0.217:0.030073173)0.387:0.006450351,(((((((d07171078a78509ae8053491092cace2:5e-09,8e16e41a9e4a2608d932d085a9b1e736:0.080565186)0.722:0.004298499,(750609911c95a9c05363058f25920005:0.0,19d03a674b9d8218600f5a02bb62314a:0.0):1e-08)0.987:0.02709008,(((2987531009fd006a09c0125b938e3672:6e-09,(6a3e1b6b09e61f8f95eea57d068466d8:0.017454792,(850cb9442064bd5ea967ec871346e78f:0.022652585,(9f3288fb1e9630e6899b984ece2568c6:0.026885244,ef925bbb8fad639c88f52d1a23c4c683:0.004335973)0.648:0.013112634)0.380:0.008995895)0.752:5e-09)0.916:5e-09,(cf2c26d1b4363a9164ed00c3178a8a41:0.004317787,9621e2b0fb1b09153cbb20d4b61be786:0.017364852)0.873:0.004308544)0.850:0.004320097,7779b63bdf1fee83c069b03457f6f6bf:0.012994714)0.898:1e-08)0.990:0.041856671,((b6093fc69cea174945a82c04fb532c5a:0.052999897,(((((58d154dc65b0be7478e021f78b3c4d00:5e-09,1f15f20896e405caa3d7019748de86e9:0.041267151)0.763:0.004192552,(0f5d839426497da30727f1bf8c23db1e:5e-09,(0f7128a8ef890eed0ae012b2d5887639:0.017451651,adffe68ddaefd3120638f17e342483b2:0.021961995)0.764:5e-09)0.907:0.013374391)0.933:0.020159425,1acff7155505d4252318e0aba4870eec:0.055466867)0.767:0.006873967,(b00364354e6a93a89915b4bd56ced33e:5e-09,(a9d022cb5f4beffb9b62ae350164c6dc:0.004320111,60206eaf48a1fa7d4603bf0dec05347d:1e-08)0.757:0.004293755)0.963:0.02169839)0.816:0.004798035,(b01dcb5d22c2811ff0de8223039d53aa:5e-09,6d019828391f4f021ff0676bebcb9ee5:0.004299923)0.795:0.042850857)0.955:0.035911221)0.978:0.052802998,((((82a8a1fcb45e8f9e62dbd3e945bcf8e7:0.006960835,(f040359a27b4ee0ede6022ac0080d2b5:0.035810829,fcaff25c5726748f84b88e760f880412:0.008574438)0.567:0.028885154)0.852:0.011887128,ba10c1b719acc47ce6df18613ea10115:0.013215079)0.642:0.015944445,064a9966899c21c45dca2ef37eac7de2:0.039081361)0.794:0.010592848,((51381b426469f67fd7e328294b8e33ed:5e-09,(99c91fa2037390a1529414588863bce0:0.004333435,e99ba20ca8f186bf9ec29ee400098c3f:5e-09)0.680:0.004285209)0.865:0.024908994,17627908a95767dbd9c4a3981ca8ea97:0.038232394)0.967:0.044949374)0.927:0.051452624)0.209:5e-09)0.875:0.010941229,f94e7dc558d9035a43b141e718117d12:0.151051253)0.731:0.005830749,c12866114b4c076778cc6222169764b0:0.121458542)0.885:0.02914295,((((9ce95477b4b0f3a77830473cf4abab01:0.018010548,cb811a778e282ff89223f61bca76af24:5e-09)0.759:0.004321884,497f7a378c7cc4fb34697b81826d73e8:0.008786282)0.792:0.004440057,8d0839cb0bcd3b00ceb237c8aa90c98c:0.093857125)1.000:0.149449523,baa5106dbfb75e5b966f9f012fbcbdd7:0.154452835)0.825:0.085638163)0.643:0.003712147)0.820:0.013025141,aa233e8361adb5355e8dbc23ba041d32:0.193293049)0.833:0.013149454,(04711636bc18471ae2815d0b1482582e:0.118901669,(e097b9b0ba4d42546bfe666f6263902c:0.039331459,(5c10afda1fd5db41e8881a20ee5e3efc:0.060617907,deb18850befd20257c2695dbca24d973:0.036220224)0.945:0.039471316)0.945:0.072577586)0.776:0.022481995)0.838:0.020996319)0.281:0.003509683,(((4c516ad6b1b39c451aa6443d1c8a4987:0.003835483,2f4ec057d7ff29353630f5e857aeea61:0.022923434)0.976:0.061181575,0edc7ce7d66a8491feea8b4edceaa925:0.072103832)0.990:0.092808732,c68f58b65a90a1525446100637e2f893:0.472217566)0.891:0.034656489)0.907:0.038583038)0.770:0.008816006)0.737:0.008526277)0.800:0.008346536,(960eab3ae007b55fb97f15f907e07e4b:0.429690402,83c7b356e751138c826155e1f4a3bd1e:0.10995775)0.957:0.048935822)0.793:0.008064412,5ca9db066ce71dc69713f95049b29556:0.172506049)0.694:0.015708705,(ce1db90dd0c3d0f227605a63dfc153ad:0.12090406,286dd5e3d91881e1cb4182c214ea0813:0.175612417)0.925:0.039776868)0.595:0.001798084,((((((((48aeb7dd335ac245122e3cf2cd630343:0.028423076,5678951042ac88afbb53332bd32f5322:0.105600795)0.000:5e-09,((ee8a4709071c1db981cd88ee209c2fa6:0.078340445,(((((((0e24f95b51ef715a145c954a2a51a76f:0.004287443,((((16bf39763cdd488bb1e1f800bdf34fbe:0.0,49ab5cc8320e669bc57ae8759d54e1d7:0.0):0.004305311,3c6cebf3b68ced65a9c3ae326c2eb8c2:0.008657377)0.621:0.008653711,0d598fe3db537780a9f480eb5778e04a:0.02207416)0.878:5e-09,((4f1778a6bc663a8a17f40317d57683af:0.0,d9e814a99ec5042d8c7d51e56001a1a0:0.0):0.004319933,(8a904479f3050945266750288f9f58a4:0.004286646,297d3a6673518dd238b40481bf9dfd27:0.004308804)0.756:5e-09)0.826:0.004291879)0.805:0.008623787)0.860:0.004290594,(f0b8f6fe1cf6f588d020d7ebb70c3c80:5e-09,8008ad7f7c104f966c519542aa0be669:0.004285903)0.863:0.004308508)0.418:1e-08,(67836d9a1014980e363dac3b6653e61e:0.008730219,(75f2e1caf0d1bbdaaf263f62af2d58b1:5e-09,55da42d7e0260a20497a7075898c832e:0.021954527)0.802:0.008690889)0.537:0.004310197)0.736:0.004188791,(((((0052321af493a9f9c43468d6bdb11ac3:5e-09,0831dee96a5c5ab423c5ea2e80e6b91f:1e-08)0.000:5e-09,0d62ecacc573722eacace2377ae4a16c:0.008569634)0.821:5e-09,((fc471f35270c22e4c9f559bfe66eeaef:0.013126394,eb1225cc42b0f556d37c498363c20b41:0.021715809)0.852:0.008704815,e5e6c60847221f23dc2ac4dccf8a3df7:0.008730067)0.457:5e-09)0.918:0.004289228,(aead48d67e8cc7ab743b9846301e90bc:0.013067658,((9bb862ac11c1d3230883811ba6e78581:0.008769719,8d36a1555da0e296709ea5f9bd3364f7:0.0042831)0.761:0.004877341,(75bca04512f42c2718ae71326b729feb:0.017519702,edc9c22a5456cadbaa44a3d4723e1b0c:0.017973936)0.860:0.013199038)0.885:0.021968512)0.763:0.013130771)0.250:5e-09,d42cd1c08de29c6eb9a65d2cef42ebae:0.004285907)0.896:0.013394288)0.803:0.00945255,9cb17bfff46c141243f95faa206b6650:0.018148266)0.947:0.023682035,fb86acc748b846983006d9e95ea7c3ed:0.057294631)0.736:0.008464078,(((fa790cc7b861893a756db4ae80ee64ad:0.0,2842962ead9f13727be8ca5039905983:0.0):0.004335908,671bb30cc13b8a8878867dba0303b071:6e-09)0.877:0.004320114,2d0b8929996b44c94bdb0a646b4a2b0a:0.010491061)0.878:1.5e-08)0.745:0.006512253)0.354:0.069323291,(5d203e8ccaecdd67ac1724b866b9fce1:0.008693525,((e9df72e822924b9744c8d29ed180d860:0.022653121,(5d680af4211c17d1e433159088049673:5e-09,(b445c9684e4a5e9c1f973ac41af0d74e:5e-09,8575406f15ead190f24cc2a442d7957e:0.013019278)0.870:0.035046427)0.918:5e-09)0.864:0.008746005,((c73b72e9b0ca070e13311cf0b0cc9950:0.004285926,93446e52af204dea6f8c8c293c5a686f:5e-09)0.814:0.008487128,(4ec8cbeb2b0a167cf56fee863cc30ee0:5e-09,(28ca06eeabf2287d47e95bf3e399d997:5e-09,(((0c56da256de899a5eec7fa726f2d9589:5e-09,a23affb8b84337a01dacb03375debab4:0.004308471)0.915:0.002875918,(a8f9ef2b36268c9ee0beee05d863dd5b:5e-09,10900f7c0dfc455a1412c6d8a5e985ab:0.019272668)0.915:0.002876835)0.915:0.002877008,(((56001a746aee72479a8f33aa495792dd:0.002092349,(b0f618561778c99997aec3321c3e3bf8:0.013217422,75ed8df9e4970da8b7d10e3d87a0a3b9:0.022446787)0.750:0.002616191)0.913:0.012630933,8cd37b6ff0f4b3eafba84504d4aa5163:5e-09)0.827:0.004308466,(621d1089ed7a8550ac6fe480340f6951:5e-09,(0bedbb5743c6f5d347798b7076f5aaea:0.004293759,(97469448a11d554c7fd7e8f532cd9d05:5e-09,383850e7eca1ee8339048d81cd952b81:0.004283469)0.847:0.00433597)0.902:5e-09)0.889:5e-09)0.000:5e-09)0.891:0.004308482)0.860:0.004320116)0.785:0.013766713)0.951:0.018567663)0.767:0.004437299)0.794:0.009895918)0.784:0.004169312)0.869:0.008534658,d4118b71f0f197de6b74098feafc81b0:0.200958872)0.000:5e-09,(((((09bcf23974853a7a6bce690441f2844a:0.008767654,(((693351c47f55b44ba43c077f540d4a8f:0.004320106,84c80156348ecd7bc0465c387668448a:0.004312352)0.774:0.007000037,(26b727e417c0cc1c0bd000ca38bd6253:0.00689155,20d97bbf927d6e6a7177b66f78334f7c:0.006105539)0.669:0.008868389)0.809:0.005500225,4d9e8be0959c0a037ba04a807fdbd0d4:0.005219526)0.825:0.008392083)0.796:0.004391572,c8e9ff5d34b290e3ed3ca2b8494ee7ab:0.026856536)0.499:5e-09,(28b400eefa2be5544d01b4e9adf28e20:5e-09,59f1153b6f08edaa7edb5bbe903eeb42:0.004299966)0.827:0.004328535)0.954:0.013027994,63a01afb88ba93beb5274fae5e9e8163:0.004290238)0.000:5e-09,(d77acf62986540ef54e2d25a43222d15:0.013068293,(((86fb68ab2b09a6dd3c7874e4d6e71814:0.020554123,(afaa4b0d128db6e701459fba74cffeb2:0.013284609,((bdb3ea70a2e758a71c0769599168766b:5e-09,(((5c759feb6b1fe29560f706fb7de1779d:5e-09,(672ab4b6b1a2586f9bbf180c12f9b560:5e-09,0c2178bf868aae51585b5fbc748fb49c:0.00430849)0.793:0.009690449)0.919:0.008653769,b617009b0efab39d8acaf596ce8e3777:0.017286329)0.852:5e-09,a54ccadffd4fb894c10fcffacc096aa5:5e-09)0.846:0.004280394)0.913:0.016270878,(((5af20894e5b8fdc448b07c5b285c023c:0.0,8c023ce92472b6cb3b19eb97e5423f92:0.0):0.002415826,((bbb482ca3819901bb5f981e4798baec5:0.004308467,(((((5db2213c1ef97c9da7548d0ea0914cd4:0.004300009,((cfc88dc6e02fb7d74bdbb17298de20f5:5e-09,(((460e115a0c6ee8f2d47308a5c90597ed:0.004308522,cf181c283ccff24ebc56619bd38d48e2:0.004299735)0.555:5e-09,e6ed23e98bd7322c386cdb43beb67416:5e-09)0.921:0.004285448,31a2ca9c953d2e97d5025166b59ad09d:0.004299863)0.889:5e-09)0.898:5e-09,6d719ad12060a828dcf712d2a41b612e:0.004293828)0.846:0.004285912)0.960:0.013106972,(83a590ccccf53f3898d96a0b4284ebef:5e-09,83a3b6700b2378a1de78274fa083370d:0.004285876)0.866:0.004293752)0.629:6e-09,(baaf28bd11590ee7a99a476d900bf864:0.004299934,fca9164b6353a35c6b5ac32aafc100f8:6e-09)0.863:0.004285915)0.922:5e-09,709da530d4d22c0dc3f2d81846f45ed3:5e-09)0.918:5e-09,(((184278998536a76fc26a5b953f1baa30:0.00428588,4ce2afa61190cc92ebc11e16832286cb:5e-09)0.850:5e-09,(f49860980ee09ec3f5a0c927dac380fd:0.004285926,(776503a421e92c8bc206d0a617b36949:5e-09,((26f5e9edf5c90b12d11df9ff0ac4e55d:5e-09,(2b25ed027b7614fa5f687d6750143141:0.008759797,(22ce3612144f2f4a0edd5a2055e91838:0.004285902,ff877f5ecf9ab2af3f3cfc3e95b0cdf6:1e-08)0.862:0.004308486)0.379:5e-09)0.915:0.004299962,55695752bd3ba9bc1e262b6737f64b97:0.004293775)0.914:5e-09)0.913:5e-09)0.939:0.008644596)0.924:0.008653778,(4b6fedd1a8a1398c3536613393c715da:5e-09,fa4cf68a25b5b551b72db58ee681d67d:0.004285898)0.000:0.004308493)0.423:5e-09)0.915:0.004299928)0.950:0.008653866,(851aa62cfc884bf49c73e3024eedce89:5e-09,((7f365d59e95b5820b46b411ccf67f6a5:5e-09,(29db1a3246f1579780ffb232941ff464:0.021750321,(34676fd9db0f8c248df76b8cfc070fa5:5e-09,3d5adf96b2fa4607e50434bc685716db:0.004299966)0.754:0.002303571)0.754:0.002191196)0.990:0.017604346,(5ebd3cee772abecca4d399e926842a2c:5e-09,756bb3a994192cdbc049d74ff595cea8:0.004285916)0.608:0.008653822)0.928:0.004280439)0.411:5e-09)0.789:0.002414923)0.846:0.008075075,(5d58afd85268f848109598288d1d55bf:5e-09,2cb20be67ee48f644fc12277be67e673:0.017407959)0.891:0.013084209)0.816:0.004658383)0.841:0.005231671)0.790:0.03868004)0.344:0.016599065,(((((8019f6867fc58a8ffce7d07bd7d6b71e:5e-09,dc287667872cc6e36d0e552698abbf29:0.004308491)0.927:0.004289223,(987913d2bc6ba324dd9ec5f6aa8c6c0a:0.004320074,(11eda7d42819e5bcde46237d083872da:5e-09,(20b686910cf9db4b08f7b7c220800316:5e-09,c167e5f253b1f73618775a1b0d72b001:0.00485091)0.895:0.004285893)0.779:0.004321168)0.826:0.005713103)0.886:5e-09,((49aeb3765704381ad68a3fabec019cfb:5e-09,7f0c00851d3e92d6292d1435f36b673c:0.004308501)0.908:5e-09,((35b68da71701471e2732fca02ced7b78:5e-09,b320a264d2769eab8388e5a5c4816533:0.004285878)0.945:0.008653833,(6e011f3dc0843eb5864e79f3d1e667ae:0.00430622,(d0166f0bb6a462f96b2a2e09cdd003e5:0.004285913,2339f644609b78f705aefe9ca4138630:5e-09)0.775:0.004327271)0.813:0.004322302)0.946:0.008675556)0.774:0.026006652)0.969:5e-09,(789654f29690495655ab1e2ab1ab1bf0:0.004308523,((cdd8dc39347bce42b45de1d65b5fb395:0.008653743,((((((e1b6f1ec3e8ca5bfda054e803f880b0f:0.008622605,(8a0266a45169da50b9bbd4224eff3bb1:0.008820008,289f0425a748c3c01ec5abf378b1fd5b:0.013298544)0.323:0.00862553)0.893:5e-09,15f044274c008f8b2f18053fece251fc:5e-09)0.464:5e-09,(dafe5f1ff5a377c23b29130456ed426c:5e-09,(14d36c7b3b260e18485ec03ddfae89eb:0.004308497,773ac09f0dc86fa95bae6c635cddad80:0.00430369)0.885:5e-09)0.908:0.004281108)0.922:0.008028401,6efbb03472e63c3fd4a20bdfea7437b5:0.002443608)0.791:0.002383549,7b3af66a1418735ecb0ff35b8c9dff93:0.004844956)0.889:5e-09,(((((83fea2dbf7c475a5992546a2b9222443:5e-09,9695238bbfb3201c4530c7e776a494dd:0.008653827)0.768:0.004286864,(a7c9d12ab6de779b86f016b4b9fb9ea3:0.004308225,(24698b68a5a2919d23b05830f1a00b70:0.008653824,(b79e5ec0346a1db682ab27881624a8e2:0.004289214,13e6542cd9ac20d726d0c5552fefba5b:5e-09)0.721:5e-09)0.880:0.008593849)0.779:0.004325341)0.501:0.00870697,(((((40bea583d101274505438d7960f4a8ca:5e-09,((dfa6be6ab09b40cf408366b32d58f694:5e-09,88a45cf0f099b92de40c4b4aadf27758:0.004283477)0.908:0.004280398,2ed10f00f55deb6299ff0fc0c25f075a:0.012934242)0.948:5e-09)0.904:5e-09,b2bcabf3fe2106ec87fab1cf5ca486ba:0.004285872)0.863:0.004308485,9365816bee76639d86143f44e835a447:5e-09)0.849:0.004289247,b475d5e05f0765fa29fe76787e154850:5e-09)0.842:0.008653827,((8c22ebc3da38d53683d5ce3dd6a7db75:0.004299968,6a6f60748fc5e75f5f3a4e6841b056a5:0.004308488)0.489:5e-09,492687bfaa5b240d1c5d322172737a6d:0.00868663)0.891:1e-08)0.763:5e-09)0.330:0.004289192,(10781fcf723f9798d1951f17fe0eb00c:5e-09,(((5a70092ac342024dc33ffc1f9b9eb7aa:6e-09,(cb4ecf0e5a0159432ab33d8db907c636:0.004308491,af887236ee0501cd8d66abac069301cd:5e-09)0.855:0.004289221)0.917:0.008621292,b05d7614bed22820c2b9ad5eb34870ca:0.008671496)0.763:5e-09,56ac82f6a181f65eeb222fb3891a611d:0.021711568)0.898:6e-09)0.927:5e-09)0.833:0.00428587,195c96491299ad161dd5208f627bf707:0.01293968)0.904:1e-08)0.395:5e-09)0.914:0.004261791,((ee79d3e5c22981d6a127959373a17565:0.013092539,(a2bd7b55fdfac60b9d92d9339d475858:5e-09,858ffa5f817080d8d857aa6bc57f221a:0.004308521)0.980:5e-09)0.928:0.008582381,(4ae6785634d84d95ee50398af93d4c6e:5e-09,(bd8a1eca0d21883b6246db78baa3f7f7:5e-09,(0d3418cd687751f7b253df67182ffe6e:0.00430851,(13dc561d2ba25f3ee979a8add936a160:5e-09,(6230383688e752072289e3132eaf2918:0.004289191,acc927cd6b25a231df8e8c4d83d82ac3:0.004289207)0.896:5e-09)0.904:5e-09)0.856:0.004283484)0.735:6e-09)0.860:0.004288913)0.712:5e-09)0.778:5e-09)0.950:0.008627723)0.947:0.012999981,(68cfeaf879feb43090dd3286a06d87d1:5e-09,(4c7008b7200ae6ffaf2b226a5f007ca1:0.032577454,d60f5b0e9d8b7216feda265f51c8cbfa:0.004308516)0.913:5e-09)0.964:5e-09)0.792:0.008514213)0.881:0.018055039,(((73dd577fe2fabcfa448d54018651ebca:0.008753562,(5d4cfecb84ed3a6219d6d193138ba128:0.004285887,9e196d5f717ee77340e8b5dc2c477a80:1e-08)0.323:0.008752839)0.920:0.013723748,((e5fc800fb6e1742d1de271702c68696a:5e-09,(((2e1a7687c33f123c44b86bbaf4ef8235:0.008631198,((((((((9fed3b8155a0b2462b255c46df9e971d:0.018834653,8356aad234c95bcaa67b24bf79048660:0.007175472)0.915:0.002866911,(8fa60df687192fd1993bebc6df171b64:0.0,253a300240c484ebe93704c3a48613f9:0.0):0.0042859)0.000:5e-09,(9be6b9155e116fa92bdea784765acef7:0.0,2afa140bd21e5e5bcd8bbd5f55734d86:0.0):6e-09)0.919:0.004320048,(577f0582038fc9cdd2a65e41c598fed6:5e-09,((9bd5554f5b5c88dce5a3b1c87cea3cf9:0.0,4a2984b536857c41a2b2813e80efccc6:0.0):5e-09,(952b6171f849a9e632128208f755dc0f:0.004335947,b8055a02dbad079d679e1ec2db4933a5:5e-09)0.919:0.008653856)0.919:0.004319845)0.420:0.004285174)0.882:5e-09,3cc194d0119455313061d4c14bf9cd2c:5e-09)0.862:0.004308406,((((((((e9a0665339f0d06028e22f02a00c78b5:5e-09,1c243c85d0ef1c7fb852db2ff20274c9:0.004335943)0.400:0.004285887,(4587706e627d52de123090f8277b3edf:5e-09,(f294808897e3aec1a2a58756bf1b9c01:5e-09,(808ea0237b1ee166683a64d8bd0fec1a:0.004299939,(cbd12f206d98062010b9837cc24fb72e:5e-09,e018f1c0c0e05d673de19b3831153c9d:0.004285893)0.872:0.004299979)0.628:5e-09)0.921:0.012972311)0.835:0.008756527)0.084:5e-09,80c0558ed347726dffa3ee5878ef336e:0.004285894)0.902:5e-09,(47827b0eb0ec8b3e7cdd3fa49bd9f324:0.0,2f31567bfa847c15cbf1a3cba26d346a:0.0):5e-09)0.904:5e-09,((a247bfe89b717a0cd76b778ca5f43400:5e-09,9cb1a8246484b3d963ed955e1d24878a:0.004299944)0.885:5e-09,fb3900b53e69ea12abfdb616fbacc47c:0.00487696)0.858:0.00428589)0.572:5e-09,(((c9b4697f9e546ffd3e6420158f656696:0.004335939,d6ea177613c452bd0cc137ae56eb5f11:0.008631192)0.952:0.013039749,((1f6720450a1dc9d37c5dadc071c4c07f:0.0,e19ef3baf7b8705f8e247997c5dd0f07:0.0,048d20ef02a23340cbcc01e43f854ac1:0.0):5e-09,(65d47698fdd1c5ab9aa20ff6bb8261ac:0.004299938,a3f9011546b083898dc11472f68d53d6:1e-08)0.929:0.004308513)0.770:5e-09)0.328:0.004407252,(65036964b209c8fb8e92a0bcaccc309f:5e-09,((e1351b6d45415544c6fb4368b7f0d055:5e-09,a678b21a8af3e55c64269235dd3362b2:0.021823757)0.905:0.002861363,(12382ad39a583f39616250c7c1d08c0c:5e-09,90121c3051c690a5d2e2b6ff844738f0:0.004335921)0.905:0.002861766)0.905:0.002862952)0.892:0.00877079)0.792:0.004230287)0.861:0.004320124,((15d61bec869a963188493027c9ae1e09:0.0,ad052c18ed4583dcb64aee4cfece8ec1:0.0):5e-09,(50d0546d1bd17cb305e270b39a72cd6a:5e-09,83358a5ba1eb93b5fb9b0c26f03cfa16:0.00866637)0.853:0.00430849)0.914:0.004285913)0.875:5e-09,(7f69ede44d13785e89a9b03ee27c8dad:0.0,641871493509db1a1a186c1774849a0c:0.0):6e-09)0.889:0.004285341)0.852:0.004308488,(a80587a99e589007e87af8e6b7d3e781:0.004289216,dc4919160d9fc1a6cc69b05439c4ccbc:5e-09)0.874:0.004308488)0.478:5e-09,e16bcfbe695025122aae003025a1ce88:0.012916939)0.789:1e-08)0.853:0.004285924,ba6930403eab391afb213559dd0a0b31:0.004285916)0.824:0.00854125,(92e09e8c045c21df750d200eb56cf58c:0.017888486,207398266bad464eb0de195637ec1603:0.009022885)0.442:5e-09)0.927:0.012964556)0.893:0.004293753,b6dbf37ae754967fb1729b257f8f74dd:5e-09)0.782:0.008622818)0.852:0.008975039,(c9cd47494e1b0ebbc45baec8eda8914d:5e-09,b1b84f255f930c3a36b903dfcb493243:0.004335946)0.252:0.004308494)0.855:0.008615482)0.814:0.014555967)0.000:5e-09)0.883:0.012636973)0.760:0.015402663,2b86010a79412c79beeb50a577b50616:0.08385324)0.690:0.004066392,59690cc12aa024cd0dce26e92fae2721:0.066105612)0.959:0.037286541,((((((a6fc5bd21aa8888cb11aa7ba34519d17:0.109212712,((((((2f069d4d4318353610e3b5c04891cf8e:0.039819722,((0447e890821a7c09e6548636297ef295:0.009112619,(9ee9baf21f0c861a7e4455654370a563:0.023911394,31a79d11719c778f89d98878e02d7ba8:0.009342898)0.770:0.009114885)0.365:0.128563404,ce2a22e2245d71a1ead499a7d38ae267:0.081574412)0.894:0.036769706)0.943:0.025555805,(((((d05d1263c8b2e6cc9d01e014dd430422:0.071761167,6cc31beeb909a3929476ebe95a979dab:0.051490871)0.804:0.013061734,(b2e9a026452b9593d9356bf99e57744f:0.070144016,8c722a343c1d5e123b7ccf84863adf74:0.069440311)0.721:0.031716087)0.768:0.008147733,(41aa121b4775f536ee72916c256bf910:0.062473439,5ee9aaab1656609bc09ba35ee43e9b62:0.022937802)0.749:0.044224881)0.737:0.033279942,cf342a505ddbac6632e7850121c24a8e:0.049453524)0.776:0.009067223,52e7daee9598aeffab4bf6f2e7e67dd9:0.070561446)0.875:0.009832588)0.763:0.030587579,b155444fa630b42ac2d6d758bd02789e:0.089607933)0.862:0.015961465,((((((((1ec400fdf5062e9a8315e29ad7e46fd2:0.018344289,((b632aad1bb2da0c52cad4e5e3a1e646f:6e-09,691d957fd42e746bd9078383a23205c0:0.028392127)0.359:0.004530044,(06221ffd4794f46894a0921fda1f090d:0.024268071,4c4aaef2fa4bfbafc124e74a5dc3fab4:0.020827205)0.678:0.029657343)0.780:0.014233076)0.597:0.00537837,befaa47bb44783a4d74cf001e109e5fa:0.031612523)0.486:0.004988725,(e4621e55000bc5842ab4688c1fc63e72:5e-09,0ba9327182e7285b2fc77188c99860f3:0.013726723)0.878:0.008575973)0.746:0.005119648,0869a15b98a28d1ef41349ecfd7a5c93:0.013931281)0.682:0.009209385,((3a12e0a48ee6965b8ed3070fc0fe6509:0.029447338,(d5e21cd52b08898ec9fae43bb9300a32:0.009179765,e2cba17a6ea4f7b4705301b51a30df26:0.004532055)0.921:0.019092019)0.849:0.009225451,b383dc83736f7e3748d8bc84207daac0:0.004651748)0.062:5e-09)0.976:0.081884342,d527542f8e0cdf0661ee8d39e7cc6cca:0.119430577)0.930:0.017835364,(1f5334e24d68ef0ac03a17373f963289:0.102797423,(26e24b4c29e307e6e87c767ffb2ff7d5:0.008224385,07e09d3822692df908db4bac5660608f:0.026344143)0.961:0.045481502)0.901:0.019511635)0.862:0.012740343,((7ef06ce7c1dde9c5ff270891d95f95b6:0.055081212,a4d42ffc572544b789ad077769a62eb0:0.088160488)0.927:0.024315634,(e704aa6e6d59133092550de2ee78679f:0.012930889,fb0e85a443f160e487ce382d66ad2d0c:0.015091092)0.924:0.061671872)0.672:0.005160418)0.860:0.011473794)0.000:5e-09,((e7822126ab3ba73f49eccd891a8cbcff:0.085079357,9bf44b64835d0a05e68df4003394eab1:0.058040246)0.882:0.030410741,653266543a0698e9cd46c937a1bd9a6d:0.076652515)0.843:0.022381448)0.874:0.062855417,((262c5029180bbb8a7c96a8f5a958338b:0.017243873,85b010016d0b14a3a19845a04c201552:0.085800548)0.876:0.050073658,aaf4a5bf84c6c65dff3f9fff14440b80:0.079981442)0.787:0.087366209)0.840:0.099440357)0.944:0.044292259,(((6e744ce5b21031a037a60b0409c91aca:0.062513321,096e5f94d9e5f02b547ad423fdbf6ff1:0.091468932)0.964:0.051097159,(4357a233c5b00b4c9e3babe6db54a99a:0.032003146,db7f87a65e98ddb88443a25a58379572:0.106848674)0.815:0.024096817)0.718:0.009381673,(((((95f52adff1fda80f16c3adf91fd014a6:0.078275119,(e17c21be5585cf6e5c5488ae1f14ec7b:0.013194637,((eadca8a316964265f5a03245a270e635:0.004308239,((16d8bba36151a22df623cc49dacf7290:0.002847374,7de8027f615a5faecab624d55d14504b:0.011550547)0.926:0.002845789,((199decf193f5c2573fd7096217ebda18:6e-09,ba595361c2b9bf8bb8aa58705e4295c5:0.004320111)0.877:0.004299952,((4f2ae539ec2ab0a27619d96987c8203a:0.009088057,((1e084f7bf3b33c6f8702d3dfaffe7e52:0.011767168,85cb17ba630891d0cbb644bf72401f51:0.02470699)0.889:0.054171129,((5a1abf1d6c1512005a58271e89d0230e:5e-09,(103f52d45db65cc0e17a17da0dd1d7f3:0.004323142,f1c98294a37cfcc90a2d01e086735c29:0.01309595)0.841:0.008639869)0.951:0.024405825,((73e3f022445373b0727cf50d3c673ecd:0.008696634,((((bd71b40f26458eb6db9039b06b69cbd0:0.0,7d45351d57beddd3dcee34a8270d7107:0.0):5e-09,((591236d93ab5f43f6f5d6ea720b5d82d:5e-09,b5331e15b3448205818e45899eef478c:0.013081593)0.932:0.013153652,(ca71d677e6d62cde10e71cec31023ce3:0.004228431,5ea1714e024baef0c75be511f6b28837:0.013246736)0.770:0.004495527)0.864:0.008863914)0.822:0.008631144,5a5f9b4231843604a20a088096b36d79:5e-09)0.771:5e-09,(9dd72a76da9b696893bc137cfa99c2c2:0.004277598,34249db047aa9eb508b17be3e27bee90:0.008695772)0.754:0.01312641)0.772:0.004310594)0.894:0.008694735,ee109e9b6efff0216b079ed0059674e7:0.013060044)0.896:0.028880128)0.923:0.024171475)0.764:0.004156017)0.850:0.008573789,3497885a97523593eea8961b5849c1f4:5e-09)0.903:0.008705167)0.872:0.008618055)0.633:5e-09)0.913:0.008643886,(c9feeaab8534ff219bbd0771e7eb20b6:0.008676084,7c47a0f77368769f42a47942d1004952:0.004282578)0.916:0.008696004)0.000:5e-09)0.819:0.061728331)0.835:0.024333491,(((((8a3dd7b99a567dcc8d434fac7da642bb:0.011017541,b8091f516e86bfe9ec453082e040cc4b:0.0114058)0.971:0.052596228,cbb4379a2d4fa82825aae4691a59eb90:0.067719228)0.885:0.025702081,(1ffbf55c9a67cd27d3fda46bdf73c94b:0.049424723,e93059c981cb02b32d57f8f8e018f825:0.026682506)0.480:0.051804254)0.723:0.017697393,((acad19165b84b70c8635659779112cb8:0.06133873,(e4d72482f4674c6d79ad3a2e32ac3f5f:5e-09,c84004e9fc4213853a1a24c69f964ed7:0.04079418)0.907:0.040102563)0.898:0.026100067,b7bb918522f2dd2f738d3d7096682f24:0.063469042)0.846:0.029261438)0.957:0.05358508,(((65f0e815bf6d64b27f85e4da2dd2facc:0.067660961,(5d2c1d96e6a99709b1a189a66756104d:0.035196569,55cbd28bc76d0de4cc66eaa2182788e3:0.080709462)0.477:0.020128324)0.695:0.006649235,((d81e3d8c09b8518f9e506f29edaeb4fc:0.075319384,d42bb38a5117e014c3196d49e51cd4ce:0.155908176)0.761:0.011594907,((((4a515cc48169e3a8bc64a440f650f65a:0.004369383,(((cf185c6ee22dbf89db65da7413432a9f:6e-09,((637eb492d371a19e184d71606667ad95:0.004289211,fe46e50b1c57e3a53bb2f66370d31ca6:0.004335959)0.877:5e-09,17c45c9bf03ddc794e7e6598502873e1:5e-09)0.890:0.004281041)0.839:5e-09,(6f78b939ad74afea60d749e0e4f880e5:0.026494141,b9edf1ef2458eaf0c332742f97a84fce:0.004285876)0.855:0.004299891)0.962:0.111583268,(bac9035d5a9eafb5cb7338a67a8e3dc0:5e-09,6578bb326ae7591f1fdab4ad882de9ee:0.004285892)0.855:0.008577231)0.803:0.004340438)0.679:0.002962521,1205b042e70d3a43bddfb352c78bb47d:0.01484801)0.881:0.01672619,((((662b4df7173ff2416caad41fed29b6b2:6e-09,(ecd69db3333b90a616b871f7b21be68a:0.012978249,(03710ccf8854e6dcf7b44c9cafcbe714:0.008653767,e68b535ae277f9f28aa383fad2e52cc5:5e-09)0.127:5e-09)0.858:0.004293755)0.940:0.023169153,(((696b31e57fa3dd44e7ff9de544875024:0.01811787,((2c8e1148cd926b08c4494aee397ca2c9:5e-09,80ed6fb594285f7b504fed72baacdb93:0.00429994)0.774:5e-09,(ef673a54c2e05daf0eda5f0e4036fd9a:0.008692523,(9cea8125da08e3af66b8a5b8a8882495:5e-09,76bb53b83240c6199a3843b97cdb33c8:0.012995635)0.857:0.004293757)0.840:0.008606172)0.761:0.003987883)0.878:0.009103708,((486b49304b19f4d44e4965c0b69e5f78:0.046716019,da3b7d37ca2c92068c720dce7a6c5b51:0.020565858)0.320:0.007448422,((((((b755c832fb91a3f13c1a39b874e51c2d:0.0,0eb6dfb02b1d92f37af36eef579324de:0.0):5e-09,((6467e53308dc779bc6eacfbde221daad:5e-09,e8e4e03cc72aec9a2e3e37490fd25419:5e-09)0.861:5e-09,(364d76f2df704c0d667824f9e91cb733:0.00820673,8ee6c4ab30ebefae1d1861564e7ff7a8:0.002399091)0.751:0.006798064)0.857:0.004285833)0.851:5e-09,25220608e8e1cd5960807ba886782c2d:0.008769312)0.718:0.004291629,((e0223db505f648c9959e6181c9faffd7:0.0,854d918c1b5d5193a6db605d22c9d214:0.0):5e-09,1c419ad44fbd3985bf74c8514599b1e5:0.004305813)0.872:5e-09)0.644:0.002689987,((a6fa0e961bcf22f72e60c6e5c0bdd9ab:5e-09,((1bb8745f9e9a56c05d48462db971e5cc:0.004324643,((7962180a6f7366937e38e7fc584e3e41:5e-09,870acdf4b4a8ef4eef5efb5bed097c06:0.013365624)0.899:0.004308491,2c860255a3eb667b648a7ba2dcf77482:0.008646411)0.973:0.01773539)0.453:5e-09,(43b5077ca62fbf7a0bee2b2f27d7cfa2:0.017077939,((((732494de07a8c68534b473d342be3eb8:0.02246209,76c0e59c860bb70d292e30c94596897e:0.008728194)0.930:0.01698807,(d11915314045b9f53a8c8706c230b25e:0.005464971,c6e77e7f929da2f5e38f940812a42783:0.007587279)0.935:0.018188918)0.653:0.00392968,(e19269e788e4aff16db1225607ebf64f:0.023013971,c4c61d967f1475a41d1ffe6139764061:0.022960704)0.793:0.018307524)0.896:0.013526491,((9c9ea2c5cd97b5f650ba625d652dc5ca:0.01329485,d76e52c582b153055929296fde42b8ae:0.008880893)0.802:0.007944593,(((b5841356374f525b80f59be8e1004705:5e-09,(0069750cf186b654138c54c07ab7bc03:5e-09,(13bbe1b7acd20e9f7712662ecd61a1fd:5e-09,5ae21e777931da67bf230d02cc7db6b6:0.004300017)0.782:0.008639274)0.876:0.004320084)0.869:0.004335944,(d1ab4e05f8e858d03255093edb9bf670:5e-09,d709e3a24d194d7e27e177c20b4d79a1:0.013237757)0.389:5e-09)0.953:0.013138918,(99bb18d6e262feae09cc4bc1dd66161e:0.004299963,273ccb850bdb563ecadd3ac8a734a5ef:0.017358915)0.854:1e-08)0.304:0.005216735)0.844:0.008387224)0.748:0.004827518)0.674:0.005260498)0.968:0.022237555)0.793:0.006081231,((((9a12e390a1eaeac11d37ff34ab147511:0.0,6c547bfa9cc888f0ef9b751a5447aff3:0.0):5e-09,8fd5591f832a384040eefc6f027f3c53:0.008653883)0.896:5e-09,(d1b3b377a42da87904c9dd61e5634429:0.008704273,((c84a71af4dbd39c8424ebdd37345ea65:5e-09,1ab6314aa8ea7861279ef6b3eb674a70:0.008722218)0.569:5e-09,53b3da2110cea40f49cf81e2ea99a7c3:0.004335924)0.934:0.017732221)0.832:0.004317348)0.905:0.00819547,(7b566d544234b09acdd90276e991ce41:6e-09,((b83122fbd3790dc99a6e80b85ab5f73d:0.004349583,600abd5f9339da278b8b6dd0044e405e:0.004332676)0.801:0.004372132,4e8a7ad72a5d655e52a65608c91f21c1:5e-09)0.860:0.004289621)0.779:0.002371799)0.329:0.001196971)0.781:0.005590246)0.973:0.025501395,(((1349d393b150b4cea3ad09dc54c76810:5e-09,5ccbc27061f3be3e5af5ee60d39780a0:0.004293763)0.936:5e-09,((c4c3dc91ca403f5ccef3e5c51fdefe53:5e-09,((be408e3d0429bb1c46738afa040f5b56:5e-09,eef61c3abb79e8a8d80e2a35c1011d8b:0.004293748)0.924:0.008705159,4979dd9eead3b78c7e604ad0de439eee:5e-09)0.913:0.004283503)0.849:0.004320083,e7ea4042a4c86988485e70a2d546bcda:0.012969294)0.872:5e-09)0.951:5e-09,(((66811763f682f9887b9b7299f68aa121:0.004283468,08f8134496726f05795f0565bcb15c00:5e-09)0.388:5e-09,(42e6555427f8586e64680dde5536f91b:0.004308486,6299371310178ce18906bb25acc73003:0.004280964)0.922:0.008706148)0.866:0.009399591,(d1ae3d223ccc5359910a481c594d7c2d:0.004335941,c874d9e24d83198497d8e986c0f8e0e3:1e-08)0.746:0.003686564)0.854:0.0413848)0.917:0.016990478)0.968:0.027935079)0.876:5e-09)0.775:0.00433535,((a4dc27ea45477f4d94b7a134a4413aea:0.027265023,0be5b5f16c1808a5cda8dcb734563aff:5e-09)0.854:0.004318012,(((((10be73c464c1781960f28382db2bbae3:0.004308486,b5164113724e34629a78ee58a271e179:5e-09)0.851:0.00429377,((ff96d4f5a6f0124bfb94de35dc2dd508:0.022738471,(((ef445eb99d82068ca3ae98bf792a04d9:5e-09,4cd416972b454036b28d750f141b13b5:0.008644427)0.844:0.004299885,067e54959980858381813a9022a84c22:0.008613843)0.208:5e-09,602e3abbb8f1e780bdbfaa559dc44404:5e-09)0.776:0.004858364)0.652:5e-09,69e175115483b536f5473c33d9709427:5e-09)0.918:0.004289596)0.874:5e-09,601600b2488fc80a87cddcfdf3b459de:5e-09)0.893:5e-09,(((7b65399763920c77b1bc0ce03030d50a:0.036995366,7f213fa1a8249f9d23411d23e549b92f:0.032284235)0.688:0.004595376,((e6333db2c546cb1399e19103560827fd:0.008865897,(6e51c7bdc936460a69c9fb09fd0f05af:0.022809126,(44d4fc547f66d8f6d8edb71670d64557:5e-09,((7f904c39e72978a5a368fe89d5dfc602:0.0,2b72f6f9944f7563e9b23fb0d108ee51:0.0):5e-09,f735e0fdc4a05fa27bf9d42dfdf62d37:0.004308486)0.866:0.018559166)0.907:0.013287614)0.755:0.008421849)0.787:0.006927665,(((53dce2305f51d1106a37d9ecef9879ac:0.046117647,207869e684ca54adfd8b89864337b3b2:0.054660487)0.939:0.030530756,((6ea61ccc29350bbe05ddbb06505fa24e:0.019896882,f5b67f5950dbfcbf1aecad890e3d943d:0.006347436)0.992:0.037987757,(d79267d871472dcde5f88cd9f90ad254:5e-09,(((72b5352641d031b1f3ca23016a158940:0.004299908,29867c223ffd53537c126ea6d169a81a:1e-08)0.860:0.004299934,d60cbce30d332606d32e57400d749dfd:1e-08)0.719:0.00302886,bb41fceb7d7f77273ff190af34f0cd80:0.095196867)0.719:0.001382796)0.896:0.014208692)0.849:0.015716299)0.609:0.00137228,(((((61d35f4977f49e1f2e4c32497b75dc9d:5e-09,((16087293827874b4de52175429f0ade6:0.004293744,c81435aa620087a7097eb7ce41cb896f:1e-08)0.529:5e-09,(61147a8dc0e36204f469d8969eb34a50:0.0,9db555e28d96836e7bb77e6fc1ef707d:0.0):0.004308496)0.887:0.008631251)0.892:5e-09,(12521a25e352f9c8820cb0307cce198a:6e-09,(((c64c55b458b845ff8be0debff401d95c:6e-09,(708ce3bfedcf7256e857288d6b37f3d7:1e-08,69ba9a390b236b8aa1b447f7dca8ff6b:0.013141431)0.851:0.004299892)0.895:5e-09,cdfb51bd6ff03bd23497e5d218594cc9:0.013251781)0.858:0.017371445,6b7cecc3e289784280f82272fce39cec:0.00862946)0.092:6e-09)0.917:0.013015976)0.861:0.014828551,(e783e93e749c8f7a5f7c74cb402ab402:0.026223019,((f6ddfb8b4faf39ab0143596e66aef1d8:0.013346813,(8f9157d4963d77476e79cd45c0f74d3d:5e-09,d1b2f8a2d0609d9e3c4c601b7fe5146d:0.004300001)0.946:0.022025367)0.769:0.004182743,((6c031e5fc126527cbde78910b9a803df:5e-09,(cf14b78c25713c70cad4079a9f412d66:5e-09,90e1c936e7edde356427553bc3e1f996:0.004320105)0.895:0.008759095)0.811:0.00430307,((dc24aac4ce0f4a42b52a2f6b1754451a:0.017235046,10f380ed031166d498859a13ffa3cce2:0.01775489)0.853:0.013411678,(((02bef775d7fd8aa85ddca28ebc8f0ff9:0.013028566,(((f6334a8ff3cb264ce70ff1a70714fa76:0.008724274,4f18c20fad7026376b37346ba6aaf6d4:0.004291422)0.839:0.004334765,82b7ef504eae9c4f4cd972e33ce8f849:5e-09)0.291:0.004293826,033686fc94a69413b33d089803a7e9b2:0.004335949)0.895:1.1e-08)0.692:5e-09,c937d3245f2b3fd34c43644d109ee7e7:0.035690612)0.781:5e-09,(((7fffc503a432ca2c61a480a3cfb6bc93:0.004308518,66ec34e8938ec96ab2e86f08404d47d0:1.1e-08)0.920:0.013399772,bddedd1678332c6402561f6f7b55134c:0.004529246)0.766:0.004203985,(1084fe2e60104ce2541aae0468387ed1:0.008845674,583ed388e21d61d077bc23c3624a5f42:0.005749957)0.785:0.02624088)0.759:0.017501079)0.745:0.008692558)0.592:0.008708712)0.890:5e-09)0.875:0.010506458)0.761:0.008552879)0.879:0.011959882,e9682d2f3715f05d617f9723b13935b1:0.021758519)0.501:0.004514357,((0a62f7eeb55553978996b0277275446e:0.004280398,feac55088c54149196bdd6a34e2542b8:5e-09)0.848:0.008914709,(((043ca5f3049dec71f5a9172f91f9b8fb:0.004299889,(4e8e5d6dffe5e7eb994b65033c504e82:5e-09,((c0095da7cd06080e9b40c256139d9ec5:5e-09,bdc926f81f19f02ee765a1d1ceecd063:0.017592656)0.921:0.02162429,(7c6a8ef44b82beaef86fdbad2c9f9d85:5e-09,((cb28cf5d7142e7fd4defe26d049b2946:0.013132786,733225faf7f3998d9d4965afc0463256:5e-09)0.795:0.004316481,0dd78b7b4006ed256fb90589f2b3dce8:0.004291973)0.799:0.004319041)0.897:0.004299888)0.889:6e-09)0.901:5e-09)0.866:0.004308453,20fd0c90a269769643b61474f66e1d2e:0.012972302)0.436:0.004354399,df5d75c096f0dd84464302f7e711847d:0.017646121)0.815:0.01292091)0.953:0.017849822)0.668:6e-09)0.780:0.021250409)0.845:0.006911604)0.110:5e-09,(b4efc89078c470b62eb25836b7d99f81:0.022898589,(f9999466960c4b6a8851698f733a0dc4:0.004320102,b4eef473e1d42bf1e5970abe4e48f878:1e-08)0.903:0.046336508)0.437:0.018755231)0.860:0.013729948)0.834:0.00430619,(db763865088dcd537608ce111e4a9125:0.041692896,333b532d5b93791540bc616f9f6e71cb:0.0502751)0.811:0.008703581)0.793:5e-09)0.761:0.004294774)0.919:0.017988847)0.643:0.013918629,(45bd904918cc706293059d44cdc343be:0.013154316,1ddacb648ca48dbac3b08028b9566ea8:0.017847623)0.990:0.027419646)0.934:5e-09,63b2e76138e76e7a31844b7859d2d150:0.004286133)0.579:0.02056483)0.153:0.005998668,(79d5f2ecd23f4afbc6a0929a7b0aadf3:0.016106885,(2c5c03818e96fb501332467fea09fd5d:0.023255949,d39db1e1f9291ee542be90a16b0b771b:0.035811765)0.937:0.037485845)0.834:0.021394137)0.895:0.022960844)0.813:0.011529464)0.906:0.020808464,2b15f2035525fb57ae82253ab25a1832:0.03831427)0.826:0.02151035)0.856:0.028894661)0.919:0.03503782,(97cc2cf29c381a8d855a6b8b0531cb36:0.066817617,1d090e71dd200f5130e58a93ca518066:0.070703704)0.916:0.03849601)0.917:0.032215061,(3182551fc89f6c6c7e283891a309fbbd:0.004289209,279275e7c2453fd39818c18ac2065306:5e-09)0.516:0.043907037)0.774:0.011058575,(((31faf42d24639c194ab9c6ffe3055770:0.004327198,((43a3b0d27092a81e06df52404e08372a:0.01216742,((((((370e02e66521ec71800e64a215fa92d6:0.008721837,(3a10bb20e6526636bfb88c072696eaee:0.018008679,5b063189e808cb182cd161083c90f48f:0.008697558)0.827:5e-09)0.842:0.004374808,((2aee2b5bb71f5c321d21d1718aa419d8:0.008675567,(e7a02bae45aefdbcabfade89d6ed7409:0.008644616,(7af83867ad82f1c47ece085567973e81:5e-09,(76ec8cc5b9043da3f72cfd417c7e0e1f:0.008705108,7ebbbae641ce970c75013707083718cb:5e-09)0.909:0.004299927)0.176:6e-09)0.955:0.013300618)0.967:5e-09,9d01ebf01e13fdde6278bd6151cb527b:5e-09)0.373:5e-09)0.839:0.008646725,(b56f967dfa3edf8dfe4bd7c71795dd9d:5e-09,f6c1fdd4a47185ed25f738c16f0cdec2:0.004293748)0.998:0.026944494)0.874:5e-09,(((c76ccc5561c0d0afb24d0908d621e68b:5e-09,83bd6120acdc076cab9e8045a224cf06:0.097683078)0.898:0.008778942,75c86a78cd7062c51e4c4f37a41e63f3:0.022444859)0.768:0.004285897,(((((455bfe411089a399d422bd281d1f2bba:5e-09,0fcacd53015f449bf4285dae1701e1f4:0.004293751)0.925:0.008631282,c124d40a8ed45a47f451348db45d3d4a:0.017700274)0.891:0.004308507,(be1265dcf110303ae9205c70df189f2c:0.0,1e1362a5cea77231b3459d4cf31d563b:0.0):5e-09)0.900:0.013269563,a1610ff4e51012673a0df5581b81fa8c:0.004283457)0.608:0.021799771,e5034dd8a0220018a1f69fef8138d175:0.004300246)0.485:6e-09)0.822:0.004339978)0.960:0.017604474,((4ffdb62e0f4d78e4b331a36dbb28875e:0.00429263,(c55e9506606993fd1cdf26470f197aaf:0.00431803,(93639a4d6b4e945d9ac2d5b2de92b43c:0.008669988,((daa6b608eabc42b5833f003421fd4a5a:5e-09,3b85de4c923bb457e1307c8c8e496df9:0.004299966)0.188:5e-09,2cf801636301fb6a0efce11f167d3885:0.004308515)0.763:0.022240844)0.798:5e-09)0.268:0.004313871)0.410:5e-09,(044792dec1fe73491440f49716adea1a:0.017580808,7cc626b5dabc4603e502e83280f2ea0f:0.004290386)0.856:0.004314841)0.761:0.004313299)0.872:0.013228571,((((((d65645a318b46ef113ebcb8032439959:5e-09,(37ff0159bff27362dbe623b664e3f8b3:5e-09,b6d3812e9ff654f9fa96114d3e57db4c:0.004308507)0.956:0.026203695)0.860:0.013194134,e68a2bd8343ef540abd53e00633ffc67:0.027757854)0.860:0.008999557,(01e621899ab9f3a202c6c89a2f8dff7d:0.008659605,6727f7e6b80fae09504a3809a6460644:6e-09)0.989:0.017858428)0.953:0.008644972,bcff0c46a031dde1af06898f72e2bcf3:5e-09)0.889:6e-09,((baa6c3c962650c1460c20d39e58f03a8:5e-09,(d9793f390ce741025c030351970b5611:5e-09,(dfff3bb10fee401d077807e94fc4cccc:5e-09,b7059543009426b2257f995f01260bff:0.008675484)0.928:0.017377025)0.929:0.0173806)0.882:0.012128027,(1133946da1ef260a95a736d5af005d95:5e-09,767514d6c208db9776d91fc19d1e75a7:0.004308476)0.762:0.018988901)0.832:0.006244141)0.899:0.013188678,c8ee859c69d42eefbe644c0c7b660475:0.013250133)0.759:0.021945945)0.868:0.010436906)0.444:0.006506479,(((((((dd7a5e166947366eba25f4eb8b7bf142:6e-09,(e3a16ce3398cec90131d771c63aefecd:5e-09,103d35db366b262556390f869456ebad:0.00428589)0.855:0.004293742)0.856:0.004308517,00199fd3f3991e5e2104911445012937:5e-09)0.990:0.027084395,(fd18bfa231ca1cffdf78d539aa24bc86:0.004301508,21051800421572deaabf6f014ca802ec:0.004294814)0.811:5e-09)0.845:0.008409902,eaae70d58600e96301cce61e4b1b439f:0.009088828)0.920:0.023062813,((((((((((8c8de603b907499a633b191a6a57e54c:5e-09,c379dba1b7265cd4640e94b5782e1a34:0.004289213)0.884:5e-09,((50cbbfd5760994bf52dcf5d86084b015:1e-08,bb0a7d297d67ee7bbcde0515e2a65570:0.008645118)0.867:0.004335911,3f363b12b477b9a49202636ee71e21dd:0.008663015)0.515:0.00860945)0.834:0.004287224,(((5c1e13cf24d5fa74c1d6dc545cd200d5:0.004251417,23d83bd564a10044114f15dc6dd32a32:0.017415831)0.913:0.015205306,f2de0981412bf5375b0910fb7fe6231b:0.008672141)0.920:0.013091884,d52de2fdeed975aac7493b0a66cc58c5:0.004335909)0.432:0.030455613)0.906:0.008795773,(273d96921db4e2770a6707a345059e16:5e-09,b021c5a6ab64134d18f64c857e749914:0.013006826)0.909:0.004259276)0.798:0.004390424,(d21540d8f5a0db1ad5a69e72a9236d6d:0.017426308,(6a65129138d835b0e7c31a712bf61b02:5e-09,2edfa551cdab946ef2c4368b00b79682:0.013160438)0.922:0.008667363)0.964:0.01312877)0.837:0.004285891,94e004a6e1a9655dfd0c45106345068e:0.021865628)0.793:0.0042837,((((ef389767dd30f5fe4756630890505137:6e-09,((((((c3d821e861c86bd0ef867c39a9ddfc51:5e-09,(1bf4c05405ab6ec85e5572ebbc1b0186:5e-09,a4828ef2e4d1aa99fa82b3a4a85449b7:0.026212333)0.955:0.008644654)0.868:0.026099711,(6d5cf274c368ccdbbfb7cd73ea4706ed:5e-09,fa5e5699052e159e260925772fbf4d99:0.008705122)0.422:0.004382376)0.787:0.008720701,48e1c186760e3a2221ed893862382b7c:0.008609442)0.752:0.004321305,(917d2b78bf5c34021477d5b0033d907c:0.017796217,(ad9b188106fde76ad0f98cfa59720c10:5e-09,(565d7417b979794bae03a153bf0d3fb3:0.012974246,544aae03a445668d62e50fd726f24fff:0.012932184)0.507:5e-09)0.945:0.017363915)0.791:0.00432858)0.952:0.005758754,(8871be613f0c49a16973ff82ecac4931:0.008700523,((((f1e0a47db3fb5e11128e8669b5666ec7:5e-09,(d53d186b2adb698b162a68a888a968cc:5e-09,d82a130eb4815eedf013519c8d937cc3:0.004285896)0.895:0.008602274)0.258:5e-09,((a85fb16c21b1871ab0151a800e7fe000:0.004293509,32c6addbb49a3926b5ebf940db011f04:0.017233228)0.639:0.008736275,40be8633d61aeb44a364c8ee29aa1b24:0.004289112)0.775:0.012991954)0.948:0.016517782,afb353ff60973b2acfb6a87507f1d368:0.02746744)0.804:0.004678555,(3e4fd5862097c8ed848310b34e04bea8:5e-09,(69290601d34b16141ad1f256180352cd:0.002419341,((((ae20468d9bf0c76f58f4a60fdee5fe4c:5e-09,e8b0b2a9ba4525ce95e2fabd215e13ca:0.004320096)0.922:5e-09,((c9e70f05e4f52bd04a436c2da9c87da7:5e-09,ffd3cdbb81e83a100f4cd6413bb6a9c9:0.004289211)0.820:5e-09,((de10c472d0516facbf5d4fd41386e0e5:0.004293774,862fc97bb16c5c6fe9ce4fb952083073:0.008715447)0.792:0.004318238,(45bc8e2a265ebe9649542b8d50b61238:0.004290441,(1472cd9130d9164f5fce075241ad990c:0.012999587,ced6a669e6cc3f9db7113ff6615bfc26:0.012922435)0.794:0.013159352)0.788:0.008669045)0.409:0.004315547)0.926:0.013134601)0.814:0.008785559,((024cab18c946c82fc4a7249326a5eadf:5e-09,(1e3d83a66cc4e8c56626123914764854:5e-09,ad2732f0e4c33cba0bd72cc015b25f0e:0.004308496)0.860:0.004299948)0.887:0.004308496,b9fcec01f1c5272ff219ee681eb39d58:1e-08)0.942:0.017414623)0.789:0.004223901,(((((8e783766fc027562fa585cbac1df8090:0.027665132,(156ad7504fa270ad1adc4830a51ddc4a:0.017916711,(8b517f4d33d2514a7e0a84b1b51b404c:6e-09,5e94d6cbbae80eaae4cfb0da3465a10e:0.008592025)0.867:0.00893406)0.764:0.004106356)0.768:0.004456994,3e77b1f41d11d379dc3dafc82477cdb5:0.008770655)0.785:0.00434919,bd792235f49b12944538744d4d1ade06:5e-09)0.789:5e-09,((9b48c2f8ef8b9607fac02975fa9a0d73:0.004308507,d8d17722d51b2151784d9cbb05d8b18a:1e-08)0.772:0.00439,((0783222f1d925cebdf71f579927af07c:5e-09,(818274677a5cb1bb5990b32ffe39d233:0.00428595,7bf709f31966b2a6876a94bb17c2e9b2:5e-09)0.790:0.008621421)0.918:5e-09,(18ec57e2bf0c5ac99702b9bab11490be:5e-09,96a0375319176819bf705b9a499aa3b9:0.004299956)0.929:0.005723628)0.870:0.008679967)0.925:0.036099873)0.947:0.013081396,(09e63693f38679f02c0fa9f68672da2c:5e-09,((eab5a87e86abfbef685a2732b8069c88:5e-09,38c82b8ac8fe1e619199621f2bbeaa32:0.017536219)0.948:5e-09,(aa100e8e1c6b32e7724f68e1d9b212cd:0.013077127,(31fd5195519661b1e94eff536d5cf820:5e-09,cc2d75bf5a77135ae4716305c8bea7a6:0.01298005)0.917:5e-09)0.952:0.021683486)0.965:0.013067386)0.985:5e-09)0.829:0.017273833)0.832:0.008080778)0.791:0.002420683)0.901:0.004285915)0.939:1e-08)0.952:0.005726039)0.952:0.00575995,((754795a295e4c615635819cd62bae03f:0.013059238,3f5e819ebea0b7d3ab97eb818bf59b95:0.008715629)0.774:0.004271586,df5c7f499584d067fa85b74d0971a0a5:5e-09)0.869:0.004289234)0.932:0.008727866)0.857:0.004299221,(((954731844cba2f4053d75eaa2e8922e7:5e-09,82ba964321793c23fc33767e05ca764f:0.008722279)0.875:5e-09,(c8886c90b76721c7fff916286399ee78:5e-09,7758a71056aacd4af0b61d4fe9edfeb6:0.008653832)0.928:0.008575095)0.794:0.004273243,60160a079ca1775c855eaa345c5cb5b2:0.01312349)0.784:0.004328483)0.841:5e-09,(535c97d4e316154a8a756958677bd50e:5e-09,d92b3542d385d88e18dc14912fec5ed2:0.004308487)0.202:0.008759605)0.835:0.004306629,(405486dcf23b5a010748d23079fca029:5e-09,(bd173bbe86e5ee484f8716bbcbdd390f:5e-09,3298a670bce92abe1ed8da51b23323cb:0.017630731)0.961:0.008653777)0.885:0.045959085)0.938:0.008746999)0.610:0.009040449,((131de0c43af948c80ad0008f3d395a0d:5e-09,((4952991a6e2e3faaac8d63f826cfa8b4:0.026830015,(55873be17d009adf5ad5f1e4efe9ea5e:0.00433594,2ff4390b28b5643ac2add07705be0e5c:0.026274381)0.815:0.008676075)0.898:0.014144725,(d5e86317473f40d3d4f1312a50e5bc2e:0.004299906,(4882a4963ae77578bf020d7a16ba230b:0.004289202,e604007e784a3c7e87645064e1173367:5e-09)0.296:5e-09)0.714:0.003433141)0.954:0.018724742)0.289:0.004279062,16d395c65004ef461c7e31270572976a:0.008746709)0.930:0.013596355)0.719:0.004058185,(ae99d45459abe146d8a715ba4a8d718c:0.01318141,0219c0d35132e53ade4f265686ae5d9a:0.034858847)0.751:0.027628445)0.147:5e-09,((4a47c766bb55baeed2571abc86fd780c:0.008631185,f9ab3c66f43ea4752411f2795e64aba7:0.013021882)0.188:5e-09,9a8c9dc23416f4041a203f268690188b:5e-09)0.831:0.064032007)0.934:0.024206546)0.760:0.023921828,(77c9b9bd5dc457a23d8fd9077d790257:5e-09,03c337b8b0ade98fef080a9ae26c1abe:0.004293752)0.869:5e-09)0.237:0.004453683,((((95f9cb62c0ee0b7526a20c2a977096d4:0.024016459,91a973545163b839caa0f96c4cb9a65b:0.032685463)0.956:0.035387583,f99cf25ae75011b1bab7757802288f8f:0.105842644)0.859:0.016265412,69377a457de42d23faab8d2669e3e283:0.137821845)0.000:5e-09,(cd6c34d66984afbf1acecc96f8e81cdf:0.033940247,77772051a49ea37f59adfc3f563f2551:0.110292369)0.816:0.012181582)0.954:0.027236441)0.878:0.015203051)0.789:0.01758597)0.174:5e-09,(ab14f9fe90178682fbd9d6de388caf2d:6e-09,0b794b9f819002fe0c5921a9ab20eaf5:0.004299931)0.692:0.077806884)0.917:0.015313828,((9061e7957ab0c993ac3898b4de621096:0.004300012,411fde23b7bed1b0025fd7b1a746de9c:1e-08)0.989:0.031762924,b08f80d35dfc551c366e9c8f9302970d:0.008716699)0.818:0.021202426)0.915:0.050298199)0.319:0.023686511)0.813:0.02615152)0.839:0.024509952,(7fa99bd3ee34c6d339e3ff01bd88427e:0.239435349,(((cbbf50aa4fe23d72e10ace9128692656:0.0,2939c251f2e0519849377d00dc15345a:0.0):5e-09,7ff871c87f293e03c6bce7c7abe7f53a:0.008711483)0.624:0.00309295,(c7cb550501c3c9ba7a09f8bcbd2ebf39:0.004309745,090c947af0000e4a59fd8cd8fcd03cf9:0.022307663)0.867:0.023250072)0.958:0.084930921)0.922:0.052948658)0.000:5e-09,(((5f098c3b1e9c90434a6b23c1487a78e3:0.038524128,(3eb156acd420f44cf653872628b48c1d:0.022485029,622dd8796843a1e774069b5f823c8588:5e-09)0.871:0.042716767)0.326:0.03506729,((((((16bf4cc6ec0dc684f8b76fbcae56132e:0.04333825,5046f7c436f551a5d81f492d2d6043ed:0.069023572)0.741:0.004323249,e613f5cbf21bed03210e9fb98c6c3712:0.018197473)0.840:0.010337769,((ff7bc2f360b024652c354c8fb7b13604:0.008671233,(5aafbbe02baa832c15648464cc06de7d:0.013158283,d4b0c36bf6abccaad6d2cb3ad8b119c6:0.013143544)0.879:0.030781339)0.444:5e-09,((c7b4ec5c9ea4ee4c304389665e3c32bb:0.035232288,0b34f00136235c00851beb701da537aa:0.035355752)0.852:0.012446327,(d6d3f44caf7eb73b8ccb7fd22c1e4ee0:0.004226164,b20416011740be631bc02339b67ab2e2:0.022380712)0.858:0.01330935)0.779:0.008741009)0.893:0.006930881)0.156:0.005015317,(954fb5b9f55fc5ab3c55740ac0f968ab:0.022425528,9243e793385cc056344611a7d304882e:0.01832069)0.785:0.015710581)0.913:0.031245347,(99087a21500fad3c1acfb14e8536b40e:0.008724852,fba4613944482bd49c4f9cbe2f6c02a4:0.02159042)0.007:0.035700869)0.543:0.013351339,e57a3f3b9a596f7008ad392828383b53:0.045219932)0.767:0.041777336)0.981:0.045644366,(((134e518749f3dc058363bf3b0b977512:5e-09,(((44513482cb1e6e9f71b20659ec58be96:0.006144433,((ab55da243f95f998e878f40292f01816:5e-09,((d6e7a3add3b0786d3c0e6a91c98be3a0:0.004308487,297cc563ea14c56c88ee70eae43d60d9:1e-08)0.950:0.008645713,((c1f0e8d25ffabb64d300c12c7a58be6e:5e-09,(70dce7473db15b4f0ed86223ea17681f:0.008675515,5e8f438ffac23d79eafac11685b1994a:0.004308487)0.760:5e-09)0.929:0.004289223,019d552c82f4a9db119a44ad3d203f7f:5e-09)0.670:5e-09)0.814:0.004309027)0.933:0.008632417,(c1b60244fb3e3d8d800ab5acb20d5947:0.004279466,2172523074bdd79ab67b2952162ed0d7:1e-08)0.947:5e-09)0.865:0.028415035)0.877:0.012515238,(7f814c09d2ab26119320c427a8d29546:0.008760591,2b11df96382aa4841d04a669e8faff6a:0.008717439)0.854:0.008890532)0.876:0.00905012,(71b005989b6471af06aa8e99c3eb3fa5:5e-09,0190fd9f56e8d6f3d43012b9013c97ef:0.004279466)0.921:0.004279304)0.853:0.017755427)0.915:0.008735301,f61c3d26d43b6fdbd88fb80d472eb415:0.004328178)0.145:0.004300134,((((8ba87073ba71025fb1394563072d083b:0.008662406,(1fed4cb63554ca155505ef4aefe74097:5e-09,2c65cca5601af9b53a4d6267075d5138:0.008683275)0.844:0.004299988)0.761:0.003902856,(88bc49fa26275464ffc045fa958b5b3c:5e-09,6c9ef6ba71b9889c622f42699867de67:0.004333435)0.708:0.009077154)0.220:0.008784852,be8440dbb057162699ec7feee4ad0d35:0.067554736)0.477:5e-09,(9574428aacd4526d13dfd7001a2742d8:5e-09,(((31adbebbc8363f00a8c20a81d78baf46:0.004066714,(e82301131b60f4542726e27c81dcb472:5e-09,(5bb344c2a2c81ddbda00325d80be3ccc:0.013116088,c81425a47189d2a999a3c6350c02db18:5e-09)0.973:0.013102178)0.756:0.017920017)0.872:0.008954715,db9ecde64ca964e9eaffd18214a3fbf5:0.024307236)0.818:0.004356476,((b12dc20a288b4485804b09a09bb0c838:6e-09,(1f7d4949f47783d90c1aa1117a8d221e:0.004335966,25368dd1216da1cd95e52e114599cec0:5e-09)0.889:0.004320117)0.769:0.013319651,(c40bb48b6d99e87bfe1089ee91c545cf:1e-08,a57e98f5b35df447263e11e412425cbb:0.008617007)0.967:0.022225663)0.758:0.004242321)0.806:0.008684246)0.809:0.004728052)0.781:0.017558876)0.000:0.071719772)0.741:0.007488995)0.812:0.01057619,((0f6e25a1e1b29df89e9db54d092a7f88:0.109729311,(f139f550e8b8329dccf0c1fc8e28ed4e:0.004285912,8dfaa0b8f2e4fa415e26fe40620a7f6d:0.042220713)0.947:0.038290567)0.790:0.018510472,((((((((0ab2083f92bf30400f31a369c3271d02:0.004289808,(((dc13558e7d1b13fe1d573f0ba1dbf333:0.017841842,((8a2e9a939be33012110a24c5ef446959:0.004335914,8deedd1e818ffe493bf58c14009b34e8:0.012991006)0.873:5e-09,dca8bc8610f89425e7c641a388832b3a:5e-09)0.941:0.004382651)0.837:0.008121713,(2fb5629be71c4ed033148b993783a3b8:5e-09,(((c01dc62296c9358da0239a25cccb42c7:0.002320278,25aebf9d6081741c8c13d8965a2148de:0.008066855)0.792:0.002574897,87593d5e69b8143c00ab3693a9066568:0.015168765)0.442:0.008756903,fba3294dd5b2f602735c846733c5b583:0.004285873)0.733:5e-09)0.783:0.002275003)0.775:0.002544051,62129cb43a11b9f0a101d08bac1d92ce:0.013252678)0.864:0.032561232)0.000:5e-09,(((((94ab2e24914312e15e7d6e98bd81b4a4:0.004285893,(9ef3581d5afc8bde453c5103ae603ded:5e-09,b84aae6887e71a1289b3c739673863f9:0.004279463)0.892:0.008608445)0.911:5e-09,b379b1521d1a107507e12b3c376067b0:5e-09)0.799:5e-09,(((4326bfdde157ca7f66c0fcdcb57f54a4:0.008659553,(4e5d88ebd2b1488b7602ed84ffbbafde:0.008598134,45ae7f89fa8695e4502719189459860f:5e-09)0.530:5e-09)0.867:0.004308485,c265d4a278ef795cfa8418d37bf86b98:1e-08)0.942:0.00879103,(((78f688b5e3dabaf80777ee1b3c5aaa89:0.021788268,97e500f445298cda0c483bd64e3bdf26:0.002302998)0.741:0.002197712,((4b2d4b9f907b290be8ffb37752807fa4:0.004299904,6ea97c7f3b1877fbed4becf4a1a51b1c:5e-09)0.249:5e-09,f7fe0354095683152fdb7235f01631fa:0.004308477)0.843:0.004320086)0.916:5e-09,6c6f166dbdb380fbd3adc11ed7ca7871:5e-09)0.778:1e-08)0.877:0.004293772)0.626:5e-09,(1dae475af0419044e51835aa360c75ea:0.00429377,87c684762a85cb8d377cd4f049d01cf5:0.013423995)0.952:0.00865383)0.833:0.004323522,(9b9df0b0caa7349be66f67a1f8e65383:0.004333344,7752a3db76f166f3009bef731e0499cc:0.035214119)0.163:5e-09)0.792:0.008690082)0.991:0.037019946,((((5b6db9e20efa954ec699c7deace9dcfc:5e-09,7e5edacdbae1acf24b6ad8d281b84181:0.008585883)0.834:0.013580118,dff8ed20ad4c0c351814941555647a67:0.033321483)0.857:0.011723935,((((((((((e0c2e981444645058acded1116a51be1:0.004293739,(15f38af739892700003494603844c9ed:5e-09,08c9926357a5630b9690ef5d0d1ba37b:0.004299935)0.851:0.00429381)0.948:5e-09,b2d93fcc102709250b54256dce0d53a0:5e-09)0.755:5e-09,((d78463d2e78504d6cb3c64dbaf6feaea:0.008706159,(2ab249447dfcc133c7fd568fdb5a873f:5e-09,(782df6c76a17e47b779125ad2c286ea5:0.008644696,7d24ed975cafc5ee20428398b2ed4817:5e-09)0.870:0.0043201)0.870:0.026350043)0.756:5e-09,2f512f1ac83d725a2d0da960bf245424:0.013139377)0.875:6e-09)0.805:0.004350148,5b68da42a5b44067aae84c6dd6c1a79b:0.008635628)0.784:0.00428024,((05f2b79da536a7613b663e2bb5d788be:6e-09,(fcdecff4bf9293e46936a8674f2feab2:6e-09,147f300e744658f107eb76b7100d5413:0.013124676)0.855:0.004320114)0.768:5e-09,(ce6e07ef528e29c95ede2363200768b8:0.004320112,e24c0aa26a03dbc84487c4d8792d5ebd:5e-09)0.832:0.004335947)0.864:0.008735329)0.771:6e-09,(bae01e52ccd4397a4ec6b3da14afd3f8:0.004282174,(((39b14757f3ca66f98e8c75129e911d33:0.00431869,cbbf35958a65fa71b62ee10b85279bfb:0.01299258)0.359:6e-09,20a8ff566be729d25ba64bdca5ddf333:0.00428059)0.955:0.00866159,(335cf7540410a514e470250bc85dfe3f:5e-09,(a8676514a6d71d448f45a4d0343d53de:0.004320087,(((ef7dc72f388b064510a2563a584f79ca:0.005808603,b95e861081581818c1a5d3bb0b4b97fb:0.018831814)0.890:0.005985588,ada1ab7e66d07ff649083f47b3a06f8b:0.013068104)0.758:0.004410219,(77827a9651c9c3fb670fa408d35ab97d:0.017882738,2988cd00d66975bb624173dc2c1662b3:5e-09)0.254:0.022304499)0.937:0.018088766)0.737:1e-08)0.935:6e-09)0.851:0.004288859)0.918:0.013285138)0.895:0.013448673,(c25f03023cfd02d297762a7886a4a927:0.013421862,9d0e7619543368ca14719f356f559b7d:0.008745931)0.971:0.023239816)0.739:0.00407521,(fcf274576820855565fc3079176a5462:5e-09,(73015de4bb0382dfeb56d4339ea90396:0.012688447,68a26dfdc998b2417d726e98d7b97202:0.022605573)0.734:0.005795316)0.871:0.017865522)0.906:0.014994567,(29336d1aff2b352997780a7fbc53f1b8:0.026223882,cc1a9f5f39da5ae49e372ec8d29cd372:0.010398274)0.898:0.023648121)0.459:0.011297196,(7758e56b49230019c3b1892e1fda23b8:5e-09,1a6f2dfa6ca348573aac34c786e50b7c:0.022047324)0.991:0.091783748)0.241:0.012233605)0.906:0.016937601,(054d5a5029da3e1d249e7eda5a587784:0.00433595,8736a3633a030700f8bbfd3354fbf30c:0.008647072)0.570:0.031782872)0.763:0.004794246)0.870:0.018427353,(9bec98d15647b41573f14f56b55253e1:0.015665261,b1332ef8cae7d73bf72db7ef42793a14:0.015339653)0.915:0.078260037)0.964:0.033096411,((((f18adc6e3477096c4e1b6bf0f2505e73:0.024124102,(0227a74c5acb9b8b1358b725f8642f26:0.0,beb5d087a220bc21b49a44a49cd41e4a:0.0):1.1e-08)0.857:0.00429994,955fb0f9a163031f5bf07e63f05bf7a6:5e-09)0.979:0.038752063,5e23d42fd26901058ec148720209530c:0.025203447)0.502:0.011155217,(a33e00bc19bcddb8e4ca86b178774889:0.041186322,04e0eeae50c108d902699992dfe3ffc0:6e-09)0.826:0.037729921)0.874:0.059872648)0.718:0.004359946,7b86011d7637c3df5b1807bcecfc7ec2:0.02386112)0.729:0.004266749,((ae2c081db4ab3b9eea232a8861a411f7:5e-09,c1a9bf8d2ab61a11b989dccef0871990:0.004308503)0.910:5e-09,00056c4c5a30dbbfa64dfa34fe792941:0.004299921)0.976:0.148783529)0.856:0.010539927,(4e96eb12d52070a8716ad398ec50ebcb:0.080459679,0e71d8c01ed6a87efee13de5f81983b8:0.090515931)0.752:0.005525319)0.884:0.011843642)0.929:0.021713755)0.000:5e-09,((((a0ed877d5d856599f2758cbd1bb2bc8d:0.031903246,d5043a7985f5d29dd9bc9f0be6e83c22:0.082320622)0.000:0.021645472,0d667be3617eb47f2485625351666939:0.074250277)0.815:0.029321645,3dbf6eebdb91d00fe74bc47396b3bb16:0.095012185)0.781:0.018459271,((((((141a298b81e7d16467e7ba12aae19ac6:5e-09,01b6326d8ae6950165dc536a0864b5e9:0.022615342)0.753:0.004022497,dc1355f803b5c4831b6b76147a84f55f:0.013577278)0.861:0.010226368,41d9b875ede7a15c1ad51b94f9f42d40:0.079145501)0.927:0.037208128,(e0ac39a56d6bff164613d699b310efc5:5e-09,313c9b05532d0704f805fff153313b6b:0.01298635)0.984:0.061255769)0.843:0.022858932,((3ee34a895006480cef877baaede15591:5e-09,(86fc75dc94f83b53b310cd1e6d723a0f:5e-09,a91d8e517e6c1708209c9910bdd77395:0.004363017)0.971:0.022681649)0.780:0.020545765,(((ffbc3cbdd6056ed44e3e547ee6ebc292:6e-09,6bfa76d2a6bb88f0397f0d1a91fd80dc:0.008825554)0.852:0.024290894,(6c18400956cae97ccbff8b3f5285ed29:5e-09,594edb2519f9cbe6742a73f29d873d88:0.004379961)0.957:0.066468959)0.700:0.015976426,14de6c5c23cae262bfd4b8842adbf6b0:0.016305759)0.754:0.017453313)0.839:0.082713561)0.850:0.025396319,((8c5e9c10b7f57aa0b09daee0686d1933:0.121807979,(902789ef25454440a714a8cfa1434d2e:0.065542261,((bf83f7e039a698a7685b694ef2659c79:0.053222165,2072a6a9184f94c567e2a8064e79ad83:0.041907781)0.858:0.041312623,(4e7aa371766d5abd42102ef2a85118ec:0.081014339,2dbb2864b7a8a3bf0f4130145d3ce7ac:0.040070378)0.954:0.05137088)0.490:0.007555437)0.861:0.028698237)0.831:0.053713062,((1bf462c60321246aeceb4e522086ca03:0.013093895,(a95214c0392e3adb2b5fff7962e913f7:0.008740564,8c7d73b2e7c983d7faab8453f28c672f:0.008745653)0.000:5e-09)0.783:0.030952328,((cb030a9fba669d19eaf0fd34ef280e8d:5e-09,(9e24d974c37c8e8bcd22f25e800953c6:5e-09,3e5cc1943227c1d07ef8c23bbc710829:0.01335818)0.848:0.004361318)0.967:0.026697446,(b07ae11d4c93de036de897b55794258a:0.004307697,967591b61767ff88268477e9103a3942:5e-09)0.868:0.01899733)0.697:0.018564728)0.000:0.130888606)0.143:0.016762884)0.781:0.015984488)0.599:0.006817446)0.890:0.008890776)0.092:0.004498226,((((395aa39f9115a6c25d8613c1e9b96ea5:0.05584176,((db889792d9007e6120ebc1aa3f92f15d:0.005065272,(31b24c27e44e71557f90484229f3c8ec:0.004293771,583acbe1c0cc2d0689b2e71515733934:5e-09)0.868:0.017139347)0.074:0.004665151,((((((b8694e258fe88b91bef687b178bc0c4a:0.008723502,(776f51c58b42b8ffe718a241ed04a530:0.008706154,bca91aef4e7438f7a72e1a1124cc11d7:5e-09)0.768:0.004373926)0.885:0.017466488,(((bb83dda410b1f484a012f3233680d3a3:0.008653815,787f0b4eca2776727f75985f671b52bc:0.004285897)0.897:5e-09,ea75812a7e880a591877189f63f52fec:5e-09)0.912:5e-09,((887a89aab16bdf7a21f99a32ff2dab2e:5e-09,59d09aa6d423a5cc17482de2bd90e7ac:0.013129936)0.904:0.004308568,5976fbb620d30e08955a255f418f0302:5e-09)0.858:0.004320111)0.962:0.026420839)0.055:0.004314061,79ef5e73f8eac900232da6dab8e01ff6:0.017458516)0.739:5e-09,e8c87909824236c5dff3e81ca8d5b4e0:0.004293788)0.000:0.00461419,41a6c1a35dcabe451407f5ca0da225c0:0.026516317)0.000:5e-09,(e509d1bb027d5354769fa4b150b95b62:5e-09,1d56195fb1f57fb12c29933d75032dbf:0.004285906)0.724:0.017721354)0.697:0.008246116)0.914:0.023792155)0.470:0.015413056,(((d3cb3d5f32d648669d762504639da520:0.031256037,((((bb457453b9b7146d0e84b91a04bed2df:0.0,41f8d165e9d9a1b6a819b381e5b4c061:0.0):5e-09,(((a8060846c26ec8ea3f9c22969ede199c:5e-09,(c46bf4c13bf367e5882a18fac0bcda5b:5e-09,(b7066c7a73e3d7e466159e3fd60ab97a:5e-09,ecd95884a99127f325462b6e7a5a79d2:0.00433442)0.869:0.004314955)0.853:0.008620945)0.424:5e-09,0d31741cfa414a908324e595e8931747:0.004314944)0.645:0.004334425,56f0604561fa75e90eab6f599a3e4a2b:0.128420287)0.749:5e-09)0.945:0.022551994,(((70ed89ba1d212f9631759ae1b70608ba:5e-09,cad7f9ef8a454b86f86cb4bafef976ae:0.072416083)0.931:0.013349642,(e095540dfece425ab90206cf2666fd9a:0.013240707,996e6b9a589b70947dbc2ffa23d54c59:0.004346196)0.469:0.008876941)0.913:0.017436753,(5af02313f03e6be46d5c204f29b571a2:5e-09,(0b480edbc78f66d74bff9abef4f4fb5e:0.002430767,0349f340ac3e14da32b1ef089727ac0f:0.002434757)0.929:0.008139252)0.845:0.072568933)0.799:0.027701188)0.916:0.01835834,(b52e44158ccb6d86b990d840db692316:5e-09,(59a6ddade3edc829d4ce69227acb689d:5e-09,7eef6361b8d8d987e81d748eb6b2e1c1:0.004346195)0.442:0.00435944)0.694:0.005306242)0.837:0.021640322)0.981:0.065253604,0cc5617749671508e73dd7abbaea2193:0.063849093)0.979:0.074309569,(fb559490801b209f2b1b02b471f5051d:5e-09,(f4fae6ac26b87fe5d54dade391cb2832:0.004309116,508119931ae337782b50125b5ec02195:5e-09)0.811:0.004311582)0.832:0.022306569)0.956:0.101883467)0.934:0.032874869,(((0ba4d604b3ce1db70199bc9a211d063b:0.050460574,(24aa08de7123a4251f5fc1e1a8deebb0:5e-09,(f9c16a0a770154079189a28fd152009e:0.004403224,(eb85abea2f42ef1d0e82419ab43b8388:5e-09,(c8a1c79d6eaf67157f8258cedddda3be:1e-08,f4791aaafce1ed9a8727fc5ef554815c:0.004369052)0.306:0.004357957)0.787:0.004369644)0.879:0.008869114)0.801:0.072920863)0.979:0.094194632,(d42c64f11c4516ca41d3e2366e6d6ab2:0.091830363,(e349d1a3ab9bf4f3d408a581de1cc10d:0.022180867,d203104d324cfce75a4661403c65b699:1.1e-08)0.437:0.134777584)0.784:0.128057912)0.954:0.069543965,((((a807a62beaee24595259b40b0cbe2f6a:0.030094648,ce3ee3c0f3162341017f170c2750cb86:0.063749034)0.965:0.048459602,(97ba125292d2c0870b29314beded10e3:0.031980629,b138a9e5e29e3cb8fdce25af6d7e67f9:0.027164194)0.723:0.015681345)0.980:0.056339135,(64d8a01f9942e1add3bf15e75c08319c:0.178943354,a15288c113a84aa3e70d546eefdf2c7c:0.184132763)0.581:0.018139777)0.969:0.057549361,(feba8cf87306d939fe763a67963d041d:0.193526053,(2019055906f5c1667a92a50e9da26edd:0.065478988,af1d27a28a1e347b8c8dbedf166ee3d6:0.072067839)0.912:0.121336485)0.646:0.028249178)0.755:0.006356396)0.772:0.006720408)0.819:0.014261666,(((((((21568fe4d443aaa979fd06fbd3a5dce5:0.037848302,(f67d618b3e30aa2227ecc6b137c510fd:5e-09,((7888518a35291d68a8f1432afdb3dc78:0.004369046,58941eda0b7de1c413afd5c6aeb52f2e:0.004348477)0.993:0.027204976,d1ac0aa264d44a8cadeb5b1e45b75a69:0.004369017)0.777:5e-09)0.944:0.057788174)0.766:5e-09,(dff8185183cd9784a4095f7027394e9f:0.017684024,78bb6cfd2e76f34019792ac8e9f7d040:0.008741963)0.946:0.017334382)0.856:0.01836934,144f40635185cfb2a6a559c42b7a37a3:0.039872964)0.323:0.01468094,af47c919c15133c4ae390588cdcb34b0:0.018151168)0.768:0.01365131,((d88f9969f61dd076141b1adee571a1fc:5e-09,4232d0df01378adcad422056e0cd566d:0.036453949)0.860:0.008835433,(f0de9f98c646509986a62a845a251246:6e-09,90ccc570e2d08c7601d646c9d2919f31:0.017890604)0.928:0.013371741)0.834:0.014262933)0.988:0.135677017,((360154b01a1256ace1ddc0c72c8df4a1:0.013176592,((c22473d52c6dfbafff7ee6aa28ba9424:0.004325837,d89f1df6b9aa75464d404a6565a3e27a:5e-09)0.514:5e-09,(33335a75b911a76e752bd6d49a31e68a:0.082026049,54b411519eebe9b292162d619c55de38:0.045759126)0.951:0.039776848)0.933:0.017700653)0.912:0.025764345,(((1482e9d4a99a6055e1eb1b47cf3f2636:0.021980269,f50012238e97e4a4de8cc08891fe2c95:0.026554085)0.988:0.031964318,((3aa94200cfa8da5fb5855a1dfc7b5d3b:0.013194086,4ef47b5d28b826343d8bec6caa1063da:0.02652998)0.919:0.013344527,(d3f2febc7156d920d47f955cba33fc24:5e-09,b8851306695a3fd82124ac8f58857ab6:0.004309106)0.948:0.008682791)0.145:1e-08)0.994:0.029760606,768c9a905c0444a5d007af7ff4ef17a8:0.020184343)0.625:0.013286987)0.994:0.135534693)0.942:0.072953332,((((((((((dc4d099502850f0f8f6013f0a4d11e7a:0.019509946,7e24341e0bf0161f8a4bd4d3ce405358:0.007890254)0.868:0.059469477,13c4c06a315ec3b0b4b0759508076f3b:0.071381595)0.741:0.009554421,256c3862c471f0a3e424db0ed68e3f46:0.055051262)0.457:0.011296003,((351d3921c284b0ad10c083597848d6ff:0.03559317,5b8902a868562b1cff5c244674e1e246:0.045640007)0.948:0.044203214,b9f4424ebdd3e6af21911a68d9d862b9:0.070630382)0.726:0.021154102)0.890:0.034931904,(((((1e6b8e5750be852dc07b6cd5d1b07e88:0.0,c3b4f7e3d9d07c9d9751848a6ecfcf2a:0.0):1e-08,7ea05c8f022e69d7d3a4d987d114ee7c:0.004414781)0.778:0.026908025,((a1e879157253d12b8b876f606e888845:0.004299902,4d710035360183bc4f324a52ab5a7937:0.008653817)0.127:6e-09,d3d79b7fefe55c69619959f1be04f18d:0.008644601)0.555:0.022211892)0.870:5e-09,(cf24ae4dec77849f31ed24868e4b4614:0.008653822,3fda5e17224cf029151142e424d41ea6:5e-09)0.947:0.008634616)0.000:5e-09,9af179b04400526fd151e16c66a9e407:0.012929726)0.995:0.161996042)0.293:0.014476135,(158f1bb73ab4e72f37fccce7939ad179:0.024334174,(6f3be1de1668d12f7678d516bdc2b245:0.020254352,(0d48ec3ab52f88c89c89ff4d91c183b6:0.008594868,((37dee1e6082fa1cdd18bfd951997e011:5e-09,(30aaef7555a0ee1f6a2e716e0e036456:0.008608648,5c466bc910f1cb12a7e9ce074fb0bed8:5e-09)0.923:0.010020063)0.923:0.002856252,fe82af1c0e9bf728a94f7585e4920c0c:0.002856392)0.923:0.015878347)0.786:0.020679053)0.905:0.028151227)0.902:0.0294182)0.933:0.024407463,((b18e60a3df45828167205bc5c7d30267:0.161306361,((((82d2301ff4fe18a901e7c7987eb7c83a:0.022888256,1c770c8429164ec1940583d5cfd9865c:0.017614062)0.856:0.008718359,3fe896b2a190add0257d75e937a9cb6e:6e-09)0.742:0.003837897,1205da2af47550911c181d2120c316f1:0.013838596)0.960:0.040406514,(42809edf46b1340774224fe9cc1795c1:5e-09,74e41202299b4215ba4204e665ca2b76:0.004293608)0.834:0.099570811)0.000:0.02764179)0.949:0.049195088,(d423fb517d91ccd125f43ba8d3340492:0.004257295,(183c53e9654a366fe505707b51ada03e:0.036987982,c11a86882519b164c46505e747428c61:5e-09)0.845:0.013122011)0.385:0.143997831)0.000:5e-09)0.869:0.010420181,((eeec7acc6941ee70c4561e949ef4d82e:0.017899297,f94ad4e68cdf77726538fdaf3a1b9650:1e-08)0.720:0.004346487,(5579f7c62b51aed37d5721d20230f381:0.00876076,(69e8676a9f44db79badef10216018275:5e-09,3fd871194c311f0706ca7b8a9fb51330:0.008696956)0.470:0.008714871)0.830:0.004348555)0.905:0.202560489)0.633:0.013645174,(((f330f73a5c790648d0dd1191acb4245b:0.134904636,((((((((((1dfe6da7766d4845f6d6dd96f0d842af:5e-09,3c78b9fbd05d63b72facd3e8d4486865:0.004293602)0.896:5e-09,9bbbbe1dd9839a1769f2059e19f11529:0.008731826)0.995:0.074728083,(8294aaf8a1675da7722a2a2a668434e3:0.086495705,bdb08a2305c209354de6453a43ca45e6:0.10100975)0.877:0.040211622)0.214:0.009175404,9f7c25b2450b791c0fa9d636c203d9be:0.078113757)0.926:0.030731527,(((ae570f484639aa309d8bea0014048cea:5e-09,fa5715ef8f329fa7b78d1b3725d7d0fc:0.017919238)0.774:0.004405075,72aa13edb6677d231212c4043371ad7c:0.021917749)0.725:0.125750424,(((181738bbf452a1585eef245f9639f8c9:5e-09,(((f418122bb4e874244c2be757195a2953:0.008666098,((c600230de022944b551b0e397bf0a102:5e-09,(68a5f7f3540c76f4b51c27b8fe40450b:5e-09,84cb7cb4f26d16c25328411fd4bb3187:0.017472803)0.605:0.008666189)0.681:0.004093535,7babc96709aa60de887b1750d2d1efa8:0.091151984)0.038:0.019174728)0.988:5e-09,84be17e61f40853bf5fb128735642e2d:5e-09)0.864:5e-09,0975d4ed2fcc80ef563bc0777c3af313:0.034916451)0.856:0.004307715)0.907:0.002854768,((05c7675594ba9b5e7e0146bba705954f:0.004287137,76c50a73119b4c56f2b1fd0d0236b2c9:5e-09)0.000:5e-09,be04d7b73e9a4cd7059c032541058671:0.00430775)0.857:0.002835684)0.780:0.002439108,2fae39f92b1cc5d2b0c53bcb63fec664:0.009226336)0.965:0.03409134)0.913:0.048735566)0.733:0.003875229,((0c7284b8163595e6671af8d53f5db754:0.114089204,(((((((((3c5b8dc76943a368bad591f3050437df:0.009524861,fa25d320ea4ab0fd7f21d45c4970eb3f:0.003572326)0.990:0.037908073,97daa744128c85282370f6e931d37d18:0.022179109)0.869:0.013272759,(ec69cf9f4ced9a58aaf568a199c1f46a:0.008630031,7dd3586f611e42be94d6aa083534443b:0.010531251)0.073:0.004338822)0.788:0.004354122,((((3a6b43cfdfaa05770df4ca8fc1353bc8:0.004291155,44b209f2ed93bfe748db4c699541cb73:5e-09)0.889:5e-09,((b5d50f440e4ab3c31286fb563b345441:0.004315895,b200b0d58ac9def102f25d86fcd3577c:0.008620184)0.761:0.004423062,((b34cfb526c101a39fc67b6231e0b5ead:5e-09,((d859ed2da06dec80699373839048b523:5e-09,65a51834e51b02bfe0fce41a0a56b7c9:0.012989386)0.852:0.004327902,6f0f6ca4d5526840c5e4bc3acca9cda0:5e-09)0.915:0.004307734)0.753:5e-09,(dbfa1b98543c280130fd5f119699de5d:0.077156755,bb0c5dadded2988964b4ae41d798a34c:1.5e-08)0.800:0.010630364)0.935:0.017243937)0.952:0.013220651)0.784:0.004264182,(d7a1b52aaea0340bd4eb8c0c8ba0316b:6e-09,e572742a6f4a9cf87c10ef8f4bc95d26:0.004307749)0.173:0.01077315)0.860:0.008953793,((77447f8bb2de24cd0b2a9af69e53f5ab:5e-09,17e1f2794c74f4a4f0e8e07e9c8baaf1:0.008686709)0.917:0.004301497,f896773a62efc85add6cc2c399ab1e48:5e-09)0.912:0.026558166)0.763:0.004394152)0.766:0.004446728,75c84c6fd5238f2e573741b7efff95b1:0.017530014)0.816:0.009000001,(((bface10ec82bf4fcf597d56356d8c553:0.013468563,43848ad67cf18701725807e23d1622ea:0.02717265)0.885:0.009172345,(b16454693e4929d5307394ead801e370:0.018971907,2948589cf9719ea99530f70be9a4230e:0.02275501)0.737:0.01682309)0.736:0.004407251,f3a7511101cb88a7a5edf217571c6390:0.009046575)0.664:0.004270917)0.857:0.011241474,((0126dc4bf3e31b554a55aaeefb3deb18:0.011205918,1c9425e4f8bae6019eb7de4dc081fdb5:0.019225585)0.444:0.011642004,(4a83ce7517b757135db669a7d300c791:0.004343781,((((2eb121503f26da473f9e7cbde9e3c55b:0.0,52ab6b0a088e6b24eec07bd4abae3177:0.0):5e-09,(a5b6813a3b4babb274aa0568460aeeeb:0.0,09168f2386c52f5567d2cff6d391721d:0.0):0.004296925)0.000:5e-09,(70303b677082ea0ddad988bf589c2612:0.0,cda02215bbdcd23bc1827743cc3f4a18:0.0):0.013116226)0.901:6e-09,(3053dbf9f521bdf4bcc311d1bc514433:0.085143404,9fb325390bd3664c80adfa0c450e386f:0.008651472)0.799:0.004307715)0.610:5e-09)0.872:0.013263232)0.960:0.035681799)0.944:0.030181424,a24f5dbb10b622e40ebaac513f5bb7c3:0.090670707)0.918:0.026881122,(((bee00e4c6c765b0f9cdb6c853ab07de7:0.004313425,70eb6533e17cb5f881f7e540d72fcc9e:0.004317331)0.773:0.004298697,f0048615058ba02b0b9c84398e10af82:1e-08)0.000:5e-09,3d20c92bbf57ee8872e12024fe40c045:0.008671893)0.976:0.050426247)0.910:0.029788052)0.000:5e-09,((a20f7f7e44e8e1a4afd3530987eecdca:0.038561773,199daf44c6e6e39b52cdd4ff505c163c:1e-08)0.000:0.017555487,fd26aa72f1586b3ef98f232cf05f3475:0.013728439)0.738:0.109667401)0.946:0.027508105)0.867:0.018455418,(((((((((((((eeff0ae53df4cdd9273eb862ffb6f445:6e-09,(dc6693774ec6ed52ed44f39977fb2dbf:5e-09,a3f02908d9042d71750f5cb085389bb5:0.026645181)0.866:0.022153715)0.823:0.009990426,1133934cb11c7563fc9fe8f488a55473:0.062230801)0.959:0.028813844,(((((0194924a384837ec011c97048d2c1f4f:5e-09,((((30e05d9e58b9e6913c95f7327928f408:0.0,6799d0328413e8b4754a0fba4cb0d72c:0.0):5e-09,(3241f9c75f2b1bccc0314b30f3573748:0.0,ba85498942dbbf97c908fd4f9dca9d4f:0.0):0.008598429)0.903:5e-09,(416032a2ce716d5c1f5cb9d766189641:0.0,190321d43c2176dbbd983d860a3c3616:0.0):0.004296943)0.882:0.00880782,5903c11ffd34801526d6903ef353e287:0.00867887)0.862:0.008767907)0.981:0.055206508,((047dd1a6a899acf38bc0a9514871b4ec:5e-09,b179a9b542fefd5fbabb299d00a74f9a:0.030925391)0.916:0.013477146,(((b0d54bb563111fc372db32c786005242:5e-09,(9e68dda17e0d1a012b3bfec303c96dcf:5e-09,29d15482593e17c758782a1ffeb050ff:0.008626459)0.929:0.008609243)0.807:5e-09,(1053e89215b84b422642f9ba8165407c:0.004308264,(78f875de175cd986dcd35c9c5c775f25:5e-09,2d37a27bc2dff069cd9f962b3a84c5a3:0.004289378)0.902:0.026454739)0.097:0.008719816)0.920:0.008660331,aeea4515331b50dbcaa1964d2af44025:0.00869388)0.734:0.004291919)0.884:0.027494482)0.786:0.008944693,((((a5b38229885da0353d0229ed5cb1b465:5e-09,594ab4b4b039272de9d5a3a89cb3111f:0.017424406)0.925:0.032216629,(1516c2d3e7b283599d51ce3c7140538e:0.004307731,438c2e3830fbfae599b394af59e73fbf:5e-09)0.839:0.017497827)0.887:0.008960163,77450c38111d21c84919b8975267e126:0.012886116)0.497:5e-09,(((f975939d64fe8fe0d577089ea3eced9e:0.004307702,(a3a81b6a446dd91bb34267903e136267:5e-09,((72e0497932594450edfc0024ffe80b32:0.004221486,((c8e93c3ff786ffda1ac3db365e21c8f3:5e-09,fd13a4181bfd18c64c9e2c9a6e170f74:0.004307719)0.000:5e-09,da14aa7267f912260aa7503af53d3a81:0.013041798)0.958:0.031138908)0.000:5e-09,(a5f442017e9debe0b6145164b2d01a1b:0.026231084,(58807a7c29e5da7f556e967984a5bf81:0.0042895,(306e7efb9ea19a0dcef138673fa1e02f:0.004313821,f23e4e3aaa2a81b251db7d2ce11695fa:5e-09)0.245:0.008628044)0.785:0.013670883)0.000:0.008703986)0.934:0.026465138)0.362:5e-09)0.889:0.008684655,((9eaed40d914c525a924778f3efb8df90:5e-09,a733120c0c49b32e650cfc29936d5a22:0.004301469)0.923:0.026093784,42a7c39aa1c343c5dfd43e964d3dfcc7:0.008632877)0.894:0.008795885)0.812:0.008725163,4f9ef8075ad8e96e41b7f09ef97ff245:0.058523063)0.447:0.008922516)0.967:0.022612215)0.836:0.008616079,411512cc5d5ff7a557daeafffbfcc0dd:0.05296153)0.923:0.020932195,e67b2e6f2ef2649c069b0f835b32fae6:0.064271939)0.489:5e-09)0.981:0.045509387,(c16336b8c6a838846da2b9d5f35fe406:0.029751605,4a70a8e43687807c8dbefb1962044d4d:0.001820341)0.970:0.068958968)0.721:5e-09,(((c95ee0594cb991a99f714bf361380bba:5e-09,8a066194068c4bb1f61ca2ef1f91d4de:0.008617721)0.921:0.00429359,(2c4dcb1113e9cd20b5fa0bcae00ebabe:5e-09,145abebc47915760460b745beac1ca57:0.004293603)0.840:0.004301463)0.372:0.111066282,((54d733918b2fb1e43450078714382b96:0.006872174,(8b9b6e79a5e00064f7afc851a357db81:5e-09,24566501cc105df9f50557e5dae2eecf:0.004307702)0.096:0.09115064)0.848:0.011853434,(692f16a754fe72ab7263b83b7a632a1b:5e-09,(07301748564cfeb70a9e652203eb71b5:0.004307716,132b8ba81dbe5a61f07e769a8848630d:0.004296924)0.893:5e-09)0.931:0.028116523)0.886:0.038504625)0.724:0.003838487)0.976:0.031900119,((((b7a2b15fbd18b768538fe91cd375972f:5e-09,57d3c3d41e7015354474404c39be1ded:0.004293593)0.913:5e-09,00a54345e7e2c5d9fdf20d4bc520aba5:0.012978117)0.804:0.018597163,124a556a7ea65bd973b47bf28634a1ea:0.013342783)0.947:0.018570545,c43b335bfea8f0ac2db4893f2584fd76:0.027238925)0.812:0.014028112)0.790:0.007179144,((e7ebb6de3a1f2240ba65a3ba00b440f9:6e-09,((1ec9cb3bfe6e3c854758209469e17273:0.004378893,e8809f79e9c6aadee4182a6f6f3b751f:0.020047994)0.761:0.004306284,56f650cdaeeec74d28c19c541004f135:1e-08)0.986:0.013130203)0.999:0.099611687,(((09aedb04d499d7c98258115888f9f29b:0.008775599,(c50791a8d2ecfad95bf1d9eced0a6fc4:0.013160554,(e7d032bd9d0b0fcd31cdf785df8c50a5:0.004285948,a135f2b3f5c89dc7955c6dc7acf0d521:5e-09)0.964:0.01306879)0.957:1e-08)0.980:0.027712381,(543a95b08d21763d03a641400cb227e7:5e-09,(51beb02a3806cbdd38e4a33353f3ca5f:5e-09,c83cd252d137045a8b3b172c00f6c783:0.01300826)0.988:0.022416416)0.769:0.012913339)0.876:0.018787757,(3b8de064ef726990d35a200b2d1ff97b:0.035043466,c8fd7088d52c48e166e46207b9aa4b9d:0.037190293)0.968:0.052556653)0.549:0.023126294)0.876:0.022624098)0.873:0.012423618,(((((((597c92078ca1e7e129d35fb6227ff708:0.004328666,fdb8745bcf6bfc98be636e9a64606e6c:0.012981252)0.996:0.070004403,((541e43e0cd31e4e11832cf1f2ab00825:0.055607189,48895fc936438474c0f87097cfdf3389:0.058663651)0.946:0.039417329,((((c1c5134f64355565ce899dae28ffbe87:0.0,3418391185e5fefbbc91ed628f9d831f:0.0):5e-09,(df9f06c53756e7ec10d52e96174cc9e0:0.004343783,(9eb2a0670e40c71759ee50c09aaab9dc:0.00429691,(cc4cfe855cc8b18c27247261b9875956:5e-09,76b36b0f2a09ed72482f22e3c6cc0b66:0.004301482)0.755:5e-09)0.249:6e-09)0.849:0.004301476)0.913:5e-09,c156ac61b0cf3e4ccfab0b939fd7a4ad:0.004343761)0.960:0.035888649,((((1e682abb7121ddc68e344c0bf35ad4c7:0.010624288,(deab8da96359babd523150232fcff493:0.0,36f9765b192ed74237ed391a924bb8fc:0.0):0.020347347)0.897:0.031612076,((((cdecc74ecc9f62c3863fcd5b87982c95:5e-09,((((dbf51013d7c117615ebcadf73cd767c6:0.013058081,(413a249a1a99894c84c08cd8fd029c89:5e-09,fda96694d8586a5360ab963032f73943:0.004307728)0.887:0.0130455)0.512:5e-09,d4372f929f992baa078e1d556fb684dd:0.012936045)0.941:6e-09,b6be1fcc7523d2b58f9fa80874bed789:5e-09)0.917:5e-09,4a6d39fc70e4f788799288745ce7fa55:0.049649401)0.742:0.013194555)0.917:0.026366027,(70e2efc930b993988e3ae5ec1bd19e49:0.004319188,(3b2dcd6c09fd6050fee4fb7eef842df8:0.004305428,72ac363299847edc0d1667e6b0cf4106:1e-08)0.418:0.00861022)0.542:0.001127847)0.771:0.026959541,(3f8113c2d31572ad198e9d9ce3dc684d:5e-09,54715739f8ea8ca26b690df7384b7ad7:0.017330051)0.972:0.027840923)0.730:0.006598514,09e282de4ecae31c87950fc50b79b3d0:0.039683131)0.922:0.083168405)0.833:0.024936443,(534f08b1c5b311f4133853256b49eb40:5e-09,0550f25670ab52dbdb7aa4e7d203f340:0.004327885)0.958:0.096515879)0.000:5e-09,((d80294eea9d83c41c3fa4a3259932ff3:0.062412552,c04322cc27494036524046de405161d1:0.021748044)0.557:0.000919324,87afcfe3a5c5883b9eb6ee66f6127fdb:0.012228315)0.812:0.020848725)0.220:0.028333537)0.699:0.00679877)0.777:0.017989127)0.716:0.003340823,1e60fbaf9e19a83a901ee211c4c91852:0.090854534)0.754:6e-09,(((c667effd3d1fa35408d180fff5d6a8ff:0.004343801,f467d217140e725e17bf80d9749f3201:1e-08)0.926:0.023841997,a885c93fbfddc76e381be1ba8cff0b6b:0.048187512)0.857:0.019066218,((((((4e8c0cc582e093c5059798ad503193f6:0.007658561,((4fb1918f3598205928960eb17f7258cf:0.055898428,1f8dc668a0212285433ceab6f5875873:5e-09)0.864:0.011661646,e6739532f2dac2122eb015631322f688:0.012050303)0.860:0.01326473)0.816:0.013507276,(b8f84f445403fa460e11c3b548462e3f:0.004327424,(73ef83742909841a6f6843db0abd8fe8:0.00430774,6caa6dc04be87999e052844d73f65c57:5e-09)0.167:0.004316889)0.789:0.01012396)0.959:0.025311665,(((((386f0410035f1eff243d16f6689c954a:0.026539375,(59cda17cf5c210c11562ccf16f05db20:5e-09,64b638bbcb4bd233d5add466ebe7df98:0.004343761)0.855:0.004301494)0.956:0.008772287,c843011efbbb6ba1a2bd71335d423143:6e-09)0.891:0.013011402,9af2284a03b91923c17f84882c81f7d4:0.013005059)0.753:5e-09,((6d275010dc2b7276e05a38641d28b088:0.004301457,(029d1a71daf2d24337a02a0a35f9f139:5e-09,2197645d533e7a4a7a4c4fb316c4fbad:0.004285112)0.800:5e-09)0.776:0.005036727,(((3a2e05b2e7b5fc85507a6571839f6f59:5e-09,8a9dc12943eed990795a43afebdcd723:0.017471596)0.855:0.008602869,5126b6b17c35eb932ef3cef2cb0c8f96:0.008717984)0.765:5e-09,392880629d61730d962bb22bb0ad84be:0.026045141)0.281:0.009273643)0.891:0.017205802)0.888:0.035084803,8154d8b19ffbc7b49001c769073d0646:0.008717489)0.753:0.006051643)0.887:0.011814537,(((bee865c7aad4f4af5c5a7b9f5b051ed3:0.00867869,bec5503b8dfbab3e0fe06f70e5367d4d:1e-08)0.867:0.004307746,(2f52b48312b1f80f8be5b8c5f8d06127:5e-09,((((7c420d054e4efea5aa45f566314920b0:5e-09,ad3897e849853c41beefc27d1da03182:0.008666176)0.333:5e-09,6d870149aa4c11110abfb7bcaccaf558:0.004307724)0.316:5e-09,e09e54593d83afc1f4d7cca5a6c34177:0.004307717)0.000:0.004307718,(9308e231def8b622c7eb4c48921b7b23:0.004297957,21b3f364ef20876536221511cf9535fd:0.013050455)0.869:0.004308247)0.466:1e-08)0.914:6e-09)0.798:0.004310814,(0abbfd6281e438d1b74a5f4cea8296c2:0.004296956,(50f77045f7edbc74402290afe3e741fe:5e-09,e9e1c2a87f1ab4ad78aa558b09aea2a6:0.026062146)0.836:0.012914638)0.422:0.004306296)0.772:0.008519193)0.783:5e-09,4e76974a269017acb3af2b4b109373a8:0.028720614)0.816:0.004332241,((((5c86da11c66bbe9beac1a720fbe2ba29:0.018491598,4c8a2dcd61e9320d97d2a6b168d2256f:0.060582194)0.906:0.018279845,((0dadd1eebb034c0fcd2dbdef5c02614e:5e-09,6f9d8f544f5b0a13a5c9b1f4bb2e2061:0.013033619)0.984:0.044405795,a07cded1aa8e5de3833070a18b614bd2:0.045041398)0.866:0.049001647)0.862:0.009031905,fb4b739de5d3184174ae0f4d2daa0e6b:0.088386224)0.811:0.008596592,(((((4b2c8378d3b62085a548c54faf70381d:5e-09,94e12d7fc928597079515b392c77c614:0.054539722)0.922:0.013713351,64f59a0b98f3173cf04f57691ce5e11c:0.027069062)0.837:0.008584913,1060316ffe537c3a04b375a976940895:0.048858859)0.770:0.00427326,((fa01c79de11a073af63f693106e1fa2f:0.013033704,57a7bbbdf24cb340d7dfd09fac2a0e26:0.017440135)0.796:5e-09,3e72654afc63a03cfdd1cc770cc39863:0.008644492)0.922:0.00865459)0.663:5e-09,((f26af6db45f96d44a868873fa3c6c0ca:0.004316243,5906f7055905aecd28ac18db60f5b3ae:6e-09)0.220:0.004349746,(((87cb7d403d7619a04c6fcd72559dc2e5:5e-09,e3f4ccba7415d8be94e254ac2606a9c8:0.004307736)0.853:0.004301345,5fa4b88f21f84e3dc04d548972ae8884:0.008762263)0.985:0.022909264,(9c7ee0af86e796a1d9e30a16e15caa8a:5e-09,d28ac0f9bb669ffe7ab9c281b5e78878:0.017475932)0.937:0.026248411)0.850:0.017682019)0.771:0.004325562)0.768:0.004423117)0.767:0.004148193)0.765:0.004451893)0.850:0.017654725)0.614:0.002757445,(((4965dac2133de361eb427a7492108668:0.056949202,53ff9bd40b127fbcd0e45da14a753a3c:0.120350752)0.854:0.039244833,de412bda67d84bf6659d1801b921380b:0.065704725)0.874:0.022769281,((0a02ff2b7b968cc8c2748de47c48d599:5e-09,(da5ea6fc9ca3c2f38f1c9302543de743:5e-09,c4a46025058dfe642722562f969efa22:0.008631131)0.768:0.013701628)0.934:0.023730393,356e8e2b1118d410da559d6d5042601f:0.078822859)0.959:0.03293829)0.931:0.02457378)0.240:0.00923501,07a080afb768a01103b882991fab2888:0.068054917)0.731:0.005911566,(8cf26b2c8346987adfbeeec35ee3985b:5e-09,(17c658870e6ed0769f9be6b5f63d2da4:0.008633677,19d0b4ee5763c1cdfe67eded7d5a3c40:0.005736068)0.535:0.017704154)0.999:0.084292541)0.740:0.019543434)0.874:0.021727958,((((000ce65ce30a814f2e5eff22610d32c2:0.004285112,ed30be310a179d7c1d4c8b925b19f506:5e-09)0.914:0.008666148,((f79cc791aa15332ff4ab7ea890a35c8d:5e-09,5d4cd9d23c3d6e054382c8a293ca7a63:0.004307756)0.914:5e-09,a9b9cf64239f2b49b36aba0054034258:0.013019021)0.109:5e-09)0.770:0.004221519,f99ad431febf0ca4c7aacb7ecca5e460:0.017490977)0.958:0.065936031,((((a75230069e3097ae0c65f17bf98b6352:0.008666072,42e7c43eb1a123aacc5b6827dfab9a25:1e-08)0.454:0.004324107,((9c878151816cd6893c0292f013796a5a:5e-09,(4a8a7aada541267a288a4f83878febf7:5e-09,((89ae9e5fc94df47b9dd34818e563487a:0.004285938,f7fa07323dc9ac64bc81aa2f75bc1a22:5e-09)0.857:0.004316255,(da3814e52c689420926d6a33611fff47:0.0,7c26905f1138fb185ac35557a11ea4c5:0.0):1e-08)0.879:0.004301455)0.935:0.008700427)0.956:0.0132299,3027d598f6dd851f1b1de10c99785cdd:0.013201493)0.750:0.013043454)0.769:0.004264093,((721f270fa2c14518760a2661b0661eb9:0.008718684,d195925cb7c4bf87df177869ef3baa5c:0.00434057)0.830:0.008719629,(((2a4e89c500e5da71bfca2108c981fc04:5e-09,b480f73305d0411b7738d9611dda559e:0.008609164)0.939:5e-09,d84756bb5a6ef40f8a309574395b3cd8:0.017417032)0.800:0.004316496,d3a186f78541a7265b110d0a6078b07c:0.004305717)0.654:0.008702617)0.902:0.013055887)0.961:0.017501755,7ffddbe502c6b201b4b129e4ec04586d:0.048574794)0.933:0.008879054)0.282:0.018259033)0.331:6e-09,(023037a3879ceb064245b14278df2a13:5e-09,3deb37b42b52a90923f9bf05a9f888f5:0.004316256)0.727:0.057237637)0.320:0.021922952,((((0220203230ce9d0b0408f81a09755059:0.008663274,c12f35a46a99a090b9eb10929199bcc4:5e-09)0.867:0.008709561,((26fa86d3e384e3ac0a34471034c8d359:0.004289357,a56e38db167c9b68083f8d2639bed43a:1e-08)0.855:5e-09,d8c76aac555773f74bd4bcaa1e67a33f:0.013039628)0.878:0.008787573)0.761:0.004436594,61a61d5cace6c56375a6d53e4ddcb468:0.004335914)0.774:0.004288687,99f521f4080e64857717f644ae7f4040:0.040420143)0.781:0.032810998)0.000:5e-09,((3339650f77cc3c6e687a6d570ac8d4ac:6e-09,ea0d23626426d4e377754753735c98f8:0.004293594)0.993:0.022563019,(6aeff09833e54f2034bc5af96ce4778c:5e-09,(088d81ce22b769292b02801df4f0a042:0.004293579,de691d3a645c9c2707a219cc1a7e998e:0.008666163)0.927:5e-09)0.904:1e-08)0.796:0.018007963)0.795:0.00839527,c4fe194fdb3f81a59884bfa33e55dcef:0.108487284)0.924:0.067415228)0.622:0.01566895,((72673ed5b1aeb524ed0adf8c3c673d9b:0.048836807,28ff1f81c8f15e2a63e6dbb51f946dd1:0.028558301)0.805:0.016362116,((((a7b3800e7bf90fdf37dad472194a92d6:5e-09,66e54cf58c7e880a927763b69e64570e:0.008611882)0.000:5e-09,dd6ff069ef57c22f221dab8adc6f0017:0.079905765)0.924:0.016427481,(7afa2f320e577109482775b9bf43a7a6:0.004271387,((f27d3987facb381f0c3f4d12816941fb:5e-09,((3cdaf7c5244657999cca925f40dfb25c:0.073681474,f11a785200fbc78611f6ffd1c1094fcb:0.004327898)0.879:0.004307741,1fc2bd6b9475bd42007ff96a6594e20b:1e-08)0.837:0.00863566)0.580:5e-09,0b6288604ad640ac5cd7d8cedb293556:0.017585928)0.759:0.010713088)0.974:0.026164267)0.844:0.010773755,(f36b8e2cb7081fdfee0dd1a482956664:0.004316228,80275b57c139b73613f86bc8611841f2:1e-08)0.858:0.023253695)0.956:0.028716889)0.879:0.021153225)0.785:0.019009326,(((((((((((((a04a517e906f827c518ba070843de0ae:0.013054905,(9c0c7ada421a05f294f9c31a0577aea1:0.008698404,((579dfa79b984ec1393b5a285caff571d:0.008549167,e701912eb1cb6067cb051e0ed0c05ee6:0.008989405)0.989:0.032324388,8d2094e3915b608c2a8bf67b5be65753:6e-09)0.457:0.078509127)0.949:0.013178186)0.605:0.004339723,c19a6d0c4c726b901f1a852574d826f1:0.008701382)0.746:0.003576646,(c2474436a7345bdeb5147c6f488cff7f:0.012055349,bc7b9bfb4c6bd82b7bc31e449b245f37:0.006607818)0.868:0.013025869)0.898:0.014192163,(3844d0f302d4fa1092b79fe6b3f32a89:5e-09,967accec0431ef837ccf348735c534c8:0.033746717)0.803:0.012991081)0.952:0.014140969,c91c0d6fff0a5cd062f82152c56d22a0:0.040517611)0.684:0.004250104,((91c5b97f9837606721a8fcaca0a5496f:0.0,f3d04d7e385b6ee55e0037dd69d5bfe6:0.0):5e-09,(d582673fabdadb64b701f4c2ccca2517:0.0,a8e8ce2197d3947a0769abfc507cf46c:0.0):0.004307742)0.749:0.040252111)0.854:0.028072472,((c6d652a8d20ff3c231a62d9408241377:5e-09,1a5aec824455021df33d2054fcd26624:5e-09)0.863:5e-09,8048b241cfb68c79dbed7c6d29dc3f78:0.008632532)0.805:0.054039907)0.554:0.009191054,(75b22f8009aa15ab1fd67ea171cdf8ef:0.024328572,((7a212e299014ec61acdfa19730681aca:5e-09,2e867e1c002c4617d428295a58dfde07:0.004343783)0.859:0.008731836,0097a45ec243a7e111ab7b0b102961d8:5e-09)0.842:0.048175501)0.755:0.027986425)0.000:5e-09,((((116de64498cc6d11c4ea8133c0e91008:0.013089658,(c200558b2180577d0cedf26f68fd9c0f:6e-09,(((0d33e3a7eee69f0ac2d5a959863748d2:0.004280852,d67191da4ea40a75fce0e4d3b4184a50:0.035599246)0.772:0.004330487,((79dcb9c92e07823b0e60965811e4ec30:0.031460007,(((1111ce5e7d58a6c31a99dd67f351fcc2:5e-09,6f23c3ccd0b8ffc3478cd8745da66413:0.004288076)0.408:5e-09,(cacffea955456128732ce5df9f7c7038:5e-09,e7408184d25591f83871e4d592aa0239:0.004299993)0.222:0.004293271)0.871:0.004298123,(6baaedb2ecfae32b1d3c356bdcf45e2e:0.004284967,(40b15776c9ea53e349b2d2fd54916bd7:5e-09,15a631566086768aa8dbafbe6dd22583:0.008609191)0.000:5e-09)0.753:0.008780854)0.664:0.004360617)0.575:0.01761059,77bce85faf92cfe1528a3b18dde191d2:0.030940802)0.857:0.008644904)0.921:0.008637095,(94b1cc19ae9e10f36c3a5bcbfe341735:0.00864347,((0ade5f411f0ac6a0dda62f63532dd3dd:0.017318184,(((72fecee93598767ea8fc7f1f8bd31cf6:0.004285302,68fbce04c7ae64ede2ea52bfc26ee0ce:0.004301486)0.903:5e-09,c3a116dec18cb1f453eeef51de09c673:5e-09)0.882:5e-09,70cc0129804f73bdedf1a9002d6d607c:0.004306821)0.764:0.002275057)0.764:0.002274648,4c7936aad1bd28ce9f6197b2297e4abc:0.012897302)0.903:0.004301472)0.907:1e-08)0.825:0.004307712)0.806:0.004315639)0.798:5e-09,((a52a545a088303b64832bcac05cea4b0:0.004300018,(597bd0afbf3a92a7860dd02ce2050804:5e-09,f9535e302ad89efc26fbb319b1dd3b39:0.008615449)0.914:0.017420405)0.882:0.008706894,((24d92beb15163c9298ad6de8b18f6ed1:0.0,00349cec74bcb764c8d8e3cfd7809f2a:0.0):0.00432791,992be8cff147a44793fe1889f0588791:0.017473875)0.373:0.0348521)0.832:0.00861777)0.948:0.026399204,64d69e1af758599b34e1faafdfdccc88:0.016047282)0.903:0.016668977,(((((7bb5e21f4617d13dfefd6fdd07927199:0.031677974,((43a766069d44421d11160f2a6fcb9af4:0.004301502,b8d4f786d9044532edbd30e78fca0eb8:5e-09)0.744:0.026442093,dc50141e13283e5755f740ddefb03b07:0.022166044)0.689:0.020227089)0.908:0.02681565,ba9c4bef001bc5abc695714ad65eb05b:0.106074303)0.744:0.006020803,(((((((4a41b5a26b3c6b35d54c9878a4100b22:5e-09,710e4a742e757a6126196732d8f3f7fe:0.004306761)0.775:0.004329038,daaeec5a0bb46dbc4730eaeacad4f422:0.017623014)0.771:0.005095913,(((d045b6d7cfc9228b6c0633606f7b8520:0.013195582,(ba6549e8042d812f9501c7fb9a0b9a27:5e-09,92f4aa39feea4485a581bb0a8f3572ee:0.004301484)0.779:0.00438132)0.791:0.004252294,e433e5e3066b8ee744dbe77ec09d3f57:5e-09)0.874:0.008916411,(6798a08d7f28abbdae941e273f20ce47:0.018441332,d4e67bafa284022ce0a2d97de2902769:0.003915067)0.851:0.032180917)0.763:0.014120173)0.722:0.024337448,((((f6a5df8d922b5454c1ba903296fb9e37:0.004303837,d93c998551741ec098a541bc10022fd7:0.022918071)0.930:0.013358288,(2f3d0481c8a911a0de09970f74e6036c:0.004307748,8a2f620a6d270ad21a469e0413afd2cf:0.00429733)0.863:0.004308237)0.934:0.019395387,f1afdf55a96a6e5e9684c29d01e98347:0.020848911)0.062:0.042099442,7c1cd33abebb3cabb7006e0297a98f1a:0.022916886)0.710:0.019060174)0.745:0.006261011,ab5810a8a710474650616f929056fed6:0.033489853)0.952:0.025368601,((((217e0ef1df5eab207b24bc20c046cd6d:5e-09,588331daf9805a3b70041ef49d8129b9:0.004288077)0.744:0.004366098,(4816427c829dd281b592346df3e6fcee:5e-09,0e16c80c23f4dc5f4e8c38290d1603f4:0.00430151)0.960:0.036163245)0.874:0.011811747,((c999b0701574c5d9dae8e12142d3a498:0.013286679,369825fc2ec21584f457a4c5016fd9ed:0.004375949)0.957:0.061638639,(deae37c34d637fa3b62944eedca1c76a:0.014195919,(1f4909987f2ce0d9ebb186d145f22153:0.042882354,66b6b6144c5d24f1938ca8269198747c:0.052153926)0.764:0.012532892)0.883:0.051940816)0.652:0.002330561)0.923:0.030355561,((18d534a4ee36d049ddfe75d56258b24d:0.006559119,9523ac564984e391ae3aaae552250180:0.015432561)0.842:0.019093005,db4bbc81b67740cc0b3d1e38e966244a:0.035359117)0.874:0.031624373)0.679:0.063708224)0.840:0.011703603,((03ca313d66df1bf9fa9b72205a6e5333:0.008587973,(268c163dc33d860eadf796a318065d1d:5e-09,de4b8a042df25b3837a62b1540c056ac:0.017543791)0.855:0.004293582)0.420:5e-09,4ad21c85efdb159a3778491fcd0edfb0:5e-09)0.800:0.071839398)0.878:0.013695162)0.893:0.009399011,(((65f567eff431879997d8689b63f76da4:0.026698557,22b996e9323a0505d75bb5edb7ac354c:0.027673201)0.960:0.026107401,d75c6a687f5016b2bd15ddb0ca639967:0.085504286)0.880:0.009690377,67e5897193673b72b4c1ba06b719e193:0.075051067)0.840:0.008174155)0.000:5e-09,a4c7424b8bddb3ae1aaca988a7527a89:0.114044393)0.830:0.015923401)0.767:0.004518725)0.929:0.033545146,11599fadba2fc03872788b197a0ef8b8:0.041879552)0.958:0.040518869,((((e3cf250b6334e96fdd6896900dfd04bc:0.032146436,064166c7769c8f30fb86780e092ee8a3:0.059154145)0.912:0.025406124,fea1ae2807a2cde473f5a273f1990bd2:0.040851166)0.970:0.040367033,((b496c202ffa37fddd2ec421018a16f5e:0.041262489,((c1943b8e5362ba5aebb524931838950d:0.017723039,(1346d99450e9e25e18f8a20274f10c51:0.022004355,((574be2f3224be8753eea51d1c3769d05:5e-09,(dc6f093cde5cb1ee928e1d625d0afec8:5e-09,a8b0bdd25dc4fb0ea388e604bc338d1d:0.017699994)0.951:0.013333593)0.420:5e-09,73cd0b59d3c1ee6c6470bd953cc007a2:0.013234356)0.908:0.052636744)0.556:0.000721849)0.693:5e-09,(99fdfa0dac4abc4113f93b26c0eb8b85:0.017476052,8c36c3d8b37975cd4c565046d6681e4b:0.042373436)0.742:0.005140819)0.754:0.059087436)0.694:0.005299546,((3ba63c79aa2145edab6af78cea174084:0.045633907,6bef77f908d9ba5bb6b8c592b9fc54b8:0.028178598)0.846:0.013715779,((27993673c06ee12d69e5acb28e09bb99:0.041114949,d72ea1dbd29a17532ac11949d563399d:0.069735239)0.341:0.007750859,(be48f10613b88db6544c8ef2a9aba419:0.033439148,3fc92156f73cdc87a2e317dfadf08299:0.07574727)0.894:0.0372175)0.763:0.007492109)0.748:0.009621366)0.768:0.00478019)0.752:0.005600767,((((083b7af0e50cbd3806e87adc9a07816f:5e-09,7cc2d961731e3e9bcc51d208e2191602:0.008615423)0.819:0.026592443,(((dcd430e643838b1ba2d6979734fdb4ee:0.034014252,87f2c25213310bfc8ceab01d96b48647:0.041332997)0.831:0.008718724,ed626e49b1d9b8f154fb3a7599972952:0.05691578)0.809:0.010720952,(((e2163ff1a128a61fa15da67d6882b925:5e-09,af05eb93ed05402f70e94d1da4f52cc6:0.00428559)0.890:0.008676037,a574c0a97e06c5a0a9aa97eff6b4955a:0.008676244)0.774:0.004288009,23329abd12c786039efd1b43a971ed6d:5e-09)0.960:0.093281644)0.600:0.009918488)0.000:5e-09,((753924fd0e4925e10d1094a2f421cf0c:0.020634477,60843c2040584b1098c85f729d142af9:0.006098411)0.522:0.029756386,6788dc65b13607510dc692fa2671f95a:0.055427156)0.610:0.023858587)0.905:0.016746734,(((49152fabe8775ee5959ed88e23b92f50:0.069568324,9f12df05d5409fa5a27e77edf77f665a:0.044751826)0.981:0.063320503,(fbcdae446ca57561a076a2b84a99c2d6:0.073828575,(8cbff5dbb91705c42cc684d44114d609:0.036095549,((19259ea60abf1013bddf0d3845cb650e:0.011700858,((ec1ec4a363a54c2b90d5ef1ee08804a8:0.00428791,(b2c9bf5623e86d0e665f0712529b9356:5e-09,a33064a3c5fd514f2cd40646724d3f6e:0.013064466)0.959:0.008660602)0.861:0.004287969,(d513a7a52851e728063b9897c1571c5a:0.017355004,a1b0bc1e8a03162ab119024f045f8537:0.017467442)0.938:1e-08)0.769:0.003488096)0.719:0.002696783,(05316465f61878831029a44410153a0f:5e-09,e114ba761b9cec3be26ff807730adcf3:0.004288087)0.883:5e-09)0.940:0.029206817)0.952:0.033457785)0.471:0.017863159)0.600:0.018598217,(((((4c27d73d134c84b54ac2e455b8904980:0.008772351,25a37bf812fcbcfa29b9bd8cc7970510:5e-09)0.994:0.058007405,(((98e8af77b4efcac6ec3356dfa32ca0aa:0.013507628,(c9632dd004965dfbf97cbfc2b840a34c:0.008651253,61ae0f2c8cf4792cac61bbd57a4438c9:1e-08)0.949:0.039393375)1.000:0.06094649,82ab8ecc4be2fc91f547356432954fc0:0.035460799)0.996:0.061226863,(c03d61c7d4a26d91c524f4690c3c5494:0.048797488,f076f9326935122b6c7ac3c7ae7593f1:0.040334906)0.000:0.040333231)0.297:0.022103552)0.000:6e-09,((((1780268d2f3b9e4d15c1f1949d895aa2:0.040951707,((((5566b0ec4e52c0079c35f12e34886b99:5e-09,918cea107704c364c14ffd923a615fa1:0.013041642)0.788:0.004421221,(5df31fdd0eb4b2ab71f32ccd6b12231f:0.004343498,2362b444a74f6a71452b3ee7a8adfe37:0.004302807)0.849:0.008551469)0.899:0.008705539,2bfef50f3ff72aeeb30b61904d9b528e:0.087204809)0.820:0.022563672,3747d2d6fc951a22bd5ee1f56b81a942:0.032821035)0.845:0.034471078)0.701:0.009021492,eda2fd96a5472655f4c8ed4605b0b242:0.049179551)0.828:0.014702761,((adf7594d7054e11e67a8ec3d5e19a8c5:0.120664058,dd0ffdc9067b11eace4c55b52a3844b3:0.031768531)0.794:0.004707432,((c67f7c4b4117e8730d8e9fa1e4eabb97:0.023032642,f6cd958e1a95d2094aac6689fb251ee2:0.047497718)0.788:0.008601548,2d4aeb00d9f0e78e3cce3b3e2bed5322:6e-09)0.953:0.017216397)0.794:0.010324241)0.797:0.018196879,(9b10669339838048c23f6f053179066f:0.037854929,(((36b7a1ab1c85acf50c02fcb31f6792a1:0.128926518,(fbef6a8c4977f5f60d7b13eedbd06953:0.11538373,ffdd263fa92e9f2b66a08d564d2f5949:0.12498512)0.668:0.004568473)0.966:0.041347982,((((19b370331f381ada899eadc87b66aeea:0.012350087,(2642e638fd79a851979aa2720a645ea8:5e-09,((((e8a9bb64dcc6d4c1ad70905a09125600:0.008859589,023111755a56a15a802c90261ecd526b:0.00422525)0.952:0.017954062,6fa91ef6835e2347fba0a9b4fb76d61c:0.018923654)0.914:0.015455142,c37307b369e111f6b94486633ed37005:0.002281983)0.981:0.017482372,((((((1c39f77230e6d9d98bdeac3c9bfece62:5e-09,(70cf108cab158e0e852f217aaee750e0:0.021746301,fabdfb0d5b1aedb0479c2373d2951abc:0.013005395)0.906:5e-09)0.901:1e-08,bb10e0d975c09cd4155e006af9b64576:0.03059784)0.791:0.005537067,4994780fa20f80ce4db010a633775e3a:0.016253511)0.854:0.009689256,(5361ceda1c8932d120fed26ba4a1f0af:0.038470884,4a614d337435b9aa5873b81eae34f8cd:0.016570564)0.756:0.004387969)0.974:0.023150778,9bbb717a6aa0fb446691a80eb7061a7a:0.035572142)0.757:0.006031869,(a98f647575974bc9028d6d929ec35e43:5e-09,(((9b04fbc9e40d7886ce076efe70a8866a:0.008624317,fd295f83507f420a65dcdb89c83a564e:0.021826473)0.835:0.008742955,ab17e73b67b2b7d58ec5aa5df8a9cef9:0.028623189)0.862:0.01279869,(e32144ce358f8771872c2014ddeb8edf:0.00680413,09f79cd3646dd199346471d9712d13e6:0.029577092)0.940:0.022605819)0.893:0.014622196)0.771:0.02184691)0.976:0.024362129)0.992:0.02674494)0.878:0.027355096)0.843:0.010642453,(4937c8735de4e4c0aa67d8c530b484eb:0.036858726,(47a6e9872b4e2557c177badb81deabe1:0.004455341,(4cbf7f06124c4e89860c0cd706df3853:0.004306594,(66c4de7679cc9c1226285a115edcd3d0:5e-09,3b1982b24a0b7a8512f2cbd130963627:0.017581907)0.847:0.004275191)0.913:0.012852261)0.991:0.034287926)0.652:0.003472946)0.935:0.014687467,((12844e7fbb88e2be659fd2dfa7b0b876:0.014811589,c950437f8a47511045be19b8568f4dab:0.033271204)0.914:0.016718469,((bbbc698a71da2940c220f8e6b642e07b:0.052994799,(((b1b9585bccb74707818acf8cbc123388:0.013192486,((((b6f91c1cd29ce9681f2bca4b7d5f35ac:0.026746115,(e3f2b8e2e6b819ea9f23bebe13756580:5e-09,6b00a0052e86b7b8e5a3b7b957d7e808:0.01747212)0.698:5e-09)0.776:0.002423721,f87267c84a6a245442d5cd6afe494caa:0.01677148)0.776:0.002425476,c1cc5f857e69db418fcbec668b3494c5:5e-09)0.810:5e-09,b7f0db3f1595bfb6915e0d52d67432be:0.017548671)0.831:0.00864708)0.778:0.004308351,c9f6956245ce89f2a36a09a3baf92416:0.030377528)0.459:5e-09,(397a61279bebc82d95160080d554ea42:0.017533146,(43aa78d0148574fd995441c7cada8866:5e-09,e4e6e5c908a177ef8a91da8f103a0976:0.0087128)0.790:0.017381567)0.831:0.0043168)0.808:0.01308672)0.762:0.004157933,(((((3a96def372d62fda7afefc44be9e961a:0.010009993,(1aa4121fae850966c9aaf5ba9777fc3c:5e-09,(4ac60229e9f4bfe058026f231e41c94d:5e-09,32fdf75480292460f120189143768e87:0.013032948)0.871:0.017408379)0.887:0.008620951)0.579:6e-09,(f510ad5dc895b93e13333b07c0988d2a:5e-09,0dde3b36065a4afd4cf343be11391c9d:0.008664735)0.931:0.040934912)0.761:0.004244056,4b9a2453d28da9a6a95a1f675412fb40:0.013048296)0.940:0.013332452,(a966e5033e5ba9a42ef72920fe9a0fa9:0.008804608,((9338c86efa10bbaa9dc790001d2244d2:0.028196645,2862d56dc52cd917702d3455aa3f7081:0.048592428)0.814:0.030077992,49418a4044d796b7f4acf526a1229a22:0.023711458)0.896:0.023020804)0.882:0.00889555)0.750:0.004766168,((a55c5204e8c2845aee4d2a2885f20d40:0.004293216,373dae894407b06a4bca6ae7382f1ea0:1e-08)0.740:0.019911283,(aaa7b5d9e76784a012dd8328b3dc77be:0.016725149,bba69478aa1058f7f39a942567fe938e:0.001206325)0.944:0.033154541)0.988:0.051278939)0.822:0.008749564)0.283:0.004590302)0.876:6e-09)0.617:0.004249966,((((((d79d16c25131869e0bc839e943e14085:6e-09,9a02d2b294b1b8df0922ccebb6dfc0e7:0.00430532)0.908:0.004300793,((860e94f9427e0bec2641d67bc3a94692:0.004300784,d1882bd690e6787227a35abf601e474c:5e-09)0.861:0.004320143,1749baa0a571cecd9d2fa3329408e9e7:0.004293209)0.863:1e-08)0.923:0.008674035,(d14f928d5cd87a88b945aa17863bbfdc:5e-09,874241c2db31d16564efbdb7efc587f0:0.00432013)0.864:0.004311622)0.410:0.006723959,4d8f16748b0811a16dc77e4d5f7bdac2:0.002419721)0.845:0.008305065,((31ab0c76b3dc48d62935274f4f8ffb15:0.004326287,(((d73538872b9127a1294efaa81bf6defe:5e-09,635e620d25eed40b4ee18bf2c4fc6201:0.008674046)0.826:0.008911655,ef9bb014f26e380f0ce146da8fad3ed4:0.046227789)0.493:0.023001823,2aa02ee3db52d56ccf94ff89296cdc36:0.014323257)0.849:0.008733144)0.770:0.004347388,(c12049f5a15bfc5cc2cbb512052bcac1:5e-09,(2703c6ea908cf504ec864467df8f985c:0.004320128,09d34f5bbe4f60899b6ca507f252d54c:0.008742704)0.886:5e-09)0.921:5e-09)0.958:0.018079961)0.759:0.004265314,(((((((4461166fb1b30770a405c30372d56bc7:5e-09,b62688747dd84e7bf58d71fba9dde841:0.012962891)0.033:0.004311588,6ea1acb219e968fd9daa835f87ec1efa:0.008616962)0.881:1.1e-08,90c06afa0b21612f8425008bc3e222a8:0.013169071)0.801:0.004865916,51a8f9bdf3d31e127ba9fceadd30c81b:0.004319156)0.772:5e-09,((((082685917b8d8304e2b3664b6be514bd:1e-08,(9895b2bc167d0be20b73e5439d9177eb:0.0,61050e2a017807c839b342bc5466e0c0:0.0):0.012962957)0.998:0.03177073,a87ffdd2ed17b1a18061909eebef418a:0.017655101)0.425:0.017593299,bdbf414389e2a6d7a56d580761b9c437:0.115537347)0.900:0.013582483,((8c92c0d76ca860a8d99821fd8a05b5b4:0.019948348,(((68551b050071602d0897a2c713e552f4:0.004361949,((4af43534bfce657e8acf37bd71af4ca2:0.028219837,c0b88870ee6894e6653171e3ac487794:0.021816556)0.690:0.025351611,((97eca86624c5de30551bc6503159b6d6:0.004438845,(4b91e0dcd1bd1bc495bd671f08807727:1e-08,0d59bb19be6ae989da99cd6ef9db2c82:0.014941485)0.974:0.017771026)0.880:0.008860382,f42a3c4a147b39d086d2bcd87e4fd1d8:0.008810316)0.871:0.028059287)0.866:0.018930289)0.877:0.013344264,2fe39342477a154dc92ffc269dcae9a3:0.042488681)0.650:0.003508324,((aac9351a33494f3e0aec4f7e0f51a499:0.00219082,(5b4e15218bcffff22ae335af9b73cbfd:5e-09,8f3b5728bf6e356dfc15edc3bf6dbbe0:0.017361391)0.811:0.057527964)0.735:0.002246476,((dba2d4293db1fc35eb69e21a673c3fd6:5e-09,f07aa817c4e20912ad42e7f6a3658136:0.004297373)0.874:0.004311565,ddec7532b63eb3cda35353a9fe52f186:1e-08)0.889:0.013135879)0.885:0.011193704)0.619:0.019660188)0.685:0.00614234,8aff5f8e9b5609f5873dd76934352177:0.06091666)0.263:0.028226919)0.826:0.021790104)0.799:0.004472583,(d2dfbc64f91db30f3fdc3edcbb95d184:0.008808397,((5940c62d7cee68d28db81473663a9b75:5e-09,89968a042c6d023a27a35279f554e262:0.017609039)0.879:0.018213262,2a1a798e9c1644ebeba9f2518d689ad4:0.01755616)0.830:0.009290593)0.941:0.032638062)0.744:0.004122866,8b8269c1c3b5630a183097be2c86f73b:0.066431951)0.871:0.008868045)0.872:0.017858784)0.875:0.016505023)0.000:0.026730747,(d0bcb2b00c3ce7ce1eb9839bca52dde8:0.018161088,c7a616aefbed0ea279a58b7fcf22f774:0.044768368)0.747:0.114385576)0.516:0.128828813)0.671:0.024071553)0.000:0.016838064)0.956:0.023801111,((1d233e27df89280b15c5e406f69cc797:0.022121149,3a9c5d28a360c42bd42779559c08118b:0.008670287)0.468:5e-09,4bafc97ce070da1c6119dbf05a641410:0.017955061)0.750:0.013307283)0.875:0.009637869,((c325a2d388374505109f8b9ac2abf996:0.087134084,5f0a407baa5509dc841ca9074a7630bc:0.051426621)0.928:0.028919458,890584f25520d6e9b0723ecd2f9082ed:0.056036916)0.000:5e-09)0.749:0.009641569)0.867:0.017719021)0.790:0.00791342)0.788:0.011153773)0.824:0.019859419,(f490b3bbd47c103bcfd051383c3cb2aa:0.127330356,13609d411a3a5a592a2d267d09cc0fbc:0.094572176)0.654:0.003901094)0.963:0.058561091,(b25129b6c5ec18c5042a4d4b05483b81:0.032015652,(8bd8cde54290d11e8049ec924d727b6c:0.008780352,(dbad25fc134b1d2fa342dc11ce8c13be:0.0,e024833381b0c161db9ac2eb9c6e108c:0.0):0.00430535)0.779:0.023004108)0.978:0.107373373)0.492:0.057095407)0.857:0.037593802,b26d3e4835242c8c40e92490e83a371c:0.126681629)0.895:0.050192971)0.910:0.043704568,(ccc4ab91338eae10daab0c4c9d618ea8:0.065158353,((4f1417da9691aab982b1c2ce5a414f76:1.6e-08,31589bdaf18f3df21423ae67d4aaf7bc:0.013039542)0.764:0.0066016,566dce1568c874c16700ba8d6291960e:0.068335189)0.629:0.037657805)0.992:0.066367364)0.939:0.024849727,(((f70762eb446bec97971c9ee07e1d2aea:0.049787191,ea7b6241ae210c062769cb81d49f5fee:0.100241915)0.661:0.041092196,(115c9f789b718d75a7cd6aefcd7975a5:0.063034197,62955fa277236a48998b7f4aeef08669:0.085864235)0.907:0.047657692)0.570:0.004135023,((((((((4a76747f2b3a1fcaf58e748acd67bb80:0.004307707,((50af3e87ef4036ad8a667ac97f2a51fe:0.004316245,cee4a8971cf94f46bbce7182ea86d6e8:5e-09)0.918:0.004307731,4d438126bcf30941cf50f3ee728adf72:1e-08)0.833:6e-09)0.657:0.035700095,(bdb78364505087603374271c560c3e54:5e-09,128477b00ba65216e2f1a90beddab45f:0.01303525)0.917:0.045820373)0.929:0.019298454,(c33631b93ca7dba9a3f0b83864789246:0.012967668,19223a54f63008cb1d02a5e72da30632:0.004316253)0.735:0.131614393)0.741:0.006945498,(8bea8d6ffa8af0bd79f6ba47f4b45714:0.023415526,9aa6ed2cc04f25353bcc5e8843bf7129:0.06740286)0.816:0.035751857)0.662:0.005462949,((((d02e7ed51548066c28cb05b31faa36f0:0.008696689,ade4c0330f35a66131fb8d2e5d943727:0.004379354)0.955:0.023660621,(((9c5c2d8a1d3da6752ee31608728600f8:0.00829491,40f075642428e436bc6eea6ec87bd30e:0.010438347)0.000:5e-09,45fc063e9e6cddb8bff798490ee940f0:0.061184405)0.638:0.019622209,(1ab2b4ec935bbcc3c3645a8d1c18d718:0.01319376,81e14c25fbc29f28b3258081ffd5baff:5e-09)0.743:0.02693407)0.000:6e-09)0.341:0.014102077,((e0b505811a5f1c3f8caa8089c3bb2284:1.1e-08,(14dbf2e6568f3cda054b6df927c9d020:0.004307717,36e05dc2bf70f3292790656207a86e7b:1e-08)0.872:0.013081621)0.906:0.019015424,(ce5c5b1190c2476320efd1fa5f526460:0.026055078,(ace05d6605e4eeaabb5e49b4168f5c59:0.004317675,362cdd3dae2b59601f6c873f5b2827ca:0.008675632)0.845:0.011916357)0.852:0.015489136)0.801:0.010555606)0.911:0.016841292,(853c8aafd112cac3c0e96b095ec62a28:0.003906333,(((c69aa97e8af48e33b889c8b4e34c2b35:5e-09,3f43506c2f04f06910aed6ab23a0ffa2:0.008700414)0.755:0.00871622,74a15e9c5189cfb39a962d2d0d74f016:0.01325052)0.478:0.004367335,89c905af8eef1c2ae17978d741dc8941:5e-09)0.925:0.013851456)0.894:0.037279869)0.834:0.016364813)0.950:0.040075122,(((a47d011e06aa4067ebcd13abfe1f902b:6e-09,05633c0d3110c6d5e4d6dedc398ee1c4:0.004316239)0.763:0.004343759,(065ba6a4b20a5fddd02e0baf3c9d77cc:5e-09,((861e852387cb620bd0775b24567a9381:0.008656928,f16cb2171c98c09684775265b477e592:0.008643484)0.363:5e-09,((826520db5c6fa644f8cfdbd870cfc19b:0.0042827,(df6b60089feabfd4108dbac3fcd70329:5e-09,(edf3a9d32c1de8ab6b5ae69a115c4e4b:5e-09,a0b70e177166fede647ac819987bde19:0.00431624)0.913:0.004296942)0.908:0.008719888)0.786:0.004348557,ab8e4394700b865bc7054ed392a8c917:5e-09)0.328:0.004296904)0.797:5e-09)0.902:5e-09)0.764:0.013089371,06ac4dac7bbb0313c2acecc15c05171e:0.008651507)0.949:0.174466549)0.000:5e-09,(c6ffd3e1ffea9768128d70907a390f04:0.094332108,((1b99dfa43cae8d8c5c792f359e12521d:5e-09,(580eb1a8035aecd428afab149dce2b46:0.013065093,25735eb2a550df9ba2060f67a12706df:1e-08)0.871:0.004307712)0.880:0.012977651,(beadc6c836768ddfa22f93a937d68dbb:0.015411814,((2ed85f8aa0acb8f770c75d747c527582:0.008682797,((b71f17a2e529d62bc735dfc1af6a5846:0.00445804,5a2bc97bf33590a60f5141cb70682893:0.044341367)0.878:0.008693216,349a08971a859ce409f08bda9f60c98b:0.022207232)0.761:0.01303228)0.893:0.008768868,37d71923c2eb3c2f2ed75c04345a016a:0.004320349)0.000:0.013471344)0.871:0.046206055)0.481:0.026121887)0.850:0.103043338)0.898:0.024486613,c99db61e860913e7530414e5bbfe09bf:0.224026818)0.761:0.006557532)0.868:0.01113196)0.815:0.009457369)0.948:0.049262633,((((((cc110c087e2f6a0d49e786b3e002e178:0.078180377,(a6f40a2280fa6f1a89a03a19f0ab98ed:0.109866548,7d39adf57bd31cbc94e25e6bb0be384a:0.101328987)0.836:0.038006885)0.982:0.055360486,207a12d5a16d05f0b106d42b00237840:0.114633622)0.856:0.0237983,(((281465169c731d08f1c026b020e2c0e4:0.004794134,c6b706250f59f8954abe10ea502e53cc:0.053274332)0.938:0.082092247,571f296cc617a35d1126bd887a82bd5f:0.112759351)0.000:5e-09,(3cdabbe179f6cc230a0c60e48656dd10:0.004385223,(373c030a706cd9b508532940889eeb7d:0.004369032,8574e8f665f4f2b2009d72e0d466b541:1.1e-08)0.910:0.004348495)0.983:0.051212333)0.915:0.036323288)0.807:0.013190851,((65a2c0cd6ee13f4694788fd356e9b56c:0.018230856,b080dd9e93414a4cc206d6a3b4ae04a9:0.013051439)0.827:0.032364459,dd2c7350555df6337d53922563288cec:0.058474758)0.066:0.101073379)0.907:0.024532381,3b8cc90f93cb0a1e0cef3932206de516:0.156485296)0.728:0.005253369,((((((b292b3274f53f0f4188eca882c92770a:0.013131447,(1a29dcd37ff1f4b6a8a6f0fb2fa74890:5e-09,665ce314eb563d11b57b1f5a30303b95:0.013306469)0.991:5e-09)0.957:0.021871128,((9f075b782ba77bbdad08339590e8958e:0.003928203,9d289354a8b5b7292f567972b2abf6ba:0.022881751)0.918:0.013769818,(10f3058d91ff9a58a6269766c9f44672:0.026212779,83a3db5a563311e6116bb58aef04f69f:0.022266433)0.427:5e-09)0.895:0.014325887)0.826:0.008583012,f5bf08c7e3627451489d7da398b553b1:0.014546663)1.000:0.123395797,((((((842420735b5b2f534f2e350a94422ab6:0.065483044,((4377a6c8d4d4e0f530e27a5010807a60:0.008786845,(b2d0015fe7d4b54e98db3a3dc37f97fd:6e-09,e9a150fa8046447c0d41cbf92922b9dd:0.013203466)0.756:0.004347938)0.950:0.022470432,((0c82fc2a3d6657059fc47e3c50786e33:0.027183606,(1b38c827459b1ce54dca2ea8e2a3d9b1:0.009063326,(985b46e491908a8eb098832f8446652e:0.021394814,(3cc282fc7f817522fc6e296b9fa13ac5:0.027722921,9f72cdfd585f471ae0c95f28747a8711:5e-09)0.690:0.010667606)0.813:0.013435087)0.965:0.01981733)0.000:5e-09,8804de1696458c3e952b6b4bb9fb7c6e:0.044540399)0.850:0.00906452)0.796:0.013119497)0.914:0.063513144,(f5b4585de4005433dc28c850cbf8cacb:0.004375375,752ce55ca12c0d52a2a36b98986342cf:0.040770054)0.721:0.047477763)0.247:0.115846916,(((((68dfffee53c069ac27ab51089aed29a8:0.014283995,(15a1524a05f7563766e19ace1dd869fd:5e-09,(4d33826137516cea6495eb72063c2e48:6e-09,d6961d3fd03247851707b4a10b0a09fe:0.013265259)0.829:0.004357147)0.972:0.025770222)0.760:0.051937483,(bfebc74e6e347fe211286019fb1e6e05:5e-09,(88ce9766f7dee0633355d7d16dd950ff:0.008716461,360b76f4669b49428bcc0de783b4102f:0.004330207)0.902:5e-09)0.948:0.013526119)0.837:0.014895442,(((((6d90842effb1ba95cbc91a210fd30f90:0.004348458,eff3dd45d4350809a244605aa61c9a4b:5e-09)0.000:5e-09,1d4b5e4df4cc25ab3c468ba53ece786c:0.013184209)0.848:0.040676398,(e82ee3daccbedbeb40e32982d45c1f7e:0.035614928,5d4ab36260e75daaa3642378c1620eac:0.0364862)0.433:0.033893288)0.951:0.028993443,(73a7872d211bdb2fee1e05c5d31cd648:0.020074256,((0c19cae5286586d1530c936930e626fc:5e-09,c09612af5c796e8212d4fdbae1ce2a26:0.013393178)0.973:0.029789302,(((((0aaef9be4ec719cb8ef07ddce4712437:0.00433112,87b5da61160eb2d481e2b5b68fd9ee40:5e-09)0.778:0.004302196,(54d90ae505b13cbbcb5de89c91cd6d1e:0.008833688,d3d01a6e23267126f8b35e8a1ecd651c:0.008801492)0.504:5e-09)0.965:0.032705481,218cd5fc7ce27e686fc54c4ccbb83b39:0.017790918)0.965:0.02817727,97a5c282b72dc6033bade3e9d5f3bdde:0.02311158)0.434:0.003702265,bf882aa1449bb3e223aed32338df7812:0.013280419)0.889:0.014162936)0.694:0.008497621)0.771:0.032258861)0.873:0.018895165,(((548ef90b2be2765febdf93d60b1c891b:0.008872256,5a76ef2f14fa18afea9b881fa6cd1946:0.013499251)0.000:0.00077075,(7a144deddb42939667e8866dd4506275:5e-09,((c1dd390c26abadab877e619e3b9c367e:5e-09,8535439dfa037e208d927b03bda80eac:0.004346446)0.745:0.013201689,4b46690331809cfb7586a6ff68d51bf2:1e-08)0.909:0.0131497)0.969:0.064899785)0.789:0.029316487,(beb5d234023d82080b2372dda091bf6c:0.033725028,3d48ebaa78bb746cbb307aadd3742373:0.055052965)0.910:0.021201684)0.508:0.106084412)0.774:0.014776389)0.720:0.021970494,189c31948b6bbe95a5a64b936dc86be8:0.085027851)0.883:0.027046844,ce935495eb03a29ca21fb2994af0b35a:0.096490013)0.065:0.063581477)0.000:5e-09,(4193a72105be687d8b2bb015ba293be6:0.065490935,6037bd5b4018d356f0816e020e03aa0d:0.077453483)0.924:0.03529883)0.971:0.027433962,((((((0d3a05a836976c705bdfee783d27ae4f:5e-09,(8320ae5229ae0e9ecd68e829a5478198:0.008747968,f940bbc3f569eb1cd0a269f64867b58f:1e-08)0.927:0.008747917)0.982:0.017648379,(3ad34368feb7f53fb69b98a98f8fa46c:5e-09,((b019f1677c2fd7eb5e124a5c4b459dcb:5e-09,87dc81a42473829cef01f2b32b5d0a53:0.046060093)0.952:0.018334024,((b03a111040ada91f05ad537c44c379a7:0.013415432,(00ebcffd90c144601518d83c69254615:0.017941233,(b005ac678fc790e15809b72f39ed1ad1:5e-09,398caa5236fa2612541377d021c6cdd5:0.013193079)0.862:6e-09)0.972:0.027542543)0.898:0.0173704,(f02511ca7a8459f726a69cae321b97c7:5e-09,(7e2fb48358535885cc1310bb550e3432:0.012142477,(bb5cd1c5c8621125a9458e4ae7e4eb9b:5e-09,018ed636c7a2a2721205687ef7f4408e:0.017499216)0.440:0.012133957)0.258:0.006684928)0.993:0.052989657)0.814:0.009775677)0.827:0.013104764)0.928:5e-09)0.905:0.013199152,463d7521dbe8e86da975a443160763cd:0.051556183)0.858:0.00920506,72d198f1506af394cbf2a9cafab89752:0.008679885)0.741:0.004438315,(((30d95dccf661ffe84a855a9812fa296f:0.055834176,770ef075d03c39ea59204a8a20102312:0.092409839)0.747:0.00877154,((((a7a9939394b4ee0ef419f84fab7df01d:0.069563061,58377501933c2a7d0d46bb7d534847a2:0.153921811)0.725:0.005803156,(7cbef6b7345ae5cb172adc46ba027403:0.007123218,af5aa02379e9aecc86f962f4191e8c50:0.006647129)0.970:0.028016721)0.454:5e-09,((((9fc684de86aea585ab9c43bf58b06c7e:5e-09,(b9d7e44fa77955f861615d0e3d2b61b5:0.00434848,((7e9ed09fc3f0cb8f33fd717f532d2ca2:6e-09,5b500e7c17aedb3b3ae9cac7c7af7381:0.008754297)0.871:0.004344035,bafe01cfa427da2cb56fd94c0b0d378d:5e-09)0.306:0.0087291)0.889:5e-09)0.899:5e-09,(03d1ffd187b1f04308941ff3b4c0e1bf:1e-08,03770e0bf0faf52af99bb2800c6dab34:0.008752245)0.863:0.026988129)0.952:0.017348959,367307f7d45bb09ccd50615c51bb252d:0.009068984)0.966:0.034050284,(4d7a88a8e98bac0e4b472fc7547ca503:0.021005943,0b45a8e0cfb7979eded9af1c4d63cac3:0.056680916)0.957:0.03113174)0.953:0.032777292)0.957:0.022323305,((b02626675ed626fd7ecaf364364bf50b:0.0,4026d1cf925460f942279fbde47994da:0.0):0.086449394,7791c08e179656b80a137d700c89e53d:0.037670885)0.720:0.01484908)0.871:0.010533248)0.952:0.026908959,5eff0768e6943ac7b9a2f363db2e8f4b:0.051067969)0.938:0.028202443)0.963:0.028328432,(f18ad8b5827792ec2cb4d0ac7cf696ac:0.066855151,(827fd0600f62ef22ad5094df4e52c86b:0.120835242,(dd8343b293d65aca78dcc07c531545ce:0.004346468,482094c32f058278ab924954d60900b6:5e-09)0.844:0.021004753)0.866:0.039381899)0.857:0.026141093)0.832:0.01092905)0.502:0.002431482,(29567b94d6a139e01c695a2f238bdef2:0.120190933,8ec36abe450fb4280d3407d22b960383:0.109451765)0.189:0.045492317)0.879:0.042064683)0.869:0.022931277,((((97e6617b27e3dc61d5db29dab778f291:0.01342596,088fbde33ef91b63525c40d822e41f8e:0.027435549)0.244:0.004276176,42d0024fe12aaaf1b9b07cb8ab76f428:5e-09)1.000:0.137055467,7b83a79c8243fc709638b0650d072e07:0.071683435)0.728:0.036136127,(96f30f648cec5964c430023618c65ce9:0.016983665,(c5af6726b852a9e83ea6e4c60fd9c736:5e-09,(612edc74a9ebf37e96cd3c7cc8345248:5e-09,26a7dc3228f390b0b94ac2585415d475:0.008809256)0.943:0.008702028)0.757:0.014466209)0.204:0.082307501)0.897:0.031944748)0.908:0.026503072,(a5ab4285baa3884ef0364ef70ca67755:0.134622699,(a9b42b00c275a2b52a1d53412398185c:0.072752626,(b2b64a5c5500861a61c0a03b479ffab8:0.062907841,(d1be612225ec189ffaf3e835d0ee142b:0.088501763,(((((b31a59b2860fd8e5f4103093366e1ff9:0.053384869,((((74cb9338884e5cae4b0083b56271c692:0.004052576,((28966bc5e34c040bd006fa1d073715f1:5e-09,29708aa85274cb0a60f360cedb0dad39:0.008719873)0.895:5e-09,(a1ea78b9f183bca9a9df207a01e3b1d1:0.011418882,(259889c59dd6f99f347f7eccdb957544:0.022346697,(88bf884a2fc3a396f1f27016c435fcb1:5e-09,e7340606fbe11f9f2e724b39b0dc13ea:0.017801119)0.259:5e-09)0.915:0.017415462)0.874:0.017275754)0.980:0.022763332)0.927:0.013652589,(a2ec2075764e4279e409892ca2c7280a:6e-09,((3e4751c8cfde4797182e24b7b6a69426:0.008737878,(f6cc0d221cb7c173e479712a9862f2d8:5e-09,807a7c8510657b1c38bd2e1f18e6e552:0.008682377)0.840:5e-09)0.947:0.013206384,(38d42ddfa49358c2b71c272179498435:5e-09,c02b8a34543363da4bf2bad8238b6119:0.005767194)0.760:5e-09)0.910:0.004344126)0.860:0.005807228)0.901:0.00881765,(((((((88063e67e9490357736ae87c93f27120:5e-09,a03c49278626c0d73ab4580a58d51d4a:0.008692901)0.996:0.027149211,d71a79afca0fab095d2d2d5e1f8f2cb9:5e-09)0.883:0.013412473,((57cbc721762960fc78ffad67b2f0d154:5e-09,9775c27f1e110a15576e57f4142186f7:0.017641268)0.891:5e-09,(f6bec332f534c376d9f97235ef7595c5:0.004335911,174abb27ec0c779f613dbac8de06f1ae:5e-09)0.640:0.004348496)0.800:0.010643203)0.740:0.004600508,78d81566713b4ac79ed6f8fb255e127c:0.041170209)0.960:0.022387711,076797abff1dbd74238dfaf71be695ae:0.007055952)0.766:0.006797288,((a421b5a5e24cbd1447b07c737dd3a37a:5e-09,(6b814b36265ae26691a353cea0d8ced7:0.004342121,6461e99240d7c54b9ab380e6596e69da:0.004348469)0.000:5e-09)0.917:0.00432702,(9387392930bf3eef486d6072749bc33e:0.004366187,609982d70d11900b5049993493816e30:0.00435264)0.791:0.004376536)0.918:0.01343108)0.861:0.008853457,ff906d17762ae6c91fca136a2d0bc24b:0.004363605)0.762:0.004382495)0.781:0.007979918,e49bb263b109c9f072e05e5188342184:0.046404731)0.790:0.022717512)0.911:0.016853505,((0d2d01fb96bf3b2802c783d6eed92929:5e-09,(df1be05d593f516ddfbfeb8d1a80c6a3:5e-09,(b935ba5f5effd3370a0d0f1b8239ecf5:0.004335939,468851e53f34d98834a3e1801ef45f5a:1.1e-08)0.884:0.00434846)0.875:0.004357152)0.729:0.036629816,(b7b94d2624adedac743911f14d549f98:5e-09,(7eaad7d8902747fdc4293dc5924695a1:0.0268495,3ff3f009a93c8cada665963e9b00d4d7:5e-09)0.988:0.036719441)0.974:0.057050419)0.078:0.009288837)0.605:5e-09,((((((761079998d4211657d13f93debd8257c:5e-09,d9fef5303f368f34bcc58468825cac3b:0.008696902)0.929:0.020078657,((31e8c066000b6a8d6e04be3d3a2216c8:0.027287158,((7128c689b2ee7a1153462212e0cc43dd:0.008860606,(1511f14d8891f42f5a25f9ead1709f39:6e-09,c9c4524f8d1aa7032de135726dc3ac09:0.017986039)0.762:0.00886606)0.759:0.004327375,fb6b403d05819e875e0b112ee731bf37:0.004348501)0.840:0.004352221)0.790:0.007884057,be72a2f0f104cc57ba11c7ac644deaa9:0.01428895)0.931:0.018128327)0.754:0.006708395,(63fcc34a08f05a5d07654f8d8d6d5f52:5e-09,(ffaa459a9f06aec1fde341c498b18a55:5e-09,af1d009649c876b860e2479e9069d92d:0.039808554)0.982:0.02733926)0.937:0.013302106)0.739:0.004415836,(((365bb2ace9ca0e409e89c9a438d04670:0.031590603,((15ff9c58ff4df65901ba9505695a3d7b:0.017704696,aef67bdfd5d39646dd504f0e230a97fe:5e-09)0.871:0.012819572,((45030217f473fdddc4414f766da120af:5e-09,cc2fe2553aafe67ea2b37076986056da:0.004346443)0.996:0.036822585,(b35f404ca8bd7e37c0c02f5cb86ae84f:5e-09,dff00498102c1d47439e561ecb25e986:0.017663709)0.949:0.050022171)0.336:0.032925989)0.912:0.015837142)0.849:0.010203031,(e40a30015fb0b1d4e2f80113fffe0bdc:6e-09,98dbc1e11cda9da19e287949dc1ceeb7:0.022014943)0.754:0.008586497)0.834:0.004526239,(f37123864a0320df83e1743481ffe093:0.013235418,36a5fb9fc09d6211c187fabae9cb756c:5e-09)0.992:0.022378564)0.511:0.009018757)0.880:0.008959878,e42890e15e9fcfc1b4c989f8624df828:0.069217326)0.444:5e-09,((8486787c48872775826c41165608d8fc:0.014118659,((f51abf612e8888cc4fc1537c5ea735cb:0.055543978,ca73cdc5ef7207bef50ed8b996ea7020:0.004348462)0.860:0.011454389,(20deeb2acc59a903deb11816961af030:0.022967,951334a4543e7afdab06bd7687066cec:0.013507951)0.863:0.010558266)0.917:0.020320616)0.032:0.021842094,((aa817f6ec2ee23d2c703bd5c11a31f43:0.008727374,b41b698053e29491eeb5329a66b36570:0.017430142)0.965:0.024638311,8e796174fc8ce24b9cbb3a5646bd08a4:0.013210964)0.806:0.032009536)0.610:5e-09)0.986:0.018333687)0.000:5e-09,(((170bfe70613411a79da7dd5ec6a17a80:0.013630843,((9bfe0296e10a3572c8d9d6d2aedce46b:0.004348465,0cb53b6856b4dda77876da7638bbe919:0.004330592)0.769:0.00424759,(aa81bc1d8774b1a5fd3e31382dd5437b:5e-09,fd27fbd1232155c9fe636d5146612c49:0.013096449)0.897:0.008895973)0.865:0.041418524)0.950:0.032217091,((((((52023db770e05c849d0e1991ee9e61c4:0.017680533,b4364ffabf4384f6023374fa1dc13601:0.004348467)0.912:5e-09,9993ab597f36e9f74846c7ed6a414171:0.022267046)0.736:0.007173896,521e05df1e04ad40cb29b73b53c7273b:0.025488443)0.064:0.063417721,ea9e16e685b79d33ad00d29c4a27d7bf:0.025292269)0.948:0.018151789,4111e3ab2c82b36d597bb05545f4b420:0.020660269)0.856:0.015015974,e017fd71b0405f755f586b8b5faffc19:0.022503297)0.962:0.029570799)0.847:0.01108369,(d183106f0bb61360d570577f280c3ceb:0.071576326,39cde5b928f31c2f7f90a48b21d8033e:0.073864424)0.849:0.023235819)0.906:0.017734119)0.645:0.013778156,(((((f9445356721aa876bdb807dc144261c7:0.027349866,f7bc3a606e1f53e3fb4615c851f706bd:5e-09)0.878:0.072630503,6d1f08ca673e73193dc0f88a961adc04:0.042884437)0.900:0.023057592,02da6fcb22dab2fbf353cdc2c43b3261:0.011004308)0.869:0.01262842,(((((57392bc136208f7e2620585c5e5dce62:0.017884152,((880490fb2a2d006841ba04d477e5f2da:5e-09,((61f5f7dd3c48ca57069f30a0423f3fe8:5e-09,093db67088e0693a7d2d4e9f4a377cf8:0.013144654)0.827:0.008110664,((b1c2cce53bac4a6d5dd0911923bcb2f9:0.032012247,(((77e93bd3a78c538863ad7414b5884dfe:5e-09,(e792e025b2ad4f1ecd4c25132b0c3385:5e-09,86ea208e7f7164e54ee5116e5e0825a0:0.004369046)0.937:0.008716282)0.519:0.004352659,(71e03c9f7aa4bed14579673ea450e67a:0.016003751,(((((631f46ac56986f03a4fc99339cb4cdf6:0.013294866,d183f655abfe72352071500e2fb04957:0.004417873)0.800:0.004385367,1e99cfccae30105bd649c454160e6b4f:5e-09)0.928:0.008702261,c06476c0c12a7a6f1ac3c5f0cb83e48b:0.013092386)0.688:5e-09,(686acc63068a8b0f8ae3ef2063f5ea85:5e-09,4052dfe456c6c24559525e98eb1fb7e3:0.004348498)0.863:0.004338718)0.708:5e-09,74fd952d587f2f5c1e7df166d67257b9:0.056090643)0.909:0.03919563)0.830:0.019864049)0.762:5e-09,(((ad79df8d04f00edb0783e71bb740660c:5e-09,(28abd4cba8f54afd73ba3cfa5f926390:0.013333389,(ca1c1a15844ad4286c58feb8c605cd00:0.008752474,(8bf8ed66f0e91a55ac4f2e6a07422363:0.004335919,7636eb7f77c3963d959a8948045a242b:5e-09)0.760:0.013237)0.475:0.004351486)0.758:0.008731732)0.349:0.004346444,ef45c8c96c157c9e83acb7ea212b4280:5e-09)0.946:0.008724909,8360f5ab5df3f5ee62c68054815e685b:0.022194957)0.265:5e-09)0.767:0.004351379)0.757:0.005201435,(9a41f3ae43065d1152cd4ea9370ece49:5e-09,(1bef64a5739e3c4314e644a24a3f35b9:5e-09,8aa91a9bb2e12936b82df2be7bb696f3:0.008724873)0.961:0.018020517)0.900:0.017492245)0.883:0.009042433)0.777:0.00518857)0.920:0.008766742,e744dc0b431a496d02048359e3e30372:0.004379904)0.799:0.004402705)0.687:5e-09,58e1ec4e562fe5156389a6b10f1e6588:0.031671032)0.909:0.013448338,(d303fb4d6b9bb0662b1643f23426b7c4:0.004398482,(b6a921774615ef2a1335014092c58b38:1.1e-08,96c0d6b36e6ee3568947857aebfb6537:0.01761008)0.941:0.013700729)0.856:0.026995716)0.776:5e-09,(c4d7560a1c987302495692236db40b8f:0.022819842,((((b608eba00a444e4f13d0355dd48817b5:0.013064062,a4d1750c9db05a4c55acf70fd28a7875:0.035707241)0.316:0.00446572,3526dba180e4f00514296ec7ecbadcf0:0.022697522)0.886:0.004417051,(2b2b0eb87c2d1dd41903a201cacbc6cb:5e-09,((9a6bb080486ba1a67add1759be80e665:0.008842937,(((98f3a6e0cbf009d6acd3b4c9443764a6:0.008141311,388636a11a96f3dfc5cb1a21d8b1ba0b:0.002443217)0.776:0.002446823,145fe4e1d7d973e408c6774730689148:0.008720574)0.926:0.005789376,(2d650dedb21ad3a69d0c3910d17ffbd4:0.004385228,107aa1af4e6f5868e33d53091b632cdd:5e-09)0.928:0.005782166)0.896:0.015829312)0.787:0.004472261,((71517e25cd9342adfcf3212b3f4c6344:0.005822422,(4f16489f6946c71cad2e9272a386de6d:0.004348501,1aa65748c88c1ace9538d63278dd9070:5e-09)0.373:0.005821619)0.935:0.005845236,((23225978e1e3f45331ce2a9dec4e139e:0.008686919,960a3707b85c58b5848ef40900e752a7:0.017376043)0.797:0.004341104,b47429ebcd2686fd943607d29a6c59ee:0.022106353)0.758:0.013241952)0.854:5e-09)0.913:0.008848395)0.947:0.040551388)0.769:0.004457152,e107408560989d61c820b067af74589a:0.013238217)0.784:0.008832091)0.000:5e-09)0.876:0.016075664,((((((9112944b7d5b44aeb418134f06769f7f:0.041995302,0a2be8627ef677ea56b8a9f2d957faa5:0.007028278)0.282:0.012555624,122d788b9f593a149f1fc559cb2d4a6a:0.007761894)0.773:0.005014611,(((5347292c307c96bf64210904e10ab73c:5e-09,(3c9f948e8e50136e647f683bb815cb0f:0.023870053,06dc2b240104da8cbd082f8c9b657cef:0.062579136)0.901:0.016773757)0.751:0.013621133,345236f826659f074f9ff6064ec0adb9:0.05378771)0.760:0.004365868,((cfd83186b26599ebc5ad9eceb7dfbc2f:0.036867862,d38a3f30daf98aa1c17e23538f805222:0.040336886)0.874:0.009311243,f31b7d789e2fe2d553cbf95c006c826f:0.076259707)0.845:0.02166919)0.000:0.00934291)0.811:0.004480664,6332f6d86a39d5bcd20e893691ab5a0b:0.023095494)0.000:5e-09,5d9cc5ff7caa86797f75fea2035cc595:0.018495801)0.834:0.0126597,(5ca5e4d887f2de69e1725e7410768153:0.008688207,5565a285cbabf4ee55d5a4675441639e:0.035723643)0.742:0.027770068)0.833:0.012795666)0.759:0.008618496)0.743:0.008091281,(525d75cad355fd82d22da364b637ce9a:0.033578063,(fa0d341eb992b46d3bc0a5d7231dc97a:0.021969079,(((52416d50a90b620216697f5f3cc80223:0.004341805,(7d51cd22f5ed47c04bdf5df0949978bd:5e-09,(732ba7bedf271eebfbeafe28784268b0:5e-09,fbbc15fdc75c700fa185b92c5d6cbc40:0.013063188)0.004:0.008699057)0.868:0.008684869)0.917:0.004346483,(fce007f88fc86cb27601b3371e7d2ad7:0.00434471,e865d63e699524521e28e0ce8c68f293:0.008693675)0.777:0.008695692)0.906:0.008782965,14975524f04529c8c171e14c50116968:0.021854683)0.874:0.017701251)0.765:0.02827813)0.981:0.06621605)0.748:0.008266143)0.923:0.065164804)0.075:0.027840916)0.879:0.038955488)0.489:0.09762322)0.890:0.038565087)0.848:0.058294128)0.968:0.086893075)0.775:0.014015475)0.882:0.020452037)0.723:0.006278804)0.261:0.007805494)0.835:0.004821523,((((((((((((((((((bdc1edf81e57a386eaeeabf885333c86:0.004281721,a8b26957f9604f54aba5dfbfe14edf35:5e-09)0.864:0.00433594,61d632f7d1f220568db472e91c9d3900:1e-08)0.886:0.00890184,(2525340e6e20ddfcdf2b6e9ee54abd45:0.002830889,((ba102293d0a9021c48e7af19143be385:0.002863224,259fba6df7bfb34d66cb91212a1ba7e9:0.002861974)0.905:0.002861228,(dc2830bf2723e077f34919a25779bcbe:5e-09,bc2ac04016c956f5b171530683f0aedb:0.008621536)0.883:5e-09)0.547:0.007125072)0.747:0.002779639)0.934:0.014574978,(e19142ae4e473cf1e9d8dd64b8baf787:6e-09,(72c581875bb80ff4b4f02805230cc532:5e-09,cf6d10f7404a6110f94f01ff0c814468:0.004300011)0.530:0.004335923)0.903:0.007534216)0.425:0.018750492,(7f98389b9da9472a52e80323363abff0:0.00862618,781c9caba3048cfecbe3dce627a307d4:1e-08)0.000:0.008859297)0.966:0.027082227,e8a2fe27a08d287898542a54b8c7be4d:0.005232669)0.127:0.00743691,((6a5c8544c5a18ee829b4376098b6ed00:5e-09,7893aaf7d810e3737b94ad9cc9122de9:0.008683287)0.886:0.004299923,(83e331d4b10e0483863b3b2c483a5f87:5e-09,(d32cee2d56355b5624af48312ce0ecc8:5e-09,(390bfcd3993b73ad3587f932997da4f4:0.004285895,0591e3feab942891ce375f0cc386e00c:5e-09)0.949:0.008631198)0.851:0.004293746)0.808:6e-09)0.152:0.030996773)0.870:0.01295608,((((((c2c0e78155db25916cb3719b24080800:5e-09,94f09aadf9237f936c2214c7a9f51a5e:0.008705083)0.859:0.00867881,(85c9f3c351f73fe477894597b69027a7:0.008577392,4cf626311c570bf2f95bf1b27c6f96c8:1e-08)0.772:0.009175115)1.000:0.141036792,(9da92a9c1ad3df92af38a5555c938b4c:0.04085243,0978f2cf21944893b339a1803056c7e6:0.073945923)0.946:0.044692996)0.842:0.022383619,((5359d119650c974b404b4fde3242e822:0.004905013,107ee63ca58d98576fe7f40b1da67fe2:0.003819696)0.937:0.034836622,(b60f6ecdaa076850ca5b262be0b21cbd:0.004308488,(558fd344f4c350be0001bf7847fb210c:5e-09,3db372633586bfe05bddb414003ae9b9:0.004285898)0.757:5e-09)0.896:0.028769233)0.999:0.089228246)0.762:0.008581983,((8661c7fd98523daa3ecaa3e7c1b63148:0.04676249,(b3bc0ed0bf464a8c4c8468a76af8dc25:5e-09,(418c7c3df62cdc21de72aeccfdf6c9dc:0.004308506,821b07b9d42e08d07931c496919409fe:5e-09)0.925:0.004299926)0.879:0.051252247)0.921:0.027356783,(((0db3b1b8c110a4881f55511d7f83e380:0.002860666,0b28c65ef1a797820bef5b20668b1449:0.007157552)0.905:0.002862716,1412f7f2b69a6d1350d35e206e7d210f:5e-09)0.000:0.004299914,b1b847766d983cf0c4ad1e69c181a061:1e-08)0.862:0.03141359)0.916:0.02505645)0.932:0.019747444,((8092c2a809f69b2fba92efeeb16b96ef:5e-09,1735b455d84c8c10dbbf3cc15ff33631:0.004320106)0.735:0.003428376,750130480768e6a377fabd40be9e3d23:0.005212284)0.999:0.064886632)0.735:0.005168108)0.966:0.023054388,((((((bd67b513e56a86b1b16e97ca0180c574:0.0,543f9a206b1b61e0682fb8db36686e0c:0.0):0.004329508,7f978e278bea90cabc74b5ed67d7c527:0.01309472)0.942:0.008688164,((((((cf75d394f302fecafb1d69396f4af1c7:0.012006028,(9f4276f9184474e16563b04356c85048:5e-09,(8650e197ee017aea307054dda72d183e:0.004308498,((ed3421e0ef5726073db036e25f3b7907:0.004314937,da666b1caeb4ef06a456a36db546b880:0.013333623)0.770:0.004357847,0488cfb757c26c91c957288182cb5b8b:1e-08)0.840:0.004335965)0.413:0.004307989)0.870:0.016950979)0.779:0.00641861,5808bc28c486c2465295a226220bbf19:5e-09)0.818:0.00430852,27a46ffa79b0ef015edfce619925feb2:0.004308505)0.941:1e-08,75afe35b21aac47996309e4158ad2a9f:0.008569383)0.901:0.004285894,((907efd0096f98f13c08370cc125884cf:0.013127504,b7a0a67b358665d4a70da901d1f1a946:0.017793827)0.921:5e-09,13e770a84dd8c0846ed1b1a451e4a0f9:5e-09)0.921:0.017291395)0.920:6e-09,((4fc32b6db2a991fbc2d40f73280d46fe:0.0,402b56d7b0b97f62a3b132fc5063312a:0.0,eeff6fcfd1a311ad6194463cf31da853:0.0):5e-09,2967c810d427dfcb883cc88f207b04bf:0.004280412)0.905:5e-09)0.875:5e-09)0.751:0.004201643,6d8d2c199baa2d8500a3111c918b1d72:0.013371459)0.007:0.023102546,((e015a74695655e2a66dcf6d5c844ae41:0.003726884,9a11dcb9adc49a0efc2fc8b72127c18f:0.009278579)0.909:0.018174167,(296cb692ba98a0d23397ef8a41da8deb:5e-09,(f56c7974486001ae0014fec7e6515642:5e-09,((218807bb2a5870f3150f0d4436213f7a:5e-09,4d315f3758d84c1a46dd6028be5d34f2:0.004300017)0.737:5e-09,519e4f8a7800d8afc665c78c833f5cd2:0.00879299)0.368:0.017470018)0.853:0.021954076)0.887:0.014299675)0.923:0.035737182)0.996:0.053495251,(((c08e9bd689391459e6f75c2939464130:0.008642205,((25976640bfc999b49f17ca08410d77ac:0.004308401,(((fa3786cea7fb2676040f66d6decd1bca:0.0,5b20128ff8880f19001faebfe874d620:0.0):5e-09,(ce1c0b5285e28a26aa64220794962d1f:0.008659496,888c1f97b0dae8c8b3264f21fa23818e:0.004289248)0.908:5e-09)0.894:5e-09,79c89b95b2772812ffff63d68f521456:0.004308483)0.376:0.004288651)0.182:5e-09,(7f2c4a956f06f06fb22d4dda88121193:5e-09,((df1cef75664105e49716d8a5927cddd4:0.004289214,(8b5f56118145d7ffaba3bca4eade7421:5e-09,06491ffc2800225030484bb3c8be7781:0.008624897)0.919:0.0042835)0.389:5e-09,271b576cc1f2ce84b35d8374ed909db4:0.00427946)0.900:5e-09)0.911:5e-09)0.804:0.008572612)0.873:5e-09,ee9c5a8f692f7c2b42c869905be38c2e:5e-09)0.927:5e-09,((8a8a97e6b7d0f7046388c72d9946e332:5e-09,(((7c6612dd279f8a378e0759629c827f8b:0.017915219,4c91a1a5981e0b7e0c5b538a51172a97:5e-09)0.785:0.008759091,(((((1fffd79879873875a4a40d22e4a99330:5e-09,(54651aef844df42a573e4c71c53fc2b5:5e-09,a154d5b1a065884c395bf5417b056bc9:0.00879095)0.920:0.00428346)0.657:5e-09,fece18e7bab9a5657e4d8c175462a847:0.008637898)0.917:0.008617865,((a5c20b7f147f4f52dbcf7c2670074bbf:0.002336758,b34dfc81de57e6096a408a71abf13d23:0.012840647)0.770:0.002330544,((((469a2e803b0b659c81ebad15ec0d843a:5e-09,(6b5d5ee98a811b662d4cc74757706419:0.00433596,8779f556955e1b5698cf800895443673:0.008759034)0.499:5e-09)0.940:0.008621542,9bb1f6bce7dfedc12951e62ee0ff2b6f:0.008762507)0.366:0.008653989,33c2019027e296a65fad84f960c69b3b:0.004299932)0.902:5e-09,a06474ee20776c12af05a4dfc0cea9b6:5e-09)0.737:1e-08)0.886:0.012884718)0.907:5e-09,d6b3acc31411fbfa9d668bb52176fe60:5e-09)0.980:0.008621377,((84e669875b9e3d25608e1d717af23a17:0.004105549,72eedd263d897939a633fa44974d91a1:0.017893599)0.898:0.008940215,(((((((3c75ea000b0acd19f0a573f597435fdd:5e-09,(3697264fdde70849e9d103dc62c5540c:0.004373842,8d4b67a5c2708d6fb17f3c3d77b68bd6:0.008836346)0.775:0.004339469)0.901:5e-09,(e32e12c9a3e8fedd8e38656c5a947d5a:0.004335963,5316a50e6639cff64fc13d6278279a90:5e-09)0.872:0.004300016)0.786:0.004359888,(536afb0bf323488c5f616398f3cb7c2d:0.004285896,2cfc1c67c01e51f9acffacee98396b62:5e-09)0.793:0.004294688)0.768:0.004371024,(3bde92b6a319f4c6440e2cedbda93254:5e-09,ad45bba4cada6a191ea53c44f5218033:0.004335949)0.778:0.004297126)0.899:0.008708668,afa1db4620d4a889092c861d5864536a:0.008619838)0.789:0.004292387,0c7cf8d4f6d344dff4992bdfe7be4b9f:0.004296755)0.800:0.004296163,098de5f95238715f540a0a6213c87634:5e-09)0.793:0.008631254)0.966:1e-08)0.618:5e-09)0.919:0.008148762,5aefb644ec69324c088e4794dac684a8:0.002433477)0.789:0.002433203)0.143:6e-09,(db6d40ca1b5050afdd130211417db51f:0.004320095,51004ba90284c61e0c0b424a1e9c1d5a:5e-09)0.428:0.004335955)0.965:0.013031436)0.794:0.02643725)0.695:0.021414536)0.887:5e-09,(((dcb98fef4acf65a92bf6aa2bb65538a5:0.082632213,(((512dc1f6a607a10450c53520bfdcf121:0.022781215,(36a91459d1b3c622f3e36c1ec83e44ed:0.017293773,(ddfd74ee4881bd0051da656df22ed064:0.008584283,1b7b5a253977d1ed5f8e47298a8c5fe4:0.01295724)0.979:0.034783081)0.893:1e-08)0.952:0.013042441,805bb2587ea61da92fd60fc345526b51:0.012869337)0.893:5e-09,(8c7afeacf392f976e4ab7b60f43dd001:0.027359461,76d38e404545e39101a79dac8057117e:0.008683355)0.522:0.022125493)0.982:0.026911761)0.768:0.009196668,((((747f72d9bfb1d37b0aaed8fe5d3adc9e:0.004306872,f0b13fa6b918e116e455f37f00e79f07:0.010050738)0.795:0.004309002,3318712962878ad8a56cf182b58f9d86:0.004309267)0.000:5e-09,9dc30a0ddc22e9bf93d247d011d90d6f:0.004309209)0.943:0.017919852,(03a96a3d90e2cf35246881a021c88e9a:0.017669687,aa78ce90a6ca1ee8fa95421fcc66a8c1:5e-09)0.912:0.017867824)0.886:0.060826353)0.864:0.009027143,((fa6654c26e3219ac4c8cf8e592fe344e:0.013037793,(((((4e3c37fd7340e56bd1cadf51bcd748fa:5e-09,ece5dd55b578a21d1e1ee53df4d9b17a:0.005726444)0.935:5e-09,(0e1131d8597423c6d2f8ad7adc884f63:0.004321988,5e394b9183b63a3a3232a56da8b012e9:0.00433424)0.753:0.013107723)0.915:0.004299928,(2c25b9f27b4b9fdee16e622a0a5aa0ea:5e-09,05dc945b36509d82701660b43647dd9d:0.008575071)0.915:0.008601813)0.866:0.008676664,c446c471fd09ec3f9303befa16f90fee:0.005729779)0.857:5e-09,b42f0e9e2c4e7e4753f25b0cedeca51d:0.004297572)0.910:0.00429356)0.322:0.046100027,(4a5acaa08619bc33af99f2b90b5341c7:0.105275179,(586c100295f2b75a83daa8c2b603b373:0.013206883,0dadc45a87aa370719bdc51379826ed3:0.008573221)0.948:0.05495111)0.676:0.039742406)0.956:0.026071351)0.898:0.008814828)0.906:0.008801875,(82f936dc7dcd0101ea10960d369c904e:5e-09,((((((82151b575ab50cb871ed2ce3ea2979dc:0.0,e6124192e9a292c7abd9cdeb88691061:0.0):5e-09,((e0e2dd31457e6e03ef6ca1453fb6be8e:0.00232919,(262d26359ad0591248ca3aa418296b62:0.008622536,5edff8254a75615ae6e1b23284e13f17:6e-09)0.742:0.0023285)0.896:0.030754353,((((((6f68203c9154cbb822007432ce741652:0.01336077,(459a31e711a3db0b0fe509b5cd715bd3:0.004299956,((((3b2f2934b6872398531e5128ef5c9dbe:0.0,9bcdfc8204acdd298aba85b062603595:0.0):5e-09,(4b2e011ea0f7e344dd238ef252add9c8:0.008822277,29ece75ce3132dff9cc3d5c8a01a49c5:0.004293769)0.898:5e-09)0.973:5e-09,b00d80c0527578320be42858a7d433d0:0.013231598)0.932:0.017282395,6f85b37b84c14852ce4c9a4e575801ec:0.008656043)0.878:0.004333939)0.918:0.02698068)0.840:0.017989415,6fe89f5e5640389b8c22d202d3b9c431:0.014837943)0.250:5e-09,7985b9ec16c24b9171010e32532cb114:0.025916985)0.881:0.00429375,(57f3562d588b974e7979619da315d1f6:5e-09,89db6eb63d362635bb451a0b9c8271d3:0.013091831)0.484:0.012942995)0.806:5e-09,((429244b86edc4bdfc68325fea64a1fe9:0.012953084,(c51bbaf6598c437230ed40b382eea503:0.017834486,32e37973d48989b02820e2b295953a9f:5e-09)0.743:0.004645356)0.774:5e-09,(2f4d7230b2603669c40ccb184fb16b1d:5e-09,(776724d1769ee00b84ccc9029cff8cc1:0.00430847,c842592bb4427c4058ebeab45fc1ae76:0.008653804)0.892:5e-09)0.853:5e-09)0.851:0.004280411)0.919:0.004283561,(43a6e3ad033c55ccef26fe5843f2916e:0.004335926,4b7ac4281c0feb306c32fe10a659f216:6e-09)0.955:0.013023915)0.901:0.026525135)0.684:5e-09)0.781:0.004305275,b1d91b31d140794957dd69969363a258:0.004323198)0.841:0.010435581,(86639ba1c2d36079754070e8f53dfbdb:0.009065971,(765760b42f5d9b7ac0a707acd0b6fdc7:5e-09,(2135c253d073aa26c30a77f25efebb5f:5e-09,(935c191fd306bd55f2904c32744ce36c:0.002868243,(((33606c8ca86bfb1599e1b88fd3020f94:5e-09,1d71e40c9cc6337e28f04a5831ba6a45:0.004308498)0.918:0.008653771,b828161f553a8f2297a483acb1c49857:1.5e-08)0.842:0.004320121,(((acdf5756aed0d39c5c2a5d168490c859:5e-09,(0a9cd4c0fe0f8fff67f1c9cfc9ee4997:0.004299905,a370b1180f226ab6388011ffcde33dd6:0.008675512)0.907:5e-09)0.904:5e-09,319438813c4b154920e2b808465a0ffd:0.008790985)0.739:0.002433468,((((((7b9e868bbb5868154bc0cb9988ae0e89:5e-09,036e39d9075e79fa5f6a66b360d59338:0.010011733)0.000:5e-09,d5aa7d4a63eb071fcac2dab8a6162216:0.004293763)0.000:5e-09,24ec734df673d0cd5e78f4d727d69630:0.021815939)0.864:0.004308691,b59b8d0739303b8ef4f29699a87bb5d9:1.1e-08)0.918:0.008646739,(((((a51a46a6b871fe496ccb88dbc9136836:0.026509625,699ab8858147cf028a847cf4496dc733:0.004267702)0.554:0.008701578,05ec396e3f7397a7f12d307934347d02:0.008767598)0.272:0.004285888,9be17b6da450ce792e86e8d272afc47c:0.004299945)0.917:5e-09,be5a3a84f22d1398682367a703c7e2b1:5e-09)0.000:5e-09,(d4f2711418e7a6ae18f9a57b25083cea:5e-09,07420e64522ae69cb1867de6b874f2fa:0.004300011)0.000:0.00572526)0.687:5e-09)0.353:5e-09,ace63d3669448ec854f5d4f1d802df22:0.012914401)0.740:0.010110794)0.740:0.002395445)0.322:0.002850605)0.905:0.002849421)0.947:0.008600911)0.769:0.020873134)0.638:0.0051779)0.858:0.006065096,(e50a234027555256d9c7454cb3159aee:0.041734852,(567c44371c6a329f3148c01c533a9d0f:5e-09,3a3e3eee5b174ecafa8768ce12a4a7df:0.004289234)0.935:5e-09)0.973:0.026550396)0.872:0.008855912,(64bb4f725c90494954d7a46b1706b5cf:0.011219854,880a26964e17710815baa55f5aed0792:0.012896081)0.906:0.02895412)0.928:0.013254039)0.904:0.017221952)0.000:6e-09,4517c6af243153c40a7517fc49e1f11c:0.069971464)0.867:0.010390557,((((((5a1643f3cf222935535d294335ef0f2f:0.112885772,(54f35f2c24ec5fe571a6287b2def2323:5e-09,(8f864494ea630571b481dd49e71305d7:0.004357146,(((34c35880bfe6f27240fc3ac3b7dba25f:0.016303816,7997f8f10c8883ea686e2afe4c646681:0.011127383)0.921:0.016307884,d819ca44bb05604c9bb4eb7260c62cc0:1e-08)0.936:0.008644663,(b8ffa3c98d9693b29a1a5262a4620fd2:0.00427878,652247cb1a24ecd38246226a2138bd4d:5e-09)0.917:0.004293766)0.957:0.017795966)0.057:0.008690162)0.899:0.034695036)0.955:0.036504844,(((9a67a00f89e2870c28cd74461f32aaee:5e-09,((26d5276c6912848f147afb2e38fe5615:0.008750238,28e1676fe9ad8ee9d77ce65d033a3cfc:0.013087583)0.540:0.003570466,((53f2b3b32bcd310111df54a02cdca54f:5e-09,(99ff43f36ee4ceaa2304968d4b53c1bf:0.010220044,(4eaa2492566517757e9e13e4b723a8c5:0.019376237,(736e41139f34432d2406af1c05af7e1d:5e-09,7bbced4c1a0c6d515c28ed00c1bf4821:0.01298058)0.938:0.020771207)0.847:0.013312886)0.957:0.025461229)0.783:0.013038461,931e4635d09bf9a439f034f55a53aa5d:0.022540728)0.809:0.099779296)0.641:0.009571888)0.966:0.06926073,((b49244d3312203301c6f9321b0983b57:1e-08,55758653eb7986b2d8c32deda5851dd3:0.0276972)0.935:0.04525682,(((((ba4e9d770311451a7fc2b830cd962dff:5e-09,4c03861e38128c7516d8c6c840a2c313:0.004279459)0.848:5e-09,((34aa1feeafce53f20b6132bd09099855:0.008646118,0c32bc2eba04b8745044141415b1f505:0.004324231)0.887:0.008649174,88c0814044b72eebaa3defba6538bda8:1e-08)0.886:0.012910648)0.776:0.004024386,((65574356401cae4b8bc3c4eeeaf71c5e:0.016751778,55db2b903f1d0558ddae531d07354212:0.03735495)0.879:0.011890609,bebe981fbcc529469f0e3b1d57d80eeb:5e-09)0.753:0.013309825)0.899:0.018243115,99cdd5dc40a0ff3d940ca196e3cc44eb:0.017694609)0.970:0.052269856,6f568959d7898a4c329fbad75e7528f3:0.02379976)0.851:0.048602606)0.948:0.092599996)0.738:0.006637647,(a37067a792f0030b3ed0478007961d17:0.035935315,(((5f7cc06acedb33a0149d413bb1754d0d:0.00860068,e230b0ad783a46327cee2f06a02986d0:0.00429028)0.957:0.013085405,489aa0ee7cfca3fbbad0118bf778ec39:5e-09)0.833:0.00428098,(8962fa8ceace8fc20eb734419796bca8:5e-09,(7145d570a98a9fa010f504a1cd02cdd6:0.004296298,(10af42b6e6aef7bafa0ec15819d1d9d8:0.0,7b4277c132587c699bdd9d5c89755e28:0.0):0.008612521)0.751:0.013053345)0.904:0.008632611)0.903:0.009408197)0.238:0.004456005)0.884:0.013249527)0.865:5e-09,b77a6af3428298cd1514ff090671735a:0.080757901)1.000:0.036152185,(((eeacfd477d1e0c6675df583a70b1f548:6e-09,2de91cd8182b92af8fbd63845f1a11fd:0.008659574)0.996:0.051435307,(6dc4776caf674de398f1de9dd8ab4fb8:5e-09,6fb94ac673ab4673fddb177f5cd0fe56:0.004279464)0.939:0.038570567)0.317:0.012965921,(1b9d46daeed2a6c67425eda0194f1ae2:0.031777041,(((4d345bb253397719d4ba927cff758361:5e-09,((((d7571560580e80d822e42d9c40ea002a:0.008644697,(aecbfe41cd9e17e8b8b69d680cf09900:0.008653813,((55d84e31c8b3f028fff5b88dacd390f2:0.004320084,((2c4c77236fd77214e49c57c6d0b1e4e3:0.0,266907723a45461316ae2eeeac8f663d:0.0):5e-09,((582c872ec46045a647142f5f2ab353f6:5e-09,6f1b713cf5f71595556c1a6cc9e2c9b4:0.00432011)0.906:5e-09,(cf85afe6b544ebc44faa43c8a6fd81a2:0.008654614,6a6b5261eccf2607c59b7be48852a961:5e-09)0.874:0.012964701)0.858:0.004299985)0.911:0.008621471)0.914:5e-09,c3642ac54fcad74acf63ccbe3d0cb80e:6e-09)0.898:0.008631274)0.958:1e-08)0.864:0.022022822,1e8bdd3fc25d8ebe88700e65946b3368:0.026545849)0.396:5e-09,(9635838b901fef669bfc1cea54093b6d:0.004335926,a70f696b23733e2319a85390c542ea3d:1e-08)0.847:0.004287439)0.792:0.01295904,(c18e77d86d6d96d163c74875b16333cc:5e-09,58615e384ba41d7698a1d783d184e90e:0.004279446)0.871:0.008568931)0.776:0.004347703)0.851:0.004299924,fc495a589b929964771e2c0a387b03f8:0.004308479)0.869:0.004285903,22d0ce457b2606ee94ce5ead360574bc:1.1e-08)0.840:0.008532789)0.907:0.024174496)0.977:0.05937039)0.677:5e-09,((7e052b2dec0b5b15c7c78f4cbd44029a:0.027032202,(82837fe549ef166da545e489c8139c83:0.063973158,628f8d88103a99f1d706f20d46654b43:0.03990826)0.431:5e-09)0.899:0.009217802,((013213d34d053d1073970306dfa97b78:5e-09,(f472d1051860f9ea4d6f0c80265a9eba:5e-09,((8bbc75be5eb2cbfd48c7cdec0ec9a119:0.004320131,(634dab5144679c381729f29de9bb20c8:5e-09,8b27435447db86d91287f996002877b1:0.004280408)0.922:1e-08)0.862:0.004308499,ffc4c5e4efd3429ea1d3331cd10e963a:0.004281705)0.911:0.004283456)0.848:0.008626193)0.974:0.10010285,(((8c96b20b5406c89bfe4d0135ade57403:5e-09,(bc09f020e84b07fae279c60f42c6b677:0.008653804,0af8ae2756de6cf86128801ad550df15:0.008687061)0.871:5e-09)0.921:5e-09,(fee8436c86d7a8fd13286912da71dc49:5e-09,(7e7e5daa3dcf3c7e02185d973ad2defd:1e-08,330d74d62160a3b9cd371ed82b30a3fc:0.022020292)0.988:0.048031444)0.930:0.017529165)0.873:0.004279552,e284ab79819c1d79d7e2404b6377d3bb:0.004293659)0.859:0.026763219)0.870:0.009107087)0.747:0.011682126)0.783:0.004786676,(((((5b03fc318e4cfa5444d10168276da62d:0.004357255,eaeeb4d2425efe9eb405717f78ecd067:0.036125315)0.956:0.041692783,(((f3ae323a9b80d8e79d4e2744ae8cb683:0.004336849,d7000205ff0d985c4491a0907fdb8e39:1e-08)0.899:0.004342288,c95da100cfd3741129f0c1b219f5fc88:5e-09)0.876:0.004316454,d97675e79826983be97b38e2b8979fac:0.004343356)0.934:0.082578424)0.272:5e-09,a5948517acd44a46945e2bf977ef62a5:0.149822629)0.999:0.098948862,(9b0d6c2d7309afcface6e2055e21321a:0.008666341,0534c5020d5d1a8ab9286db8bc74f85a:6e-09)0.881:0.062547669)0.922:0.02457722,((6e00470f06517c88d301cc44aa2e658f:0.013185014,d6bbccd57912f704db7f13443509b1f8:0.008422936)0.945:0.024341057,((((d84a50c33021d427fe11977177662795:0.008759069,(7d2525f9e400a67129e0faf8b4b48129:0.0,97eca7c4326e3fd0249a140142687a27:0.0):1e-08)0.906:0.004285875,(8fe65917eb2012f061c7115bc09a7d6a:5e-09,(be567c409512d788112efba25c482f7a:5e-09,((e25c609584277d4eb2cd5b3adc0f8cc9:5e-09,f66dbdbd9fcfe451edcb9d066dbded1b:0.008587529)0.848:0.004293522,(80fd7e603e808cf78e48661ed72cc480:0.004293613,e392a3d5ef38dd118411d664884ab01e:1e-08)0.099:0.004288854)0.895:5e-09)0.891:0.004283486)0.400:6e-09)0.844:0.004289815,((4bbd27897e0c80e3b436767c785ee43f:5e-09,8586f326bfab87f3ca52a07ef6165e73:0.00572378)0.852:0.004281709,59e257883c4a80ec7183f7ba12170ee8:5e-09)0.587:0.012950663)0.674:0.037745453,48466f1e93e132efe49e0423c043ac99:0.091983091)0.832:0.011688914)0.777:0.029700685)0.899:0.026336735)0.949:0.023029968)0.871:0.029925089,(f7de9509d2f0924ff0b2e24bcf35e925:5e-09,((646456313df5630333cd54064e879f9b:0.012635215,71b09b90f695b4409918cbaa527267f6:0.002315472)0.770:0.002315478,d2f03a58d74239bf03032c3bc7bb68ce:5e-09)0.789:0.005690272)0.917:0.139739809)0.853:0.020673824,(((((((38df6d35381f2259ec6bf1cfec1ee5e9:0.004576489,ac4d1e24fbd5f1de0acfd5558377fe17:0.031342589)0.881:0.019713388,2f5956d88e94ab5c4be8c98517225700:0.049984769)0.976:0.047385991,07f25a07d05c5cdd709ee3f2939698d4:0.072060315)0.117:0.009806267,6a309521fc5f58c5ed34ec0284c3c1cc:0.050308681)0.873:0.037743668,ef440070e5252bf951f31313e4820882:0.130722692)0.468:0.028406437,(((((bcdf430c7e31d01514698bdeda1557d5:0.024006887,((7a0ca5095711a5c3d0d5ca304f73a2e0:5e-09,9d33f697c285eb2cd5aac98e3b4e07fc:0.008675567)0.836:0.004352798,380d613e1e688db9715f2fa5245c2409:0.017863326)0.800:0.015693472)0.937:0.018345501,02bce54a274737c2f8df3c7ca9a37467:0.010483583)0.689:0.00695008,(d1a82057ff914d6389985c6d43b1591c:6e-09,96899f48c6432b34a11b9c290cc254f2:0.017734219)0.955:0.018096259)0.835:0.009026418,((((9780c7633803df2dca47755537a56361:0.0,eaae9c4884032784083578280c65c68b:0.0):5e-09,3556265c5a9a9513eecfa1e833d191bb:0.008675527)0.992:0.027164923,(f0323702f50aa8570003ac136922a989:0.008877032,(64e4b89fe6e357c4e0e6f7f300412880:0.016929081,((86c5d2dade5112a300cfc699d5f9c1d9:0.004320101,54534250bb39296a8d25f3f087c7b5ce:5e-09)0.857:0.00430852,(4c15c55e65da3daaf7684662fcb894b2:0.0,5b57c7c25285751e76658a2e38ef3c85:0.0):1e-08)0.756:0.005908735)0.918:0.017451652)0.765:0.003915176)0.880:0.00907079,((((((((((1610de8eaade621d7c258937ebbd069c:0.013069006,1a1d4223093e5ac6bcf59cdd7e6febda:0.033329042)0.980:0.048084795,050a98cdde16c87a30fdc05d73e3966a:0.009595858)0.808:0.01182433,((((a94af03bfa90a656be4dee69fd0204ff:0.008779636,(9123cddd1510f1d76b8cf470d3216322:0.017897038,f5ca5a94846fe29edbbd6c9f1087bd40:5e-09)0.433:0.004387778)0.731:0.013046026,(((3df437143585df658981ff4fe455a2bc:0.013205917,f0afc8e23134c6a012d09bf46b52f8b5:1.1e-08)0.964:0.013318735,((2901c365d84b777a63ae597ec0c57396:0.004308483,f52ec830b3c037c219124b5f09c1a288:5e-09)0.985:0.022087792,(6096e4b14513eb7a1c90d865717b7fd9:5e-09,(((74e5201f131dad7f954410c7461b2f69:0.013088937,((dfbaef73e415f100f4e4c9350998ac17:5e-09,f95fe82ad5bce3b3172f21ebeceddf97:0.022247829)0.738:0.008886302,((a8e4ee76e5413d8c96f9c8495de1edac:5e-09,354a0064ca480c66a755d53376cf1597:0.008593741)0.859:0.004332935,32e049a39e4945288d0be364b08b1214:0.008643013)0.000:0.01333052)0.650:0.015747545)0.836:5e-09,(26dbb18708c461ec2d721ddc7e3c4794:0.004494005,(4a46ed88dfe3c532592d8f5a458ca831:0.012139306,78f5da9f7620af39ce3cb30ef8b912b6:0.027424327)0.652:0.012336806)0.912:0.017698427)0.929:0.005811479,((5da31a4ef53102496f8e1746ea2fed7e:5e-09,(fce4195a55b07bc847faf88170bdd831:6e-09,6775cfb3d0c2205e27836fe67ec5ef75:0.008759769)0.860:0.008629682)0.763:0.004294882,(((e7e215b658d51b33d1aae7ceea142e7f:0.008911689,072304d8d50b1d1bc0c55c650ab2b240:0.013512697)0.843:0.008189374,(6d67c5fdd2a43cfd732b72ffa8760c02:5e-09,66c54e6abc763f06e74dda38d20b2c34:0.00866014)0.742:0.011166199)0.775:0.002363806,cc8ae9331fc11d94dd841a69ed237fbf:5e-09)0.938:0.012983861)0.907:0.005749384)0.927:0.005806311)0.000:0.002249119)0.735:0.002309253)0.042:5e-09,86635f386591c9d7a3ee9c0f5c85373d:0.00863835)0.847:0.004351238)0.867:0.008983139,(4b29443bbcfdee539e3b51e7c88a7948:0.018368512,c2050e8aa6c230b8f462cbe89e10d4cc:0.043719283)0.898:0.019081207)0.754:0.004323315,((((((((06089d52c6c5404d50ec85e6182694fd:0.0,894552bdb4989f19b586a535f775e246:0.0):5e-09,(ae3f8b6e30c7ec14dab6433c9e221a40:5e-09,(ce9f98f3d177ea50cd1c9f0755103874:0.004299932,9d37212318efd4fce44f6daa842a892a:1e-08)0.848:0.004308525)0.926:0.004299938)0.905:0.002862597,28070c483e788033565f6439f0283b5e:0.002862179)0.905:0.002862612,((b2bc3c7e228607cad79c6c89205d545c:0.004293802,(b78c276a8edb85710e6d1ac4584b3d84:5e-09,13878f2b28bff39ae4d3039185abfcf7:0.004335939)0.905:5e-09)0.919:0.017324766,501cefd966cc932cbf586b13de4c93ee:0.005675676)0.878:0.013267202)0.411:6e-09,d8ca4e5e2073ac9227a7ea071e4bf3b8:1.1e-08)0.912:0.00873575,522e7e58a13c8ff400a57a6f11742607:0.004323931)0.812:0.004321379,(b6ce7270fcbbc4425c07027e93e67e6c:5e-09,1ef1f1117b28d8a85eab9423570a6db1:0.004300013)0.048:0.030978303)0.916:5e-09,7d87b10b0259220c80b292ca551dd7cb:0.027235659)0.796:0.008942163)0.754:0.028164947)0.534:0.005807524,c59a84d221e8ee2ad80c918fb3efdf17:5e-09)0.857:5e-09,((f4109b17d96d110b1ed967f2a5562219:0.004418592,((((((8f418b38e0ad4ae0686197de526fe4fc:0.010968723,(40c2cebef3a4073af65c596e98d9f804:0.004308483,5f1277f8ed8820bfbcebc692ca5b290b:5e-09)0.880:0.018521879)0.558:0.019692621,(((ae46292bcb770a33905357c90d85dc8d:0.004306808,((72ac354f1c260de5f3eb998fd03075de:0.008691372,7adee9b11964c179c8475ec5077d995d:1e-08)0.184:0.008655818,((319cd04d335e7ae983e2e8a5ffd7c6ff:0.004303863,10461fd423a3d131fd588f12e93a00fa:1e-08)0.929:0.008722284,27bf97bcdae6f65d28144c8ad3a1b47c:1e-08)0.930:0.008689736)0.256:5e-09)0.974:0.013082087,(7d9584dab1d3522c87d2123b65f42269:0.008659549,(d3913fa09ec79933a11498ff297466c3:5e-09,((2286003c036d175fcafdd8ea7f76958a:0.008654822,875003d2a29d954d43882781bbba1505:0.008699143)0.866:0.004303454,1b41eb2c31ce79d79b35dab5c39254cf:0.017365852)0.404:6e-09)0.931:0.004292412)0.411:0.00428969)0.503:5e-09,(((b5b685fb2a736b45874c73e19a753776:0.004299968,5ee2bcb1ea5c20b77406fdfe42e0f278:5e-09)0.928:0.013286681,((294282b03ee7252b6a1dfe0aa3d29b06:5e-09,0f8d71279eb71b04d255a2b7f9c7b81b:0.008659547)0.931:0.008653813,(9bc50b22c7af3a25b9b698ae70b467d4:5e-09,c7449f2c350398c61c423ae58823d0c7:0.004299966)0.883:0.004299972)0.011:0.008800725)0.879:0.017554372,(((82a4742177a52e77007c36b1e8fb0328:0.0,bf0997999b7024836d4fee535d0583e2:0.0):5e-09,(45cb57fae9a513848cebf3063180a015:5e-09,(2bb71402e3d3436db0a8a2f66e489254:5e-09,be562a701e41fa9f7a557bc0123a2f0b:0.008583041)0.806:0.008571419)0.324:0.004335952)0.918:0.004289228,9a7582639aeb95bc1525d5af17ac793c:5e-09)0.758:0.013103571)0.901:5e-09)0.922:0.044724075)0.860:0.011317013,((c23e93ed7e93d2fba7f9ba334826546b:5e-09,(1acddce84f32514e3ea8004c890f85ff:0.092597268,911398d47762d8681110a8a78a942a56:1e-08)0.812:0.004315652)0.864:0.017442515,f325939217eaa52d58b80af54d56c647:0.013075126)0.760:0.002213772)0.761:0.002419735,83688f08e55fe49ad476d3555e1340d2:0.042611909)0.789:0.004385262,73c45237a56b40037876f731db5c4c97:6e-09)0.779:5e-09,((fad9e8662ee5589f3dcca48a193b05fb:5e-09,((9f17ee0f74d1e9df26e3d9b4ca6ef0b6:5e-09,((1bbcc8b123b8dcde21c7c45ab8e7685a:0.01839371,c2617a988e7fdbd60595459caac36cf2:0.008732551)0.867:0.008874178,(40e929e1eafdd40a8a33c5cfb4099a38:0.01368199,4103f00deda0c7766a11ca1f6c131872:0.004132008)0.637:0.053364723)0.738:0.008777808)0.863:0.004299921,((((b4deca667b3f393a6f6fadb3af23fb7b:0.004318781,(80fc55e053e1bffd34b64d79c17db1cf:0.013107802,b2d62325c504838cfd9b8a0790611987:0.017539235)0.286:5e-09)0.928:0.008630637,bb7dc83365539fd8588827cb8d80efa0:0.013206894)0.892:5e-09,8134f6d437f3d62b55475c754df0659f:6e-09)0.887:5e-09,((cc5a1402d3fc85f36f01c1446ccd862a:0.004320111,49c25f0c7143eac63412e57afbe5f146:0.01295381)0.000:5e-09,9967e9179318f2303eb005c6f1c7ad73:5e-09)0.915:0.004299926)0.611:0.008675567)0.692:5e-09)0.903:5e-09,2af344447c74257cf187cd1c94f3fb6b:0.046482586)0.913:0.008820742)0.933:0.018075199)0.761:0.004140327,(5983a9ab5dc9c334441e34c582eb3911:0.0119463,40c1852c0b8c516b5833dcf903ab0413:0.006372883)0.956:0.022179712)0.805:0.008924862)0.952:0.022885696,(((((d49b91c8141f83b5a9bd1fb3f46439c9:0.055418998,(((385b00f19a2598a2de1b9e467a26d923:0.008868445,6357ee212feb4050cc08853ba64d7bb8:0.036103375)0.859:0.008866493,f51e3273d455d3a14abed27615c47b09:6e-09)0.919:0.008619792,c490cb7377862f97fc04276b9b91c577:0.027100343)0.922:0.008679575)0.800:0.00432387,6a6f70267cac650d70eb42ba0155f847:0.017571918)0.804:0.004332606,(c0b34bf1f61289161262414b030e1c1a:0.023621717,(95f610cfa326420523266accfb9fc6d4:0.009141622,(80460e0d54282acbab3f0ead3b242e12:0.005209635,da3fceb1e4a945de323fe0199b6fc07d:0.017122861)0.157:0.004439297)0.273:0.009061557)0.108:0.012160574)0.852:0.004316231,(672b61679b3a48a61636154b1cbd6d68:0.022185779,eb14d61b0a1b20f52bed560fce0993e4:0.021777358)0.906:0.008859198)0.905:5e-09,(46c66f7bc74713cd7b8bae0b934f7c05:5e-09,((efa35e57277e905a4536b6fb245911c1:0.008666304,6277fef6107a8c261b5d663b8279b766:5e-09)0.849:0.012946455,eec32c4bbd71a27c34a7ffd8038fe815:0.012983648)0.886:0.008701202)0.919:0.01310592)0.920:0.008790416)0.084:5e-09,(2d814614f2644836bdb2fd1a7536a004:5e-09,(bc522575fb888de8af9a9dfd1e2faccd:0.031587891,913e8144eb9840fe3264cf0667fe71ee:0.008593927)0.784:0.004286144)0.911:0.081970501)0.468:0.004509323,(1c5842d3e810b4d2ab7debcd8cce02eb:0.004289205,f9999a6a7cdff1aea8e21812fd2391a6:5e-09)0.967:0.0178183)0.764:0.004024106,7023c80dbd9164405601f171a8d6915e:0.027060225)0.755:0.004541226,((((((d744582339c3b91503d76f9881389697:0.007099984,018d2183a209e6fd87f3833c6a80df5d:0.021101868)0.764:0.007096436,f8b5f9873d62f5c19e47db4569793a52:0.008666367)0.926:0.008753099,((((e671f4b7023f1e66acc4b4d7188474f8:6e-09,(0cf05c65f69a78d5a5ffa100b50a7fbf:0.02675813,((a19ab58d1b4be16f30e26ee90dca2c29:0.0,4096735aac1e46ff1e7a4ba65f010ab0:0.0):0.008769345,(a7c2ebaa30b1449b5e6db95dca6c33c3:5e-09,99769f0b6bbb6ce2f494a17e8a0c76db:0.028756238)0.618:0.004350125)0.781:0.004299863)0.367:5e-09)0.919:0.013239474,(22e148e398f6d8b15de940b7d9254e14:5e-09,(((f4ab08967f420d77c4df2ec76139d969:0.00431946,(((7ae946b9243e30fdf7826b42085684c1:0.022204479,(720979db984b9d61bed5b9ebce8d3026:0.004308511,753d38dff2c9ad3698731e9a98661bac:0.004289203)0.876:1e-08)0.901:0.008667714,((a453fb231bb32830c8ef6c4c682ef441:5e-09,(1d7ac76fbfa742998299e0a5f0c3cc7e:0.008635383,b4ebd66863d27bdab0a33664af5540c5:0.031533508)0.824:0.004317485)0.843:0.004297327,(54267e5e29835e567343f06d25c11102:0.013073808,(33d4a33522dbe5712225c22d6055f8c8:0.004215881,26ae825bc1b64426d2d0c411efd81c59:0.022289848)0.878:0.013338302)0.824:5e-09)0.609:0.013080866)0.790:0.004301851,1e1510326dc2cd62a798d9246333ab19:5e-09)0.168:0.008626627)0.790:0.002845221,54e2f14dcdc09824c458e210ae035763:0.002838635)0.757:0.002657288,4b2647f11fd336d20db43468f9191712:0.017862921)0.905:0.008918872)0.788:0.004321508)0.851:0.008157028,(358679d110bde8cdab65d718e6aa72d4:0.032213267,(a199a23d1a3e5a26c17f26cc5e9844b2:5e-09,(e21c06957a2167fcfe5f32907679ae37:0.004287474,a5b8529daf4d7436147e73e3ddf835ae:1e-08)0.000:0.004289076)0.975:0.027580193)0.692:0.011369667)0.738:0.002705012,c749eff361631a59a17926fdbf0a8a7d:0.022274042)0.307:0.004243257)0.908:0.026009588,8f8d4a9586f5d24d9ed96360476732e9:0.031467797)0.649:0.008830899,((b0035bd0ca19e855019094468aa7e28c:0.043888396,76e65450e1b5508b1ea54ff3b9ca7d3f:0.068047538)0.895:0.088075116,d22405b925d5492cdac77464bbd4c224:0.122483553)0.954:0.042536714)0.627:5e-09,6df4438c79e29dbad43ff977c4db37f3:0.130817577)0.903:5e-09)0.900:0.008753205)0.000:5e-09)0.784:0.007295027,((((e827e571be559a063319410238066ed0:0.042287202,((9bc19d94674808321817807d49d53b37:0.00441666,((21e81899333526c9c308ef2f9e693684:5e-09,d7da970aebbe70df15f6d588c32578d1:0.026381223)0.791:0.004300854,(34393e325bff1a6585613e10e2032ea0:5e-09,04610b7264f07128d456e52c57129e01:0.008620243)0.960:0.017476505)0.912:0.008852338)0.756:0.002423067,088b6c1c4ba14065a1334ed6361e075d:0.00815857)0.769:0.012149837)0.892:0.012651552,(((22f20c3dc6275ac29a255039da7d977e:0.004335962,02f0d3ee41f88cc2a55fe8c2971d1c66:5e-09)0.868:0.008178893,bab993914fbdb75ef99d3f445eee2090:0.019448154)0.701:0.009381912,74ace9d8facd076aa323152ec182d210:0.014925298)0.700:0.005016418)0.787:0.041558267,((110c885c2ae8fb6f0e41b54f136f200c:0.008597755,3dc769f4dec54b64ea26038e91b2faea:0.004335953)0.867:0.00431797,51f8b8c3624f976186e242a7fdec70b0:0.004312124)0.751:0.037081474)0.704:0.019564376,6ea1d7ca5d0aabe7cf52266d7138b573:0.062485807)0.847:0.008821642)0.148:0.012900256)0.896:0.021016727,((((bb4f97f94089e7dcbb6762de89b7d217:0.049931458,(((62bd77c31d7898d27f2731b0e28875e0:5e-09,((c094358e071298b3aa7103daeb3312de:5e-09,1520252d6099867153bc00276b4fe78b:0.004300021)0.917:5e-09,a52c895a957c71879c591704d62c37ce:0.004320089)0.847:0.021898464)0.930:0.021092146,(ac9f94c65a35651adb5e43e96b41d3b4:0.004293785,(2b7c64c552180810612db0adb68060f6:5e-09,ed078e6d3899af32911481cf576988d2:0.017630862)0.756:5e-09)0.825:0.055074947)0.233:0.019165794,f4c6a6deedc1457d86bce38c772cde34:0.078566624)0.744:0.021347285)0.829:0.013940022,(eb9e8f2bdcd62a54e554710c8011ce78:0.022215196,cc367d0212262f4593ff556f331f3c3b:0.024499867)0.975:0.122373268)0.923:0.020889145,85333899395398a3f3dbccfad22de624:0.052956871)0.788:0.008574303,((8b6c1294ddaddde8b191a011608ba3bf:0.00897748,c3ab82655c44195cb2eac44410ac21c8:0.027404483)0.986:0.064792572,(((ddd6d5b2990a69a3cd4351ef0bb25e72:0.004386117,cda70c8bb5f0e39b20a339bc9fed770c:0.004262733)0.957:0.053429942,(((((63ec2963b291d5bc50e437d7f0523e41:5e-09,9e5d0e6514754b8694a9224835573fbf:0.009045901)0.901:5e-09,(0eec083a59d1309a3be584cccfc5d317:6e-09,35aadd30ee9d0eb6978b890cbe2dc733:0.008640203)0.782:0.008678492)0.939:0.008621509,498d922fed3f3033dddb34bb98ddc238:0.017747217)0.962:6e-09,b6d3e52b698c4d8fff49df2ae96141a3:5e-09)0.274:1.1e-08,031f38b6f5138b6b830b54fa77988868:0.011600245)0.649:0.038611053)0.813:0.041426383,((fb5ea0538a32abd0da0cbea0bf52302e:0.010243722,(((2d245ca9e9b4e1572a634f72a7d6f1a0:0.022074893,5dcccde5bb6aec55ee4015b4ad8d6b94:0.008730028)0.773:0.008939875,(269f8d5e46dcd8c78846fba65624848c:0.013073043,(f8c4643ee7f640ae0ae22990f4596165:5e-09,96965b668716aa2af29162c96517f37d:0.004299892)0.598:5e-09)0.934:0.013642215)0.853:0.011958537,84dfe8ec5b73519ee52f67aa3e6e0238:0.010104751)0.854:0.013630804)0.808:0.010856682,(386cf28f34e5d71fa78f6336720d20a0:0.008625742,(4b6064b7f06b76b88adbaa0ac06bdde2:0.004369721,b26b2a6057e7334caa0a02ac7e56a472:0.01293963)0.742:0.004626288)0.795:0.006826312)0.824:0.039721416)0.091:0.019184971)0.822:0.035951375)0.788:0.069706975)0.000:6e-09)0.883:0.041976254,((4e38cb4bc6f70a64f1d1a546138aff52:0.100598176,4ee51076c01a6b28f2f55910eeaf3757:0.025529436)0.753:0.004020738,(91039fe1d9562d8f21b3829d219254f0:0.031793448,e8d0d26ed2b018a441b14ee330feb744:0.11938061)0.199:0.044958381)0.912:0.049093778)0.929:0.0373323,((fb56804b93bd0f7c1032b4bae8ee9324:0.026010896,0e2325070e27b455b2620f92467e6a67:0.183442141)0.994:0.092587121,(4d065777ff21aefdd7ee3ba246583431:0.088720709,((5e9470a4258d1e0dd1b41e3902b5a030:0.055117072,(2570343d8ea20cbbdc9218f65dd12675:0.031505609,d696950cb0f37fb0f75c83532b39a41c:5e-09)0.835:0.02361073)0.776:0.00941274,9e438cc164e37263a01327b8f0cea424:0.049011118)0.925:0.041253774)0.387:0.024678642)0.305:0.001933088)0.989:0.048816073,((((((((((cad80f5bba8ae642ce91ef4cb321ef85:5e-09,(cd6923fe28551f4739ea703b5143b61e:0.00431493,5e150332eda8d5053098257aff1cfbd2:1.1e-08)0.776:0.013890345)0.829:0.008696405,d2f0cba17228ea7b762fe678a8d6cd7a:5e-09)0.937:0.03193788,2ef37a35b7be31b93342134829dfa119:0.013263154)0.821:0.01638366,((((((((((fd69b959deda5e63197e9251a1a5d537:0.004325808,350958158df54ab2dc6bd014b9804925:1e-08)0.872:0.004325862,bb0c8bc54679b34c8996c180511feabc:0.004346215)0.250:5e-09,e758a3da6a00db79c3ae3fba1219772c:5e-09)0.930:0.004319526,cc635e9ce849498d61436833850e1459:5e-09)0.831:0.015634426,c612421156301e539efde66ce30d035e:0.03277865)0.972:0.040774329,(17a900b0ca0f44ff09479000617d9623:0.004325843,04b17700180b73aea32bdbd2af30ef45:1e-08)0.460:0.056644941)0.854:0.012032611,3224ea8e3508a63dd62805d1ce527dd1:0.085442676)0.099:0.025520624,(((d702277ab8e15e7f52a7811253d62901:0.004311612,889bdeba21bcb8afc9a1fffec6a0db59:0.013141047)0.746:0.00421259,((((7db41c4ef6b42a7e901e7ba000d8fcef:5e-09,6eae8fd8dbac746562408c1e99208e57:0.013058709)0.773:0.004306147,db0309206edf228ffd52be797b72c613:0.022681395)0.874:0.008795528,854e94e73dd4777801cfdc6636a8a54c:1e-08)0.718:0.00249148,((ed05361093f0110bdbaf5c14006fe02f:0.03639873,(a47d9eec26ff26eb12f8e6d90a726b00:0.029683155,(b7a523584ef42595ff5ef3417d698ee9:5e-09,(91222676c59bc9bbef29098237c224f6:0.004325887,a22c3b1384ff3243dfe8cf1619061aa0:0.008917042)0.950:0.026700633)0.617:0.042545846)0.921:0.057561348)0.743:0.008775731,(((576fb7d86f53f46007453604165828af:6e-09,3558bc5e3381a3f199cf592d72c83055:0.013241293)0.265:5e-09,(32276a61296bb2ee7e5f80a243f9fd45:5e-09,cc99871c1e3378bba2ad1fcc11f69b3b:0.008681706)0.871:0.008672038)0.770:0.013209586,47d1f5225badda321086165fe726552b:0.017534542)0.770:0.01993308)0.971:0.031458294)0.719:0.006570817)0.958:0.01859442,((62224b5e2932b4110fd310d963c5e78c:6e-09,f082781136389902c62308478fd33792:0.013077569)0.784:0.002285897,fd2e82bba5862b61f2b38b17c09f0a85:0.007025523)0.912:0.008364873)0.000:0.026399784)0.937:0.030220709,(((((((((4fbbe364adcde3a84f51a161ebfa54b7:0.004294448,677929eac52be081cdae08a0b9c70eb2:0.008881813)0.928:0.013480841,(828cd72821c24051faea42a590706c63:0.004334417,(34d81334869a81b69193b64d62aa2ae3:5e-09,26d1c53f7d79442438c00b0fca95e2f9:0.00432581)0.228:5e-09)0.854:0.008680841)0.409:5e-09,(929d9a7f88bd83bc06d889c356d9a13e:0.008705707,efb8602f3d0765aaf09b975799823da9:1e-08)0.819:0.013031832)0.000:5e-09,((6ba560a76661744bc65eed04953c1314:0.014264911,a967c6fc7371411db4aa21734f557ad7:0.034774428)0.798:0.012774907,6f297b42af8560fad1d5378dd53283b6:0.067613598)0.000:5e-09)0.871:0.012470097,f0be245105afe70b03a4feb5bdc5472b:0.132169266)0.758:0.029313909,cb49d9d1556e1d334127cfa72e508340:0.107331513)0.743:0.006035098,(((((00b04b6ab22b1d249986064e7dbdf3ac:5e-09,6d05de90587e0bff672b63e58c28c0ab:0.004334468)0.142:5e-09,(dea23a75adfd96d5567ee277289e8f95:0.004325829,((1688f14bc9ca0ccc2aeae650cd6e6553:0.0,b9eb37f6859effb67ab5e4835831a5e0:0.0,379a92b0cf43aa2d87a53fd154f9c781:0.0):5e-09,b0ce376adc4313cdc5a8e284fdab7c04:0.004319533)0.260:6e-09)0.862:0.00433443)0.781:0.051377672,(ed57156f43f379c38e01a808c2dd1e85:0.007432226,(7299b285d534901a8da99f93678114e3:5e-09,dd548fe57ffcd71477632d4ab1b642db:0.004314948)0.917:0.016068016)0.790:0.059192778)0.000:5e-09,964ee143403f3d075b66fcb722f8a62a:0.030031346)0.885:0.020775028,((((((a69dcce597c3ea53354c362fd42cd847:6e-09,(9fa3dc7d64c93c7411b48933d69c764b:0.0,51939afa4a1ab37086370f910b9131ab:0.0):0.004346162)0.781:0.002448431,4b45e26d4817ed5f40270e47f72383a6:0.006752467)0.861:0.008256438,((29d8ccecf301fe263e8838047ce194bf:6e-09,4ef69a8f28c50756505f9af547d1beb6:0.008820865)0.823:0.008976599,(((4078b4650ee5d05ecc09e275852df30d:5e-09,414d8d654b2284061ed1e665e315c808:0.004346209)0.954:0.013339915,a9f25fbbea0dea3446d57c3418740b18:1e-08)0.850:0.004362217,a49e3cd6ddf8346c4de5b5337f78b48f:5e-09)0.797:0.017625267)0.784:0.004301596)0.339:5e-09,0349f39eb3ae7835ccb467451496991a:5e-09)0.767:0.0043357,d274de191e30c13e1215082d6a97804c:0.018706256)0.862:0.012223795,(d56dde87c987462fea7cb8d39a6a7859:5e-09,(94dab77607dc9b568bb66e6e4ad0e772:0.004319528,622d4b277eb8055836e26b649058428b:0.004319557)0.939:5e-09)0.896:0.019722306)0.796:0.01351722)0.389:0.025806584)0.920:0.013949256,(de221313c9886196e9db3991d2be1e9e:0.032644305,((f8e023e914fb9e5e3950dadf8e7f177f:0.004426563,19231bff4e1f089cd6cb90c60d827232:0.008752105)0.872:0.008980769,262dc7bf78e937b0c7065aef82e18d08:0.02577888)0.842:0.030880395)0.919:0.012908768)0.923:0.05586989,b13ab516e232b27ec849d93bd999ff80:0.10517259)0.856:0.010404053)0.535:0.00924832,((ab4e680a97556723147acc94c9943d3f:0.09032323,((((((1c02ac82c859398c2e2bf07cfad9090e:0.007052351,(7c2f3b51f79583a7d38c760b7ad73531:0.004289208,(1e56153fd9628de9863c3a45fc1cc5f3:5e-09,11f03c79e529c09ace1d1a6e95f7e160:0.004293764)0.000:5e-09)0.977:0.029059684)0.903:0.018332859,(24caf6fdf197ec43430f1d1631a87854:0.00919922,((((7fe72824f63885bb1dd42b9e81723164:5e-09,5fd959cb4dd6cee296c30fa33c04b6c0:0.008631183)0.925:0.008675491,cbe5a3af064f1cb3d8e927c2e6bac8e7:0.004280414)0.908:0.008860385,((cecf1fe194c12a281e889f6e2804fd4b:5e-09,(((102ef5be319f433b5bf1ff9c0c80658f:0.004320107,6aa20aa407a1e0fa53df3312655b22e6:1e-08)0.915:0.004299918,(3d922cbf601faa02cb2b5d6c42a5f1a1:0.0,acbd7e781702eac66f6a8595e4ea21a8:0.0):5e-09)0.617:5e-09,06436b42f398526a61bbc33ec654dc58:0.004335924)0.948:0.017363585)0.858:0.004320095,((e5de9197fd411d819e1b339e33e64071:0.0,bbd3b6ebaf7f127c76b464fd740eedf6:0.0):5e-09,20d8a98013b1d035219b3e4b41932fbc:0.00863118)0.937:0.008675555)0.782:0.012952592)0.792:0.004409673,9deb2e79cf110eafa99d462814e74989:1e-08)0.896:0.021780378)0.078:0.016467657)0.560:0.001255979,((eb5366dd6c37f94a1adfbd8d1e440f05:0.074543741,(((72e5d1fed9e741516b36bad4635b14e6:0.008712276,b7c71e1e155e3520e365a09869350efe:0.008785695)0.953:0.01305021,c648dbbb0417597bbb6b29151443f75b:1e-08)0.842:0.004320295,a912a6116ca5bce12e6d2724c3aa8a66:0.008705094)0.897:0.017897956)0.857:0.00891274,(c4b10e98c8e857dc560b4fb90113c5d4:6e-09,((fc27fbcccb46d3de69982285e141a38c:0.0,e040ea3faa458d4f3d4f395b542453e4:0.0):5e-09,(252e3b861ca75226fd176735bc3d2b69:0.004293757,9d8b18364e6b1e62282d950c1e1c002c:0.004289254)0.119:5e-09)0.769:0.017581697)0.804:0.012899219)0.878:0.018582296)0.909:0.016392571,((abc8e8f205d7a1796fb74d2390cb98a9:6e-09,2b064e6de4cde0d96481f2c570432934:0.017401795)0.905:0.015529946,(f5456598248dc56a5f1d9959bdd6f5b6:0.056405723,(((((5cdcaaa5c5b3302e8a9c329856fd43eb:0.03091561,c67ebe67fc7b1ae88dc5cbc7767a4720:0.008644604)0.324:5e-09,734e4849488a1c091a492e8f2ea94cd0:5e-09)0.951:0.008631235,((((baec974cfd2f144b239f2bf66f792c25:0.0,455bd624e65573a3c24b962081d658f6:0.0,b8ed81855319dac3dd99a5bc5062c6cd:0.0):5e-09,((21d9daecc0a73e54edb97f3fc55b8cd0:5e-09,(92d4651da1df2dab8415ca3985af7cb3:5e-09,73038c42aa65297663590b6cf3039a9a:0.004335933)0.831:0.004335949)0.925:0.004299932,(09db7795ec75e9cd2f20968092934215:5e-09,450b51af1ad7e19a21c38edd56d3794d:0.004865745)0.850:0.004335925)0.863:1e-08)0.908:6e-09,(b2b96a018db99e5912b8350889fe5270:5e-09,(((fee1fd5d5ff6787be5c4f91eb3dea01b:5e-09,(8c768e346835ec67d752122c6a8e19ef:0.040877839,4efd1a7a65b3fb11346b34448d085ded:0.004335909)0.713:5e-09)0.926:0.004300014,(78216787fbbef7d35e3a68b7e80ea019:5e-09,0abc81218d24af753492bb5b9b9c3d1e:0.004335952)0.015:0.004334397)0.850:0.004289195,3f4da37b00ce840fef5686ddb6378eec:5e-09)0.411:0.004293775)0.707:0.00864462)0.971:5e-09,d6178b753b4304aabc7145cd1bfe62f7:0.048647511)0.907:0.008614219)0.957:5e-09,((f9a1a34b4725fb55f91f993277ed1725:0.004299967,46f256d12d5e7f76e2d9ce1259da568d:0.008582973)0.932:5e-09,cc77363bd322e08cf5aeac5e032c487f:5e-09)0.876:5e-09)0.896:5e-09,((39a97f76452120026c2ba631af90e430:0.00881209,(((84cb56fafd1ccf28969a2bb6b6c5f0ff:5e-09,(d885c49b2cd6bdedfdd5b2fc984286a0:0.004292716,(b00d8f7abe5ae0b1cf11bb303aeff382:0.004336126,((3aebf6dacfc3fe82912ba920f6e55947:0.0,730f1bb9d4e36e02b6ffa1c1cab1aee2:0.0):0.004335941,17d554f58623af019e330c3fe517bd70:5e-09)0.838:0.012953748)0.089:5e-09)0.857:0.004336062)0.844:0.008635845,cdc75a627291d8f248a2379ef09d0c22:5e-09)0.670:0.01161483,db2d619ecdb2febb926ccd238516f57d:0.020050442)0.153:0.019490365)0.850:5e-09,(ff09d9abe9e5e9921c0014bd3a966b5f:0.004289257,97ffdfcfb55d146b45c67637fff5d2ef:0.01293126)0.678:0.008632602)0.918:0.008648965)0.518:0.008460586)0.762:0.006804874)0.956:0.023002864)0.739:0.006541213,d7adadd5b2b4f0078ebaf02467b98825:0.004508237)0.808:0.008071974,(7b2ed57dcdfd80149c6099454d19526c:0.004320133,752d714313075f3ef86a5852f93992b9:1e-08)0.882:0.05014075)0.000:0.045875066)0.885:0.032662199,(6d219b352a34a2e6850b2b25468e7088:0.083906026,((2325e4c9f95abc299ab131e3a5b5f5c7:0.013569599,82e47b9f81c0adb823c0cd652b5d4a54:0.018158023)0.935:0.029063666,(((8df9db4c95b090783fe1493e0bb2c7e2:5e-09,(c34b1187d20e3c466b68220587faafef:5e-09,6fb2929c808b0b32555b904732a4b73d:0.01308332)0.880:0.004285891)0.982:0.01776954,4aecfc36f474e2cc00f3be8e26adb7e9:5e-09)0.937:0.008653854,((8df2a0e35b678e87493947ef48e73980:5e-09,3ec757d5462cfcf27c60ee23c2bba35f:0.004320139)0.861:0.004285927,45f6b9185a3cd9c7c5860cc88c472815:5e-09)0.895:5e-09)0.692:0.012719939)0.936:0.104808427)0.704:0.066300168)0.790:0.135095621)0.870:0.018694162)0.804:0.033334854,((((((((63610b714f9cfa66a7c600d9915d625a:0.017966639,98af39792cc4cc6647b242c8b99c5e90:0.025751902)0.826:0.050015931,14564f5b95e6c3098286c225cbd3ae0e:0.036850496)0.983:0.095214937,(81150deb536a4d6e2331e95a81c44b51:0.017948004,55d28931d4ed9ef7cd38e32b6290548d:0.018663489)0.881:0.023661442)0.868:0.011501992,878a99b7d2f70c368ae55878da3ac0c2:0.052160853)0.748:0.004086602,482bb0371f1503af855656987072cb1f:0.055008448)0.881:0.009426661,(((044a96ca00461c4691b0a94c16ca5c5b:0.004335832,(2e938d2fdb1618c5ff8593de939461ee:0.008803349,198b860cbc78180eacb522698d404579:0.004319565)0.492:0.004333029)0.881:0.008787054,(((76136d1e6b71d9b996d90c5be9969514:0.002874995,((1210fbcf14d67035069d0a62043c2e9e:0.008682787,3e7376e27d3afe832791830a33b55a4d:6e-09)0.871:0.004325837,eca8cbc3584556af45f083c22f4ddbcf:0.004334441)0.438:0.007199963)0.926:0.002875411,eb5596ecdf60a7bfdc3d2ce3f0934846:0.021777016)0.114:0.013211065,((2ec24b40e75285230336a95172cab678:0.0136146,7f1c16cc099274203303beef92bbbc9f:0.004359997)0.730:0.01361571,ebd1b501a8b9e0928db89cce98911898:0.004362149)0.782:0.04012929)0.750:0.013191211)0.896:0.012474184,(9ed86c478d71948edacafad52c8a906c:0.013484638,(31a29f952c3b66b2600e0db8db62b550:0.0438333,(b79380181b5b150292bf21f40fbc4c26:0.009749579,b0cfb977f5307d6994b92721e83a718b:0.050595683)0.771:0.037167671)0.363:0.013384662)0.806:0.044222919)0.731:0.023625407)0.749:0.00787231,6adc7ceb025bb442c876249b0da2e6b9:0.209174103)0.855:0.006839571,((5a21ef70de6a12705eb9f175c715f98d:0.065603095,bff5e19ef52bef9364f956fe34b70d88:0.066973414)0.810:0.009975774,((((((((2a1e84f822153e86d4b42ed85bd57098:0.00287807,983a480577e13acfb7667722ced98c9b:0.00719117)0.905:0.002879169,1a63aa495a8ef0f1e3bdb2bee1d0a8cd:5e-09)0.000:5e-09,e8c9c6578d5b4d07d11cafff92388243:0.004319528)0.845:0.020535952,3910b06abdd8ac143b880cc6d27e894b:0.1678884)0.970:0.064855906,(d20787b6f8fed9ca8518f525f28c2796:0.011107524,(((24746fae74ce32516d04545a46150726:0.071716642,05c4b90db83db9420c53737ea3698391:0.034368885)0.878:0.010032311,c0ba699365f7bbde11ba174ef9fe009d:0.017645591)0.757:0.013204935,4b2fb8c8fb4c704b88aa7caec5796435:0.088293306)0.970:0.044815903)0.816:0.019430575)0.945:0.060181786,7799bda1034b9811aaeab1e7e8ba985c:0.155764619)0.775:0.022337758,(ea4aec55f300f276564eb174f10c870b:0.095766528,(e3b3d04441f203d0646635b98eeb9285:0.074905122,((((((((a1c3b3e0ec4073e8409dbdd74ff5ee93:0.017956613,cd2cce3cf8b23d196a9f2fa31a4d9914:0.009228478)0.870:0.004331222,3ac401df1fb316455b7465f672aaa733:5e-09)0.786:0.00438161,((69efb0830567bf3ad15c99809f8e1a4d:0.002215634,(c4423256ef0dfcd4f1d65e348a29e625:5e-09,dfaca73c8077b9cecbb07aeb72ea0f69:0.017587777)0.934:0.027010964)0.906:0.02110961,e302a0133d5bedb10346d9c4cb80726c:0.026734183)0.576:0.008796627)0.746:0.00895226,(572ffa061d59f893d5ef7944bdcd0744:0.00312232,383efbc410fb1e89ebc53f97a235e611:0.066187577)0.871:0.029022161)0.774:0.009013614,ecd79df9fc55537971a2cd69bb4c822f:0.054734939)0.728:0.00517353,((d17d26df297f823382f0f8c71cf68c8a:0.020841312,(374c9e35bc8ec71e4448239e9062d0e3:0.013444913,9450a513fb873c2f7736e8cdb3c58ba4:0.008629222)0.780:0.028851237)0.796:0.029831162,82b5a218f690827ec829762bbf2fff2b:0.104276834)0.076:0.043322946)0.848:0.012339507,((((((((51b5d3783d30a2658d9c770d542144ee:0.01730841,(3e0e0957a075a89217ae959068df0308:0.00435178,fa95bb75d1fdbcf30332178638b20f97:0.015097362)0.842:0.005872206)0.816:0.004362671,(8681609eacc7b5ec6a434a4569ae27c2:0.01373781,01e4f2d7a4a7c0f06a51e9b1b7ad9a79:0.036789184)0.419:0.008371063)0.842:5e-09,f6c618a7b518c045bde99c9b92cfc383:0.052641786)0.730:5e-09,c5195b19db4d13b417726b339ed9a0aa:0.031021704)0.833:0.004362239,8552f79f2be1df04e61e4f5cfb060151:0.017388605)0.928:0.013017468,f1379f04fb69fcc3987b9a58d049d649:0.022818722)0.763:0.002185845,(74d170fa3816d2444e4b9836d0d4ade6:0.01552573,64da7dddbda60a617f1629aca17345e8:0.012571441)0.765:0.006887521)0.932:0.011528159,(bed54a36fe6a1374f83cfc6b6a5402fd:0.011177373,d0c58ade4810cddba6d24297d4ed5fe2:0.016399305)0.985:0.043205384)0.899:0.018263811)0.565:0.004570103,2f0fb930d25843a855b9a90ea84d7877:0.044855032)0.724:0.060082895)0.000:0.041930456)0.964:0.030711405)0.748:0.008123943,((((9cc862ad1def8e3c794ccf82c027c481:0.086897369,((c55dc4d12c57cfbf12eeb412e1d35c84:0.027461942,30459570753d98dded13a2baced21223:0.002577613)0.770:0.002579387,((058ef984a2738a20dc798d6c043170fb:0.038286987,(((887d30b49dd07db433779c26019b5640:0.028293396,(13ff6b1a38fa959b45acc7ab9525c644:0.022197327,34fae8c2dbc06ce103767fff004e7d52:0.016374294)0.896:0.02043199)0.886:0.009752251,(1c7c3064aa49379bee8667f213c2e3ba:0.018079601,((4fcd52dbfe212c0800e1530eef98365b:0.024812713,00298c8da8f299694ae5f26cf7e42c3c:0.107203697)0.260:0.022270108,9b2cb7b380e957dc4d275d7b3a5c79fe:0.059626549)0.918:0.023009967)0.941:0.008893888)0.756:5e-09,(74a7a4382920f70b9bc733379b62f09b:0.017875046,b0e57ba0f8e7899a9f59ebaf7e2407f8:0.00875244)0.814:0.013210659)0.714:0.008889318)0.272:0.01396135,((4ab8daeef0740ce8cea8eb56adf2e9cb:0.013626966,0e54df80b4e1350d88f233f9f282353e:0.008603663)0.882:0.009163068,((f1666cd3cc875050ea689b39d9d35db1:0.016745306,((de17b806381b9cd6fba19bfb2c31c270:0.017796141,(d7d0ab5a18422b30f343f4076828b391:0.031593336,24e8b61cd12a3bf34bce566a44ae806b:5e-09)0.504:0.011121471)0.660:0.003244046,(452875d9f1a414b59f112ee2d51320d9:0.022321122,1cbc9f787df38762ae13569943a5023e:0.021154126)0.000:0.01578625)0.867:0.016497818)0.975:0.025078437,a7b3ac02af00abe2ef42a976ba155736:0.022159322)0.757:0.004484242)0.730:0.017703502)0.750:0.009011863)0.849:0.011688905)0.761:0.006113821,(((6df5bc1fd3b40cceee7aaef1a6e53f5c:0.020726234,1bb7206baa2fbc0a5d65c90c1f8a5b30:0.029136984)0.861:0.01298652,(((c6c80f8ce9759661399f95b038026e91:0.004309115,((((4e12dc93f330e04873651a5c480eb8a4:0.008878039,f12f09cb6214d641bd1b7a6c33a77628:0.017402862)0.797:0.004461202,((5e30c75558d8014fc7fba5c2e982e942:0.004362192,a06ee7f3569fc188f49f6c88ea10d247:0.004334448)0.922:0.008844513,((b10bf7a12a5c9235c4de758284289d67:0.00436218,62d22dff924630c624bab78507a9ee10:5e-09)0.869:0.004334469,392e3b7008c9b76479b92368746341f7:0.004304402)0.855:1e-08)0.919:0.008725397)0.331:5e-09,03a0e3625c0b0fd084f9ff42d1b05a3e:0.013180767)0.823:0.004356594,4f8bfdd05a89d2da8b2170afc935a2ec:0.076945049)0.948:0.008692571)0.849:0.008793469,b85d420f1aec3e3da144536a7a355611:0.022920803)0.948:0.019222959,300f870ce671943b243765946a271b53:0.039247383)0.821:0.009068546)0.896:0.009433641,7f3d30a7698826a88ef9ce2e51b9eed5:5e-09)0.725:0.018018715)0.871:0.014011159,(fa4d7f437f3974e42fb0bf8b7707203a:0.025446452,((ada448a00c40ce87bbb353ef5b0d3759:0.181494338,ec9a3266be398a86b885fba226dd5759:0.134594604)0.774:0.012650214,((((((dc47895a8e81683a6a9e984f12644c17:0.006976177,bcf27f4a22548dffbdae85efdef86dde:0.011683969)0.410:0.016250036,c0d452020c1e178b62e3abb0e309bf59:0.037241484)0.603:0.002413146,a7ddd9a31c4a4994a70a84d7ff2cf04a:0.012853025)0.506:0.012605227,(((2422d4330fda59fc858543fdc1b53693:0.004408666,(4949ed5f63024074e26a0c3440c419bd:0.042195089,(1018ec3ca7337222f049f0f219351ad3:0.012793942,60902209f69d53787698e6915bdc05d0:0.01302872)0.866:5e-09)0.823:0.004647545)0.847:0.008802519,(((52103ac6aed4e4ba0a543891bd50f6a9:5e-09,(e7e814f324ccb028363cfc129fae1675:0.008838934,3149e71fdb65038a9d57eaa9945d318b:0.013191034)0.871:0.017605243)0.844:0.004308551,(((((((0fc7049c74a8e650eaae28c283f440f8:0.020867491,8fbfc2f778777938f0f9591fd98cb54d:0.045788444)0.766:0.006690976,fbe0ae33f7c98af674c29ab40250f7ec:0.046015911)0.758:0.004356678,2fb2c642448b907b2b50008a4b117155:0.041776453)0.759:0.002319083,c7bc7ca95c34bd0ba8453e6b755af211:0.017463222)0.759:0.002250489,969274abea6ffd7e656f46479ff73b89:0.008707082)0.913:0.008858974,523754f3c14b9f1bb3870f40878c0803:5e-09)0.942:0.008762423,((af2742c0062976759de56aab8fac1c7f:0.026252591,5ccc59f7e21be8fda68ab7dc7e7b755d:0.008786252)0.975:0.027248655,(ca546aa7420710e67f9123f887062c27:0.035137161,(f4a5937b84b91c4388c07e7a390891a0:5e-09,da12e553a4bfc3d51c4f3b5f988d0fca:0.004314935)0.000:0.022275647)0.553:0.025872902)0.669:0.012431261)0.360:5e-09)0.833:0.00872799,(((bb5d45733368fc3694479b3f78e0c673:0.027234304,aab042793f06578b1b5fa37d3fbd0e8e:0.025182725)0.911:0.032734307,034f9a86934cb9754ea69023c289e4c6:0.008672919)0.938:0.01304772,d7eb213b271f331d24cb50e6e7eb3aaa:0.008695444)0.905:0.008732153)0.832:5e-09)0.936:0.013256026,1c2c88302d893fa96d0612e9efd983e9:0.042118903)0.814:0.00955159)0.813:0.012370558,(((98846ebe5186d356e9a08c0ceacb941d:0.013328667,7e35276eb5f2d35d53d9be6766334c96:0.022753205)0.659:0.008904238,(b6c93db258bd2e3159f04ba92ee6d35e:0.017627705,(((01f63dda1fe380dfa43c0283e7d787e6:0.008693894,74b1473b142f9dffb1b7d4e4eb773e46:0.013176715)0.907:1e-08,(985dc9c23ab813d15038c3698e851f9a:0.044403233,(fffbc32c562b5757720d2ac8dfac778b:0.016995348,(03950329080786e2db61e268d461494b:0.01300552,(ece68384c2114fa2a51d9713c8648907:5e-09,5b9914664dfe419b2ba29d61af73c141:0.017849613)0.763:0.013465314)0.824:0.012880331)0.784:0.009260001)0.537:0.004334462)0.623:0.00881297,(4ee9b053e1260cc06eb6085aba4a622e:5e-09,50ce18bf35c2344a1fbe3d0b9c247553:0.00432582)0.839:0.008643561)0.454:0.004346704)0.857:5e-09)0.931:0.018838779,5f73762b7ac85311e3c8986647657031:0.02394971)0.375:0.003470937)0.653:0.114134132,e1084f1f3898c68d98c987cdfce3925c:0.171476159)0.194:0.005761253)0.830:0.021222981)0.827:0.013419272)0.847:0.01221405,(((21600a4e92d4efe394c99a3d7e75d95d:0.049257258,eb0fb6f1ecd3a7439ee2b899f197484c:0.109457339)0.948:0.042084995,fbd9f6eda58b72d9ce58b982b4eceb92:0.038519767)0.507:0.008087214,(093d529b090ba16bfb55988d02571be9:0.033458936,0117c7968f430f99a2fdd19bd9ad14a5:0.035091084)0.799:0.006391874)0.846:0.012293842)0.921:0.013875433)0.801:0.00980291)0.000:5e-09)0.913:0.043678476)0.873:0.015846484,(fe91262b78926a3f82b67a880935deca:0.052448354,(((((((ab1cd3d23a2048b9909a9db53ddcbf64:5e-09,9dbf8579a1a370fc7934a3284acc60d2:0.013320366)0.988:0.032617237,((4bf0a227c087ba831054db90506926ef:0.022220942,680efd4cb8e09f9b9cd5ab7994297f37:0.004679444)0.762:0.009204896,((5abd1519e938fd8466ce51d2d91f6443:0.009360184,d670321c17baf1bfa4c056d92cb52d8a:0.010651982)0.926:0.026811092,(879ef6785720170ca19b42af0ef9f6f9:6e-09,((cce3da3d8db8bcbe4a9fe86637785099:0.004362185,79845ee85cd6750738adab8fbffc6047:5e-09)0.855:0.013296981,3e9e9aac2c39956347c416a76803e042:0.017928943)0.564:0.008913443)0.918:0.056204473)0.852:0.013051456)0.711:0.004473006)0.871:0.019083802,(((((fea7f29453a62c8e775f7877dc37f61f:0.004346196,(ef86c96c0c0e8ac38381b5ca65b1a1d6:0.0,3336c64a7c98ee98e402798992ccf232:0.0):1e-08)0.890:0.004325838,1d35dd5554e4de0a0cd610680af0451a:5e-09)0.906:0.053271444,((e43a2dfb2837adaa312d8040df1f0937:6e-09,(f2c3b72dd6c558d20bf808e31ad5e7c2:0.008656464,8ed314126fe22cbf3f45f64e859ff87e:1e-08)0.782:0.008711904)0.944:0.015716296,(((((((3d86ba7658219b02e1263615b9818a0b:0.008643983,(((8bafea4274590fc832932ba259da11a8:5e-09,90ca2d4f2da879e7e463c6e350983183:0.004346215)0.870:0.008242998,(((98739bda7efbbf15ccbecb382bd7182b:0.004309128,e5994901439372d28744f856894cec16:0.004307344)0.915:5e-09,d59f5b7f88db1b4903669c30a957ebb8:5e-09)0.917:5e-09,bc4523132777597cb9b18396057f7bbb:0.008844539)0.898:0.018472618)0.776:0.004647302,c7c111e13a28ffebb8d5212994a035ee:0.004818415)0.782:0.017290792)0.902:0.013490272,((c164fd002b5502c5963286a9322833a0:5e-09,d71961de8265078496feb95d2b4ba330:0.004334468)0.301:5e-09,(346fe7076c00df0f1219e878539c8bff:0.002446156,d8ba15ae5450e822eff7d0a2943f3b67:0.008227529)0.786:0.002447015)0.959:0.013119617)0.787:5e-09,((((0b7479bb9c2745cdfa241e7f3cfe28fc:0.004362197,37f75995074afbc448a8cc51a673128f:5e-09)0.948:0.017840055,(5d782631f9b93c5e58ceb9c5c0a5cebe:5e-09,cd05e81ac35325a4dcb8dcfb3d72bfc8:0.004334489)0.873:0.008731521)0.791:0.004351895,((40556136a0a6807e97d5d4393cd79a3c:0.0,d1eb335930aa1e440123d865c6d1cd52:0.0):5e-09,((ad4ace80dcbcfe7b6ecde98e946348c8:0.004346218,72d3c03e0ac00d5948d595b6a5e393fc:5e-09)0.862:0.008740348,(((8c929c01ea1d822d5fd3c6717678e904:5e-09,(fa45baefbafd9d44381774d3b321f130:0.017875695,3bbbaa37e766ba02327bb6704cd6ec49:0.017830194)0.913:5e-09)0.864:0.008656459,(((9c9e3b0c3938801de75833a85950508c:0.004314958,64dab713f85b18820ced43e046faa699:5e-09)0.872:0.008653973,b62bcb7f62ed9e28af50bf37b555fed4:0.004325839)0.914:5e-09,0afce4fc86d0f4283ed5be302801c775:5e-09)0.947:5e-09)0.953:0.008705655,a3b2563c2e0b9dc498975725b75fc560:1e-08)0.918:0.008740329)0.386:1e-08)0.903:5e-09)0.877:0.004324543,(((35974f383a3589be116641d45e5b36a9:5e-09,(20f7e8c563e82de34c11d125e5216fc7:5e-09,72ffa91a20c55cf9ae67b3d8d5a0c4af:0.004314944)0.847:0.004325858)0.769:0.019514266,967bb5e6d42ed32d0aba3a60266e514b:5e-09)0.557:5e-09,((a99f69e9da664b3dae80549878f816d2:0.004360909,((cd602c91d9511d6d6cb5ccec5443b80c:5e-09,(f8a981c802320058b805ee32e8ef638d:5e-09,(df3b0b6d184909a507be2c2edacc0d1c:0.004325824,5a2534fe42142bbb7c73f9fac3a1c8da:5e-09)0.976:0.022318383)0.854:0.008759309)0.851:0.004327565,b61b85ffe42e4e5bb8d16e3ce36fa19f:0.00432154)0.673:5e-09)0.852:0.008707925,(da9ae48df4bbb540a1586c06e84aae17:0.008727654,88823808cca15ac559e637d6ae77d99c:5e-09)0.856:0.004362219)0.900:5e-09)0.888:5e-09)0.889:0.008657317)0.873:5e-09,725be6516a1e6ff09c683ce8ca606163:1e-08)0.925:5e-09,(((((((73be8c3e9d320dcdd26557146cc36bbd:0.0,da6d84c10b5b4f6e7a8ec1a1932c5c22:0.0):6e-09,da2fb2d7f3fecd5cfc2981c82dddb4d9:0.004324007)0.296:5e-09,(707a714ed67d60a4f90897eab547d60f:5e-09,c7d56c84b33907b6662ffd6d3491fe5b:0.004319532)0.883:0.004334453)0.939:0.008670354,((6133156e2d4f68460d41fbd4a15d17cd:0.0,149b7ef2921a03a825459cc3fb8dc3b9:0.0,18654b9ab94935baa9d342cc00d565dc:0.0):5e-09,(((((((73ae72ee79db4d2619df0d82263cca5c:0.00434618,((((c18ee49e53f4a16def1d4bfef5f85bbe:0.0,d3d9ff9c5a32af82c53a2922fd8a009e:0.0):0.004307362,700416450be13034c116cfdf9e7e4119:0.004309136)0.904:6e-09,a5eb43a3547fa496b443df53afa5516f:5e-09)0.907:5e-09,(5c971aa81a8f9d6942ea37224193db7a:0.00431459,6e631a06b07f63553b3f73cd2b1349bb:5e-09)0.941:0.017359776)0.484:6e-09)0.864:0.00433442,(b1a92acc5f568b2616adf0a6d0e7274c:5e-09,2568aa8705e1a3ed161e3960c98aa01d:0.004307323)0.906:0.008803364)0.906:1e-08,(cd82a730ce04330572cdf6add840f4ec:6e-09,(52a2baa504dc998141ccbe6f75e2c365:0.011477484,e62a7cc74d018c125b0c0be2822be814:0.005102656)0.821:0.005095913)0.903:0.004346196)0.943:0.008682853,((c1138c7b59204f9301f21b1a8ea25933:5e-09,(bdf5d69ab66ab2b37c0e1eca3199ff0a:0.002868178,a469c319b3ab4d68827b7022b06a60c9:0.002869019)0.918:0.002870129)0.818:5e-09,d0f57ae2a67f063bd64cf5500a14e066:0.004346177)0.925:0.017396505)0.970:5e-09,((((655662f71ba3995b0e3ac8ed62b20b5b:0.0,89a35c3702097eb9943cef36118ff283:0.0):5e-09,(((cbc2d48c347729de77629020f352784b:0.0,fa15202496a18655772d8f977fffc28d:0.0):5e-09,d9ddf2417b672086a12303a815464a69:0.004319522)0.967:0.013141114,b021e462c13785b8b7a719136ff3f0e8:0.004307317)0.924:5e-09)0.911:5e-09,(2f6d64f6795d591a75cc2fb54bfe7ac6:0.0,6cdf92cfd9cc1bf1f93344cbefd56e35:0.0):0.004346225)0.935:0.013015896,2044766341227e8a140bfb52797aeaf8:0.01466099)0.939:5e-09)0.272:5e-09,0d499bc8b3a71930bdbe5476fa88403c:5e-09)0.921:5e-09,ed1412425c7c2287248eb5e25ba2cda2:0.004345253)0.139:0.004333343)0.480:1e-08)0.871:0.032857715,(3e16c2c5828eb99c83ca062ff90e0a79:0.004741205,((((((((b6cf446f918dd4b73e6f127625a33f03:5e-09,((df250b4a5a282758ae2885d854c3c4c2:0.00434352,d148ddb652a1b5855db71f00d3303dc0:5e-09)0.146:0.004333574,a6b8919f329559de56a300a5409e106b:0.008777419)0.304:5e-09)0.948:0.008682901,531153edee0adba240b5e3a522c3f131:1e-08)0.828:0.004402496,(83dd03fbccf8f6cfebf8a05561afe96c:5e-09,(((((((((1eafb3e0a5cfbaca2c2f3be09148b03a:0.008752445,(e6c0a3fe3ca84153c3dc6543d316e331:0.0,1c258c264ba657cdf5641409e0a4905d:0.0):0.022490059)0.763:0.004376386,((eab4597ea534c40eb809fc959219d870:0.0,8735493dec597938c6bf9e275f63976e:0.0):5e-09,((b5314111eee64f4ca084de0f0c39a911:5e-09,(bcf2a636fe1519cfdc61f4311086d990:0.002885607,49c62cf07d46559f2d1c653ee8fdc5a5:0.002886276)0.918:0.002884621)0.456:0.004334432,c585882d4d3d8b1f59dcf1c28324785c:5e-09)0.918:0.004346195)0.663:5e-09)0.865:0.004362174,5a0a8ee2f4d90eb0543466a4f87d71cd:0.008680651)0.408:5e-09,368068f77a29b2a44045f5ddfd58a954:5e-09)0.864:0.004325815,e1331d6e537bcadc0df3a362e91c382e:5e-09)0.858:0.004362191,7f086b957c209294a4605f4c38a92fdc:5e-09)0.785:5e-09,(0b8ead831365fb7e2946038542aacbe3:5e-09,19028bc6b48f28ca11b7269b42353522:0.004343537)0.034:0.004331029)0.368:0.00445841,(7111b45feae2b0e4b0b8dbcbae663bd7:5e-09,417ee684be1a3f0667d91cee64095c13:0.008803334)0.950:0.01332885)0.786:0.004226234,86d1ba99936bd96e5a4bef6134193a80:6e-09)0.946:0.008705695)0.778:0.004357278)0.796:0.002890855,(e98349f8b3c7732e4c4148cab1686545:0.004390758,(5f579c14fd03c09ae8e304135f9681d9:0.003110432,f0886c7c59c4c24dbef090b304e4ebd7:0.163319134)0.564:0.001214462)0.820:0.002851243)0.804:0.002908786,(2b8243cfec98656bdc6f525252659378:0.004345379,(((28394418218b5cff6061d552e5aee882:0.004325845,dba05377f7f5b784b87de56fc71c8d18:5e-09)0.944:0.01853045,938a859ee211bc435b85b6fbba39c539:0.017508647)0.355:6e-09,((4288bb2b713af1291eb5b9b784397318:0.002885641,(0f03d6b5b6be21cb2621894c19ea5455:5e-09,((((5b2be49a5f959b4751846fdf1763a6e9:0.013342802,a012e99d05636f65489e805ef76f1a9f:1e-08)0.939:0.008696493,(ba6b6d1a43969bded7658ef1557bc498:0.004325864,f8340a09b133261f735f9ee5b54203fd:0.00866955)0.228:1e-08)0.850:0.004334431,09bedf1ee9478654b581fea611f919e7:5e-09)0.425:5e-09,dc0c1aa64c81c300427fd45b21456ffc:0.01744107)0.849:0.008705502)0.918:0.002886549)0.918:0.002884333,(9395217232e7c5b6e65103f0bd5297d7:5e-09,(cb6da8b4c6c7bf2cfdb8663c1b9e507e:0.0087721,754414b17c9a886e9242fe734c9fe67d:1e-08)0.873:0.004334416)0.580:5e-09)0.719:0.004323272)0.791:6e-09)0.413:0.004389655)0.804:0.004344519,49bcc389f61be9b8b09686a1f16c888c:5e-09)0.745:0.004112182,((89281208dd5236621da5ef59d263a9fa:0.004346179,(0023bd10016a5e558af37c535134c6ff:0.0,b5f58c8dccdb4e50da75cd97775f1b9a:0.0):1e-08)0.938:0.008652578,ddf19eff6cd9f965415a3e1f1251a616:0.004362216)0.892:0.009086213)0.885:0.009055534,(38c596a8fe4a84c8ccc3e955ef0964bb:0.004325829,e6ee376e777f740edc3a53697ed263bd:1e-08)0.878:0.009060402)0.758:0.008918857)0.785:0.016927532)0.736:0.055690436,(((9ce0d020bec3abf058a94cf3b38e7586:0.0,bcd728b690282d4ddde6c8784e06662a:0.0):0.005776856,(((362c9ebc649cdec5bcb6be75ff6b56a1:0.0,15d18b72419acf6c6874a7b1fb3e4ee9:0.0):5e-09,6ede106620d463d0daa545ebdbebc5dd:0.004307326)0.526:5e-09,((43fa1b0ef7b9876b72c25b47c39d4aca:0.0,8ce5d403015616c859b6c39e84bc84ff:0.0):5e-09,d3e41f41f121300d18905ec2ad974249:0.005739412)0.883:0.00436222)0.960:0.005773778)0.960:0.005773202,7c2e71cc07e602c8c0a6722a57e83add:5e-09)0.855:0.017718486)0.844:0.021989373,((a4bdb15aa252583b415d402b7bed9d17:0.008869717,(3a44bcb35daa93e5832f6ce618f21de1:5e-09,379ce1ddd52594ec2f6f4497cbd7ebda:0.004325859)0.851:0.008727203)0.780:0.017663797,(((c7c2a63c6c42176214de22761bbf5538:5e-09,180339a5a13b1cb9d889951ccdedda0b:0.017472328)0.379:5e-09,90021d57958f6d92b569bb194483959a:0.008705721)0.865:0.008923663,4b8650c3a61000a576636b1cc1afbe72:0.01311306)0.893:0.008987006)0.941:0.022695397)0.861:0.004367735)0.759:0.004252915,((((c0545f5fb84896760afecf3f23805fb8:0.004440696,9391912ba64a4835ce9f0238af67e9f7:0.008914968)0.784:0.004305906,b15e404d4271d446447a562023bd61cf:0.038445498)0.157:5e-09,(((6f34057a10a631392eefe702e8a83661:0.004538058,4d9b8d84ddb847d7c6eda1a7bd5b0262:0.029730009)0.768:0.006203369,97d0d1f2bf1973bee81f0c779e54bc4e:0.017420302)0.877:0.012471247,a2590e68e44748510406321c94cefe2b:0.004329657)0.835:0.004329577)0.923:0.008701391,((21abb5a93c0004b39622fcb111db5099:5e-09,((f093f43097be88202b08ed6d72ebe0b5:0.0,379e91ad0b945e012077c2bb4dba3309:0.0):5e-09,(39896f19dac6fb9727b3b8465afcf06b:5e-09,7c656cb98749197a5f919bf5429ae785:0.008705708)0.933:0.008656424)0.881:0.004325823)0.962:0.013326251,(6251a19347a4a3990862d179529ccd28:0.004325786,(2a015ce82ad5e872f56934cd086b8e45:5e-09,98ad9c7fae25e249ae424a352d393b6b:0.004325833)0.000:0.004325824)0.869:1e-08)0.865:0.004346121)0.610:0.004392429)0.931:0.013669104,(53ef0861c25b596035eb061e17298acd:0.004314937,8460d749c54a4dd2cde6dd7c7388d686:5e-09)0.713:0.022357438)0.764:0.006544853)0.073:0.024344336)0.364:0.02735574,(f0d973b71691404c1a8e049746e226bd:0.048329631,(b3f1fbcea6d17e866cd1c7ddd5582ed4:0.013207496,(2b0bed6e9dda16fd73e468e226052462:6e-09,879b0a49391eb68e7c6058e994fd22e8:0.022246648)0.895:0.008705885)0.581:1.1e-08)0.712:0.018793465)0.483:0.01967457,(f2a36bb4462b61ce8ffd5928536b9ab7:5e-09,(daccc496bbb44890a4fc61945e169290:0.036400604,((((79666e804f151dcb4318c345ed104d87:0.002879573,(d80072309ff587c9619b9be29537c8fe:0.0,52ef4e5fd1f06bd01003c5f0591376b1:0.0):0.002879392)0.905:0.002880132,(((7219567443a305529258e6e724eb4dc8:5e-09,(fe9e0bcced7ea3469be920c0258d36be:6e-09,(9d3fcfe488e023da4ce2c112be85a5e1:0.008820857,07ea678fd8f1553c70e76f55a75f8e28:0.004346221)0.520:5e-09)0.969:0.008665634)0.905:0.005758808,5fd6259070faf60bc7cec825b2cc4b3d:1e-08)0.873:0.004362208,3abe45ade058af8f01e8f9171b45fbbb:0.004346168)0.677:5e-09)0.948:5e-09,(((3670b792f1dffdb85c63206d54e5f395:5e-09,70d68fb589f4d32b61cee7a24262280b:0.013045975)0.869:0.004311594,aca8f6c215d3f465f5f0869cd168460e:5e-09)0.886:0.008661123,(cd94a92eba6a3fea80df4b7238245b3d:5e-09,f31c9e1adde2d8c58018a558cf9a3dea:0.021948852)0.954:0.013261932)0.909:5e-09)0.000:5e-09,(720d5f9b735597f8e2d39d025f2c9748:0.0,cf5c8a5e17cab1feee91dae67a73d800:0.0):5e-09)0.956:5e-09)0.892:0.013226393)0.933:0.05937878)0.850:0.03589845)0.736:0.004966803,(4a6f971e48bf3c989497dab5eb9db0c0:0.017450688,((5b5cf6fea00f4fc9c8bcdbf4e98d3c9e:0.032010142,(7a7fcd4cdddf18a39f971b3387c21a62:0.004314575,2b51a5bd253fc232b54cc6e94f5ecd79:0.004331744)0.988:0.03859111)0.883:0.013686168,((2be7c19b5d71a59dfc92a1aa39ebc3d9:0.016408029,2f9441da04f3bfb3cb9c8af38d3e4af5:0.041446255)0.755:0.006964392,8a8703f30c08db8e01ddc45e9670512f:0.03039822)0.985:0.028036871)0.932:0.021422224)0.868:0.009866667)0.862:0.009100653,(1b341c7dd0bb14e27ca551f92d98c82f:0.017590769,(((((be9aff890b9bbb12ea72635b46cb78bb:0.0,e0f6e93129f4abd55319aca327b75d2d:0.0):5e-09,(fb7cae4e2fa04c00b9221b75c95c1e33:0.00434621,(c54a541e2bc1d9fcd778bf1d674edb15:5e-09,b946c8bcd2ce8ebfdd48e5b70f52e7b3:0.036442941)0.846:0.004325844)0.236:1e-08)0.928:1.2e-08,10da5c2ea124e837059723ffd44b17b1:0.008666632)0.938:0.008876243,(3675e365f007f50a4c398895e3d2c79f:0.030731783,19b4d5e5e4b07636b1f8efcd47d22176:0.013171585)0.792:1e-08)0.985:0.02246088,4631999f5cc2cbadc373062bf36fc852:1e-08)0.848:0.004305482)0.895:0.027043857)0.735:0.003353227,(((c3cf9603e7c50c876a3610dba3399552:0.055731999,((2c0a4212e3cfbac014f0a45e0bb5534c:0.004361721,3fadefcde5af49023ee731489a6c67bc:0.013454017)0.880:0.012684674,73ed7977e677855c8069c5cf030c705a:0.023375204)0.761:0.01857006)0.722:0.032018823,3990eb115ff9b9f270365b2017cd1d90:0.031978866)0.891:0.018423206,fcf2f0c2f3121f98db4ae34f4e390f76:0.057532513)0.804:0.010450672)0.888:0.01527871,((((8bcce921d38d3076026d27dc58279e77:0.004325822,34ca3b1cd7b2efc045377ad1cc1c5cae:0.008664618)0.822:0.050098378,a486380fe6d6cda55dceca45ff0b798c:0.057583205)0.847:0.03717845,((28ec94c7391c98c4743552f8a7aa3588:0.0,16b79cb42541622a8e905f50055664f0:0.0):0.07524215,((d45a0deb59c21cb51dc73b6a64d0edce:6e-09,5756a576ead848381c478553ccc84551:0.02603855)0.855:5e-09,(ca7e993cdd36cc02cc01e9eb3635644d:0.005789574,((005981a038ef7eba33c2040e52b9766f:0.005868451,6d17a73adfb2cef70014c57198832c5d:0.005866791)0.935:0.005867131,c2e2234bbc52495972c6f1b83d72fdd0:1e-08)0.939:0.026188892)0.527:0.004346235)0.989:0.053904936)0.800:0.057137706)0.819:0.019816994,((((((bf5f4f4da286a3c774d31edb1b6cdf32:5e-09,8f09bac714c02dc9415770271349dc99:0.017417468)0.239:5e-09,(a969769a23c7151eb73cd0e49edd0a10:0.004362198,(b2169de7b5980a96680c0a9cff5fbe7a:5e-09,((7b5afc21508102a6c81750cd6ebfd8f2:0.0,dc5030eb18fe395a50b8235f2e583dbd:0.0):5e-09,9ae73314feaecd1442dd992d711694f8:0.004314931)0.547:0.004362211)0.392:0.004319515)0.108:5e-09)0.922:0.00431952,(((9977d541a8302a9ae18d149b33354f85:6e-09,(2269907daa55eefb629cc07333ee7dab:0.008682862,(65222874c6abba1ac46976534b026449:0.004362183,(38bfbd3a2cf83da8fe03cea0f6b4f5f3:5e-09,2c8921fcb56c25fd9ae8f47c713ff70c:0.013127118)0.944:0.008696411)0.159:5e-09)0.911:5e-09)0.000:5e-09,((d269a2365f5e0c51faad3d4c14e17278:0.0,064adc0178077427f1b5ae6466e533e0:0.0):5e-09,((e20689a9b204a2d730935359e2001d50:0.004362224,de7f897ac4152fc9a329f11d29271e80:0.008665719)0.528:5e-09,f59eb777bfe41f27f84f114609d558ce:5e-09)0.927:0.004314959)0.924:0.008727673)0.898:5e-09,ef7185f833fdb7bd46030c365fa9ee73:0.004319547)0.114:0.008634511)0.774:0.004089451,1392420f38e5cc6738d7220699dfb510:0.004602835)0.876:0.008827969,((d738c260a421aa4bb11c38e0e34fbf41:0.026666433,(69daf2136de06f31d205f21becc2c0f0:0.004303991,(f6df2e81cafaadfce60614a09faca7cb:0.004362223,eb222da2a8dd5e4e7040e1d13bd9dfe7:5e-09)0.978:0.03113154)0.870:0.017956434)0.927:0.012886865,1f878f615fcfc8d7bd381a7841ac1e41:5e-09)0.936:0.021879702)0.926:0.013779227,(9a5d81cb67210b69187f59653713e323:0.01244431,(8784c0536fabeeb47636eafbf288e523:6e-09,0e37606c473a0d3e570c379897bae26a:0.004346192)0.768:0.005264386)0.985:0.083533255)0.825:0.02114827)0.113:0.011448401)0.609:0.011013381)0.742:0.017187395)0.891:0.009663953,(((((((3e6df77215986634980e2adbd40a7663:0.004318979,((eaf6dc604e283120c00da01d8da910bd:0.0,461f8f7cd00ec2cc29bf94bd013c266b:0.0):0.008806699,f8a5c4a4d552ee6c314aeaa76bc38831:0.013127355)0.880:5e-09)0.317:5e-09,(87f22abefc7846d0f7ea343f39631a29:0.00434621,f2dc8b393592d28c2c51e60f3b4ec447:6e-09)0.857:0.017523117)0.967:0.017613254,(((d0099ee91dbd9830ee9ca81d0ee85747:5e-09,fcd256b87f1e8d151209bdbaba0a9a9d:0.017365802)0.894:0.004343505,b524bdb0093f4363f6dcc957c3bc0cab:5e-09)0.904:0.008685762,((e5fb0ad9fabc3f5051f7d497a544a7d4:5e-09,d656beb1bea5d42068a3342362b3bd69:0.017606244)0.772:0.004320068,7633c2cafb25b504dfe19b022419a95c:0.008728164)0.799:0.017525285)0.000:5e-09)0.394:0.013518167,8400c3ecf063422f5d6d3bd0f79d4690:0.065618333)0.764:0.010048471,81bbc2b0df20f4539c127a238528448a:0.109152499)0.666:0.007530504,((03af51e75c7ee46771685036b7c12f28:0.004321973,((a7c412566fa5712a3b914e2b5c1403e9:5e-09,((e569a3820b655ccb1a41e23fa7383106:5e-09,(517a99b33a90e33da786d6b887899844:0.004319524,5d322b5c835d5a7afa55c3f7b711c353:5e-09)0.833:0.004309115)0.921:0.008696404,ed09074f7fb9c2f0558d5386e85bb6b2:0.004334433)0.878:5e-09)0.922:0.004337173,(((((ee76c4ad8583247d5ec754a8923a5994:0.017429322,6c8fbf8e72ca76365103cb21870b2bf8:1.1e-08)0.950:0.008812913,f9a6d4fb4aca5eb74acb2c747c6fbd9d:1e-08)0.777:0.005459815,eb37b4f088d2881bb4b4fd86a0f8ed72:0.007737945)0.463:0.004492394,(807bed7a58c25b6ef2b5c55447838ee2:0.004470914,efa20df263a858e8f584513782eb5ea0:0.004317321)0.751:0.005313426)0.911:0.012473884,((((42935adcf8c329f53b74ec4819cf97a5:5e-09,(08d4714d09b407b7b4846f8beb3d14ce:5e-09,b757da9aab56247367c4be7bb9cd0a8a:0.012960341)0.768:0.008732244)0.926:0.004346176,(((3e4674fa3e20a571fe75a38ce540720d:5e-09,1694bfdc298387842ee248d070c344c8:0.004309149)0.923:0.008110251,68066927219178bcbd06e2def7e7f5f1:0.002432319)0.777:0.002432043,83a3cf508d0a229d48dc18e5194e02b5:5e-09)0.875:0.004319541)0.757:5e-09,((1ae66a2427886363a237f1ef4987a5f1:1.2e-08,(754cde8e37519fa90d455c14e227a5c0:5e-09,c7a4f068dbc8c5d2e5e366dcefbe55b3:0.004319537)0.605:0.004346183)0.934:0.008727639,2d181e95ff098d6202c930ec9c20ced6:0.018947841)0.069:0.021859127)0.806:0.0044003,((((22c383c9fdb30566c8e9af8a8bb8c794:0.004319526,847725e1e048b126e6a58cd8f8243968:6e-09)0.971:0.031092262,11d4d8c8b4981ea931dfa17f3115c0a1:0.008681771)0.807:5e-09,(a6f362f0ec7c28e012edbd9423287250:5e-09,6e8b0c99af6fe5aad73754361f10f6c5:0.004346191)0.903:5e-09)0.915:0.004319531,(3dd1b69f4c092cda48be33fc692e27e9:5e-09,812545cb5f8137fe4db83d0937dfec76:0.017876888)0.476:0.017685607)0.859:0.013211237)0.736:0.022312191)0.760:0.004311928)0.000:5e-09)0.361:0.008098173,e15c1efdb7609acbaa9888e487a5f690:0.156511205)0.781:0.009364039)0.959:0.028972435,((((c1d9568f5f90ff0ce929a8c7a025eb33:0.030805191,(775d78335f82bf6b317374188faee5c2:5e-09,(6fcec6cce2838de8da1aae32ccacf838:0.00434618,6c903116ef03b19c21ec58c63da4af6d:0.008688065)0.549:0.017555634)0.575:0.001491796)0.000:0.001880111,((53196caf46fbf08c6187d3db75e66222:0.004362195,(095ed7e9279e39d614efeebee3315ced:0.004346197,e9449808577cd210f839fad6afb32ec8:5e-09)0.918:0.004346168)0.957:0.033375648,((dbce235480c8b305de66b9c8f8573f3b:0.008637371,(fd85567aba862bc4b5cae656e394a048:0.0,e1ac35abf0676af1681f88ca047d9a2c:0.0):1e-08)0.000:5e-09,d6d071aa3eaa996cb1d88c2b1f32f783:0.010743694)0.848:0.062239955)0.759:0.019655845)0.889:0.012694373,(8d4d2ca77bf7c6847b0ebd4ac0980e50:0.00430296,8c01eb1c551e931a4476618d236957ad:0.008613588)0.984:0.072934073)0.341:0.001948095,(1826e798ed5ca5d18341a3e3894af5a1:0.032020192,((ab2570f4308213d79dc918778f4e9189:5e-09,(8fa255cf1df429f551ae6ad4f1119614:0.0,16dc6df99882aa8689c22d63b627048a:0.0):0.013381405)0.731:0.003850236,((32f853714a852ee9fe3f333224dcbf72:5e-09,493657e0bd03967fa83371179ae94635:0.004362187)0.883:0.008818799,(((((e05e89d3919010e4fa04a304895d1d82:0.0,c467913887f161cd5423d62263c5812f:0.0):0.00436222,11a99c6654c888cf981d47b1e9a13a43:0.026775752)0.331:5e-09,8051b49463d0554d902f27eaa3ea7a50:5e-09)0.932:0.013140427,((((7ddd3183b57de1ac992ab7bbefb4d070:0.008696387,b94769eb72718a0c512ade94384e3902:1.1e-08)0.772:0.00489632,(7c27647b0ec30c20744500495f610ff7:0.002435514,e65827fc3531430cc2e68ccb3d6c61ef:0.025934368)0.791:0.002436566)0.829:0.008812939,8dd4e734c7d9a49a780834f1038ba6a6:1.1e-08)0.990:0.022685148,5aa505d7273112616b5b814e0796ea02:1e-08)0.931:0.01762038)0.762:0.004479288,((((((ba703b45c1bb67be19af247dfe427733:0.004435647,(c2960cc0f8476eed1cedbd100a120699:5e-09,((6716aacf36bd62c113e4db938363cf3a:0.004362205,67145bc55fe02f2269295a04874c66b7:5e-09)0.848:0.004309115,(((9551681bc5f9ea8cfff4c12f5cab0103:0.004362388,(f6d770099dcbdf85a470ea9c54c18b7d:5e-09,(619c3de5eeb611ade520111aaeba53df:0.0044204,(7f96f8488eff0cf859eb24470bfd850f:0.00286969,e2cfd562df921e811dfcaf2dd47a3e47:0.002868751)0.784:0.002953717)0.802:0.00441452)0.924:0.008703889)0.052:5e-09,72777d5cd7b37c9324aa6c9cad7f0de2:0.008720349)0.929:0.008680607,(11158ae6c76527041857f7d17283d1f8:0.004359594,(9fe5eb2f5155ff5b331f513f348669c0:5e-09,db95761a8aaff0b4abbc5b8b926a9086:0.00881294)0.914:0.005787174)0.953:0.008703133)0.954:1e-08)0.836:0.017415095)0.769:0.004799372)0.899:0.008820906,(16776cb9e53993819268f0932c80e170:5e-09,((867abad3852b604e9b96f8a4dcd03c65:5e-09,958795a878ae3f13d4b694eb94b0d2a5:0.013051865)0.447:6e-09,da0e4f3d6fbe86b130157562c34692cd:0.008723681)0.916:0.021812829)0.943:0.017444861)0.959:5e-09,4e2f1cabf04693cc4b10854fdf92e54d:5e-09)0.957:5e-09,((1b340cc6adb4dcb2a9c1306ac761736f:0.013401064,145a9337f6237221981ff58564a5b342:1.1e-08)0.821:0.004438874,(9bf80d9ca6243ef201aa81604d9072ff:5e-09,5587915b58cdd967ec7e0ebadbe4642e:0.026831565)0.761:0.008826101)0.739:0.03792359)0.978:0.013241654,(7fb06d35dad6ded159a22762fc2f6714:0.004346174,49f214bc4d0a8b3da331d3c4793ded38:0.017440451)0.960:0.0132781)0.421:5e-09,0ec6b12eabb72997206c9507ea2789c9:0.017658695)0.866:0.022577031)0.871:0.013408832)0.887:0.009852301)0.740:0.005672996)0.916:0.018683959)0.816:0.021206415)0.924:0.025244692)0.751:0.007557197,(((((945abbf5faea44978eb9fe8ebb288933:0.070532778,((((b4dff88bea3b609481803b0e5001a77f:5e-09,(685c3f01d0150013e91f92ad0647c28e:5e-09,578a3135c1efaeccc59eb72a9fa81fc7:0.004309125)0.930:0.008727678)0.589:6e-09,(8fb04b080ed1f9936da6e8d3f2be08d0:5e-09,999e7806b23a27b7759c33ac170411f7:0.00432586)0.879:0.00434618)0.860:0.013602794,((((653eba838d02faf12e005975d17bfd25:5e-09,((ec7ea5550e7468116ed19fddc0995abb:0.013438933,ab67297e88f64bf8e29b2cb9425f602c:0.01807056)0.854:0.008936101,(f021f4832a90c7159b1265079308c0d5:5e-09,301b70a04a6986350536b000d3a93aef:0.004346197)0.896:0.008781107)0.765:0.004316676)0.710:0.013464508,((edd9ebca9025ad415b9feaef6b0cbd17:0.028000802,5b5d16d61cc66cc0cc67dfdc14b9797e:0.012562592)0.856:0.009306471,(6eaa27133f6e3b8ef0e37d8e9218edbf:5e-09,1a12a3dae30fc31bc6ae86e8d881c280:0.004334446)0.923:0.013078143)0.029:1e-08)0.768:0.004349288,(d2211cb4cceaf8e8dde7175afa751520:0.00874492,(6cc471e914c6af03587844d53a47bca9:5e-09,5502f6064ea984e781c21f1f2f0312ec:0.008706501)0.897:5e-09)0.742:0.041926579)0.892:0.016114295,(((4925fa7208ad7dc224a27780c02c3dc4:0.0,589060ebfffee9399d250b90758c1750:0.0):5e-09,((f47a1db8d438559ddbd5d603a78cefe4:5e-09,((160aaa85622d6213d2de8522828969ce:0.004343521,d587e0e5c79051f6bf28ed04850b6618:5e-09)0.186:0.004333895,913e48d9e2caae8fdb73d2822a52a26b:0.013386707)0.675:5e-09)0.798:5e-09,76b3153a7c1062ee5ba89c464494548a:0.036683426)0.564:0.008740343)0.912:0.01728301,((9744fe5e46ec2c8ea4610cac6738e038:0.004336688,(((((c750cc73b5e26c8c40dd8ae436083781:5e-09,(2ffa8e849b891ac39da1e77529618983:5e-09,398f7c01a6e9faf428df436327ddcb37:0.004319555)0.366:0.008627373)0.919:0.004314948,((d3e2fd3cfeee5e0defbe144f7ddff39c:5e-09,((edb2fbb39c71abe33a3a86ba93fa1fb6:0.0,9e6d05e95e4326904c8105ec47fbe0df:0.0,1bd67d24dce45a9aee0ad7aaf2b08cfb:0.0):5e-09,((((b5eaefe73e0af247dcdaeea2f5ce433b:0.004362186,aff2352fa85e42671d5cb8611010a8d0:6e-09)0.000:6e-09,(13ccd9b842f20d9a6e9530973bee5bab:5e-09,92434fc13ec4c8dcf05a665a92645f51:0.004309105)0.880:0.004362208)0.927:0.008813194,((30c43b3aa1f539826ac31acb87c07c69:6e-09,014dc748758152a58b50bcdc52979757:0.0043622)0.145:0.004346211,(((f5a0f8706517672628fb62471c7f3415:5e-09,868bc7e43d3bb03654a6773141f00a29:0.004333865)0.883:5e-09,b4dc7dcfe7ba235bf0ed4994a8388966:0.013306773)0.844:0.008820779,424cf14700e834549d092652dc17143f:5e-09)0.862:0.00436219)0.246:0.004334572)0.516:5e-09,c6315c565895140ef3d3381e6e6a1c70:0.004310221)0.854:0.004320388)0.847:0.004314923)0.613:5e-09,0b0bb3f0ae1130444c5a9aaaaf60f9f8:0.008669287)0.955:0.013464323)0.947:5e-09,a6136a73c2bd3300da6f25a27a41a882:5e-09)0.621:5e-09,((0029950f5e1dc05cbec80ff3565f6568:0.008285707,((c388402ed7b44482620846543605806b:0.004408421,c6d6c43849ce9c6050330ae7f7620bcc:0.008830721)0.751:0.002413356,(((b95b3a089a867f37ff7587dc400896b4:5e-09,000b671a8aea46d7f82785d71509d6bc:0.008844474)0.430:0.00431492,eff02537cd149d6be9ef02739369db0d:5e-09)0.739:0.002424499,fd8e4ca927a4239a40497ebbf72005ad:0.002424255)0.857:0.007733071)0.743:0.004830188)0.794:0.002455794,(3aadd9db041e0a98dff75f20b10143cf:0.00431495,9f612d4753518e1546abbaf81ae691ba:6e-09)0.169:5e-09)0.917:0.004319518)0.778:5e-09,(5fafec85540475adbbdcc2fa636145fe:5e-09,(((a748fb527fa6376b14d5637f28cdc374:0.004320319,c240343a6c5b2742abb380c240098546:0.004309712)0.524:6e-09,4ad494830c2f283b3fd382dc45cd5315:0.008658055)0.917:0.008706165,0c8be7ff57374ce06722cdb4940e1d73:5e-09)0.258:0.004334427)0.937:0.019410443)0.882:0.004322336)0.749:5e-09,((d8288eee2ba33433f30f65ca42dedead:0.004334462,(90ef7e1320796fcb956e05b22a6edb4f:6e-09,aad12d128d47b829c381e6e205b93ad5:0.00431494)0.883:5e-09)0.765:0.004229879,(2b310965c943b67ea51ca068a4398328:0.012352759,916a2253585ed8bd01736e46b3ab9b34:0.00711772)0.758:0.011543046)0.784:0.004471774)0.735:0.015003652)0.779:0.00754998)0.859:0.026701984)0.940:0.025139069,(((((((((86fad4f279cf26add65dfc166fc306fa:0.010105643,45841504d8f886073a1a1069d6c3caec:1e-08)0.745:0.03454876,((((c00c33564d9d83fb10bc4dd4ebe0d880:0.004362208,7e7b1130572adc47a0d2b3b4bd9d91a5:5e-09)0.153:0.004347033,(84762c68613563645d78cba8cfae8a14:0.004335681,((16469cc40587771b7602fa59352c70ab:0.004346205,e5701abae521c279d3c45df09d57b2db:5e-09)0.857:0.00434618,(5dfde665e5cd22d6ecaf0db1c1bc5de3:0.004346178,b28e44f332897bb004aa84204fef25e7:0.008755109)0.080:5e-09)0.378:0.004327352)0.560:5e-09)0.760:0.004381212,((c02d957ab998c0044dffd0599b34c123:5e-09,(a3adceb226cc1a72d88f61bf5ea8fbf0:0.0,d5e72dec53034d931e0fe8b052da78e6:0.0):0.008753657)0.956:0.008674037,c19f9bf9e8da88abe9866f4d00a41c94:5e-09)0.772:0.004423327)0.909:0.008999231,(b772b7cccb56972f2e612431f33f5d59:0.018439157,(93fc9479d179d58956f0e795cc0b606d:5e-09,(4fb42d957338020c8c1208cd00e86a56:5e-09,(07506cc9354ea2f254a21448083c2712:0.004307342,7368a415ec3a248fdf0be8b0a575a16f:0.013076167)0.494:1e-08)0.899:0.013088529)0.827:0.008645601)0.917:0.018234285)0.930:0.004312466)0.757:0.004247863,((((86610b92c6fe08140453eea21ac2f677:5e-09,(da89bd0990ad2868dd732fe25dd5f0dd:0.004346225,57450993437a06afb8b7fe45130863be:0.004334443)0.544:6e-09)0.831:0.004310571,(((535ca0dac39bdeb29aff47605017e9f9:0.016143987,a882bd2702da58af08303001eab182e0:0.074191723)0.891:0.020107804,2477fc108dd14c3df98e263151bbd575:1e-08)0.845:0.004342385,(b8678a099c70b95f3bfb7b338cb16ee3:5e-09,52f5ee7d6723b88e716c54708549b6e1:0.004325852)0.909:5e-09)0.951:0.008705214)0.858:0.004329434,36befbbf7fe2464d06a17750eb7af7d8:0.004331325)0.000:5e-09,47051e87ccb6eb54d0c60503a2cea1de:0.008694874)0.808:0.017805229)0.765:5e-09,(((((((((((6ffe6bde365142ca943dd219d588fb95:0.002436612,(681e11d3e9251c21e6299ac73877f44a:0.004349526,(e40b31cea23f47ffeceea4cf06bbd6af:5e-09,8db4886e73e820c4537e995e44d1c2db:0.00881296)0.776:0.004332445)0.877:0.008204565)0.780:0.00243833,bab23db4844b5c2375c05488a5244e39:1e-08)0.343:0.004360034,d7d97de1c785f016711a08aa542bd17d:0.004352842)0.758:0.004346206,((4cf3d12c854517b9e7af8cbce62b3482:5e-09,ad473cad70a2d2a19c013a92753b2676:0.004319561)0.901:0.008711499,913463f34c729fc351476b52abc515ed:5e-09)0.756:0.004336084)0.602:0.004365205,(((02bd0f2ee996a45ab2258121c2593ac5:0.0,1e35340b00aa3700065e736507968736:0.0):5e-09,((6268236980c841b6896ce955b33a6cb4:5e-09,(a07502d409329c1fbb54d1c037cfd53c:0.004325786,e77c94c771de100f81d7ef829b68efe2:0.00431873)0.261:1e-08)0.791:5e-09,((7ed159b7a303d6aecb9ccc8eb8c103c5:0.031294499,9f475994a778639167c51d545e14d35b:0.012930846)0.932:0.013520085,(((e6e50094a36a75437d87728f4e9f0d46:0.0,083b38601bdfa3a72710d7f70afef2c1:0.0):5e-09,(be621e0e08a4c23fa133110f0201cb70:0.004321953,cdd3bb4d6b46b34af0cbb84ead5ceffd:0.004366932)0.849:0.010649318)0.038:5e-09,(fc359f3c6f862a1292328000f01af1ea:6e-09,160d1116a1784c55023aa88b6a92d68d:0.004334422)0.939:0.00872773)0.932:0.008757583)0.822:5e-09)0.925:0.004331821)0.884:6e-09,(e965f918cdea0e27cc14ffc37b7ce8ef:5e-09,((d4f282723e35911718f53f28282385da:5e-09,5fd71e08398c36b85d0984b97582c0b4:0.004319564)0.224:5e-09,(((81302874b018cf9169b8886163123b87:5e-09,09bf4a67f0a1adaaa9c4f10c07f5c098:0.004325843)0.930:0.004319542,dc9913d0f0775a09ab3acd90fcbfdfc7:6e-09)0.256:6e-09,(3021727b4ea286a95c064fe15d2a7045:0.004307324,5e91c08749688980ba118988c5e0b879:5e-09)0.890:0.004325857)0.768:0.004877245)0.891:0.004325835)0.867:0.004319527)0.000:5e-09)0.000:0.030454651,(c99433bcfcc540167c0c5601bb195325:0.004334418,761fe843593663b7d860cca16d066430:1.1e-08)0.886:0.005823268)0.495:0.082431426,2ef6e4e62813fdf7c2f8edc5bfc59a1f:0.035294623)0.926:0.015760504,(af1734a060c164933b4f3de5fee7c7c3:0.004174515,86100e0be2b295da794d605f0a7dc60e:0.013211903)0.951:0.018865877)0.323:0.008883821,b888b8ca683b5f9bd0944cc9780ce105:0.012912121)0.963:5e-09,(((32b0e088e6f8a0ffe66c477886b55b2d:6e-09,2ba80cdbaadaea8e3468f98a1a34bb19:0.039193333)0.769:0.004283335,1dca5b39f517b735114c57dddbaa828b:0.004395478)0.916:0.033559188,((18de975769d78a62976a20c080255752:5e-09,4965fd6ccc35f746fcb8fb5b564cc144:0.004325845)0.459:6e-09,(2e0cc324743fa67f3a6a5df57bd2e9f2:0.008694501,ed85745f9b6ef92570ab639e9b22a376:5e-09)0.911:0.013129787)0.863:0.02993515)0.769:0.007294418)0.582:0.004931313,038a9ba83ac9d6910b1bab46fb58d0f5:0.018010179)0.937:0.013244998)0.783:0.004215015,((((((((((((((aa9c7e95326225072d52cb08a32cd6bb:5e-09,086815e22661fe4594e34a0c39388ef2:0.013028652)0.898:0.00884793,((((aee302734287d5316234095671c31047:0.013380959,c4720cabc49137c16a554b9ac3e80db5:0.004425468)0.763:0.004164843,((945b4aeb06f65748d6b88fd77d2d7fe6:0.004348537,(30657d14130f33163ffc16e6ef9e7156:5e-09,(4ebfb2ccd242232318ef89b7f6a76556:5e-09,3ddc5a84c3001f162e94302493467226:0.008697759)0.898:0.008757594)0.836:0.004340697)0.785:5e-09,((78725830610f0f022b26ccbe5c93b184:0.004336378,9b136e0b1d47c8af8bce5e850ba2a515:0.008797432)0.761:0.004530373,((e92f7a7cf0830349146b3155d711afa4:5e-09,1e45c869ba8cf177e52834a79f72d7b6:0.008844605)0.754:0.003904442,9630f8e2df8caa1c2e5e6c90c69c6c3a:0.018228526)0.950:0.022993886)0.962:0.018107298)0.783:0.008998641)0.900:0.009019352,a5b42ac674ff50649edb48610c33804f:5e-09)0.856:0.004357172,88f0b7382ad40218ce2f4c17e478cc15:5e-09)0.820:0.013256797)0.769:0.004341824,0644e4ca2f44e05c7e4547667531aa8a:5e-09)0.939:0.013393544,(5227a0d4d70016b0490ee2b61f89e6ed:0.009216469,((6a709fb1b6447097ff92640d5ade1522:6e-09,0f2b3803325223d8ed9697f81aa6df69:0.004325811)0.991:0.041842537,((354a9c6f2c2584c3cc31700136052f29:0.004334444,(((((9833f48469162193becb50202fa7252a:5e-09,ad4db7a139d3fd19f38897fa9dee062f:0.008714969)0.848:0.004325853,017248796de3ad461d2e76fd251606f8:0.004325857)0.729:1e-08,16173244d32b3a9a9f2a0a691bc35e86:0.022283548)0.912:0.008727682,((f66529ba58fb7f456b8dd09fd1ea842d:0.013413262,(cbe3daa4cdab1bfa59049b8f27efec21:0.004369826,5f5d2b22513e3a14e9828e58d6cb5e25:0.017768069)0.744:0.004168419)0.889:0.008902083,ae1296a72210ed715126fa22557b2616:0.008697723)0.785:5e-09)0.501:5e-09,4cd636158ba73bf315e486c52a77e63f:5e-09)0.913:5e-09)0.910:0.008669251,(221b5c4a892868fe4d110959d1f4f416:0.004325811,701a7ad1a0da29ae48757fa5d3b7bb88:0.004334444)0.557:0.004311601)0.871:0.023636739)0.865:0.014119744)0.842:0.008452216)0.794:0.00445319,(f87a1e44adc3a1edd64b35248a826888:5e-09,(7fb609da77aad1f381893d59d96c3ab7:0.01320071,9cf81c15f47363d350e505bc08465a87:5e-09)0.493:0.004319528)0.954:0.0088052)0.000:5e-09,f1cf217abdec3bf152f992b332e57968:0.01888086)0.883:0.004349195,(((92c4c226a21b38307613de2fc95f55b5:5e-09,(5d864af8d683876a207c74fc0ed5da47:0.004319514,1e3187e2afe1d70c1072fd3775d02caa:1e-08)0.679:0.004307319)0.923:0.020716831,9948c2de83db1ac282c3497321eb7a08:0.015359677)0.774:0.008850217,(1dbf5105e48029556832bc9c561b2045:5e-09,(((9361aa6ff2e3ee305f4a3d613a044c9f:5e-09,(f5581563d528928b690c2aa77435f6b3:5e-09,(18aaa50fdad8447911469cd20c9b8dc4:6e-09,((30d413649ae7b0950d3d937bef1b8c0a:0.01776405,0fa39d73081e3063793f28929894d08a:0.004311579)0.953:0.008696481,24163a3991f13bbf1b6af33c5ffb8b65:1.1e-08)0.851:0.004334459)0.860:0.004334432)0.841:0.004307307)0.763:0.004366705,((94fc67af03b13d1ed756bfde36149768:5e-09,a1386bafa50866869055ab2070232803:0.004307315)0.837:5e-09,f344f26cf00db9133c7fa5cc072bbad6:0.013030903)0.787:0.004331634)0.898:0.008853812,(4034bbbdd68d37ef11d47b1476831728:5e-09,((02db073b7455b1c83dd3729557ca5c9c:5e-09,(e348dd0f8b01220a2d4fc152bc8feb4e:0.004418632,((1aca06a9aa0ca4aa282ebf9b1a92677c:0.0042537,54245d031e7f6e790f261c3695c5d4b2:0.008935104)0.894:0.011343307,(7d590b2caa2ebf22f55cc9b5e1ddc996:1e-08,0b56e7a36f63ea00be596c5a57e21da0:0.008654023)0.956:0.031257099)0.170:0.015583305)0.772:0.004318812)0.910:5e-09,(354ffa41dfd40b0c82f0ca15faa832cd:5e-09,81b750e461c4c19b71bb69a7be144baf:0.004334423)0.874:0.013051886)0.926:0.008698871)0.961:0.013293645)0.864:0.004404399)0.964:0.013205588)0.756:6e-09)0.627:5e-09,((2b0cbdaca39a2edee5ccc0f1fc7aca5c:0.008714752,34996e8480991e6b993c1f407bcd5203:0.008711344)0.609:5e-09,(((((0de189ab9360a1b4410a8449d5ccd73e:6e-09,(bbd6c125bbaa0f901221b020967e1f39:5e-09,e8d6e096bf3ab001f99934f6d741043a:0.008759277)0.480:0.008844485)0.784:0.004318551,(822357382959ab4e260e7456fe1a1edd:5e-09,(((44cd0c639962b01ecfa441ecbba1b1a5:5e-09,(75533703146be4069d7b0e37a76ee4a7:0.031200721,f2fb506b715e9f72bbf15ddf58f3542e:0.028355901)0.687:0.01328531)0.516:0.004557722,(27fc4fd09d2621f7a9c00decd484b02a:0.008828672,(e3aab806c772168bd2fcbaff38fca956:5e-09,5707df2705f4869be94d569159e0bd3f:0.013163601)0.798:0.004435868)0.761:0.004192656)0.965:0.018186117,d24ae625d40c4cf5e9c69db88bfc7b8a:5e-09)0.457:0.008844442)0.957:0.013177688)0.775:0.00432723,87d7297f0920d15a574e89e259c7fcfa:5e-09)0.996:0.033602169,(0f86116fc894194f6b9fc85912b8c214:5e-09,(a645496a823fe4125199dd231603fb4b:0.004344117,baccb9795819a6a44355d8b42c16bc7f:0.004343633)0.788:0.004346764)0.929:0.004052318)0.744:0.004396784,(6f01b70ffe6c5addff434b113be55b25:5e-09,ac4959e23a6ccbe73691ad5597277629:0.004334455)0.927:0.009272353)0.952:0.027661668)1.000:0.052635598)0.791:0.012346999,((1d763e55e69b7eadab70b53157436944:0.02726457,ae62a5ecc19690e51b940062c7657e57:0.03572456)0.837:0.016981517,8e1e1e5185bdb9f9e90cc41149c5bf3f:0.016413528)0.945:0.082722617)0.536:0.015619301,(bba5a4b0e724103be2f9d0684e60a5c6:0.042848779,((((686f11667e6072bad852d1b0afe416f1:0.00431955,(((e583c466bec1e423da089cb4a74e64c2:0.008738949,58623e4dbeb0df6dbddd0e1ab2212f3c:0.004319557)0.922:0.008680248,(d5d189485ba7c759ff5ca8513c190711:0.022049886,1bfa5c0bbafb3a1bff066a17234ff32e:0.008743223)0.826:5e-09)0.896:5e-09,20ad5b343a158e617aa2f39adbf005b6:5e-09)0.877:5e-09)0.000:5e-09,(((11f63e800d538ce61113253faf0f0363:0.004309136,51c4bc6c8face341266cbacbea2f0f7e:0.01363137)0.723:5e-09,be9539f576ff8390c08c9ecd90145d75:5e-09)0.947:0.013167563,(9b3b47c62eb59729a3d7eeda1fd71da6:5e-09,54f5aab9558589955ca67a394a0d1176:0.013101736)0.956:0.01766779)0.769:0.013352503)0.920:0.008662262,(038cda24080464defef44077e55d614a:5e-09,(((2c30bcf0c3caf77ba858facca91c1bfe:0.004355803,(04f961da2e3dd508848bd529f621374f:0.004329437,(a22859df45eafeae3c58ed66be705638:5e-09,(d107e93760239507c8cf523d625b274b:5e-09,b79add6bd2c9329ce98744210edfabe2:0.004325838)0.922:0.00877548)0.863:0.00433625)0.694:6e-09)0.863:0.008703626,38515ff57f2c567e2da7d4e338a944a6:0.00433105)0.826:0.004357974,((f88ff3e97d9522ccf31333d5ed927bb0:0.008682832,b57744bd30af9f7a4d538d0aba27596b:0.008656484)0.940:6e-09,859d63ced6550bf4ada1b43364a2e6d9:5e-09)0.917:5e-09)0.888:0.004334455)0.839:0.008632749)0.385:6e-09,(ebdb754eb21c093c94c3a01bdb17dd46:5e-09,(f49dc311cc90bf6f36f1cc81671dacb4:0.008716776,847ef1a2b17a1c61035475b56d24122d:1.1e-08)0.751:0.00875411)0.870:0.004333656)0.908:0.023952175)0.832:0.023977192)0.743:0.005175523,(31868f602c439fe9ef159a4f475b7ae0:5e-09,683a9b7ad58e3b66735bfd2c6dac3e5c:0.099255336)0.966:0.046817072)0.895:0.014560361,(1210572bcae61892c55878d93b93313c:0.004534768,(bc0ef420c86508d341ff209f85f1eb70:0.018327247,(5ea3fde606c067be227b636b68b61254:5e-09,305f421184afac9bd28341b52ea32ca5:0.017608138)0.870:0.042440238)0.994:0.049171656)0.906:0.079966199)0.852:0.011585689,((((4fb288220a2269366bc73062eb86bc6b:0.001564196,13773deef70c0f5223b33d8c85db324a:0.051038052)0.738:0.008423298,bf669a74903b0fc30c39eecddc945c8d:0.019811384)0.921:0.024392178,(e59dc3649e7a097c3485875cee68ffb2:0.008667761,9e67188a0deff30ba967dbee6701b0fe:0.035136589)0.862:0.024463543)0.905:0.022313559,(6e22f61b10839389170358d5af9ea0ec:0.015086536,aa970d6e9da1ec51c870bdc5bad73a25:0.074792954)0.463:0.018495299)0.763:0.053190389)0.882:0.011391669,(((eaf22fd636c980cfb8be8219def0d6da:0.076579886,7f136827dd6600ce16a4cd56be8f07c9:0.030641163)0.585:5e-09,((((((c65f71f28cc9999e519c52375f3adb5a:0.004298322,c2eba29897435c6a56ccab3f98c0b4da:0.004420137)0.909:0.013369284,231f904fabe6cfa4946cf2adc8b943c2:0.032168611)0.756:0.004594,((32875b552cd87894e3b83a1447d83b42:0.004326087,d806e2b17fcc580c469be8665903d4d1:0.004326105)0.278:5e-09,(fa2d8337da84d098aade0b59d0cc4172:0.004325821,7c9751ab73545f32551ecba420a5988f:5e-09)0.884:0.008682033)0.809:0.0044152)0.795:0.013012355,((c507526998cc377fd3f0439795e5b0ed:0.010621532,(909f3b5ca78551ccc9e0ece36da14a62:0.004293274,(94cfc07561cc5b4ba40d4e65dbcd7e1b:0.004344358,5830d90770c84598824c442dde0a46fc:0.004323723)0.672:0.008874004)0.764:0.011181017)0.741:0.008838526,(e78573854a781b04ea3490997465c56e:0.004326277,(541ec62b0f90585ad0169ee26ccab743:0.013291127,((7b9e87970fa8ecba1ce37d4bac96ad3c:0.004362196,(17e85933b3c52502fb54783584bef8dc:0.0,04897b86514d3f55b3be6f00248846a0:0.0):1e-08)0.904:0.004307329,c47dea79c0049cb5e43986e2e20cfaea:0.008727692)0.936:1e-08)0.840:0.00432426)0.273:0.020386026)0.779:0.019399236)0.297:0.004427339,(a7c0fa2cea33b9579cf7dca76ad4b2c8:0.053084307,(9a906c9d6fcde3d7e172b52cce2fc8da:5e-09,(cd21062e4761f54b94af3b6755d10cc0:0.022872085,075563b8663590415cd093ab3e438c68:0.013351512)0.692:0.01308342)0.889:5e-09)0.874:0.013174694)0.902:0.00899401,(ff62416148b94a9513169743531c187c:0.004698279,((2ae925aa0c68dd9195e74b1537d78444:5e-09,((3724243b6a0df7a4ee4ee7611a3e7f50:5e-09,dacffc92393e59420b0f66e3423be55c:0.004307326)0.851:0.004325858,483936d96232b50f4788b667daf47111:1e-08)0.881:0.008636627)0.912:0.004308969,((698cf7d8b2f55b82e3f713fc18c4b87b:5e-09,((44ddf23499488821ce1815c4994c3b4b:5e-09,((80a305cdd00e92a1ec31e49726e5c579:5e-09,e0bc0f3c9c6d3dfcea3765a351a1549b:0.004309128)0.853:0.004325819,d5d959e6e6cb636fd4585e0239ec553d:0.034212673)0.331:5e-09)0.951:5e-09,51fe2fc540838ec75b709289266355f0:0.004326125)0.925:0.004326161)0.867:0.008719359,31ee38e274dd7e1c164436c013c0a45a:0.008672016)0.181:0.004344436)0.828:0.012926681)0.762:0.003917005)0.779:0.008810097)0.908:0.008591846,((55b35e0d44cc327b6e23a12858516dd6:0.038254539,((((1e5d25bfb447ea64f98e62d0aa973cfd:5e-09,(f210ea9d34314df2f90ee3b18443ae49:5e-09,((9a2fbf1bdd640e32b152e72a5d8d6822:0.008790473,9ed5741f5b8447d90203419acf1c6317:5e-09)0.951:0.013181605,0dce2537c87a96350d5e78c6479e01e2:0.008748897)0.890:5e-09)0.918:0.004315626)0.841:0.004345316,4e8296e2830a1d6aef1e5aa9cde7b3ce:5e-09)0.897:0.013404901,8fea6fb414f3973c60bb3d9c9b396391:0.031266285)0.871:0.009244559,(760d043c6f0d2a110a0fc398af707b52:0.034304655,fa6da6b206a377b76ee728779888ba81:0.044802507)0.823:0.012643738)0.918:0.017950997)0.303:0.004618764,(2899612d084dff709dc7a2973a7121f6:5e-09,((986b60b5d93ff4cd5e8b1aa5dd7ccbf1:6e-09,(b4c9bc9315d2331ee859d99151ef4b46:5e-09,(65e2fe387bfdf0fa880811cceac1d59e:5e-09,86fd40c29c6274d3a603534a4d9ac649:0.008665611)0.861:0.004346215)0.913:0.008705695)0.622:5e-09,(61053649a3a9d144f11a7d8be751e6dd:5e-09,(64a79714ed886d0123763ea87e37f886:0.03558867,((f06557f71a15c59e5744694c9bcbfbbc:0.0,ab00049d53c5335d987842af727ab57b:0.0):5e-09,(201eb3d186e0d7e9e832c7917c41fe10:0.004334426,f107d95eb568e1884ecf619570c9f5f9:0.013112387)0.892:5e-09)0.907:0.004346211)0.774:0.013011166)0.871:0.004332528)0.991:0.032009315)0.912:0.013115986)0.761:5e-09)0.878:5e-09)0.960:0.013339376)0.790:0.004409179,((328be112248aec04aad1636798c7d631:0.013175065,528d52e9d0c0a264583753a67d6da33c:0.033535722)0.917:0.018594147,(((cf55e98c35cbf99a4d3336ac0b58477c:5e-09,39d9e1b402adaf577a1c9952038a9861:0.004325856)0.634:5e-09,((c3a82dde7855af56b337ead128f1a51f:0.004275856,(fc2042ee48f31764d9fbb839b71d3520:0.008727661,6569131f0bce9da712dbd6733f79434c:1e-08)0.201:0.008811925)0.931:0.013320116,2707ca30f01ee8e07aa645b208068852:5e-09)0.252:0.00875761)0.952:0.01324064,fcb292b6b833cff429c751d2b084079d:0.004362185)0.754:0.008817093)0.825:0.004386702)0.228:5e-09,((((((((3e55bd6335c9e302cdae8872751aafd6:5e-09,((((e21c8b8d4a1716c8f75c134a275263df:0.0,df6485f0c59f870ffa34796e56205884:0.0):5e-09,((d9d980e45e7118c91301ed3c168b9af7:5e-09,(03fe7410c5db673a859529ab139111c3:0.004325837,0b263d8b38c732e9e370c7f1d6e48347:0.004346197)0.866:0.004325835)0.856:0.004346185,(((ff89f465bc34d53198a8bcedf522c73f:0.0,0ef9c50eaed2ad6a6a59165737e3120b:0.0):5e-09,(7d3d9a536ac34db08e5f4ea0a562afa9:0.004346186,((a7169bcdeb455242621613a0e228009d:0.0,8fc300240ccd2ad81fdf6e32f0e10c2b:0.0):5e-09,((d486989d8288fb6575b2415561c26748:6e-09,(fcbac5351296a020a371b35eb62bad5c:5e-09,(c68c29d09b76c6738c7e138485cb0638:0.004334439,(699b509f561a36e76797ef6c045a9d42:0.004346195,(ebf41897cd60ae6116267d2f8f030c5f:5e-09,f7dcd8c1cb95fbd4e0cc7d7c954fd404:0.01764007)0.444:0.004334472)0.237:0.004325864)0.000:5e-09)0.925:0.004325849)0.871:0.004334423,7aa4c118a6a3a8747b5881c23ee27f44:5e-09)0.850:0.008652071)0.915:0.005787657)0.252:1.1e-08)0.902:5e-09,8064bf76723584a4b6fd72a35373bdb0:0.004325828)0.467:0.008672044)0.093:1e-08)0.929:5e-09,(19f7acbffb6ca38546b8df498ef57a4c:5e-09,((((40d2d701df6c421e208ba7971bafb2bf:5e-09,(a37d1051d9aee86a2dbe557a8da916e4:5e-09,0c21af6de8e60b7d0bb601ffff808b29:0.004325839)0.892:0.004346208)0.865:0.008757583,(1552ec8731eca7b1e9c14c0a1111f410:5e-09,76b06893fea4b3af7988ff3e6946104a:0.012966646)0.952:0.008812919)0.960:5e-09,((90a9d4d5f86538db13546b1af5a3c12d:0.0,42c7726ae78d37b4ea215ed372ffb348:0.0):5e-09,(d8b253da31cae9272be8c76108df2c79:5e-09,(5bd4d104b379f15ff0b754d2feb0aa22:5e-09,d408d6711ab05cdbe712334af15be3b7:0.004325837)0.865:0.008660299)0.859:0.004325172)0.567:5e-09)0.904:5e-09,(38a438c0ac980ee192378b94dd688973:0.0,63c618a8b66749f5ac5e59ee4ad65d00:0.0):0.004334456)0.913:0.013132555)0.876:0.008668883)0.850:0.004319525,(((efe1de8faf1f644b2e2c192144fd0e22:0.004325847,(3f0b0108af3848e5b83c520c3fc0da88:0.0,a70e2eac902b22265f65aca69436f110:0.0):1e-08)0.897:0.004334448,(ca1dd3b44f842bae51d8a311eac013a9:0.004329107,(881e83221791aa24a0085fa22dab4ac7:5e-09,07a956f6d0d25ec64c55a3ccad822a79:0.004334428)0.798:0.004329444)0.790:0.00433743)0.873:0.004325824,((b428b9a4b2f4844a09bd92de3db23578:0.004325839,(30339d4c01d7e1f5f59b4c145cf32395:0.0,6b7958854a29714783a20032dbb992d8:0.0):1e-08)0.947:0.008812981,31de871bad103340eaac73b2383506fe:0.004346226)0.856:0.008640748)0.449:5e-09)0.938:5e-09)0.880:6e-09,(((a5e3cfb18eb2fd335108bf5b8d60b739:1e-08,92280cb27b0a97b2163a1e187b675c0c:0.014454875)0.231:5e-09,(0acfc8aa39adf718d8317042a741de7e:0.0,0991b2995509039217b6ed4919b77e9f:0.0):0.008696667)0.780:0.004346194,((3b44d1945a2407d9ab7532d922449c28:5e-09,(8635f4deabdf5269a43072d7ed4fdf3c:5e-09,((6d2d187f44fa7f751e8ca227b27335e6:5e-09,51f2b0208e1b3b7b40966ea15f026006:0.004325847)0.873:0.004346182,(47d7f8c32ed54f155df486c8ed42e11b:0.004327693,(88aa5b9596906a58c76cc42f88ba44e7:0.004361995,((331657258038535df96ea6665290782a:5e-09,f1c757605330bd0f56793444e2cd2c0b:0.004325807)0.393:5e-09,((229893dcc8195e1674f68fd41c9c780c:0.008844458,cccf5b5cc45509502b2e2d6c260b52a4:5e-09)0.880:0.00432582,0307d969bd88d249990b08a196244860:5e-09)0.895:0.004334452)0.953:0.011669777)0.581:5e-09)0.860:0.004336016)0.225:6e-09)0.925:0.008651647)0.422:0.008732013,7d6bc690698355b539cc5a0c6a4204de:0.058784582)0.888:0.008770877)0.895:5e-09)0.755:5e-09,(d04db31eb1abae895d806b53ef3e6d33:5e-09,(55dc51d062e8fc16a9863e5831c81e7e:5e-09,5f53a1f46845efd5a885c804a880d098:0.004346182)0.860:0.008672023)0.850:0.013015954)0.771:0.002423995,fae3c93543a974ece7d51f2d4538fced:0.011164057)0.857:0.008365259,(5b79d251c4d7232d593c469ef5256b85:0.026169579,((((((0adf8c41227d7022f3d2d6910f8723e7:6e-09,bcca122e399b6a18bcf6742c8231803b:0.004346196)0.790:0.004457088,457491634b8821dc5deb9c84592ee131:0.026593076)0.771:0.004281125,(e5e203e12ca12350c7b572c4a4785850:0.004325865,b0cd02f016589d13f4ce93348aaddfb9:5e-09)0.687:6e-09)0.922:0.008757622,f48adc88ebe115120871f76d4138a2bf:0.004334435)0.415:5e-09,e03351e546181b12c5653f3de1cd281d:5e-09)0.864:0.004325822,(1b3c67522907883afc52bd7415d547b3:0.00433446,3a7f8612996a03368630807c6c7496ce:0.004334441)0.888:1e-08)0.845:0.004321275)0.772:0.008695814)0.892:0.022180135,8c1bbc5d6de17fe12a8c79361008525c:0.041093164)0.869:0.017681635,(2431416ffa67a666cfe9630591e3c300:0.017762048,43ee9ef8434b44a5f10b3c6f23b308ef:5e-09)0.970:0.051238175)0.751:0.004506844,(((4de594ab1e3cfd82fe2c9f2c431ea07a:0.009758198,(733f75ac7fc833f11c34e8db31033e8e:5e-09,(d5b079b212dad24f87b9ae37dd6a4dc1:0.002884246,99976ad3bf0aaf083d055e2f3208712e:0.002885101)0.926:0.002886031)0.869:0.01270671)0.919:0.018294478,22105d11341486e339431c3a5f5426f5:0.031620094)0.883:0.014382785,ced24ab406579297e800c2f35e262572:0.016472542)0.896:0.015321468)0.786:0.004521186)0.955:0.013419651,((((978676c771c403130460e1e004347be3:5e-09,7a5f6278ec04ad6bfaca69a5541bfd73:0.004309127)0.532:5e-09,(((0e6957233618067f227cc13344f9ccc1:0.007229694,((5e2bcf661a85e220577332f81a2abea8:0.004346213,f17739c21c53e0b1fbddd974ef3a7d84:5e-09)0.771:0.004417134,0b824ff4d297b8b97f07d826a1da4737:0.00427306)0.929:0.0124226)0.568:5e-09,((769d22f7e1936c7143ad1296fdcba971:5e-09,((((23dd1f4556026bd485546d0344eba6b8:5e-09,(8de3e575709d8adb55df36d604b79b25:0.004309139,a575adbd66eae644da2536aabf3001fa:0.026756829)0.083:5e-09)0.948:0.005740973,(68dcb051543b40c92375b62558e18e2a:5e-09,((94b83bff57b4cc34e52e84c260e34ac2:5e-09,ecf2d9aad26b93bac931a8ac61cf4ac8:0.013051936)0.286:5e-09,910fac3719b0ef56d45a1c7c9f9628b0:0.004346218)0.935:0.008757547)0.948:0.005742437)0.939:0.005816762,4cbab50c646c332c026c7e4bd556b1de:0.008724775)0.783:0.004327792,f3fa5ce15414840a15c0ecb93c1916f4:5e-09)0.914:0.013104518)0.873:0.00892075,(bac3715fe0aa7f1408b17cabf2bb9f91:5e-09,(bd2e8be2b97c2d972e783d74fb619ca2:5e-09,2796cf13b3b6f3f18360a5d9cfedc580:0.004346221)0.944:0.008757609)0.885:0.008980289)0.832:0.007222139)0.976:0.021997604,(0212ae369d5b833812f04a45a5e514be:5e-09,(((((4a6bceaea43e71a1e98f4e215e6f780a:0.004334455,3dc26169fe4ca6715fbc369f14d30970:5e-09)0.331:0.00431955,(f83d2d7db281eafc5ec84b258129eca8:0.008146789,dbdeb196b788dec272afe1238903f16a:0.002439319)0.772:0.002438911)0.846:5e-09,06f249e121d0aa52f0a23d83a77224e5:5e-09)0.903:5e-09,6a3a46713d234f3aee24e8adb20316de:0.008649374)0.230:0.008817284,(680d536077f5a039738414a3b623c3bf:5e-09,5b04227fd42d4fb60d9a40e442e21565:0.02695948)0.762:0.004392921)0.947:0.018096642)0.246:5e-09)0.830:0.004334428)0.953:0.013252158,(aa613cee17116df434e2834bcf68256d:0.013429904,(403dfc165160746fb090d924a8e2f0a6:0.004326539,((((2c8389e6a6a5ec47a0ecf0f4e80ba461:5e-09,(((3267e9c6d495078aa9e5006b7e3ac1e0:5e-09,f4e68e97dd9a78bdfa6f29b217bae699:0.004314925)0.749:6e-09,aa95f18fefc264f34f573a28248ff72a:0.008803408)0.778:0.004328498,251e075b3d05530ad429cbca95f5a532:0.00435323)0.098:0.004348369)0.295:0.002881413,(db783e50263489ad88ab0ee9df197364:0.0043091,5bee943a632bc1f70b103c3098523116:1e-08)0.905:0.002880976)0.901:0.001424806,(69904629d484956f9e119ee946f2d346:0.004314965,907dd77a928e1fe3c66057ead6e2deda:5e-09)0.905:0.002879502)0.905:0.002880589,747f74728f508c91b2f65b08b3a327af:5e-09)0.458:0.004346245)0.887:0.004326544)0.259:0.031702242)0.754:0.005141625,3ab485dcc1ab25266314a8abb4e87786:0.050405173)0.735:0.003545691)0.773:0.004955251,((63a23afbce872e0809c5b3b8716d3ae4:6e-09,d4095dbaae7073909cdec00c63135d5a:0.026830794)0.772:0.057505442,(((c60f3072f7bfa14f206975018721a2a2:0.004314936,915074cb0b03fd07f6a44ee6e2a6fb26:5e-09)0.868:0.004325844,59a8f850cb4ffd6921a1c5ac8b72ea3c:0.004325828)0.349:6e-09,8f11af15abdf5815cc0c0b504250191a:5e-09)0.000:0.003956291)0.857:0.008804995)0.677:0.00652509)0.885:0.028284237)0.744:0.010621621,((5207707d101194ed54761bb7a19b48a2:0.067951375,(15f9109df4edb4607e26ec747ae6efab:0.050704655,a37f3f03f46d510f60c459bda18458e7:0.101840798)0.708:0.009651352)0.459:0.009185108,da7304a923d5fc62d7939ef2b1e2b772:0.079082513)0.580:0.104406712)0.848:0.021790694,(a3676fe557b571d71f4e4393bd879e7a:0.087035857,670cd45b10c6fea9d221200085900ea2:0.076024451)0.903:0.039155861)0.745:0.006195758,((35c5df521ee501b62209ed3bb95f0122:0.064185446,(a5ffb2f44cadd804db40a110ea734c12:0.105735305,1b9dfc76edeb8d0e830637e9b3da4415:0.101873057)0.868:0.016789186)0.727:0.004748681,daf27582c69e769ba6e10fdf6217466a:0.134365506)0.921:0.014869829)0.686:0.008996809,34cfe5cca5b8c472725b7cfacd0f2a93:0.148838608)0.863:0.041675728)0.922:0.023776662,(((84a27b462ea959e736e1ee39b6fff3ab:0.051747721,(6cfe854333f4fc489768fe176937b780:0.035705243,(7cac85388fa941dc2535fa254a647d10:0.022242293,(ed91568c176d898115e96ad145ae0367:0.004289298,((9529f862fe73b4a67787b415b4ea27ce:0.0,b922a1140b9116b3df491d230a3941d4:0.0):5e-09,(18261333fbc3442c7a176a91eaca6d2d:0.0,6c0e8a805ad5ae6b4d23c667cd879917:0.0):0.004281716)0.909:0.008677276)0.000:5e-09)0.930:0.023334367)0.130:0.009605394)0.806:0.112622803,((821c57668f01fde8017e530be3b6d863:0.09970365,63bd8f09758c4762240b358106dd174b:0.070100986)0.593:5e-09,1d2365860b0fb442567d1f55e415d511:0.081053706)0.906:0.092700621)0.698:0.005041798,(((f03ecc11673004e63f39130449b90c04:5e-09,7c1481fbaddf5332b2ef7a7718f214b5:0.004346203)0.717:5e-09,((ad7e6fa56e7d78bcdc992adf6d6bf45f:5e-09,a4df20c0b6b45c936770efc819931368:0.012982103)0.937:0.026472091,((ffe08044f040d3b5dc86bf788143529b:0.00866302,(21218ff56d61963a8d05424bd8df1024:5e-09,564891ddb0c4c3d420fc7ec50201eb57:0.004325822)0.896:0.004311575)0.818:0.009562725,(bb386c94f54384f8fb1e8c51042c970e:0.017641511,((2aa2b4ddd58fc2611346472923fd840f:0.0,b72b44c2ec72eb1fec4e1c43bbf616d0:0.0):5e-09,a42ffaf2853953e0a7569078d1fa3f62:0.004325855)0.909:0.008714168)0.957:0.027546572)0.880:0.022762115)0.996:0.059206299)0.994:0.032054225,((a4cba11fde19084aa97dc22710699a62:0.021910154,(((e605a9c2015d4707d4911a27c99e083e:0.004362208,b207c1f5ef4d506bc9aa377c827d0b9b:5e-09)0.835:0.008812976,(((afdc8747b5eede3b010c086b7d3eab60:0.004314934,f2ded786d02536bbfa65990ff2f2fdd8:5e-09)0.335:5e-09,((5bca2174bb74406abf9149eddc508f07:0.004325824,(9bb0f693a9eb8dbdc46147d39b0a3e5a:5e-09,(bb7aacfd096d2804052bb766009a59f2:0.0,4b51d6965de5ac9ebdd457ed46b51eb5:0.0):0.013127865)0.472:0.01302223)0.900:5e-09,57e856eb2c0a7088baa90936aa0b90dd:5e-09)0.938:0.008682876)0.942:0.008696459,aec52c191aefe5ea82f424b5013cec51:5e-09)0.452:5e-09)0.822:0.004362188,7da7a5e843342bd8175b794788829e93:5e-09)0.919:0.01785808)0.790:0.004344332,5524d1953f00dbc26274de4da7601857:0.004362192)0.904:5e-09)0.921:0.276578946)0.856:0.030769905)0.741:0.006230011,(((db9e6ce2f17346bd6d95696726473637:0.030730141,80cc3a427b97bcaf5cbe90e20061bcf4:0.070201758)0.963:0.048195392,(((((((((364ea6072ba257966c94320b5f82c6a5:0.048369658,82ff9fff6589fe2b539c740c0bbd55ac:0.036523002)0.704:0.021322143,25c169c7156212abc9335f0354c9c860:0.012297893)0.836:0.013727476,(8875c5c487b65d42a6bdb50862e439db:0.004334432,302e6aaa27193a85732f0f0a0d7058cb:0.039519549)0.749:0.024663133)0.757:0.007681534,4c97e7de7c35e9a318c7c643aaac99c5:0.024556809)0.999:0.096224725,((726e66baff37e2b2fce4f876beafd441:0.018674923,042075e904275a342210879f79f4cbf6:0.028396976)0.908:0.028231602,((7ca2718f3906af4e696e532ae0c957c2:0.02091781,1e0048b03e8bd1463169128c2b25f4d1:0.018499083)0.904:0.047080912,(((cb327bebdc190c35199354d11b7a60e8:0.007242276,ce4b539fdbe13d6eb9f270100e171e77:0.060725593)0.825:0.010416544,6099386e58b76a097793a7e9b5c96f5b:0.033164514)0.846:0.011479426,(e951a8ec3dd2e953abf8adeb9316e189:0.004311564,(a30b558b5f397a3f48a3cb070042c249:6e-09,(c66103ee632897cad2de90cc15530b58:0.00432443,9d2726135219dbb2d00acf1ee74c605d:0.00432435)0.810:0.004321089)0.952:0.008812987)0.466:0.009460547)0.804:0.011584649)0.789:0.014787588)0.746:0.015894965)0.000:5e-09,de8d992bce497eaae9d8235b6d364fa8:0.148960426)0.877:0.019665962,(((0ab7d3f3aabd1729f1f1fa1ef6453b7e:0.013090683,2c5a25002b3c52285aa9e37ea2673675:5e-09)0.950:0.087131972,((4e2a6186a16013957e5cbbf229170f75:0.004481138,f35b008b3bc9b85856bbd257daf435b7:0.004266947)0.869:0.009000229,5892a0a7f89329582b598c90f81058c8:0.004191486)0.254:0.032253924)0.994:0.053896887,11ba73c9478a99aef2f0dc33e75ebf93:0.041062186)0.915:0.062843343)0.962:0.039450704,(6dba1be490ca4fef69f83971861fee33:0.013162601,(d1851b48951052197753968bd6725fc6:5e-09,81b01322da9b2d52840f41b34c0939ac:0.00874484)0.000:5e-09)0.879:0.093395236)0.928:0.038951129,((be3fe1cf92f4c13d19533a54e5bcccc2:0.076860289,(cc13a4c8893eda51729f6fcc160b77e9:0.061824506,ddb4721301d4930477c0790921ad5583:0.05087811)0.893:0.040585501)0.994:0.100076499,(((d453aa44dea2d00ff362b7d6b1d9e2b1:0.047848616,((668f82ce7110274af4a7c1b9dc4eef38:0.02003871,((((((2e1aad0cad41b59e6d162ebd16e51bf5:6e-09,4063477e992d0b4d83acf4a22996cdd8:0.00933243)0.925:0.004556919,c69ac0c675e08e2445cc90c632f8ae7a:5e-09)0.854:5e-09,((570e2138de3a9a16c538d48be3a74f6c:0.0,af3769ebc7d8fc559b439f4316fda110:0.0):5e-09,((((c40718f9f872046a34ec4f610704847b:0.0,2be405a8843cea8997c1d4d4cea7f86b:0.0):5e-09,b73ec5acc9e7f17b315b8d2b5c698e2e:0.004567657)0.400:5e-09,(((((d49c64ad2f383eb8c25e5d904cb73f9a:0.00258833,b5bd653f48d59b9b121519ecf8d96a3d:0.002595252)0.901:0.008675293,(((b325b41e4b16826f94d817b6550999dd:5e-09,b786269d40761275aaa5daea1eb03aa5:0.004601198)0.927:0.009204035,3e09603d5fcc2ba97be269adf724b8e9:5e-09)0.907:0.004567719,(159501c9e25a9eda87fecbaa874014ef:0.013885996,741b5df484b46fbb3490d8385998bae4:0.018423456)0.766:0.009172987)0.849:0.009295409)0.929:1e-08,0633f455d66839d53df411d53984ecbc:0.009147875)0.825:0.004578675,8d76ac5fd9eb5b4df893f3ae9927b260:0.004558541)0.873:0.004563189,e7b6a402f504bb4f9af06ff2e80e691e:0.005183375)0.884:6e-09)0.901:5e-09,((e1aa103260cbe8b716c90a39a883dadd:5e-09,1ea26702acc648e592591d1947878c5e:0.00457876)0.923:0.009376713,(7ff3c6447d1c3bc8120fd4255dba90ed:5e-09,6383885e3636efebfb88a617ef5b3253:0.004578764)0.930:5e-09)0.250:0.004578914)0.856:0.004601175)0.914:0.018429686)0.852:0.003013405,((((52209680e1a1c52bb276bdc587716014:0.009257773,bb1784d2b9498f0b8413bca2fef2020c:0.004620486)0.656:5e-09,((((((c9c69005371a5d23290b256b08d5127a:0.0,ae308225fbc2c8700499f3ee4a649474:0.0,3997ccca64a1e447044afb3666cc2cb9:0.0):0.004620487,621aefcb08b4a0cbb9be6f05e0ed6e1f:0.02794782)0.899:5e-09,7d9f90a81cc4cd3f78117b0b87025a54:5e-09)0.902:5e-09,(398464854995d3a3fbd4cb7d7f9bfac4:5e-09,(800bad30309cb67d63e71d5f3dc1e108:5e-09,(d917843b3f425a27463c453f2d1f00b2:0.00457182,(c1a1919330d61bd3578658383eda616d:0.004558359,4eb4c15dd8f2068e1ed7300a823e609f:5e-09)0.716:5e-09)0.620:0.009332401)0.899:0.004578768)0.892:0.004601196)0.884:0.004588243,689ef5a6409b71e50794895741bd85bd:0.009199261)0.917:5e-09,7dafa187620255afc39369ed1d29df21:5e-09)0.847:5e-09)0.851:0.004578758,(((65dfa12d95100cd914a50aa14ab0c74e:0.0,ec5d5abcb32863f072a92ee29b62c768:0.0):5e-09,(217791e2b9f75aa3915ad540e35c3612:0.004601192,280e4672667626a72a4c915f0ef60710:0.013782085)0.280:5e-09)0.929:0.004588241,2cf52fda27c4762a1dd969684981b813:0.009179947)0.550:1.5e-08)0.868:0.023074609,583afec55f6ff4b090aca31aa276d92d:0.009157144)0.677:0.007636933)0.786:0.003025153,(((5ea09c998173b2770b62985028d8d819:0.066313602,((9216393be1aa547a59be27b2458a3b94:5e-09,((4f5a191a5e874320560ff8b397252bb3:5e-09,aaf2f75fa2f9b5a22e5f921df691c72d:0.004563044)0.827:0.004578756,6eb243be99706f3e4dd983f1468bcba6:0.004578764)0.885:6e-09)0.000:5e-09,((123c9f7610a1baf83e87017249515ef8:5e-09,(2eacfacfe7e97137056d580f012eb539:0.009328043,676205d139c39d9f3de0b8df8759121e:0.004538705)0.721:0.018543627)0.901:5e-09,((eab6c0b03067b567fa73cf8fa0239f94:5e-09,(1337bf2bc59761d6b90296e3dea7b397:5e-09,(fb5f53c930e182466ac32775e36f8d0b:6e-09,510f57e10b054530d309eef3096081e2:0.004578756)0.830:0.009150589)0.000:0.004578766)0.868:0.004588242,(dba4da39b54f1cfd59a160c1a0198370:5e-09,3e7958b2a6e3d2c02c8d3f94d613cb76:0.009143639)0.789:0.009224364)0.807:0.004578762)0.917:0.006080737)0.780:0.060953951)0.796:0.03414455,ac2cce14c9c05f4d57562ca9976f19aa:0.053350983)0.855:0.012330445,((((((4fe4cd5d527fbaccedfd7e6d9516c0fc:0.004620494,6c242a75cb2ca22c08c75b646127bceb:5e-09)0.851:0.017810812,(354d556ba50a966ea569225fb26f286f:0.004571842,(((f7837b6ca08b1bf23a9570257587a12d:0.009318067,7cf5cf8fbfd21de7e3021679eaba7046:0.004563052)0.794:0.002586362,4d82105bc6f7eec13bbabcb613e74d39:0.002586591)0.907:0.008675969,a259513fbf0de2f2f62f12a0ec9f9d04:0.009181815)0.391:5e-09)0.337:0.011623694)0.773:0.002670624,949fd612a6b762e87348b0840dc264a5:0.03756484)0.767:0.002887236,(e72d79e561dd9335f5ec53dd51629911:0.004578758,fe1b9fd813c4ba41ed16513116098b4d:5e-09)0.884:0.00866098)0.769:0.002386492,3c458a84db79c6cb09d2b16ab6fae22e:0.004572357)0.715:5e-09,((((((678c704f954241be0901c5d02267faf1:0.016136737,8a923f632b2c1cb4f7ebef06ebaa83a6:5e-09)0.765:0.005175512,a128ef8f716dda533d645003fa285397:1e-08)0.876:0.009566073,c5c6cb99881345922590d7f39e547bd2:0.004963044)0.889:0.009624383,(((36956c55c43eda589a279cc4f6aa2886:0.004562427,(aad4f03ec8a4bfc695e12a82d79f141d:5e-09,(138dec3f6c74e2ec1cb41fd207646d3a:0.023647829,(cb3032bc5c3f8d832aa5984a86185f5f:0.004629633,(aeee86bf5b9ad60b12ed01543ff0f60c:5e-09,d9a60116448884ad1105db1238a790ff:0.004558369)0.904:0.004622934)0.753:0.002582815)0.749:0.025760492)0.929:0.018944165)0.921:0.01431101,((((78b3f124965bb314eeef0d7a438027f7:0.009268195,(2e935881d7bc6b4e0d666c1b0599f1a0:0.020506037,((3c09314ad28aee5ec8002f37166d66fd:5e-09,11e20d93129ad8911d1f8c7be2a48cb9:0.018365253)0.850:0.004566751,431b17e04e61084090ed12cd9a96acb9:5e-09)0.897:0.013896225)0.559:1e-08)0.375:0.004755874,0458367f17a93ace5a0b279ac435475a:0.037155527)0.839:0.009019516,(e44a9fd45803e1fb1ff5cc20736eaec1:0.004572458,(9d612fab981c04eb061f49913dea2e7f:0.00684402,3ece5f4289df3917a5e843850323f75a:0.01805298)0.886:0.013334709)0.757:0.009612515)0.936:0.014370915,((((ced42350f2b7b2ec606427a09d991f63:0.013765645,6db4d46df45b66a0124f4d9045296758:0.028008714)0.779:0.002584899,484d70a62fc4fd9222be480142a184d1:0.017038748)0.923:0.008676752,(a32bf28ce177f75c1557d9a331f68793:0.009215553,(cdcbafcf6dbf90fcbf0e3d115c10e37c:5e-09,((80ee4cd5eb0c30bd9ff70d082737fc1d:6e-09,(e6ee4d9159babff30c15609a35901f98:0.004601204,(dfd81c26a8efa7e46d7ec175973d31d4:0.004571818,7e6d353174bce9a96580e7fb66de8a0e:0.009128738)0.872:0.00462049)0.812:0.052585777)0.694:6e-09,7ddbff71e532ac6bb6658614b4d20e41:0.028326817)0.838:0.004571821)0.594:0.009198549)0.654:0.009343175)0.952:5e-09,(cecd9efc66871ad9366075ac0708970f:0.009212417,(f8d4cefae2fb394e1754f3fc0e676127:5e-09,d65d73de259f35a27ceec4e1e9bce50b:0.004621098)0.941:0.01382852)0.893:5e-09)0.084:1e-08)0.859:0.01419793)0.747:0.004551344,((d37c1ea7e51558b00c6d4d6557de20c8:2.8164e-05,(76e51dcc737e0fcfab9fa412a0916396:5e-09,3dc5dec48077cbbd58be907a8c7af8e5:0.004571825)0.929:0.009337138)0.911:0.008685564,(0dceaffb3957b44e0e0a3c743da57ff9:0.004566748,(8c277d96c3628e10f5a9e197910c6631:6e-09,(6cceb2204489ebb4a3af526e1f99a46c:5e-09,d2e05026c480426b3ebf42d27e3bcec8:0.004558371)0.850:0.013819739)0.877:0.009132158)0.536:0.007167761)0.765:0.002605038)0.000:5e-09)0.938:0.009353624,(0ca8a5a640b7b6a3dd32e5d716ed2fe9:6e-09,(a5a7c2374db42462f4fbe1996c1ab163:5e-09,(1ea5ddad10fa556956856d0e067b3db9:5e-09,758d80c520c8a36425ac584415b5d2f8:0.015333826)0.857:0.018954511)0.872:0.004559417)0.917:0.009230043)0.903:1.2e-08,c13d4668848122f50f7a8a0666f8853a:0.023136881)0.554:0.013966065)0.966:0.036964407)0.872:0.038153331)0.702:0.004795451,((456693ed839a4ad3a78a3dba65ecd2b4:5e-09,((((a09cd5519e29cf54c7d20fc1da31b45b:0.004560337,20b9715f3bb8a5afc85ac12aa2dff50e:5e-09)0.892:0.008669227,(b1e27eedebe9eff6c4ea1cdeb301c370:0.004560337,154b7ff97b07282e5a3ebd9709e26c1c:5e-09)0.461:0.002585411)0.779:0.002585436,e3b4515229c5debba014ccf3c39fc85f:5e-09)0.914:0.004558362,8aa440a88e8c2668f734d21f78ee17ca:5e-09)0.208:0.004560346)0.876:5e-09,(772875e7784d84aa1cefe93035c41a8d:0.004445983,((0b1480e7569fe692aae4d7b1001e4c5d:0.004571822,1c90df74923bfcb3ea2d0913fada2bd0:6e-09)0.912:0.018586563,(((830f9af6a7a3ca6412df381afe0cf803:5e-09,082379880d1e8fe4ddbd67f2d260fcb1:0.009191624)0.406:5e-09,eaef0fb4b8f517a679aaccb2543cb3c8:0.018638662)0.790:0.004608568,(2e22d849ed9564a0f05a21be30899972:1.5e-08,7cecae21fece559233894bf853ade3c8:0.01836337)0.781:0.037004025)0.814:0.013797999)0.911:0.018745462)0.880:0.019292713)0.000:6e-09)0.975:0.057567587)0.986:0.064329465,33541643ab54083fba8404701da8da29:0.081398474)0.971:0.060611065)0.990:0.092494308,(((((ddc522730e2b25acd5021eaa7f43a389:0.055539832,(c737aa9dcd04d6610d5f749108c4c448:0.01832679,f32299a5f6f102a66dc142dacb133638:0.013801165)0.784:0.059039214)0.730:0.046885406,((e0d265f63ca88b6ccb671d937fd7d7da:5e-09,53d033aa7c10478e9be7f99cd31962cc:0.031978958)0.752:0.084431,5a997f4f28af307884ea092de614567b:0.073859652)0.833:0.052507631)0.864:0.119495369,(((d8a5fb1193a60150b64be36c1437f3ac:5e-09,c2c3157cfe119919c32f77cc1f863f81:0.009263449)0.522:5e-09,2a8fd36162526473de00426535236e49:0.004604515)0.999:0.265651977,(2fe5ff57d7dd44ea0cf1b9824eff7179:0.013896163,34c47900eb91ff9cf0f8f78cf8852b79:0.004585897)0.918:0.025437347)0.989:0.264439607)0.896:0.037384178,(ee5920759885d3e26506ed42a4227ddc:0.125089561,980fa8d80c72a44f2156baaa4b1ff7a9:0.073179693)0.998:0.184595933)0.822:0.021365167,((((((((a902ff371f2f8acc01490f2e9711e80c:6e-09,(4ab95dfbf26ffd13050eebb371cef995:0.004620493,e985a0380efa664183de3131a1799a77:1e-08)0.929:0.004571817)0.927:5e-09,51fcc2305377b3f39e6ec0b70b64e413:0.033643889)0.805:0.019184684,((f83b7d9aa7076d90e817fc73ae72ddb3:5e-09,(d961edcc9cd16144775337bd6a5ab31a:0.009211549,(ac6b492d3cbbec644a7b23d6d6522819:0.0,4dcf9100ba894ad0a733a3ca774993c6:0.0):1e-08)0.817:0.009378207)0.821:0.034075922,(312d2e14854a08ddefb58538dcf5f0e8:5e-09,2c8e9fec5bd26e8b376a7cb9fac8841d:0.02768965)0.985:0.076825044)0.930:0.019300839)0.900:0.019510056,((((8dfa93f9d530148c8d2586ff83faee20:0.004703781,((fc360d5dec0d33372060ddcc036ca49b:0.004653845,ba199766744dcc72cd34079535267f5e:5e-09)0.900:0.004623539,ee66f4053c0a0033291a15dc21c345e8:1e-08)0.777:0.004611533)0.930:0.035129258,1da11976ad165cdf25fdbc92e436a1b6:0.037671663)0.973:0.227580301,(a2a01acb0a45b491556838cceeae5f1f:0.029251332,28327805351187b925c6500da4776dd2:0.089997195)0.996:0.136094492)0.856:0.017501142,(((((7192b65da5c79b3a5638313d9e261100:0.197549908,(1e23ebddae9aeb7aa74881d8ccdb6668:0.032971181,1a2d65064146ae569229ed570c77c5ed:5e-09)0.471:0.075827596)0.315:0.190746514,5e7c7dd0d068f980315edadf6d50637d:0.03313591)0.519:0.008260135,(3462f5dbc660b9ff53a3bfedcbd1d11d:5e-09,f8f3469c07c7a9edf3e29a14ea158062:0.013828451)0.999:0.049785916)0.907:0.016226431,(((65ef182a2341f8fc5c4d7e041f5154c5:0.029767994,f7f12be47863dbf778f846141dfc1483:0.02449119)0.905:0.018919412,((8e951ce4d26c15b2a8f5244bba5c6a70:0.004590581,5d97a7ae5775d0943eb5a4705cade7dc:0.018498295)0.917:5e-09,9505c193ae8c07e7aa480e152839b536:0.014066437)0.761:0.004811902)0.741:0.004131511,5e6e1ff8b99a6d11360322213455fba4:0.028339593)0.856:0.009689163)0.889:0.014154694,((((30cedd2bc83c7e43fb318dee1a7ecc77:5e-09,((5e750039e59b1b1c3d6dcb388525d5eb:0.0,5253a2e83bd09de7f5cccd1d4181f822:0.0):5e-09,c7909fb31b3d82cf5bba651bf76ed2f5:0.018963598)0.779:0.004601197)0.899:0.009252828,d9f6f1adc1f690ac2d92627db8fa38f2:0.004560352)0.447:0.055403487,74e14f06f05b8b72cd7fedf27c776a9c:0.056043764)0.757:0.0056327,((f9091a55af6437d44575957ce8220cd1:0.03845686,(45b1ce2dd596f47fbc8ce2f6a721e6d6:0.005031954,(bcbb8148f7bab63c335e369d92a023f3:0.004601193,975c214ea4655048d6bdf5fcbbccc6e9:5e-09)0.993:0.032952013)0.704:0.005164775)0.935:0.035102287,(c7a2573fd529a31058718281e8d173b8:5e-09,0256ec73fec316d9bffd4d32f36791ec:0.0092538)0.946:0.043404616)0.948:0.038315683)0.754:0.008055823)0.000:5e-09)0.745:5e-09)0.852:0.009431444,(((((e3c862b157a9a80d9e6e86e42a0d9cbd:0.0792688,43f74d48d0019e1cd010e35799cc946f:0.04575291)0.934:0.035390338,((((a349dda17d9e103817d725f310b62e77:0.004567502,651bf8842b36dc1f3c1648c37b0511ae:0.009188706)0.885:0.008755005,(bec3ba2dda29e48f28b9db1af76cf968:5e-09,(0425f88a58202277543786fade77cd90:0.014028866,(f34ac3a9dcfc20fafbc58115e409355e:5e-09,7f9ca7d1d1a904517f06ed85783b8978:0.004578767)0.983:5e-09)0.951:0.02095989)0.789:0.002598929)0.789:0.002598599,((fd8b6a2bb80458f94d2879c7859242eb:0.004566748,8084c043695684076d3fd6e86bdb7bec:5e-09)0.853:0.004566748,603bafac0feefa2d89c775eef715c2ac:5e-09)0.000:5e-09)0.857:0.010562745,b61baaffa1d146b6d8d45c460ee5a6c3:0.007986558)0.901:0.059496595)0.717:0.004169535,((((((e0780d2ecea497b6f5266075fb25c637:0.0,ef57c6ef01c77ad1545adcbd94151161:0.0,b9cd8f140ace5edb54bf543984e8f5f8:0.0,587caed4db4aa69b16eabd8aac8ffb5f:0.0):5e-09,((((6e101bf54c9b0822e59a6f524da03502:5e-09,394a01b6c981760922083c2c40dd94bf:0.006087828)0.860:0.004620485,(8f0b82e78694354f312e9f6d69a0aa38:0.0,5f1830963217edddc01282026d42dc1a:0.0):0.004601202)0.890:5e-09,(8da0979ec775d2731ac811894b916e1e:0.0,4dd7a9e0f0c6032dc3412753ba330cc1:0.0):5e-09)0.875:0.018386122,477235e74feb790153b2685f4f5f6d0c:0.00458825)0.868:0.004601193)0.853:0.004578758,9cccfe56dd2c1246adac46cb9a7d1994:0.004578766)0.924:1e-08,((d9e0bfdcd0449d3c7464b428d5a95db9:0.0,746c72f597cbfab827359bfb980ab7d6:0.0):5e-09,(e8d30f670fe1f65e3b4e69e152700457:5e-09,(0e47d727c605307fc49088683cf83ff0:0.0,e4970b2d346916d242027339c7cda672:0.0):0.010666501)0.903:0.004578757)0.914:0.010716801)0.000:5e-09,(178c0135a1b12cb3cbcaffff67e34c6d:5e-09,2f8726fb3ec6858a3c26ff55d7ee1514:0.018411112)0.315:0.004620492)0.860:0.013354995,8517af1073c72274091e657f7b54ac27:0.024121503)0.938:0.155022632)0.835:0.013682145,(((((((4453cb651a8781e047b99c045d35d6cf:5e-09,(4ff0b088b2eed1e096ab82fee50413c7:5e-09,52e9dbddbcf9cf136dad0fddd8cdc346:0.004578759)0.916:0.009211547)0.004:5e-09,(c06864e7e87d9b8ec68e01d4cb6c2862:5e-09,896c437df6adedd8e2df88057f59fd14:0.019152831)0.839:0.004578762)0.865:0.009266422,((273e2b65102bd98295a7ea86b3fb91d6:0.002613188,(18f4bce5729cf0156a9a5553c96a2b66:0.004566748,((41d7a7df72d583c8689d92d46ebe9854:0.0,a0bbb2deee14303b454d85844678a845:0.0,84f5a4b1b33aaad6034f38be8c9b4b7f:0.0):5e-09,(700a7a2ab2884a4c8657148bf754c56a:5e-09,2ecfa1a7204b8fb29c218136a40d69cc:0.009297755)0.407:0.004571826)0.379:5e-09)0.553:0.008705536)0.787:0.002573453,(e0a76e5a840bd7e88f0f4734c1da16f0:0.014028811,(((((dd023a20d0dd7a7d5557481caa3669bd:6e-09,baf6829844e6c9ad8e9f916e308839ad:0.00918788)0.357:5e-09,(679ae88b9625891d3df3200368c4bec5:6e-09,0f4cfa40c186f584d2b954254c5af3d5:0.009257781)0.848:0.004601194)0.920:0.022955631,d66ddf2ec7a1debc9af0d961c378e874:0.009199254)0.869:5e-09,4c4ea6f9c9979d23881ac4e064873f75:5e-09)0.967:5e-09,(6835742d8863205f8cf26ec515806bfc:5e-09,afe747872bf4acf17c367a6c7450fc83:0.004556923)0.977:0.018679435)0.923:0.009186375)0.910:0.011384268)0.437:0.023659201)0.472:0.00937967,(047cc85813fb6f4704e2137fb053f00e:0.009135388,60d8a558187c9a271a3a16b751011891:0.018610876)0.913:0.014137272)0.892:5e-09,(e48a0df69c19d24beefcab903e08dd0f:5e-09,(7ad8a64eae72a9b8af70bbfbd2730bf5:0.009378216,8f93a192acda093854f7eb5d2e5a56f7:0.009129791)0.577:5e-09)0.925:0.004555869)0.885:0.009655371,a9b3433d10f11691297d95295f0ec701:0.092620744)0.915:0.0137507,(efd4e453c7741b8f39f3530569382267:0.01374147,0fbb1fcd0949a55df7f1ebe73b1bb575:0.009177406)0.884:1.6e-08)0.969:0.064987418)0.712:0.023217779,(9048de2c7df3cc9ae89dd8655de51654:0.054452641,d5fd9e1f42e947b4e4317723ba0be0c6:0.066686208)0.934:0.035535551)0.675:0.019775299)0.000:5e-09,((((((7d623879cac26e5fb3f5bc2de12f9c29:5e-09,((d70df3ac8de1848fdc85b2e230fba209:1.5e-08,9eab3c5ebb7b07459584e239c2dd4e86:0.004601197)0.968:0.014138952,9a715310ba88f4a4520fe8693f7d6218:0.018928046)0.844:0.030637219)0.807:0.004632683,(ee3800c27eda11bd93fdfded315d0dcd:5e-09,(bfb758aa28184610485715737a961d56:0.006092041,46eb8f1bcc767e9d7e39a8dd16e49023:0.007744544)0.949:0.00609282)0.418:0.009211179)0.784:0.004605371,f3ccbc282daf76bb450f3c1b3af9e340:1.1e-08)0.158:0.002489495,(4c9fcbda59e887ccbba44c4027369ec6:0.018530533,((ad6b6a41b5b8b1de4bb3bd273ad6e8ee:1e-08,(5fb17551ef216a9605727b6f7687dff8:0.031099189,e613c49262499af6606a34b0c83ff215:0.017882925)0.787:0.021251679)0.685:5e-09,72b46e94d0ea1e311cbdb5febfb33b55:0.009159903)0.882:0.01890283)0.926:0.017434171)0.939:0.065709191,088788bcf4a2f15ff87af603c5b2fd5b:0.038022393)0.851:0.009916184,((684325f42362b678ed5f99a77ebf4c0d:0.009378232,(daf9df5bac09746691233f782ccc8580:5e-09,((38c925f60bb65cc42c333054e3ca7510:0.004620473,57c82a5103d58ce3d52228d877219d1a:5e-09)0.882:0.004601193,(((0a4e4c32fe6701fb6bba23b296562579:0.0,8262744a74fc804347cdfcf3adf81bdc:0.0):0.003032117,0d73aebfb6978c0d7275a84f84a456bc:0.003033924)0.917:0.003031918,24aa511e07dcd75479f64bbf0f76b5f4:5e-09)0.801:5e-09)0.949:0.012190098)0.892:5e-09)0.970:0.02435939,2af11ac0dc96c08060710fdd312bd84b:0.042179257)0.670:0.004885549)0.895:0.118956229)0.890:0.017396467,(1d0682f1b5940fb840d892e18375fc50:0.018246577,9b1e336a57c6ba1b0df58cffa443503d:0.01888998)0.911:0.107705693)0.875:0.026806078,((((67f8da8d9b5a6c16e1693bafdd81f1bb:0.150488536,d76680e302552e260c962ee1d191ab7a:0.088716338)0.906:0.026068286,(54f9f0610d0605686435b452b6f68e6b:0.130535273,((4cf9490af23af672d19005d40819f32a:6e-09,((((95e25fe646cc70a64e5a1a923c9651c7:5e-09,e00a9fc9336c7cb8d70ac876f0298322:0.004563046)0.825:5e-09,8831ab8114438adc06d1e1489c248163:0.004601199)0.984:0.018643293,102f60ef5eed3be75bae43cd000c98cc:0.004578769)0.960:0.018618705,bffbcb58184abaea7e1080b5d41454a3:1e-08)0.247:0.014207005)0.856:0.032580908,(810f3e921682704d5800145353946f69:5e-09,5852fe03d36e19976bae1e0416935367:0.004601198)0.797:0.02882265)0.782:0.103596142)0.910:0.053689584)0.667:0.008036542,(((05397d39d28970467a446edcc39c919b:0.093998994,a03dedae4b9d5593c5c8344cb8f10c40:0.044265845)0.738:0.019391209,((((dc44860e71dd6521db27d26d99ab3ae8:5e-09,660e61e8ac6a6987b3bd9dfb03a36c19:0.057055613)0.216:0.004861647,(df733386ab204ab41e2a24c47b6314fc:5e-09,d278c895a6d2272187ecb95d8611a648:0.004575402)0.970:0.027791474)0.861:0.054608903,((f69afd54235ab39d1ac67e42057b14d0:0.029008221,(((920c003540f4629ed7ee2370db3c9558:0.018931875,f10d8a068e0cc381a8e7c687858f87c5:0.08760647)0.864:0.0046027,(9653a59d5054054d18160d0ab492d8f5:0.003296885,a82bb2bc32ee934173b6757467ff5190:0.034672189)0.872:0.02077849)0.717:6e-09,(4b70a9eaede9d3a69100bce93d3eeb76:0.004542684,9ff86b654ba97102e0c8be98db2508e4:0.009562123)0.784:0.015906465)0.905:0.009324049)0.837:0.009736837,efa652f44be9c10f8eea2d9b5f5dc8e1:0.009231869)0.929:0.02869352)0.769:0.007198898,007dad51588788ca84b1dccf95dfcc80:0.018366471)0.783:0.012642963)0.208:0.086234567,(((95450a3d9a6e8d4b86305491ea81aae9:0.009422786,f2bc83c181b91d44196914b224efd9b8:1.5e-08)0.870:0.009342271,(2e97992a87da24eacd59b9d4227a8805:0.004575402,21a7623e31b2274ac8fb40235c783d6f:5e-09)0.871:0.004576756)0.779:5e-09,84e2f01ecf81e87caf422a69cc7c80b3:0.0048997)0.999:0.110857333)0.872:0.271829988)0.914:0.02920022,(((((76ca4540dc439f40c7c97e426f6433e6:0.306292267,(2c488244592d7ca7d913eabeab9e2a52:0.009292916,ea85998f18835dace30a38f235cf7cbd:0.004683362)0.848:0.088284022)0.830:0.0197943,((d54aa1aaecb4b12be5e20003c6c71977:0.120681017,((4032506f0f2e0932d748e1593544d005:5e-09,1ec41f80816192273f270f5d4674bfe0:0.00976656)0.921:0.004614098,d8c2834719533ad76ea08a6a4fb66c30:5e-09)0.799:0.010901149)0.570:0.003980363,((a35798a97e132be2e58ae1011580c493:0.0,deae97c630f6f6222193729f69dd91bb:0.0):5e-09,287b7338baab2119bfedbeff8366a41a:0.004604519)0.740:0.087217145)0.693:0.059629681)0.700:0.016383824,(((8bdfb47119fa5444f47c19e642b32967:5e-09,f50ee8179c8d2fe71be76e5928cfb3d5:0.004647355)0.945:0.026425049,(ef359e2f660428c776daa75958f44861:5e-09,((((718d35cc69d299bb323a754704829094:0.0,6e186846c5b911a3666793f363a44600:0.0):5e-09,9165f3951cb31f6ef1966bcb9ed7ba28:0.004632293)0.905:5e-09,(56b0f351c7d507a15c148318b36e68a5:5e-09,5e301f77b78181286f42e00aed5c6719:0.009343259)0.834:0.018692771)0.205:5e-09,(((1f9031260473bc407c66f1b58c72bf84:0.0,98f413ab2764d5b2a9749e09562b42a2:0.0):5e-09,(40b0638403d66adc224fcc1c584e1c97:0.010862986,76de9a90d309241f6d1e81f2d3457c98:1e-08)0.864:0.004652668)0.909:5e-09,(f7a7cf44e0e62b793acfc69fb436aba9:0.002523676,0f4d0a7ef98c9b7bf38724eab3ff6b72:0.013925916)0.740:0.002521949)0.779:0.005266431)0.768:0.028737939)0.884:0.092828407)0.836:0.036544453,(c9b7fa993263a4a2230b8ecd8b7866a7:0.009175123,6846f5d3740216f5b41c7b0361d2a837:5e-09)0.630:0.082631149)0.904:0.02816685)0.950:0.042586477,((((((((((((ae54a73da016b86f90a6478891369c79:0.014079879,c9b5200330354a04584177c0ee418092:0.019229496)0.995:0.043471677,(((((9be94298bbf623dc0db50db3f7cfe164:0.0,b0c81ec39c6365d34ae36e8b7a067886:0.0):5e-09,(9524511f6c459078ed65423c661257f3:0.018916396,(04175897d2e507fa057a9ae895ee814a:0.0,e4c2e8f1152b9822f12308c60c0d1246:0.0):5e-09)0.411:0.004578765)0.910:5e-09,3d8664d959e446de152a50cd486325d7:0.009285624)0.914:0.004558383,(((0a7a7c8429ca976abb9f4a09036e4f96:5e-09,((((ca71fa26c9d563033ed26dc10adcbb57:0.004648018,(8a612114e9ee7d9e54862f1cfa842b39:6e-09,e4db6f2f427708915cfd292d8121298d:0.037801803)0.791:0.014212586)0.756:0.004628829,((bb6ff2cf968af3bc5bffe1686db47364:5e-09,((3d9159e1d3057ce1244c4364e220bac2:0.004561494,2f765901ad5506996672e1246e43c367:0.018753712)0.777:5e-09,6458e9548af72cab360611716d3ce571:0.014011042)0.963:0.009222665)0.873:5e-09,2b43c1d81ac62af8c8ff1e49f632afe7:0.037991749)0.734:0.009357204)0.889:0.009376424,76a9e34379b1bb77b6f1ba049c52eac3:0.004693676)0.787:0.004517192,(((((((a13434e0f7994f7fccfe04d4161decbc:0.004566762,7444f2dd216a19302ac03e10f8a2b938:0.034042784)0.914:0.006130493,(26aa844afd98d30a117c23bcbd24d7e4:0.0,81007ee6609674e47347b2637f78f93f:0.0):1e-08)0.942:0.009211571,((6270d3d1e7262c6595b495d471560060:0.004575716,(67c7ce3ef8215b5a5875018d33926de8:5e-09,573ed838e85bb4bc83312d2e1680146e:0.009235711)0.433:0.009207055)0.864:0.004583211,67939338a4752e7a8b43bd447825e02b:5e-09)0.269:5e-09)0.765:0.004488237,25e57506ac4da4641867d055880b9f47:0.009465924)0.866:0.009471557,(ca93a92010b7e7a780b787d5614c8667:0.0,8b2e4b0d8be925fbdd72f1143f712d16:0.0):1.5e-08)0.850:0.00460117,ac924f8788b5880e69c8237734d50c8a:5e-09)0.928:0.013917005,((839875d40a208a5a95d2e62885ce9b34:5e-09,357aa51e1fc160747e016f4b158dbd47:0.004587107)0.932:5e-09,3704ceebb820434e94e3f27fd049379b:0.023196103)0.787:0.004615576)0.786:0.0046022)0.749:0.019056462)0.801:0.009361276,((30390ad9352e6dd9e9be97568d5fd0fa:0.004730376,(((d0f4dd3a56dc67beb7757e75227cd4a4:5e-09,449805b56ab1b0673358166f5a680f93:0.018822324)0.804:0.004596115,4f26dd938d1977085839dd107ec5ebcf:0.004604288)0.800:0.004573167,6c6a69f457bbf5973171cf50de617349:0.00457183)0.914:0.006005986)0.865:0.009950601,((170afd0c4a3f960e645f453809016834:0.019239451,(010178bb4be48a10327fa1f6b5279a68:0.014285093,((b0fe20bb07f0bb34c7a6ead1c5c71360:5e-09,8fab0d8205fe9b6a1063f9b64e672427:0.004558359)0.855:0.004588242,e23734e7b509e163a87f0d334d17b192:5e-09)0.817:0.00951862)0.862:0.023494929)0.745:0.003990102,5d26c659a0da0d158f183d4f418b0ac6:0.019281591)0.898:0.014096804)0.760:0.004191578)0.869:0.009356902,529b273d25e63159e126fff6f5bb2e54:0.013992939)0.394:5e-09)0.836:0.020963369,((((27221f06813b4608a16d975e6b2ea9d6:0.014037429,((02247fbc302ec69749fd687bddd3c7af:0.0,980429422344efbf1bf12aa5f4d55621:0.0):6e-09,((362284d9539feebd3e867fa9dc599bc5:5e-09,(0a43d62c70cd61859d40b8a54675af0b:5e-09,8416398dca8490a2a2c0e90d0306fb37:0.00456675)0.908:0.004560334)0.000:5e-09,((f013f52835500c728df1b3e15b63bb37:0.002591267,01cf3e92d3d9a4168c2b403ab0b3c7ea:0.019006116)0.412:0.011732608,9e50dea7d0abc2f5f6e05c9cc094eb33:0.014111268)0.897:5e-09)0.510:0.009167005)0.807:0.00935462)0.878:5e-09,038eaa9714aa721a37b6139597a62ffc:0.009152963)0.852:0.009327187,(a9e3a12341deb7c28e85c0cd6ba10217:5e-09,(daa6423b9aae94eb523c0de529e9d10f:0.004578756,6bd58f5f71da3cbceb5dc7e3b050022d:5e-09)0.894:0.00457876)0.785:0.004474382)0.785:0.004721614,((((a0363ef3d3e8451dc1235082bea30d4b:0.004578762,b4f330a5d0630bd4b1d7b30f8c04695a:5e-09)0.768:0.004624085,(f0aaaeb0a9791201a0bd6582ae05ac35:0.013603573,72a67ca1854c8a40dc6d1f8fd58edb64:0.083843991)0.743:0.025315076)0.877:0.009251297,219abe25e87cc3a120c79ff1c9bcd743:0.00917932)0.920:5e-09,(c7439e6c8ee6a2d236e43ea3b92f95eb:0.009248845,a89ae0f8c9276f01345bebc7cddfcfec:0.009170924)0.928:0.009236264)0.921:5e-09)0.875:0.027507329)0.798:0.041219971)0.934:6e-09,e477784a1237aaabf9f59f8f982895a1:0.02295767)0.867:0.0098164,(((((((fa94db4c9bf0ac7b2877bd943bf7a1d2:0.004568374,2f1f70785f5e674f322ff6298cc4f45c:0.004562046)0.888:6e-09,f5970a2d9ba0606eea9bf0c4962c1616:6e-09)0.887:5e-09,17c0972c0cd527989fefb889caacd399:0.018382646)0.637:5e-09,9c6eedb3772644cae78d88459542b43d:0.013853804)0.839:0.004601193,((0b2647a610d300a56e01e3a85e4c1dd0:0.0,740bedf6caf60d200046c64527a60238:0.0):5e-09,178cc2c3838c49f1e9ef724ec1a7d660:0.004566755)0.883:5e-09)0.594:5e-09,((756d8f6e18b3311b00d8bf0e559e3e27:5e-09,(cdb49b358c600cd59130da4b2e6c811d:0.004563051,e34f373bb59b6a20ccd03b37bbf49005:5e-09)0.775:0.004601203)0.879:5e-09,5d9f8453345ce7ac8c2dd5c559e16210:0.009154992)0.848:0.009196535)0.943:0.014140485,(f8da536b295dc08b376ea23b75a907ef:5e-09,c6069538981badb15252e43ceb9a471f:0.018601853)0.774:0.004478758)0.871:0.04453433)0.861:0.0111233,(7360e57b4b77507826004f5af9fde057:5e-09,(67308b87b2cd4d8ef2d2bc01049721d4:0.00455692,86a9edf4eb9e47ac9b4afc29b4e5a59c:0.004620475)0.282:6e-09)0.743:0.050871012)0.861:0.011289609,f0e83445e9d3dc9833817419e0db7660:0.049731329)0.877:0.010946313,((((6e539678b0c419f24c02c9e9b19fea4f:0.000777085,(807b0a766b5b7ee111decaf5954994ed:5e-09,(24c1082b48d18537ee471f6bdc21a8fe:0.014438613,6ea996b5993fb8b94c5c17e73fa44a6f:0.004230987)0.256:0.01428135)0.338:0.008853728)0.285:0.009176755,5ae73e302fee3de635213c11eea62617:0.004623929)0.915:0.014962251,(((((7ea969429e34b5936fb2a92b727d633f:0.004731779,1815a833bdba63624b3f9eac9f833efe:0.004588164)0.785:0.004445489,2d1f48147ad48b10c5eb28583da96942:0.023956293)0.873:0.014626612,81c120beb8037070fdc4b9dccbcdba86:0.014088466)0.925:5e-09,882d4d114fc2daeb2cc520e1bec2d9ec:5e-09)0.738:0.004660619,70f276d57109628a3ca903fa44d5d4a6:0.033099774)0.616:0.00407403)0.953:0.020069592,(e1f8193cd1ceae9c92a82a718d45958d:1e-08,3c1d811777a466c754737174f865453e:0.018778004)0.879:0.013521173)0.862:0.009926821)0.722:0.003714745,(17789930a6475b7499474e79fd09e359:5e-09,((8ce593b401cc6f7ac9943ec33af2291d:0.004588243,59b5abd235cf83f3f604911c097761a2:6e-09)0.958:0.013926702,((((b55bfa9e3646deda3866cbc054aaf63a:0.004555866,62b53543f19c6c70ab7427f0f9b6664b:1e-08)0.845:0.004620786,(62ffff2ec5086a0bf99772591e2a0bf2:0.013717338,b52b9c6fd0dda2328e831c5d2d9c7d75:0.004601196)0.862:0.009161622)0.270:0.004588871,43c1dd99d4fc4c5d2b2fece3b504318b:1e-08)0.859:0.004620555,4632a52c8a6776053a5576485226d8a4:5e-09)0.912:6e-09)0.838:0.004588245)0.290:0.033404516)0.971:0.030028027,(((b761dcd9843b4c2af66d0ba0e8b9e914:0.004503406,((9eb1cb2cb7f727fed15aaea99730977b:0.019302752,(4210efd5a4ad5ecac947adab35892a4c:5e-09,cdd5abf0168766f8d924f88ebaa1bac6:0.004588243)0.766:0.004211978)0.870:0.009912783,(8ddd29287e25d68d45a3602401c507fe:0.018877168,c4a9f21f013a7b0692458747b1517d06:0.004509292)0.861:0.009403751)0.915:0.014513349)0.945:0.019522421,(5e9754261ce62debed0eab97b5ca8af3:0.019832481,76cbf61df8f6f45c7227e6cfc18d9838:0.034959694)0.953:0.043202182)0.799:0.004976487,(((((e2a93b34cdc327fc1166b47e8c9904b6:0.024631433,(58b07db0c0f57c1dcfe168c6ec7fe509:5e-09,(0a972639dbfd899b679f97cabfcb9ba6:0.007626309,72eec6153b2e1c324876ab390d77b22e:0.007664632)0.917:0.003042341)0.754:0.023485574)0.915:0.014058205,7d7c8442575fde871737e72c31a1387b:0.081310968)0.000:5e-09,(3b96945028ffab801fb5d7a8caf5f257:0.012744987,(((d89befe9aeb2b12cf87abf887380ee38:0.0,61abd45bfcd9b7686eaf81403ac0e5e9:0.0):0.004403743,(fe90b51a97eba65e48c068a467f578d4:0.004588246,ede5325ef0e955dba7d5b77f6fa46cc3:6e-09)0.753:0.004804902)0.837:0.015446185,(28aa635ba51f8fd4e0f99ab2c2106be7:0.041463993,((103051aac465f6c23fe600761ab0de5b:5e-09,04dd8dd695a595a909e1a74f49a757c7:0.028376035)0.918:0.003031823,35e16c32664ffa8698682468ff2c7dd2:0.00305026)0.918:0.031626946)0.346:0.02952166)0.470:0.030189398)0.928:0.015886125)0.831:0.007970257,((((647449bf6ba5133a1200ac051007348a:0.009359479,(14814ca6e3fe047914f6b0968d8db975:0.004608509,(af395ca5c578c0e6255851e98805fe37:5e-09,fb111258bb31be1f2f20828bbf952f4b:0.009137124)0.768:0.004604976)0.784:0.004681227)0.762:0.004214204,(((4e16ffbdf33d66e993e615da762111c8:0.004499726,538af4278825894fb979716c30d4a716:0.019129912)0.983:0.036026511,(14440f7fe5cf77d86389d0bd531f5c2b:0.00485778,62c7b09a740a84ef329f41c113fd3d31:0.013934352)0.874:0.015078941)0.679:0.003571069,((e2ea1578a182894edc69b624c7fbc7b1:0.018623695,b09cf9b79fe1c16ad210ea8a3dc53632:5e-09)0.769:0.004603315,((((f9e6601ebcf388af7e46e270970891cb:0.012546595,(34fa12dfb373a1e0ed85ac3b648e85ed:1e-08,c332172a40ea46e614413f19c3124297:0.058656382)0.880:0.012738939)0.849:0.012573404,((8caebff91f762213491a3e2335e32315:5e-09,4139e5746c19a4c252b57da13b81a3f5:0.004571824)0.594:5e-09,(2c019ec69d3c9041bb4c1c88817ebd23:6e-09,(4ec350e71212558934d772522d814f64:5e-09,c77ee597ce3fd01c26e12118227e78ad:0.042301238)0.858:0.004578767)0.901:0.004588248)0.940:0.009332427)0.933:5e-09,dceed9fcfc600d105a2e2190220daf3a:5e-09)0.782:0.004622439,((913d832b2bd7db15435361041b5ea114:6e-09,a3511201d768726ab287814a1bbe32b2:0.00457877)0.135:5e-09,((a10f8fa42adda3cd3b242e9bb2ed3ddd:0.004578758,c979080326136942d061d2700d940669:0.004578762)0.809:0.004661273,(6def489b42b7d9208cd25389c93565ab:0.003066702,1275e5f59f8b8bded556e260592de518:0.003066483)0.914:0.00772959)0.769:0.011401077)0.790:0.004549865)0.883:0.009364862)0.785:0.005114964)0.885:0.009668213)0.779:0.004929341,((((((((d68563677c36d5c368c94b7f15ae9cf9:5e-09,(2e2f7a931e3d8a9f3b708e8018ebb069:0.004563042,(85248ca35faef7441a627372656e7140:5e-09,305895b776839a18aad3bda16121626c:0.0091335)0.886:5e-09)0.956:0.009186358)0.075:5e-09,(31534d6c513477b2b205044269a83713:0.00457876,67d64aa47611dec2997581cbd6287ec1:5e-09)0.793:0.009177266)0.937:0.009211545,((((((edd30ea46700d97d9c5eb0e8775b8ab7:5e-09,((5aa7d4d0072111108f0f4b78c9a69ee8:0.009160061,8328ad7be48131f98e50d21d3601a7ff:1e-08)0.958:0.014088522,162734b3d02fff9e998aea10c383007e:0.00924432)0.463:5e-09)0.901:0.00933543,d90a3775f2a274e8716a6d7a6aa2fde7:0.004550388)0.846:0.009328558,ee34912133fbac4802e4eb4bcf2b5bdd:0.0448286)0.000:5e-09,((((7bf5995aee2c5b36f1f9a415e2f41cbb:0.0,9d8ad6b8c7a388391cbb35a153f8ec93:0.0):0.033449614,d3091d9889cc9bc01119603d3a9ca5c5:0.014437508)0.561:0.01995624,((3af0f433352dc8e5f97e0e31e9412a12:0.018396598,(6f276b76bc198148539b2a152f44e52b:0.008020386,((88fbca2406ea5761a690f3b6175152b8:0.040404925,(((5f9d9db0f651e04cfada73565d3088f3:1.5e-08,((009609e2921d9bcb9df146d77436bacb:5e-09,455991dd158f6df600d7cb0961dea66c:0.004620501)0.857:0.013799788,((((30bb60f6a1ae08e8ff2b896e49f46fe3:0.004566749,cc8b43a6305b6cbdb1b87f2a8d6c3352:0.009283538)0.919:5e-09,d56a5d48a088a70da023e063fb4e1dda:5e-09)0.935:5e-09,(0fa8f80e7ba892e2ec52157157d86c55:5e-09,59a72a04cb44455d7f9908d19a4780eb:0.004571825)0.947:0.013915495)0.945:0.014050145,(((17eb0679e6c2f40bcb39fb827e295fef:0.006112017,4134fc40c06cae16c66b0b60f74858c3:0.041221914)0.856:0.004733647,(e2e4e9dab15713d2ef9c9ab0cfd9b683:0.004588241,20fca8dbdd960b805b3ed7c956870cd1:5e-09)0.786:0.009264985)0.876:0.009368605,((365d4b95f5e278f745dbab015166eee1:0.0,1079368511466fc47e76b209e7a493c2:0.0):6e-09,((((644953035b08c86895de7e1fc0b1d70d:5e-09,(0c7dbafef13fa7291088fbcf538d0625:0.004605092,(f85e71c737d1c507120c084e96c888cd:5e-09,(871ea3b0d01e67925340cbe04c9187f0:5e-09,2e48ca836b9395237c4f17b1a0d1a303:0.004588241)0.847:0.004578756)0.468:0.00464464)0.170:0.004663774)0.465:0.00456675,((207863c789f9c4728dd0492121f49e5a:5e-09,(3835c68f446b37282500e9ccb1ef259d:5e-09,3f7ccd149275976e03b8a90f7305a2fb:0.004588243)0.865:0.004571824)0.904:5e-09,906ef4dde00472d5f6df25f5d40dc9a2:0.006097956)0.458:0.009156446)0.887:5e-09,ca0e5b237fcebba1a3df53fffbdd715d:5e-09)0.907:0.010570646,9f8ad9f0aa8ffa6d72b7532a45b7da24:0.002612274)0.794:0.0026094)0.879:0.004580849)0.871:0.018795669)0.799:0.009223345)0.512:0.004588249)0.896:0.004573374,14445a689e709472d0f040a97c50ec2e:0.037122602)0.629:5e-09,722638d703435d347dc34f1dfc751223:0.009192416)0.892:0.032295837)0.742:0.008062083,((f3847cea35185fa9703be57c529538b7:0.004644056,((ef72b17a36592485474d32d2b9996e6e:6e-09,((b10e9a19c1ce16735dee3f254d4fffb8:0.004561914,241fb52f18e78a98d5e7bfba54645646:0.004623061)0.863:0.009280358,51c6cb136182408219e22c7622404834:0.039236254)0.873:5e-09)0.867:5e-09,(((7d6c556736faf9a09cb52a4a1af9651e:0.0,de3ba83cff424d4abc8ad564f27e6ae2:0.0,26cf19c23a432727dd640202d2572007:0.0):5e-09,87e6deaeee8ed04aa8424e7dc348380a:0.009211559)0.907:0.004578758,(a1c3db613fc41ebe1cdbd3629ad3ef53:0.0,5083b1ae045e9e29b8f175ba00eeb75b:0.0):0.004563048)0.956:0.009211538)0.835:0.009183241)0.796:0.009340935,(177b0019fc3cb722b2cfa840cc6494e8:0.01420701,(((((f616e8050f1af25fbc7f6c9ff71aec6e:5e-09,4245c6b6b201cd1c73d90bd77f11e73e:0.004560338)0.964:5e-09,28c86934686acbf6cd0949785f180825:0.018398765)0.155:0.009175428,((((7591f84c80f89d88ecfe4b06dd7316aa:0.0,673aa828bb4ad0c23667a133c698c6eb:0.0,b2dba97fec9081bf7e3f065e6801b984:0.0,7382168e51af98ce1ffb96053699ea73:0.0):5e-09,e0897bb216405addf388aac017e2e132:0.004578764)0.855:5e-09,((4ec818932f970de26606bddccb1a9111:0.0,c79d20fc0e353ab2d8dd071117e2f688:0.0):5e-09,(30acc6a68cbe3204d2e3dd754c2650f5:0.004566748,80b20d9a964f6b142d1b4645c7cb9606:5e-09)0.870:0.004580159)0.411:0.004561198)0.871:5e-09,2cc61a14ba111fc662bb8ed89e9f4e24:0.009253141)0.953:0.009186363)0.954:6e-09,263696ce0f8d6d81eaca95f372e78cbc:5e-09)0.940:5e-09,220bea8fbe3de9557eb7895d1b5b097c:0.009332405)0.794:0.013974764)0.648:6e-09)0.756:1e-08)0.923:0.039690516)0.338:0.016475564)0.933:0.028162774,(((8a25e6dc9a5eac5a77923ee4863e1ab8:5e-09,cce6af475addf6d911b2d8c7a9a7a534:0.033748057)0.921:0.009206994,((b68175b8ea0d87cdd2733fb58254d0a3:0.009533405,0e8140c40b2220ac9bf35e780c5d9ed0:0.01950327)0.861:0.009410952,(1a7a59e2f294f382b06f31afe0f07a54:5e-09,3fe0b4298488d292b3366772786807c2:0.004571821)0.867:0.034291684)0.824:5e-09)0.886:0.00925337,8fc5487cf6c32a223fba6b801c142bb9:0.02387637)0.818:0.007672785)0.771:0.009791477)0.876:0.010576204,(((be8f1d5d35e052da2459f7a600223c19:5e-09,945a36b9700a461cb5fa86f8480b797c:0.004560341)0.579:5e-09,(f600314cbf2e6ef33a8fdae34da55306:5e-09,(5c68b8908e4dbbc1b106f50084e1f64a:5e-09,d796fc010016d4b4af568db6cbaec67b:0.004560342)0.956:0.009186363)0.880:0.004578757)0.856:0.004586734,(298c15570f66f242f3798a8a6e383f8d:5e-09,03b3358897f96697afc64222ff046dab:0.009231212)0.851:0.004578771)0.429:0.009237346)0.000:5e-09)0.896:0.016520654,((c68672667cff810e77fb8d3610e24507:0.014292491,((f4067e354202c761e87b0c0b38922054:0.0,a8b07bc4710c5464f6c33f9e648d4ab2:0.0):6e-09,(8dbf911ff8bb58730ce229fc99d4bea6:5e-09,6d50dc6d1af06590d650e7d433f89cab:0.004560336)0.944:0.013891196)0.777:0.004499036)0.785:0.009329793,c7d7ec7e6ba316ddb1b5ee6b2f7b4119:0.057936362)0.000:0.017325149)0.903:0.046149544,f00c2be2d999ca5fe466f23aadd1b5b8:0.030396597)0.890:0.013507648)0.000:0.004579588,(((636c4df7e793046f70309adcfebf901e:0.013873957,((((13094d5e4c09c0c56c7f9850055f1b11:0.009376402,(2536c0284055ab5aab4643638ff6dca2:0.009162596,c53804f99296ca6968057cf35550e6a6:0.004575085)0.730:5e-09)0.912:0.009256617,(5abf92a0461d6ae778706ec96fd45356:5e-09,(((f390d4f7fb87da308d4802bd29809f29:0.0,dd7203ac28961b07f63a53d0927b0818:0.0):0.004602555,(b4dfc2d515226187f07770db48c56f23:5e-09,99e5fd4f2495d9f6a2069c820f03e26b:0.009135679)0.420:5e-09)0.143:0.023195474,2dbd621009ee64f6d9a54b324e2ae610:1e-08)0.949:0.009186369)0.840:0.004572173)0.666:5e-09,(cffa6f8598351b5efa0bc3499455a9ea:0.018585522,(7acc92c719c5294318f84f0d42d54a97:0.0,1e0c0da1727c9e611aed4b4b2a063acf:0.0):0.028676893)0.911:5e-09)0.543:5e-09,4c4bce15cd3635590486327c91a75ee3:0.014005785)0.388:0.009515495)0.916:0.027933612,((ad8dac0e92d18d7b79332389dde70253:0.004566763,6eba85b5b16f83c741b5ef70a34f5fa9:0.013765122)0.989:0.028523839,((efc945187aadb88ede0d6d00bfe7dba1:0.004588241,(215ffbe69e26d316ebf061ebdf8e58b7:5e-09,11d98b474ceff3207500df7cadbcb60d:0.004578764)0.933:0.009271949)0.223:5e-09,df7894c7034e0f56feb1284a57982d31:5e-09)0.816:0.004575757)0.666:0.009190442)0.802:5e-09,(7ffc8f8789347e3b691997c0095198c0:0.032393896,(d11cb9724d7d161099bf661b0bfd4057:0.010053785,9fbed36efe5d76428a15ece58c657e38:0.02575983)0.821:0.010098499)0.893:5e-09)0.844:0.00921358)0.129:5e-09,((((52b7f8984dc62828ed16b0813767bae8:0.0,cb6632ba4f4d7aedd026e36fc669678e:0.0):5e-09,41503dec5b56f09e90f55ec994ddf21d:0.004578758)0.547:5e-09,((((((a1a69a03a2119b36dcf9ff8fc43c1e4a:0.009183816,d548771e97f63a03d7a1103bb0ad33d9:0.004555105)0.854:0.004571821,ef5105ed8a19735604290cbc352ab83f:5e-09)0.873:0.009394803,((8cbb8ce8f67d02ef0c3b8a6343b6f861:0.004466822,e24041fe0b714b2d1f13d1f9d2b3f9fd:0.014397341)0.786:0.004888781,cd813b8ed00a787dfe52917ec17f2cdc:0.005201085)0.779:0.004625718)0.968:0.019081126,83558a4bf8add4d3baac5359ea547370:0.004571817)0.827:5e-09,f6baa31e561aa1e73cebe053ad8121cb:5e-09)0.815:0.004626213,(040f4b83a014a406154e299626af6835:0.008922711,(5f0b7ea5e8fd1c50774baef6b4004a0d:5e-09,70d19de4d9fcb5ecc468f3122b4d8f7b:0.009239)0.311:0.014501195)0.938:0.019299747)0.978:0.014060575)0.762:0.004549027,((((((056015e3679f31dcb3840c7f55ec676d:0.004588243,4da8423f2935118605dc4e967bfd629b:0.004588242)0.928:5e-09,eabd609cb6a9aecae081d499ab9fd2e9:5e-09)0.893:5e-09,((fc1540f22cb165a3f251ca777b1e96a3:0.013841748,ab25f0ebe4274d391512d85e58943ef9:0.013863447)0.846:5e-09,4da343d2397e04567937fce584446359:5e-09)0.917:0.006081411)0.938:0.00921423,(12289eda62466e40c03a2c791d407204:5e-09,((f1911b56cee5d9267a5a0a861c572b29:0.00920133,68bea65cc05dab40a400c0c5a8b12be4:0.006098523)0.562:5e-09,15ef5c28a323787032381b8653459abf:5e-09)0.312:0.004571818)0.844:0.009131901)0.917:0.004578411,(7a4affb260a15caaffd6d57f38f661c6:6e-09,(d3f2c8b36d61f0cb8bb207f809895886:0.004588245,((cee6932d62951876a35615de9e0dd543:0.0,c41263852e03091295e1e4a8c4e9a7bd:0.0):5e-09,(bc9df34638e8edee5b2ef3981c31628f:0.004578756,4479830df8a883aa2997024fadc88b52:5e-09)0.875:0.004571821)0.860:0.004588241)0.952:5e-09)0.539:5e-09)0.742:5e-09,(bbe19ec0589f383111f7b14b31196a4c:0.003040717,f12870f2df4535194be648d6962307b2:0.003041102)0.917:0.003042532)0.893:0.009283861)0.901:0.009287245)0.863:0.004596809,(1ef4c8dfaa1d0e036fea89945cdd748a:0.018815732,(646a17c089c7277588147634404be148:6e-09,(b0392890002e0ad0e1d6dd2672dda9cb:5e-09,(8191d82a12e366f821b2bc7bdc95b870:0.012939492,(7e2661dd4dd869aa38e6ee2a51a2553c:0.0,eedfaf13429e8766b6aa8978b1c8ce6a:0.0):0.013937467)0.641:0.007079262)0.918:0.009235713)0.903:0.028202844)0.776:0.004659925)0.000:5e-09,((((((((70afbf4da4bcce7cb9a647632d14aac1:0.004543497,((da9e0b7dcd13078c97c04b43ef5abcb6:5e-09,22df8cca3c89814feacc1f4f4477cf08:0.018583265)0.791:0.004668281,f3ad1fff0c221d810083480ba0e18edc:0.023102759)0.868:0.018721506)0.798:0.004648926,f797b8b4328fa25dd190760dbe58cbdd:0.004575839)0.715:0.004583207,105aed5807c195ea012e29ca427d270a:0.023749864)0.760:0.004686668,((6a672ed3a342e4416212d56ac28eba61:0.023319693,(67321d093eb55c4b4e0852b9398e9bfb:0.014013096,6708c84a5383e895d4a2b59bf9153f8c:6e-09)0.504:0.018756406)0.945:0.013943177,(((ec8244e64ac1a06bee0586e8b15c2c38:5e-09,((((ef727b11707f1f6e419b4bba172e5979:5e-09,e671e50b1be310532cf8e81cf8f6c359:0.004620492)0.826:0.004578756,(((9f1477f54eced089033bad6630d4ce0d:5e-09,27616d6dc14fe01a4e507f0dce8479e8:0.009179953)0.910:0.009319711,((79b6731ec134f1bdf9e0822f58b21e73:5e-09,(((9220a67cd134bc9946c6bf2efd5677db:5e-09,4e22e2d2e8e27e4290c3454acdf3a41a:0.011196001)0.335:5e-09,13898bfab2fca6d9c99918bd15950f7a:0.004578756)0.841:0.004620452,727813d0e35241186cfa51881b2dfdba:0.01852633)0.495:0.004581115)0.888:0.009295881,(d71fa1946202725ad826186d6bc0dc9c:0.009274548,87d991a5e42077cfb89ce70e8504a678:0.004619422)0.742:0.004607336)0.762:0.004588392)0.798:0.004627266,3a0524a922ca805f774b72645820615a:5e-09)0.790:0.004588241)0.911:5e-09,c54457da359c4f563f914ba02f31e1e5:5e-09)0.450:1e-08,(((28bdea66d83a19f2713678e327e527d6:5e-09,d53e59e92eb37b67e7bd24d82ce5b642:0.009222047)0.839:0.004574931,(d613cae3b9910a7942dc8c545b6d67f3:0.002598958,((f969ef6b8f16e1607c45cc4244316db6:0.004578757,b8f54d29824427941d0635007d137309:5e-09)0.857:0.00460119,3cb1c10130de29c72c4df3b36ee38125:0.004588251)0.880:0.008750476)0.789:0.007201772)0.378:5e-09,51e4ac263129c15a747f0491cd7ce97c:0.028347894)0.857:0.009196798)0.996:0.029106733)0.363:0.009609737,((3e767c981ac8d1d3a3edb8e5f29bd990:0.007464877,(291713113d06d0a68de25a552b310a23:0.0,ed66a7b84acd6d6f22cf27912517f1e5:0.0):0.003252007)0.774:0.002300281,5e3144cf830a4efd8b322d1854398578:0.013952232)0.767:0.014693246)0.852:0.009142157,(d5b5c8feead1ff1ac850fe8629bf1c6e:0.007251212,2a035efc35cc07f9b09440a9b9c04897:0.013669325)0.749:0.011635924)0.859:0.004579596)0.767:0.015606111)0.892:0.009454817,((((21f8cc7e38845d6e9f1c59426bb41d8c:5e-09,((a41d967e97b5a6e331173bab846605d9:5e-09,(832183543ff950d9b26219e8cc232dcf:5e-09,e28c7d10a61a9b930c521dc938448b60:0.004578759)0.844:0.00457876)0.860:0.004571818,9dc633dca681e3314313bbcba9774901:5e-09)0.306:0.004563046)0.889:5e-09,(((((((ea15a81575b3ae9eddb9fb13556acf01:0.004560341,(5d5415fd2981445963454baca37a2d10:0.004571822,b9d3526191c764539ffdf7356e9aa523:0.004563045)0.240:5e-09)0.000:5e-09,(((eabe5af7e6d35189d637acf2c9a6f27c:0.0,5ecd0d4308d02038f859a5ee7440455b:0.0):5e-09,(a779b33b172d9559e202689c3a7bf45f:5e-09,(a117969a926bdc003f6f144b9c94db95:0.007039663,(748f180245204d8702acebbe29dad4f4:5e-09,(((688352d8f43f20a2467a77257067af4f:5e-09,fd9cc62bf54f65e2e3a782b796650bd5:0.009257801)0.935:0.006136454,((8df48cc50fe1703520760bfa59764b0c:5e-09,e13573447998f3570d5df47f64b27599:0.014028797)0.841:0.004578759,697b7c83fa487d47887372c5e062e78b:5e-09)0.935:0.006132416)0.906:0.005522823,0ced0bb4e0dfe0091eafe3df13b162c2:0.007160081)0.757:0.002582119)0.879:0.021066369)0.851:0.011726566)0.862:0.004578762)0.893:5e-09,cba7d5c215246a38e624d559572d0bf5:0.009177756)0.265:0.004579741)0.948:0.009186368,e0658d52e9be082dfde247ddf3a95e87:5e-09)0.871:0.004578757,(((((((f151fff9b246f357871364433f1154e3:0.0,02f323cb21f6476232e29e53a3e755c6:0.0,2d28437a8b382dd1190397db1e74ce3c:0.0):5e-09,(ef1941c210241acc37f22a37c194140c:0.014079085,da0e0a5b420a19079df266a70c8158be:0.004560339)0.944:5e-09)0.901:5e-09,563059003b63b720eeb4278383bcb0ce:0.004566748)0.962:0.013984583,ea833b1b33a413edcb378d28679d5bef:5e-09)0.850:0.004563041,16f2d30cdb0679cd4d74b95f203fd85d:0.004578763)0.914:5e-09,(2be56245865cf25b8da63e182daf8b51:0.0,21b39e89a7b3d1187c925449ef5cd921:0.0):5e-09)0.883:5e-09,((((8e38b72de1b26b2f2ec05067b422b493:0.004563041,024799f6a3a7ddb75ac2e87dc97a6bd6:5e-09)0.887:5e-09,(dfdf05b909162c878c3e4884cffa3d8a:5e-09,(89cb43830556d1fafd29eecd72daf580:0.019253758,ea9342e852d24661b10900a7718056d1:0.009609073)0.834:0.009085886)0.886:0.009287365)0.942:0.0140776,b6d42061d13eae035924582750a4f723:0.009149957)0.409:5e-09,(d7ceb8819bd19c95f613284a77b17d7a:0.004578759,((a4a4b8752255d33d442e9ad29c9991b3:5e-09,(e1875bb9e543f56908608d1cbc58d5a9:5e-09,(d01fb6c89cc26cf3a63f0d24f548978f:0.009291141,ac71606f95a5b4ecf1a42bbf1c415e22:0.009180895)0.395:5e-09)0.916:0.004571827)0.919:0.004568331,2176c48d06e536706eb3972733aa42ce:5e-09)0.916:0.009169496)0.581:0.004564787)0.839:0.004562149)0.333:5e-09)0.881:0.004565216,80d7cddcef4e318e41d64fc01644e6df:5e-09)0.824:0.004619475,(4f03cbf60f70946b10fa09e4bf9c4528:0.0,c71837ea9604a0b1e0f245a3e10e0cf6:0.0):0.042199333)0.000:5e-09,((eb6d9106d59a7e791c8e072c0cc756b3:0.011956681,30248d5f67fbffb76
[truncated: 177,185 more chars]
