# Supplementary material for: Invasive vegetation affects amphibian skin microbiota and body condition
Source: PeerJ. 2020 Feb 19;8:e8549. doi: 10.7717/peerj.8549 (PMC7035873; doi:10.7717/peerj.8549)
Supplement: Supplemental Information 1 [file peerj-08-8549-s001.zip › PeerJ Supp/rep_tree.tre]

((((((889aa7662d602131d766dfb1889f19fb:0.094590195,6423a475e76b43f073226f911e895ca5:0.183578944)0.912:0.190027288,018864973b67256f2486a84c47f943c1:0.213956116)0.780:0.028385376,(c9a5529c3926a052e0ee17fb0aed12e5:0.271758442,06d0227a7b03bc4d1b4e5b0d84400cf7:0.22273368)0.848:0.107129436)0.937:0.234451705,(737591549d22077fa20d4dd95ad99378:0.371015409,(((0f5f7693288de84f4ade2e6abaa2440f:0.004446768,a698df448fb350c850c8d5b34b2b59e9:0.004416219)0.993:0.018045606,((b4893784a9f0cba6d8db334b7e48a0d0:0.022488341,3f9ba07132c5e7359c143d1b0a9e4a6a:0.013530523)0.711:5e-09,(cb79046bc512e00e41d54c6b7e9fb430:0.008885434,(6e45c10016c54125e66dc81cba740404:0.008887308,(62ab3ec11e2c7d247ec90a010f08b127:5e-09,382c131d42cd57f78cbc3581d2515387:0.004403463)0.963:5e-09)0.122:5e-09)0.923:0.013535274)0.798:0.017916763)0.000:0.001033261,82b1125503380c29941c63bbe7482559:0.050108333)0.000:0.429798702)1.000:0.34385589)0.902:0.065881312,((((((((407238c98261c20006539c85c77d44ce:0.095276821,ebe631f88f435b2d2679b59d07963e4b:0.186352492)0.989:0.161695741,(99fec095d4440fbd723eef9ab8da3251:5e-09,1fad30839a6de471f249540434ee4536:0.454641955)0.922:0.079870411)0.669:0.056711136,57a1d8e95a3a5101fa7f0d5d81332dc8:0.105496565)0.955:0.079843953,(((((2179d92eb5f8306978e171ffd49caae6:0.232688748,2ba69db427a886c02408f7980ad4f94b:0.183354803)0.844:0.046105745,93e30e464c05e4e611c99eab1ed7153d:0.36086694)0.634:0.043919711,(((((((((5e92b210cf2dc610c4f2e4fa8c690136:0.051919694,0f14b5433643b443977013818f12353a:0.105778767)0.734:0.005494292,(((e86fa6fe265e367b8f44d5ab7e01594e:0.03727011,((7bde5a0fba1f7c0e87b17dcde464dd8e:0.007134222,25ff231750eafcb4c8989a6f6eb657d1:0.030366094)0.764:0.006856629,ed7a2bf28d9852553a80ab2d0f6f8b81:0.017544972)0.882:5e-09)0.942:0.105884071,fed74c7e00c2fddc6716d5a88cb365e4:0.018466077)0.756:0.024409942,(((942fe136d06232a19855ddfce080031a:0.02257642,2d46e84bc11c8a4d1cc34ddf01a3e0fc:0.063272723)0.843:0.15149925,(c4e8bd6e3dcc92b5e47492deb00ea22c:0.022787352,44fe482a125a5fd964d29f9c78ee3fc8:0.004510586)0.997:0.088156641)0.829:0.014985696,26166bdc49909d5ff40835a060cc3ac5:0.123270576)0.927:0.052953764)0.796:0.031570887)0.888:0.011479237,((((bdb315d3327f4641c2345b1b7c4203cd:5e-09,df5279a9179e814c929913f5d3267794:0.031372818)0.943:0.013228391,092fdd5180f651e1a0a23df4f43fa1a4:0.026532102)0.915:0.014654732,c95d67c19ed6cec336f3917a7b385777:0.021811124)0.869:0.046607486,5c464211d0556635c612ec469681af40:0.129344977)0.908:0.02278312)0.944:0.027715075,(912042a187c8ee4002339595b14beb75:0.032142179,7f97d3c159b1fc6897dc3281b3539dd9:0.129905407)0.544:0.014348708)0.398:0.011712356,(((((62f392b3cb4a2948333ed12698bf1ef8:0.002460759,f831ebf218bb3a67632aaf2ddf4cc233:0.017027254)0.800:0.011381849,6768be5a0f2a87076c91f63152fe5a9c:0.029066761)0.936:0.076867973,d8ca9654171eee947a71354c2420dd4c:0.075528713)0.917:0.023655378,((1917e4d494c65eb33cfd9f40b372bb29:0.035126049,7d80a54d470de71692167e7f19bd7794:0.120667944)0.763:0.008000616,(((795a3ec094dccb3d89887647fdc6526b:0.011400573,89b2dcb0721afccda9c3ca5d893fa239:0.01591712)0.882:0.015060568,(ebe6ff6d940d22ff847bf8d6cd2bf9d0:0.0088622,3ffef330e353838f2488344064104250:0.013269032)0.949:0.018378498)0.865:0.009236249,670c04016d0ffbafcac6529e6ad69b81:0.017807036)0.866:0.13618132)0.713:0.018098742)0.770:0.052141033,bf1c14afa10c46c7ff422f57157c676a:0.160314752)0.595:0.037236814)0.697:0.004401131,(5ae26d7bf12f1f702e8783209a24567f:0.12768031,4b4152a77c5b666aab36a48ba9800a0b:0.132405884)0.757:0.04736256)0.833:0.009481598,88bd706223a4b84f1617ccbb2bc2c44f:0.156520588)0.950:0.020771024,((((((96f157caabbde90d8d088339ebd6d1ce:0.008648084,a5a0da9e1658f3e4baa8ceedbca46716:5e-09)0.871:0.021019335,f24bde2a998e21df5639802e2a330143:0.033875575)0.963:0.047286205,(((((60ae85b4b28144ae44f4c3d37b007b92:0.008611132,4a282e9a23d77c4040d4720b78c8ba81:0.045076753)0.848:0.036078245,788aac233b9ad0754804bc19dd0226be:0.068242665)0.841:0.009551991,d33c0ffc22dcadf979c7234159646146:0.073232951)0.781:5e-09,(02c7699d607086a7dd469419ab6fbee4:0.026223969,74dc5a72aef63c120d03e9c217905984:0.048606948)0.961:0.028983094)0.914:0.03724909,(1ff10f6c93639b201744fa6e4399f62c:0.004328106,e7f33fc674de03a82c3e47cd28c586d4:0.013175183)0.791:0.014761774)0.121:0.036057286)0.965:0.052937148,(51cebb2bba29fb2e55dcb9ee2aad0566:0.005929535,968e679c12fceb6669db3e4be02873d1:0.007460924)0.991:0.112411976)0.000:5e-09,((7fc2102677dcf5d1f2876cb64cbf59d6:0.107983653,((feb46b75623102a761da78d2c671613d:0.004438845,(24b3b12185ba1b0f5881008ae9c9e5b6:5e-09,f230ed9da3533733ec7e8b5b5733460e:0.01318732)1.000:0.04711096)0.994:0.028371459,(ff366f8177f0a951c67caee8e3b8a957:0.013773973,(b20e848680e7038cdd496913ab6e60fd:0.018267608,((((((318cb95129dbc328567e774a5fe7634c:0.026892231,1585aa04ad9837d87a625988e71bc94c:0.008694992)0.940:0.008731222,aea1800f190151883ca508fd88e02c0f:0.008718014)0.864:0.026465756,323616c6b43d167b1a59f70ac2598434:0.004351343)0.740:5e-09,((543bc7c01745716ac7876b50ba78e743:0.030509416,c41a0d1617fce2921837e21eee8c8318:0.029301031)0.874:0.010183736,c51d4cf0b49dd7a2522707dc84c3a4c2:0.017908324)0.140:0.035480227)0.890:0.008704724,(47e03258470324d890b963845488ada5:0.017062271,0e6d3660b0c96951fe2b6bdbbb75aaf1:0.011439297)0.000:0.044554816)0.000:5e-09,d6a533f5e7693f248c51a395642b146b:0.050012584)0.000:0.036163247)0.268:0.037535202)0.833:0.025583139)0.912:0.082984106)0.174:0.015715848,35d33adeccbe2289ca83f0c886a339c5:0.050143681)0.998:0.098283414)0.861:0.065300773,(((a644a48eaeecc0bc85f5c1cb94e517ab:0.09570262,ca4594f2698539cf6e30aec87dd28b40:0.053342076)0.919:0.035871925,23980d72a684d14b4b31f01048f386ca:0.07231447)0.404:0.023814211,(ca693d628788c2572dbb754daa5f9387:0.014263482,9998f568e097f57ecabd1894db90a5a2:0.037856627)0.951:0.038345448)0.947:0.15651044)0.872:0.032925131)0.865:0.016043626,((5ecf08050034fd4c79260a48839fc42b:0.108211223,(9d9b352203e91f95f093140bddf6696d:0.057763923,503c158799f359c460a13f23cf9cf0b6:0.062053214)0.624:0.023694424)0.897:0.030445561,df6e1361aa290bace65c26f7295db73e:0.085743853)0.805:0.133590662)0.861:0.042350352)0.865:0.022315232,42cd1cc68fbf9946cf416d1540146a2a:0.307554633)0.877:0.023533042,b25c864cef5a8c1574fefdb33d0515f8:0.224513131)0.891:0.038248056)0.874:0.077973021,71ac61a82f6f11d0b812ae78a4a733b2:0.410549999)0.819:0.019322942,e8df2ea0b6d0d7988bff4826df9f2fbc:0.217836951)0.663:0.007285028,((d6551ebf26ba519e3c6b89a883be6e3f:0.080272615,d4d8f08aec9a36d0626a603f8bb716e7:0.024745483)0.000:5e-09,(a0665ae41f339b60a4df5b8720080453:0.05752041,((2afc895adb660cdeaac19bd2e234f84b:0.024998181,7e079a9f00a2c0afb4e87201ec3ead2d:0.030223737)0.975:0.031308862,((((((89b284b6a73b6460b726d2beb4edba1f:0.02907182,(((9649370c416cd47b1b30807e36487aad:0.008881639,a37ca031629492e2a7268eb792503130:0.022055421)0.849:0.105023293,(faac38873cf35ae90089e92046b3eeeb:5e-09,(7a2168d1b4f2424e180a4e08a086dc28:0.038011674,f4b6bc926dab7297c88835d3321a4a87:0.047803679)0.771:0.007862292)0.770:0.027900232)0.890:0.015896336,804708d8c46125a1b63ac2b2e14bb2ec:0.101237676)0.893:0.016079876)0.901:0.017728753,9d7eaff0e654129acc11d897d3fb5747:0.035736936)0.887:0.019129437,((((((((8b7b788cc0efb10f91fea3ce3f780e3a:0.004375151,8cdc77c8c386fc01883dea5f2754d72e:0.017620481)0.781:0.004329268,(929c47ddd1630f28439a94db3524d60f:5e-09,75cb7d1dbfb973f84def5f1f6370a09c:0.041544187)0.995:0.06005591)0.879:0.008802894,(((3a6327a5c742d036150d8101689cb8ac:0.004407331,8e122baf7a301171e68e6cafb030eaa2:0.013173981)0.000:0.004322212,(((190da43f3823bdd4e17cf6ca67a61522:0.008749605,6049f5d189009bc3a8564a1967648334:0.013241891)0.882:0.009032104,5f5b86b2a652011af634398c5080b33a:0.027284861)0.860:0.008881193,40a2a6abb30b4f0aff7a45d24f66ce79:0.021875718)0.864:5e-09)0.776:0.004533579,((((752baf56aa45707b580cdbf54b0a05ee:0.02272768,b303fae22a926267b2f0abe942f680aa:0.046808688)0.748:5e-09,((a4450267660c68af8141344fc98db853:5e-09,(003f4c8c671e9dfd478d9869fcb5bd03:0.013480563,9eec4a5cb9eb2c5eda72151b721bfb3c:5e-09)0.859:0.004340059)0.937:5e-09,bc5c23f8b4a89d55537e77729597fb1a:0.036946313)0.957:0.049347986)0.932:0.013347344,((746a2ee5d45e7ae28de9f290c5317eab:0.004544352,4ff9d96fb84d7dc13d01d23cf837da73:0.026753579)0.948:0.019190611,(8d75ea780366cd156e19638881e60761:0.022089924,b3dfca7bfd364aeef39257f4ccb44300:0.030807493)0.831:0.061288248)0.881:0.012330229)0.410:5e-09,6dda9b789941d409d29ef3b016903515:0.026226637)0.747:0.008856917)0.864:0.008659797)0.770:0.004430391,(((((65135334108398c1dbfa9c8d96b7e034:5e-09,9dc2442cacfb34439a9fa69a753093d8:0.013119239)0.916:5e-09,(d79b509c30b57c6ebc842a7de2d1425a:0.004320843,(1b3f1da06d66acc7df8bac0aa2ac223b:0.008673309,a61afdff24123718b9cb7172fdbf181d:5e-09)0.804:0.004332156)0.778:0.03086279)0.882:0.004309028,ef195be2fe9cad4dfb4baffe6c2d4bc1:0.004335461)0.875:0.004309202,591845e35fe99f6390a5b9f00ef8a426:0.008751924)0.928:0.005669909,(((3a1277e375ec4389d4ce1aff9b4abd93:5e-09,((9e0df88dcb2af3a17f6feacbe599c2d7:5e-09,382da0f6af664d0389216b5a02744f0a:0.008710299)0.967:0.017465537,0d0c537ecf900c9bbc6e9ebe7ef48b53:0.006625446)0.771:0.002315443)0.753:0.027092741,907ebdf047f70b471a94871ff0bc047c:0.004345828)0.302:0.004386221,1789ecba0ecb5bbd8be6721ce57291b3:0.031251684)0.777:0.010233988)0.926:0.005884517)0.775:0.004184185,(1d8e0879190ebe2d274a73344d4a59f7:0.008988233,((e96005fbd41451a7101f6978aa71f0d4:0.004327754,ddebb90809820c75e98850edcb51c43c:0.013169252)0.831:5e-09,e6a2ee3b5ea3f2d4ff34a163502a0f2a:5e-09)0.970:0.022650924)0.966:0.053701112)0.786:0.004403956,(((7a1c4724dbc55d67d3da8b544ad5b591:0.026598973,((8147136352b2e363b786ad992f2de9e0:0.013167041,62562679ca46e3473eef56a963d24a32:0.008739462)0.529:5e-09,018b240592e524b7d60f55458e40f5ee:0.018186241)0.885:0.031977786)0.763:0.005300511,f129d6032b748e026448d9535326444e:0.02726587)0.410:5e-09,(4c0b7060788cd626e43700ef8695c59d:0.03549885,(e849ade620fe8ee7d8a34cd08431d50f:5e-09,9a58d37034fc2d16e234c65ed37313b7:0.026630413)0.783:0.008761596)0.838:0.008775953)0.787:0.026901065)0.920:0.008795806,(((69c2fbd0dcfff7771e7b9dd8204c952f:0.053057889,e7b2d5daad52bd907ecf60c4d655448a:0.033262171)0.874:0.011264638,((dab43465284dd95377fac02cf27d0d7d:0.011197258,befa7a5938cf10e365ecc171d075c417:0.011905873)0.950:0.021968682,85749ddc82a2ab6ca4d973dd53e5b5d3:0.027121975)0.736:0.004459308)0.868:0.00963805,664654e18b3cdcf5fdb05a5bc3d942df:0.043588905)0.117:0.01263973)0.000:5e-09,((bf8b4eb3ea8e452e4ab61155be02314c:0.079879174,a030199f94456ecb7636f6c6ffd0f7ec:0.024151823)0.907:0.031487019,(0e86b3f912f31a13ec24b08a83705b9f:5e-09,74f176987735878177a42362b7f7fcee:0.008751078)0.903:0.087706256)0.846:0.033507645)0.773:0.009429356)0.829:0.015301709,(4a7977d7ca92b5dc1a19e0fad6dffa75:0.036899742,(930399e67aee04d5d4371694af9c5eec:0.0022226,c3982726633afab9ca7b33d63da7a597:0.038587357)0.888:0.017203141)0.431:0.023300295)0.895:0.01204983,((cc642cb07ba1fad78b93c19fcb2e7334:5e-09,(41166e7981a31a5e7135a44b93d13b64:0.004332043,3cf313f01fb6b9461ca5c7faf3b07998:6e-09)0.376:0.008887064)0.882:0.011748266,e1ebed9da370f1d7f3176354fb50c793:0.020310722)0.911:0.054334379)0.000:5e-09,(((fddd93c6cd9d8a7445d56134f862f914:0.100659822,(((b3fef7da789e514137d9eda71b729306:0.05952322,e8a344d8c09db94dc00079aec876ff99:0.059576913)0.940:0.031363843,((f1643eab5d80c4739eb6bad4cdea07c3:0.037945503,(fb7bf5dd9e7b4e6a38f0ca274500b327:0.086151608,(ec710451c67b97bdf4558331448047b3:5e-09,(290bc54402142aab69328cb478f639bf:0.017495078,b59b34d859c09b59f1d3a0d532cdb653:1e-08)0.992:0.058793116)0.819:0.032595508)0.852:0.013659532)0.908:0.0166349,1ad86b190177d34e723416a3f25dee2f:0.041100741)0.856:6e-09)0.942:0.018439636,(dd798ece4d84e4e735ccb6248ba07c24:0.004299643,c880d00aea34e4aa089644011e4e11de:0.01759565)0.849:0.036349813)0.842:0.049299477)0.325:0.126943954,c797555e84e70f5361b671d6de3a3ad0:0.046797607)0.933:0.040286394,(((881892fc102cbaa85253088090b955e3:0.039108096,(c7fa721064a4a0b731e47776fbb41e7f:0.017975223,(fe8aff5bd41a250c079b226361963e8a:5e-09,43e2969daff94a133ef5c9fb74c02c2d:0.036168841)0.759:0.02236899)0.946:0.032759146)0.935:0.040514599,5a708ffcb9e0c7a4732afdcac5d28e2c:0.11935584)0.732:0.011165977,28fb2dd49fe6e1846b9748780def9c38:0.051983585)0.736:0.0249641)0.949:0.040164841)0.000:0.012943467)0.334:0.00520712)0.774:0.020353893)0.890:0.255304479)0.938:0.024678311,(((((((9928ebbbc325fd5af507c76b84744d26:5e-09,(((1e07e8f59a772a088314ed985f433302:0.013495526,65574c0f6347b76bb4b066c4d0aee9e9:0.044080966)0.824:0.008747947,4ecc72c6ee760d454835430d3961ddb4:0.021880588)0.899:1e-08,((46ded42642b40d4ce742051e2bd9ecaf:1.1e-08,885ca6bfcc800bbe18beefba7adfac79:0.008720007)0.354:0.013253615,7c4592dfc31988bf9609386c10c20cd3:0.008667519)0.778:0.017917241)0.909:0.013253698)0.766:0.004260311,(e03ceb95e7130383c7d386ab783d189b:0.023292536,bec2a3ecf5060f4cb156c77c3a6d9d51:0.022098739)0.869:0.009593465)0.776:0.006767995,((1cc75c91011efc90274877dc7afe7697:5e-09,(6fae343743a925f0ee6b84dbea98ed1a:6e-09,(((613b2243d5a31b7d07350417c9da475f:5e-09,6d35fe95c810bc331b7d9a5418280e89:0.008747932)0.839:0.004349803,37fc972f3e36f27fc1d8188a78ccde98:0.021939672)0.065:5e-09,cd2b6534ca9c5d0f39de19f923bd5b96:6e-09)0.862:0.017405014)0.573:0.008710832)0.920:0.004335922,((69aa616e071bef6e0fde92a1c3735b7c:0.017454463,4b5b8b22bca47e6268ae5e142b2704cc:1e-08)0.859:0.008748001,(cc34738ecb9fee03258dd37cabd6469d:5e-09,(3fda0829e0a4d222ace4989b83539e92:1e-08,4f7a473149c95cb54390f74dd28e0588:0.008747915)0.847:0.004335904)0.594:0.008714865)0.915:1e-08)0.916:0.015771847)0.852:0.039612748,((cc96c9ae343af2c2104979ce05c276ff:0.079818595,808def2ade2c6f9084cf72b25bfdbe5b:0.047488558)0.849:0.01468878,((((a4960e1e523d0faaddc8b45958c66c31:0.008753736,(((6f20755aa7de15473623d1829e5cd3ba:5e-09,((1a23b7a1b06e1b5781a5a5c97f0df8af:5e-09,07f9a05e6d30f698e46c55d7fd354141:0.013189435)0.950:0.005787989,ac840c7babd707386415a498da5ae4ed:0.014520552)0.950:0.005788249)0.000:6e-09,(d910a93ca79381df1f5a538d10f8345a:0.004330587,8aa6b7f9c57bfc2bd3a0676dcd4764a3:0.008698474)0.857:5e-09)0.975:6e-09,979d94ed98c1b49edc9dbeb2552f0e80:0.004332808)0.000:1e-08)0.000:0.00874793,((6bc9a0f0ed58958f562c34699c6ac4c7:0.008836968,2cdb7ce7ddd3ec221ffa61cd3f0002a6:0.004348488)0.000:5e-09,dd689bbdec30be5c4ae4a94478f57ae0:0.004351694)0.507:1e-08)0.919:0.008753742,066ae29c69a4f623132aa8ac990c67be:1.6e-08)0.931:0.025501503,((((9f079ebb0fa0ae35cee5bc75c19dc4b1:0.004413456,c7ee841392c1db0fa93379296cb9216f:0.033532792)0.876:0.013321737,0a5ea988b374a136596d0875486a5a18:0.01312718)0.876:0.015622323,095d3c57a47477c8a22fb27aa969e155:0.022166278)0.776:0.009487513,ff7c9d620b650bd904900cd768bb8feb:0.0282914)0.800:0.010014049)0.783:0.03122118)0.202:0.005571907)0.729:0.118427596,(4ed715d939205c9a312348339a444f81:0.149334341,(aba1ad6a6b7fe57b47c0ecd167591aa6:0.106666275,((((8d6cff854ec6fea7d728fd645dee3812:0.002282135,19902b4df566b9654bf0fd2c167b4758:0.00224543)0.965:0.019613017,5fe4fe15ec1a45d4551500df800e8ab0:0.021680669)0.959:0.033505213,88c85f7116f7eaf12c60466e6a67e0de:0.198188068)0.733:0.006869933,((((((((77668e8217b7ea169b25d9f4f039b8db:0.009148844,7b2aeb575db7b901975d38602c66ddbc:0.058745195)0.801:0.007912955,((03b71ddd2f7f5d32a48b3da9d4e4bfda:5e-09,deccfdfd9cfe07f5cf792d14c40da3eb:0.085326016)0.938:0.019210403,(2a99241408b3c87d93a974d4e5427ea0:0.074231388,6fbb703d02efecca2fa22ec8674ed1fd:0.048252367)0.207:0.003421912)0.882:0.013142701)0.873:0.027797582,(0b76ace8ab7a7566d37f3e12a5827b43:0.015034663,((ff7721ae1c75e14983b8f4802e3caaa7:0.004289203,ed1c88da5d0e4cf832ba58160993f188:5e-09)0.967:0.048387756,(395a725f69e92a70c3bf9599bb066e70:0.0,75354460ecb5a959fb8831dad257c843:0.0):0.0501327)0.921:0.090247995)0.976:0.040264901)0.870:6e-09,((9a1367fdaca4a4a55b9cd5760f50bd60:0.186494483,(((4eb7828125a9ff726bdc8e73374c446e:5e-09,((f1a1d9773817b87c9cb41b1ff4c77833:0.030959369,5f5f12bf4c63a2463c2143da02784696:0.057761478)0.812:0.010232827,((((c320547be33522907290d3651f3ea022:0.008773181,(0d382210aec5901c5d226a63f11ea8ea:0.028872682,56524d1e3015cf35eb6394568e994b84:0.027801086)0.919:0.029155905)0.760:0.004177349,(cd632e647e8640497b421813db56d767:0.0,b6f197eab6a6a457ab2fa0ae0c370df4:0.0):0.026267163)0.775:0.004446546,2d0b21142d2488c939d4897af2b62b61:0.008545179)0.934:0.013365991,(af91f2075d138a90083e6cd011be062d:0.004290326,(23f670533b760f00d2062a218e7e75c5:5e-09,59060a9c5af1b768db68e00378d79cb0:0.004281713)0.691:0.0133167)0.959:0.018059139)0.457:5e-09)0.869:0.004365841)0.872:0.004389439,(3806a765ad5cd690843b1bafb43f9b28:0.004283496,(cf38095ed3e12fe5838e0954b9913d05:5e-09,fc885c755f6e2479ca7b00b1705e4bde:0.00429383)0.853:0.008620048)0.874:1e-08)0.933:0.027201843,c5e519db2403b127e01eba3aa4e1af5e:0.032466463)0.758:0.012242847)0.747:0.008906385,8efa9c9094af597883d78f3195b575f2:0.058133989)0.836:0.030011944)0.963:0.037335875,((35943809d880098304eb866c4f2e0c46:0.029682621,(27de0203318af211afdfd9af017f3a31:6e-09,((f1e444f1d2c318e8377e5b6a82dd3e2c:0.008728142,(6240214bade3fe428f05500c1acb0f74:5e-09,((b62bc03dd55fa7dbb12e2a1b37be936a:5e-09,(12cb44870fbc2584b78a3dae4a836e88:5e-09,aa59e73b65c4ceae64eb0e5804b4d008:0.004281697)0.851:0.004299903)0.856:0.004320102,aec237edd9351260ea879ebd05b0cf16:0.005737364)0.150:5e-09)0.910:0.004299916)0.918:0.008675593,ecf30afb505e11cb48838bc8d100fe0f:0.0272301)0.717:0.004318946)0.412:0.023327021)0.982:0.096550341,7bebf3f45845f0d1cefb28b6f70ed8a4:0.183706752)0.134:5e-09)0.990:0.043347753,((e91f6ccfce47f0acd4a74b2051ff0eff:0.0,a25fda91ce986be056ce83b59484b3dd:0.0):0.058499967,((c0c144364db6dbc05e3ca3ea57f69286:0.0086379,572d6af6f8845e8c0a136073d07b8111:0.026696051)0.000:5e-09,348c1284eaad4cb6b5ecd635c5712521:0.017560503)0.872:0.021108734)0.887:0.038292172)0.849:0.011539635,(f452db3ecfb6d27d556efd125e87a10b:0.060639998,(e6ec6713b51136888eef98eec10a27d2:0.053184346,782bb35136c702d119445ee52c0d889b:0.100142102)0.762:0.099390485)0.907:0.025054034)0.743:0.005698583,((((827fd07b962cd023b35fc501217856eb:0.158752554,(8dd57bd6e376e146123cb196eb6578c3:0.029821393,(82b3d2b3fd6fc0806f1a9e899cdf7bd4:0.014225095,e193b12db6d22a80b19a4654a4956197:0.038566203)0.803:0.033029165)0.959:0.121561662)0.410:0.016623689,a0c23748290631558e2965c15db1f969:0.147872437)0.844:0.012321656,((92d759ad2d88aaa3d6ba40d612973b4f:0.101756591,((0f4d68ce0af4dbd4cff9cb26e3399a68:0.021497979,(((e14154116a8baa7aabb3e0440f287bdf:0.004279901,(8b5e2485d074cedfb57b44ba41245902:0.029654165,f96504df80d659d8b36486843a299695:0.016910818)0.906:0.032267754)0.719:5e-09,15dc5913a99507466992d567d552b0da:0.017355148)0.847:5e-09,((bfc15ba6e2833f0acfa06321b0fa494b:5e-09,(f7ce3133f30b4df138bbf7d2cead0822:0.022128024,e085d9e0e0b3bc69a074430d8e849498:0.017491959)0.756:5e-09)0.775:0.004257339,7ff59e70af504e73ebba9043f9e79a60:0.013076142)0.774:0.013076169)0.896:0.034852451)0.997:0.11613252,((1f262678ca9254f4744dfaf251a50078:0.019502109,(637c67e0394f96887f1fb3cfab1b2766:0.008571793,((564c6e633047322c74b79f7ce82a25af:5e-09,f6cbdde8f1eed2914e2cfa3a90c07136:0.008603331)0.922:5e-09,f7fc2a78abe17d64737b8240c86099b6:0.008660633)0.853:0.034626417)0.976:0.048970294)0.735:0.004504501,((d8c8cc73e681eb4e3e01d69f0f7e907b:0.008688127,(aa6d9c60e6d6a68fa494930b3b850721:5e-09,7716ad7e95e446000054ba75a5c68837:0.004293796)0.835:5e-09)0.933:0.022209066,739a4cc3f2ad4c7c5ca8ab1d079a4ec4:0.219630095)0.815:0.104899039)0.678:0.049749617)0.850:0.031459108)0.874:0.022920202,(((((((((((d95705a9f61cd5ac321cb4a4aa31b981:5e-09,4f31f75e2dd4ef0f553dd33eedefbafe:0.01295139)0.874:0.004308509,(25ca7184b59d04c3edaeee7a858bdb7b:0.0,99095f4d57bf0c53a8e4f93696361aa6:0.0):1e-08)0.906:0.00893859,(a55c03afdbe20c422b71bf443a99b6fd:6e-09,a7bd3103659de08bbb31468e5ff2eded:0.046746264)0.500:0.00425693)0.842:0.008729072,7ef76ef96d5be9fcc530abf1272ba96e:0.017780076)0.826:0.010899283,((2e91aad2c70f826e0c45105ddb7bd293:0.013074478,(e5366935168a7abc575703fcba215804:0.008597364,ed259f968cbd2d8b89a34c2bb542ac06:5e-09)0.853:0.026843408)0.099:5e-09,af3368ee365ea08367819fbb1a0e21e2:0.00867831)0.953:0.015773927)0.988:0.069562764,(9feacbd9f53b800e146bc96c095bc915:0.020642089,((a997601fcf27013ab8eae2366dce6cd9:0.008840939,(506608527bd54d8c37ca5bd497d2422c:0.003785322,c23a2b035ac382211a0b4b60b077a8de:0.017942962)0.979:0.028137835)0.000:5e-09,a3c3052735fac3bf66a6f39925063232:0.004187779)0.885:0.048524983)0.913:0.19360742)0.785:0.024332531,3523d8a1e852c89c96f02090f7107604:0.013876277)0.905:0.035090527,11b1aba68f7327f047cfafd8f2e803d5:0.108759853)0.710:0.029286724,((((((dbd33a0f0f3d6fb360141d9c5a4cbcf0:0.008644687,6dab81f3cecfea6ca30dbbbfc71ed297:5e-09)0.944:0.026230898,((4902421fba502955a18db145008c44d1:5e-09,0a5c5cb3acf82f3f51362a06881f4ce9:0.004308511)0.883:0.069646446,c612585789e784255e166a74a1ad275f:0.032043322)0.934:0.026020646)0.970:0.033952625,(((((0d7b7abc31a78168670bc706d0a81343:0.017611251,((741253cb06533aedd5b61322ca8081de:5e-09,b4de376600bc44da6737c74af751ac02:0.017486894)0.143:0.004308481,b8b26a2e1cc21945a13cba62dbeca110:0.027068167)0.896:0.008660925)0.798:0.004340122,((b9e8d5c9718a5cd1809133c0ad988d58:0.036549671,a746d849c6c2bd03c4dfa73941c2f313:0.027268826)0.916:0.013286982,97be2f92ad134ad7001742702b5a553d:0.004736403)0.966:0.022331734)0.315:5e-09,((f96af5ba0e9b022bb4fcb85c80cbb41b:0.017873688,15bf1397546b76cf30d84f02f40ee421:0.017385126)0.119:5e-09,(e17ec013de39e7fa09000159d540a231:5e-09,(487cc50d89c9118d74f528add18fc677:5e-09,f5ed3520d413ba722e8d37b65bfd94eb:0.013226151)0.978:0.035507191)0.783:0.031085412)0.985:0.026908114)0.977:0.030331057,(6d1656da48e8ac47a40f6184fae62f60:0.01331875,(4edd3549fa80898afc5c58a5e78a9efb:0.059134956,(((979d9eb3a3be6335c7380199c539d727:6e-09,83c8fc6e3081c83e2723abbab74d1fec:0.017490714)0.890:5e-09,cf969447bccc4a3424b4753829811328:0.008790755)0.862:0.010563738,29471c4bbe90a4899a9bec0ad077963a:0.024177091)0.844:0.011536364)0.807:0.013147076)0.756:0.007287141)0.929:0.026003275,073e09a4ed4bbd183df091ded911e84c:0.013363197)0.971:0.06446689)0.971:0.045484304,(((((((15c3798dae80b5123a8c9e94216b6d6c:0.002382668,((476a423e0d0b64fcfb811522cb7d4a40:0.036851625,3893d29d114c3f41fca7bc5582fcf44e:0.018595068)0.858:0.010158404,(ec4efcc98662913bc5a8590750424312:0.0228497,((((7f9e2bdc52aa1b86f0684ce4d4006ec9:0.00890876,6bea34c292cde30d078fb62c3abc9d7f:0.004266856)0.964:0.018183449,29791635271566461eb47048a9811ca3:0.015022378)0.898:5e-09,(ef17057a88bbcfce80fca163a0251254:0.008295774,ca808386c09afc2c059b11a5fdf04af2:0.023039347)0.890:0.026687878)0.796:0.009109412,(e23faad3c7c73e2b07243168df491cc1:5e-09,5e5306fbf1fea77dc2031d54c1115332:0.013057942)0.903:0.005406235)0.954:0.035301773)0.963:0.068186304)0.778:0.041372547)0.930:0.024888448,c9ce78a449139c2c60dae552147a14f3:0.043214745)0.811:6e-09,43ea25ca6e6dfd32a0e725f6a61953f0:0.013160293)0.868:0.008880498,((((900932d6e01477781306f638cc878b2d:0.004283609,(44c3f94f566ba0546f15cdf6ea4a3b6c:0.063719915,be78ff4f62dd3b68fe905320027b1dd6:0.002385441)0.763:0.002061851)0.565:5e-09,61b0e60105bc1639b4f903e0255f4f67:0.017391917)0.864:0.004306824,826dff5618b93377bf4f993e0f4e8bb0:1e-08)0.945:0.018219071,3413340f58dafaa393aa61c37fc3783c:0.077255644)0.812:0.008354068)0.922:0.018845874,((cc17a6617b6b583da39223ae0596a2a9:5e-09,((74b9f667f223a963d9f03a0ff7638106:0.013453362,0ddb633787a20efd2847e97e390ec9f1:0.008936532)0.905:0.013593377,((12a67d5bdd565b3943bc248a3edb5448:0.029702396,7e4ef6c34a8aeac3faba3a02f8385520:0.002310747)0.997:0.057524241,7de63f83249a5ebef80ed3fa19c90272:0.0130452)0.784:6e-09)0.660:0.008671698)0.948:0.035287227,(3d78da68175e17b4f47745fdb6797965:0.017889828,6e420964c97d3a69f63c64fe4fe4ab4e:0.076988919)0.957:0.029580162)0.969:0.031292434)0.934:0.026070146,753316e2753b578ea65863a40fdfa392:0.145873276)0.372:0.005224137,((((a54e4b9003db58541b890f3b3f5196e3:5e-09,(((4364fb01c0c90c3569b8dcbb5da9d12a:0.004288839,(84062a367dc1705559db92296704f3a5:5e-09,d9c00b4c25c37d37fcb63260a428553a:0.004335906)0.953:0.01340012)0.887:0.008738185,4bdb57b820e94ff99b2d0c55969f55c2:6e-09)0.345:5e-09,((5cab39b35572c125ca3be26f61db6288:0.008688039,58fcee8c297b02fb7bcbd1b251546b24:0.008765844)0.963:5e-09,dbd274db2e4cdca37ff4fdbbdaa3da43:5e-09)0.871:0.012919719)0.989:0.026328861)0.799:0.026159318,(f37011a218773d2f92cb6a4dde293227:0.013353512,07efe714019c738432c84de9e517c0d3:5e-09)0.855:0.070443461)0.842:0.031431533,5015b1df71ab3aa16bf65aef84b3eb11:0.096858938)0.766:0.013248748,(3d3eaec38a29947081b9b50ba6423ac5:0.054903399,(fe62407298e1f9eb5995dd6fb9511b04:5e-09,((a7a258adb6f966eab9f996f056099f73:5e-09,092259c8b2da3face5552ec71c45809b:0.02179419)0.855:0.004299111,(3e9289eeb9d8b0200049d382dafb5c79:0.004293654,ff67d121ee48abbf143f1ff79c3a3c0d:0.012938485)0.964:0.013167762)0.919:0.004295745)0.922:0.084466075)0.871:0.02833867)0.856:0.014174538)0.937:0.03129695)0.897:0.015208704,(595d4d0e6ae6905f30740a55adc7bd11:0.013095678,(a4775f8f8d8e982f8809bb2f9337cf84:0.000940164,(753fdd9657c997ac6000ebaeb78a0dc9:0.021605813,3733ff472ebc8cf4053086d67c072bca:0.015227214)0.917:0.015749996)0.917:0.053696213)0.983:0.046091837)0.905:0.017657112,(((a6c7befc322fcb2bcbe050999d440723:0.098173557,((1003c0e76045279490f8acc7249b58ea:5e-09,(6a4633fba9fdfc4fc2918088d7e42d97:5e-09,dbe9787bc630e673675e106bb2838071:0.008663048)0.924:0.008682857)0.924:0.032049778,((383a2867d70897f2c6afefdb7cfa25b9:5e-09,7ef362481bd43feb41c54393d30c71d1:0.017498842)0.864:0.008702917,(dcb52e99eddaea31261226368971d2e1:5e-09,(c30a4992d4a9601189febabf8fb3a120:0.013605861,bd9098b21eef699656cc8a97960ef873:0.008923549)0.888:0.013401478)0.768:0.004324809)0.982:0.043023623)0.992:0.082509324)0.870:0.018440251,(fa1b47ab4dfc44c3b93905297a4b5906:0.013297256,1db32fe46065ac8a10a53353812cf8e6:0.050424956)0.954:0.051314809)0.976:0.11663521,((((6914b971a2bd22140b8f6d63bc478d89:5e-09,4a765d0399f680090e795cc4439b3e18:0.027744963)0.889:0.016080144,(((((4b2ddcfeceaa2cbd1c8e525a9c5b8d6f:0.009252821,(15ad768dcbed591ede5271d32e1c493e:5e-09,3369850e3ab446b89af82e263d6eccd9:0.004566753)0.902:0.00455692)0.946:5e-09,4fcacef509cd8d1f428f0b01555e616d:5e-09)0.925:5e-09,(((740b7835c6b9bd9560c337def01333eb:0.013672374,23b870d0574883d71d3be8efbb227f91:0.043933571)0.860:0.009642362,((7b40bd04e525abc7bc8228e30852f26b:0.013844181,6c127e8c30816c9b29fa4f6d85c2ecf9:0.038254701)0.886:5e-09,5a935e0c4b17f0e87539407adabb8046:5e-09)0.949:5e-09)0.950:0.019107122,1ab7d733b25e105010c1ccceb328e83b:5e-09)0.961:0.018650068)0.474:5e-09,(34ab8d88999b903419416576127f4c62:5e-09,(321cb76d5d9ddde4e8e263e941766949:5e-09,((((((f17d5805e2a1488fbd46f6d7a6faaaef:0.018774801,d4fc32c94d13713d71e8a8a5cf64710d:1e-08)0.777:0.009288657,dd0d03e39f823658f156e3b883eee7cf:0.009250895)0.935:5e-09,((13722c44acc55e747a070a9efafee643:0.014440567,(((38cf7ab9612a05fae726fcf961a1fd7c:0.0,d68c04ffe62af651c107c789fa9730db:0.0):5e-09,(d8e5c905b52c8fdfd786777224131634:5e-09,a6ba0733c6d65bb7c80fe790fadd67ac:0.023298088)0.869:0.004561619)0.851:5e-09,fdf9dd61431515e7bd6f327dcc0bc5e7:0.004588243)0.848:0.009314656)0.900:0.014253665,5bf40c5d4340519234cc43232b4881bd:0.01383661)0.781:0.004580294)0.902:5e-09,(73ad02684765578bb68abb0e0721a586:5e-09,((905789866699d45798ac05de6a4cbfe0:5e-09,96ab9f0cdb3a02f09da258abcfd157dc:0.0138536)0.847:0.004601189,(7ba6d16d6e9fd027250bd45e0e00dd5b:0.009271938,6b94c1e0414c0e959c0a02bedb84c4db:0.004601203)0.193:0.009235715)0.592:0.004578765)0.947:0.013914299)0.973:0.029955573,471e65b32eff24bf6c8f725ba9c02448:0.029474627)0.893:0.018361119,((89afc6f3765d1f065ad31d375c2d2a1e:5e-09,(((27b01e46709b8904eac35584c69a3151:0.0,4d8a02c6cab5c533b4453978c4fe9cb5:0.0):0.004578761,dc7b0eccbd26c8f302c931f64ddd4b9f:5e-09)0.855:0.004555869,4699c86817823b9be5ef780035188610:5e-09)0.797:0.013876804)0.854:5e-09,c9ed43061cbe3b44512b3a4669760f15:0.032857607)0.850:0.00940326)0.756:0.004586822)0.865:0.004580819)0.998:0.023577149)0.950:0.01447918,((fa1f34ab890222a3c7726991632d7018:0.023495906,(165a7328ec56e125b34b3c0f9406181b:0.009443842,((503c12e2e415e5ab9a0c4e66cd1f0a3a:0.004620496,f7a460dea6b2ac3a5b26afabd92041bc:5e-09)0.741:5e-09,(10294b6babe8acb7e7b1eee796ac1837:0.006385799,ca7af69fcb644f6370baa412d73280df:0.022618425)0.929:0.020798761)0.889:0.009460229)0.602:0.002729139)0.497:0.001730151,(((e4f817399d59e1944ce3901e1f4af1b2:0.00461072,4f0e7a884dfc189286eeead3fe0fb478:0.034134254)0.765:0.004589568,1af603a7b939c26edc652944fd560e2c:5e-09)0.911:0.006042911,b31924ccd2e2684c6bff86f4c7b56f74:0.015162991)0.906:0.006604433)0.901:0.009908991)0.639:0.002534403)0.994:0.051186299,eff36eaa24e17ae54474a00e383dff99:0.026213583)0.840:0.007379995,((((f0319a9d18d8f136c7f9707f04a52217:5e-09,((0100b3b46462321b29bf6d8e47c0fbc9:0.0,7efeea68f07bc8c82329b8d31f75e648:0.0):5e-09,(5aeebd4ea18e760928c49e322e37d077:0.009160829,4f61341e8b5d93826ab89d35d3f6334e:5e-09)0.505:0.004620482)0.941:0.009297729)0.915:0.01927601,(baad7896dccb2fea5fc7a0f6a99fb9da:0.009459841,463113b2758eb995065be2d2d639eb8b:0.004543462)0.970:0.02857983)0.771:0.014199013,(946f99007d7ea7b7be49af6665567695:0.013883974,05fd755161a11a4ce52ed3b3774304ec:0.01838559)0.123:0.004505784)0.879:0.009467155,((((((2ddb540de01ce778dab03fc097566741:5e-09,(08c88cc48a288c7963502c42d6e43b01:0.009205428,((783752c3c111e9ad5d3aeac32a9c70d9:0.0,c96d6db4ae72213760c1f2510fef7774:0.0):5e-09,(fc027445470bbbe8943b7da9c9384401:0.013839449,((13076840141e712d744f1524bed0fa90:5e-09,(a5c1484232401c567f75a127cca266b3:0.00457876,dfb430e09ebc55ba829d34209610b57e:5e-09)0.411:0.004556923)0.865:0.004578761,((c814f4c589b8e7e84ad7df40c0593f97:0.0,a2f45907c2d00c46036de3d12d05fa6c:0.0):0.009192002,(a654f2435ae556eea8718198750400d7:5e-09,7ef0c6b08ed76302c1b7892e0b0b8dd1:0.009759843)0.184:0.004578684)0.524:0.004563419)0.105:5e-09)0.357:5e-09)0.929:5e-09)0.962:0.013924794)0.887:0.009252827,ed603440f9d4b3de49eea4e7eb03caf4:5e-09)0.969:0.024324304,d60849279bd40bd6a0fe8f5ae9addf06:0.056294925)0.753:0.004441144,((((682a31bc86440d22d9601e594fa59fbb:5e-09,(99304aad06df2a47dc2d25deb3be95c4:0.009480472,14ee8a89bf91c7d2cf609b5354a67478:0.029097557)0.324:0.004428591)0.947:0.024225315,(((((e897318fec57d520d74c86466df00583:5e-09,64e38738b91a08483d7a09606c1678df:0.013739936)0.882:0.004601192,3c347803e4f984ecc30cd99fbbc852fb:5e-09)0.328:0.023557161,(9b23e36f47cc936899e79fab645bbbbb:5e-09,2b4bd373622eee65622c286c3ccba66a:0.004601192)0.881:0.008809338)0.867:0.009332969,fa2b550c0c709828cdf98c4b0592ea90:0.02919031)0.758:0.004742906,52c43eedd6c0808a2830b359afda7d67:0.027616059)0.863:0.009687357)0.868:0.009629504,13be2d62b82c72ea0c76cc898f26fac1:0.009237381)0.959:0.013929787,(c93d943f1ed955426e56317c3cd7c35f:6e-09,((((cb63df62073bbebb5fd9c735c46e3bf9:0.004578768,(77a32e78d12086e4fd997e7031004493:5e-09,c82ed4b6fe4397b50f7d763f829b1761:0.023208924)0.915:0.004578765)0.892:5e-09,((((f4824cbdda001ceb77bfe9c479b77a5e:5e-09,d72cbe84950a059700fab22bf7e1d430:0.004578758)0.862:0.009502657,7bd0370ec7711500a770e56d3ade7f4a:0.019196093)0.579:0.002803839,(((cd636fa14453142f80b68292907e6270:5e-09,((3f8b97070ba2b103ca38a25a6e4ae209:5e-09,((f70ac58758ae0b517392d9fe802a7c52:6e-09,e8cc93268bccbbd5d364e6bf10b761ac:0.005178992)0.925:0.009249691,19952574bd7aafe954178caa1d093751:5e-09)0.861:0.004601191)0.156:5e-09,af65e1c188e779e147b11e8ec3613158:0.009317035)0.962:0.014063705)0.876:0.009586632,(8cd0e498a9115fb9f74f042455e0f70d:0.019021211,(((2c46a0a1bcaa86140185fa0ae52ee694:0.0,d00c06b9e714f3e2513e5fc0ad144c84:0.0):5e-09,(db381514a03f5b372d2b3a72cfdd2f0a:0.004601197,8cb6b17dfb4513d4063c1bc5cc85b4b2:0.009252844)0.762:0.023864012)0.873:0.004601193,39af6b713c31bc02e3464197517a94de:5e-09)0.750:0.004615899)0.878:0.009749834)0.805:0.00891909,(2325008f998a1830756c6b676a5b1090:5e-09,(((e939ef30906bffe172ed90042f19d769:5e-09,12f07e9f796a387e24a8f0c0f9935c8e:0.00457876)0.914:0.009428398,((3b947c19cac58b42f657c68827d83719:0.009235715,5a70c6050ccebe119222aa4e786231c0:1e-08)0.875:0.009497065,(89db046795082008752e0b4324c3043a:0.002988897,8ea9417c36b36541e1da6a97630696b0:0.002988407)0.783:0.003291525)0.775:0.004818213)0.763:5e-09,(((7d22958cbeebc24b86711d51206138ab:0.0,0c2e84835421da917ac1a2a2a056b73b:0.0):5e-09,ab128744f57645b6c114416eda1c7900:0.009235719)0.753:0.002293351,751ba61822002d0ae0e89ca527dacdfd:0.008780587)0.756:0.012079)0.808:0.004496884)0.799:0.005080913)0.811:0.02766585)0.723:0.001912873,(51d14fc231a189e1f82cf86a87837f5d:5e-09,fa70158ab6a621423551c1faa0984057:0.004578757)0.628:5e-09)0.914:0.009249623)0.874:0.004615461,(((((8abcbc8dc13263f1f89366dbbe8d444c:0.004601202,e3d631ec148d3dc37b4eccca859b7102:1e-08)0.871:0.004620493,a88468381b181e9d541217b3bb100e5e:0.004578761)0.870:5e-09,(58ab5f93752b6904caf719bb4cd3d266:0.0,24641df89f15834d55c38378141dee1e:0.0):5e-09)0.893:5e-09,((3d34eca67e97b943c8d4f7a90e493b6e:5e-09,((320a7d5b1e722d5b3b08215953ca24e6:0.0,60683d15d03ed1ba594351db0400f9fe:0.0):5e-09,(82e2755e355f8439eb3077797d643903:0.007856402,(b077d83d9c5454c459090b5f729ffac2:5e-09,8293f4525364a1c04cfaa4bfc0633dcf:0.009249692)0.805:0.007736164)0.765:0.007855443)0.850:0.00457876)0.784:5e-09,094a79dc05f1cd4a81e247b992dec3e1:0.009378211)0.903:0.00925283)0.733:6e-09,(71f6fe37a3bcb3c0afb95698068a0a97:0.02558588,9921aee2274c3bd3e3f4c138e1987442:0.032292884)0.871:0.012962743)0.939:0.013959467)0.144:5e-09,(65187a5e871724772257e45578d6f676:0.004620431,2b5bdfc34f7abd34f53a852563723b1e:0.024045559)0.783:0.00462532)0.905:0.051554873)0.845:0.046824822)0.718:0.004600957)0.000:5e-09,(04a465fb9870f8138a525ff38d1ddd52:0.004563041,ee65f26a40dd4fe4547625b5d56e6096:5e-09)0.943:0.013948609)0.300:0.004610631,(236ac2f183e2cbc7b2980dc08c8108c7:0.0,4a01e93034b0f82435b985ae794d6fb8:0.0,eee960b7eb0a57abd2300c93eb946dfc:0.0):0.004676116)0.796:0.009174305)0.902:1e-08)0.932:0.302862936)0.799:0.013165076)0.774:0.008127053)0.559:0.001868321,((f3c6c7e1353932e0571c9479e759bc70:0.008621267,5ea2d5fddd14d46ad3bdaf727e20b782:0.012962381)0.909:0.019195741,(7a4362a1e2d71eb8f9dc5c6ffc1d268d:5e-09,3193385ee256921977c86c2f41945aea:0.013123362)0.763:0.023373472)0.206:0.026672089)0.858:0.011609937,((((((((a8831e23a2cf55500b2a9d5f2f4817b9:0.070372317,4278542890d43dee8a58a4e326382ea3:0.104985099)0.998:0.144945889,(((18ddb2190d63d8f7e8a6392a9573cfbc:0.017644101,ca725ecc6a02f7c0ee48fafa1c3aac22:0.07829808)0.881:0.013691287,((342e9e9d32445f13a62e496a0632eefd:0.01742212,780e68c3207fb5395f285849c4d5cbdb:1e-08)0.897:0.008653592,a2d3b09caa3d02238365abc4bc093fa9:0.004315824)0.775:0.051866409)0.926:0.021500503,(((1ecc6a3d11dd6e52ae956dd1d595b2c5:0.101309745,9989693e4baec9f1fc2be354089fd2e8:0.057663787)0.940:0.031609478,58ea5611eb282aacc6cd39532c65baac:0.045170723)0.458:0.004282049,(((21446347ac22e1dea2592eca68021bcb:0.0,98c687f937cdf44931512324ab6d84aa:0.0):0.02670251,(8d9ed397a7b8ee12f93eafdb7261e789:5e-09,fdba044f8c8b6de37e10b052cb6b29ac:0.046288688)0.813:0.041151872)0.772:0.009116196,(((d34cab21335fe2366388a6bfae174010:5e-09,2c77ca43991324c2caad2025d16d827e:0.013167865)0.887:0.014946061,5cc76e0fbe8ce4d5a9ec34b9c6ca8160:0.082217089)0.888:0.02016515,7df3c941885e07bd1ee8ed9f9084c2b8:0.078362706)0.807:0.03864841)0.876:0.015106952)0.752:0.029542609)0.348:0.084203261)0.850:0.019775232,((((((((a4a1adb4d5e61fc7e8e1773efb5cf847:0.004280439,6f63d5a217cd9517926a71d603e9b155:5e-09)0.000:0.006041912,f4cc3a7ce226a2058a000ee1f05815d0:0.04452642)0.940:0.02764923,(f2175b757a4cf8490c51703a454d8b77:0.026518631,((34d1053233c65c82c1aba56a3bc3040a:5e-09,2873f6cace80f4bdc21f4b1b7fd6e05d:0.004289218)0.793:0.031056083,84aaf8165c7d6a09a809bb96c191eecc:0.027681672)0.433:0.038355039)0.960:0.104441507)0.732:0.005923071,((((((1d4291a303ce6768326268c58a6d636e:0.004432384,20fa0cbd72e284d11e99a5644a59abee:0.012828121)0.934:0.013799889,(((b4a6579b8b983ad2429bc81772ff3561:5e-09,9535658808d90799cc3160d5ef570a18:0.004277647)0.909:5e-09,fe5d6d4d29fb59f2c26edb02d4385ca0:0.004299926)0.938:0.012814096,(14830871b9b99fced46c7bec9940f1c7:0.013016351,(b612a0fdca858552c972ebf00c70a79f:0.002425589,ed723c61c33e8c15a5ed1badc062a36b:0.008142706)0.783:0.011197776)0.758:0.009120773)0.862:0.017591614)0.730:0.004102327,((1c9588eed197eda4e8dc46cb2584000a:5e-09,4b8641865b21610086dbb857c95cd2d2:0.032091897)0.783:0.00865562,((28154539011385dc960199a85b9011f1:0.008630287,d1c60927aca6875fc95cdac9fdb634e1:0.012957254)0.896:6e-09,6047b2d87954e8404951ba3fc8034120:5e-09)0.911:0.017635559)0.883:0.045075226)0.910:0.013775616,(((f9b6f6a0f6865f27efe94c92760961f7:5e-09,42113f6710af79e2864e2808475c0f49:0.008615904)0.938:0.01329526,66ece9db61bf5f5844e898cd0653dc50:0.017232893)0.790:0.004474756,35a0fe65549ed28fe64b961901ca2020:0.012925363)0.502:0.013888377)0.282:0.01494417,(8fa7f2112b872f68e553a671bce0ad85:0.096059662,(((4360431657dd74ac9847299c2c5c747f:0.002858931,7dba7115dbc5aa697a875c105ad9161d:0.002858525)0.926:0.002858524,d13055897c76ea5cbb262903639bf054:0.008712281)0.881:5e-09,206c091b36e4cd9aa50131bff2fb7474:5e-09)0.905:0.042487917)0.760:0.015644746)0.902:0.024990743,(((1c4cdc964873f2bd9eda9e32eddb50bd:0.004335926,1883762ea2378e81abdcad3dba25bfad:5e-09)0.852:0.004308481,(9709caa822d69efe74d067ac3b9dba0b:5e-09,(3e215353360c2d865794abffbc84cf0f:0.004277639,dc8f98532089ffee3d4fefb8d8013ba6:0.008675513)0.000:6e-09)0.937:1e-08)0.847:0.042934574,((e80f4a5748c8ac1cce350439873ed9d7:0.002868967,b6521a95a714ef5d63dbc9fecb16d34e:0.002867198)0.917:0.00286875,((a998370e74e40dcf6f202024a2d4ed1f:0.004317861,c9e7926bf66bf2f8d7ed26a705d76e58:1e-08)0.258:0.004299699,0a6effaae209f35f6d50c110283854fb:1.5e-08)0.901:5e-09)0.843:0.067775863)0.816:0.016099846)0.698:0.013106638)0.738:0.062829791,((657efeb86e9009933c1bc06d602fd8d2:0.0,7ac3883522e019c8942ab3e11eb2fca1:0.0):0.061552203,((ad8236f27d3de8e78955093e06bfd0e1:0.02876398,c49e8384bda05b1f50d9652676d345a7:0.028198678)0.814:0.012386362,4af38d1423392e12c2092d60520fc4fb:0.059685228)0.972:0.043303798)0.864:0.075382007)0.748:0.009166122,((((((((((((((((((((((3a12e0a48ee6965b8ed3070fc0fe6509:0.029447338,(d5e21cd52b08898ec9fae43bb9300a32:0.009179765,(e2cba17a6ea4f7b4705301b51a30df26:0.00453205,c58dac1069179cf6c9f846573ec9fbad:5e-09)0.800:5e-09)0.921:0.019092019)0.849:0.009225451,0e7f281172a9553e258bc8c489654306:0.004651748)0.062:5e-09,(61a226947ce74123c6a10959753052c8:0.03160065,((438abf1e7c335acc996d263bdb75f8ac:0.021255177,((5d552cab77af44c71ce32d6d96e8ff43:0.016602209,9b319f34e41f51e68e1a4d746664aa8d:0.011811174)0.861:0.016966373,0ad596299ecaf527e592c58eef137b08:0.011769973)0.678:0.01652885)0.792:0.013128493,b632aad1bb2da0c52cad4e5e3a1e646f:0.00453005)0.780:0.019611446)0.486:0.019317758)0.976:0.056909897,8a3d47262d9a3fe3f627caa019a1959e:0.09736388)0.851:0.024974445,((a3f0b35036a999573132cf28e5a56cfd:0.05043802,876515162d75f2a8d98f1b5a7f8024aa:0.055644761)0.885:0.031953974,bc3ebefb4aa40a0109fb823e1a5ca89e:0.113194521)0.383:0.012137249)0.930:0.017835364,((c844e9e6d0485f8f4994334c6ca83925:5e-09,1f5334e24d68ef0ac03a17373f963289:0.004513402)0.899:0.098284021,26e24b4c29e307e6e87c767ffb2ff7d5:0.053705887)0.901:0.019511635)0.862:0.012740343,(0a08024b1533f77f90ea56d33003991f:0.1338118,7ef06ce7c1dde9c5ff270891d95f95b6:0.079396846)0.672:0.005160418)0.860:0.011473794,((((((61f6e8085c56d110bcf311d7ef236b9c:0.004837512,(e93b95ebb774c9f307cccd186fc8927b:5e-09,(9ee9baf21f0c861a7e4455654370a563:0.023911394,35a46628947a798f5419f40fde8c05e9:0.013865168)0.770:0.00911489)0.832:0.023020346)0.896:0.085212793,cde495edcef7a1ad1e139ba334b8ee20:0.066591566)0.729:0.02033026,7dd76dd063f36a70330d4c0ea23c4e49:0.051541284)0.894:0.02038107,(84d6e465553990a169311a540cb8f09a:0.019812038,eadaf33107304a883af645117bd9e181:0.034751771)0.278:0.005728476)0.839:0.041944441,((((((fbc21388789bf345267395a4b7b3e53b:0.033611391,c2561aed71f830818b88f274a2c86810:0.053327688)0.786:0.01514229,f878d767ae829f32a8934cfbcb08dc55:0.081530069)0.940:0.02671179,(b2be2d368dfb95dcafc84f25b82a76e8:0.030994311,6a80c8fd33842f8432e5ae0ca7ee02b4:0.079156033)0.925:0.034914675)0.768:0.008147733,((8bd04ef02ec6ba4cfacbe8c7745d75f1:0.017980231,f24ef0dfe43f30fefe196844994ca801:0.024481268)0.777:0.00517782,(9c68cf80c7220a7bc7a4ce65c132f8ab:0.018755874,(41aa121b4775f536ee72916c256bf910:0.062473439,07f4cc75a02e215c3bc20b395388082f:0.051313335)0.749:0.030113487)0.000:0.004593705)0.884:0.009517689)0.737:0.033279942,(210a2317d58772346d844aff80cec0c1:0.058250614,f514fd6e37d14333d2c30445c5b2a5b2:0.021735549)0.848:0.023230935)0.776:0.004893647,944c807d876ae664803510cd916627cb:0.110419786)0.736:0.014006164)0.763:0.01156579,18b7d3616f841b591837d61068cbae35:0.092013213)0.746:0.034983254)0.000:5e-09,((cb5c8ea4ea6c02670f886ea0a71dcfce:0.050369244,40a1f491fd2f5adf6c30b2977582df9d:0.048075904)0.902:0.024623142,6698182a8901e939ac15fc2bbf5a289e:0.104105517)0.125:0.010021229)0.874:0.062855417,(b68671bc9299000ecf00ec61d58754d3:0.115266841,3a94e053a615fee9659f0ee0d0fc0069:0.105092024)0.764:0.03081611)0.840:0.02134466,73d3d1fe2ecf8bc0f1ce4658e8e513d1:0.173014909)0.989:0.078095697,a6fc5bd21aa8888cb11aa7ba34519d17:0.109212712)0.944:0.044292259,(((((c84004e9fc4213853a1a24c69f964ed7:0.189843328,(d42bb38a5117e014c3196d49e51cd4ce:0.167503083,((((17c45c9bf03ddc794e7e6598502873e1:5e-09,fe46e50b1c57e3a53bb2f66370d31ca6:0.004335964)0.890:5e-09,8b74ce0dd7387a7a80d97fd71edc6043:0.013042052)0.836:0.115864309,(3c9c93daf9bcf145b9bc7fd52bfe130c:0.00863122,bac9035d5a9eafb5cb7338a67a8e3dc0:0.004283476)0.860:0.00429376)0.803:0.024029149,((63b2e76138e76e7a31844b7859d2d150:5e-09,2816e67245d9de4fb3142543d6c12df5:0.004278283)0.801:0.004286128,((((((((((e0223db505f648c9959e6181c9faffd7:0.0,854d918c1b5d5193a6db605d22c9d214:0.0):5e-09,1c419ad44fbd3985bf74c8514599b1e5:0.004305813)0.872:5e-09,((b755c832fb91a3f13c1a39b874e51c2d:0.0,a23bc15650cb98cb2ae725e2aaf9b4ad:0.0):5e-09,(((223954c13cbf2619b7d1422df8559bbb:0.0,e8e4e03cc72aec9a2e3e37490fd25419:0.0):5e-09,6467e53308dc779bc6eacfbde221daad:5e-09)0.861:5e-09,8ee6c4ab30ebefae1d1861564e7ff7a8:0.009197155)0.857:0.004285833)0.851:0.004291634)0.644:0.002689987,((a6fa0e961bcf22f72e60c6e5c0bdd9ab:5e-09,((99fcb19f42541a1838ccf59f07d12d54:1.1e-08,7962180a6f7366937e38e7fc584e3e41:0.004308496)0.973:0.017735395,((e19269e788e4aff16db1225607ebf64f:0.041321495,c6e77e7f929da2f5e38f940812a42783:0.029705877)0.896:0.013526491,(((d1ab4e05f8e858d03255093edb9bf670:5e-09,(4fc12414c868914fa1e90537f816cbfe:0.009017856,d709e3a24d194d7e27e177c20b4d79a1:0.004214293)0.885:0.009023464)0.389:5e-09,(13bbe1b7acd20e9f7712662ecd61a1fd:5e-09,(5ae21e777931da67bf230d02cc7db6b6:5e-09,47c74157702bd1ab4b2ad6850cdd622a:0.008596374)0.842:0.004300012)0.782:0.017295302)0.953:0.013138918,273ccb850bdb563ecadd3ac8a734a5ef:0.017358925)0.304:0.013603959)0.748:0.010088016)0.968:0.022237555)0.793:0.006081231,(((9a12e390a1eaeac11d37ff34ab147511:5e-09,7a1d7b1db622c9b681aa003001048688:0.004300013)0.896:5e-09,((c84a71af4dbd39c8424ebdd37345ea65:5e-09,1ab6314aa8ea7861279ef6b3eb674a70:0.008722218)0.569:5e-09,53b3da2110cea40f49cf81e2ea99a7c3:0.004335924)0.934:0.022049569)0.905:0.00819547,(7b566d544234b09acdd90276e991ce41:6e-09,(3d3c172e52c93fea3e5d953a9a4b05e4:0.0,4e8a7ad72a5d655e52a65608c91f21c1:0.0):0.004289626)0.779:0.002371799)0.329:0.001196971)0.781:0.005590246)0.973:0.025501395,(((1349d393b150b4cea3ad09dc54c76810:5e-09,(6fcf57b171f18898b0fc237f0242e5d4:0.008620198,5ccbc27061f3be3e5af5ee60d39780a0:0.004293758)0.909:5e-09)0.936:5e-09,(((08065ab83a5d961b9a2e77b8ca70a598:0.013170868,ffff5ab5888c12abf4b4150430e7a855:0.013011469)0.685:5e-09,f56e793a15c658d2c2186117ae6a7e57:5e-09)0.917:0.004293756,4979dd9eead3b78c7e604ad0de439eee:0.008603591)0.872:5e-09)0.951:5e-09,(0d26c7d9a6a99477364e6dca5b46b93d:0.009177405,(((77370fdac574c3bf35a7b4f0d462b77d:0.017611008,6299371310178ce18906bb25acc73003:0.012987107)0.816:5e-09,08f8134496726f05795f0565bcb15c00:1e-08)0.866:0.009399591,(d1ae3d223ccc5359910a481c594d7c2d:0.004335941,(c874d9e24d83198497d8e986c0f8e0e3:5e-09,0d01c8bf15fd45301d6c873db834aef1:0.004289229)0.667:5e-09)0.746:0.003686564)0.854:0.009199651)0.896:0.032185149)0.917:0.016990478)0.968:0.027935079,486b49304b19f4d44e4965c0b69e5f78:0.054164441)0.876:5e-09,((e8bd7d338d33515f4f12d49f22559c98:5e-09,e92bdae61f9c5f6c73efaf47b4873734:0.008613854)0.431:0.008606177,2c8e1148cd926b08c4494aee397ca2c9:1e-08)0.761:0.013091591)0.775:0.00433535,((a4dc27ea45477f4d94b7a134a4413aea:0.027265023,0be5b5f16c1808a5cda8dcb734563aff:5e-09)0.854:0.004318012,(((((((f7d34c89e604f1ac69d1072bef520ec9:0.004289246,(4b47a32566145aecd021098568bc4df0:0.004285885,e6333db2c546cb1399e19103560827fd:5e-09)0.364:5e-09)0.908:0.008865887,((7f904c39e72978a5a368fe89d5dfc602:5e-09,f735e0fdc4a05fa27bf9d42dfdf62d37:0.004308486)0.866:0.011982737,e61e53701749e04162c01a2e982a11f9:0.017033706)0.756:0.028285892)0.787:0.006927665,(((53dce2305f51d1106a37d9ecef9879ac:0.046117647,(83bc11ad2a16e27734a1e89f37c367bc:0.00428345,207869e684ca54adfd8b89864337b3b2:5e-09)0.970:0.054660482)0.939:0.030530756,(((8bc39bc26c5967f9c57a0ea65bf375ca:5e-09,6ea61ccc29350bbe05ddbb06505fa24e:0.017515523)0.756:0.002381359,f5b67f5950dbfcbf1aecad890e3d943d:0.006347436)0.992:0.037987757,(d79267d871472dcde5f88cd9f90ad254:5e-09,(((d60cbce30d332606d32e57400d749dfd:5e-09,bb8adb2761c796afdca2d5196fc70bd0:0.031000797)0.000:5e-09,(72b5352641d031b1f3ca23016a158940:0.004299908,38f1f6020ae4bf75505ffe11216ef50b:0.008715536)0.860:0.004299934)0.719:0.00302886,(536df99f555b94a55cd01cf0dc0ad7af:1e-08,(309ab3f045a979b935a62cd8a1bb3a29:0.00430851,62943f558a661a85259cee757ad02dbf:6e-09)0.374:0.013380969)1.000:0.068802551)0.719:0.001382796)0.896:0.014208692)0.849:0.015716299)0.609:0.00137228,((((((12521a25e352f9c8820cb0307cce198a:6e-09,((c64c55b458b845ff8be0debff401d95c:6e-09,(708ce3bfedcf7256e857288d6b37f3d7:1e-08,69ba9a390b236b8aa1b447f7dca8ff6b:0.013141431)0.851:0.004299892)0.895:0.01737145,6b7cecc3e289784280f82272fce39cec:0.00862946)0.092:6e-09)0.917:0.004293754,8d8da4133de7a569cf3f328499314c0f:6e-09)0.551:0.008722222,(((c81435aa620087a7097eb7ce41cb896f:5e-09,81dca9490357b2b5a9d500502e1caf1c:0.004283462)0.871:5e-09,ebc09c4a19bca9c106c7c4679833d7a7:0.012960029)0.529:5e-09,(61147a8dc0e36204f469d8969eb34a50:0.0,9db555e28d96836e7bb77e6fc1ef707d:0.0):0.004308496)0.887:0.008631256)0.861:0.014828551,(e783e93e749c8f7a5f7c74cb402ab402:0.026223019,((((ccdf60b00af55d24eb4a5a626651c6bd:0.008745351,((31468a48e2a13b8c351ba671297b6afc:0.008614217,82b7ef504eae9c4f4cd972e33ce8f849:0.004293831)0.895:2.1e-08,(66ec34e8938ec96ab2e86f08404d47d0:0.017603768,(66c97f0f17715364de9abdf47e16da8c:5e-09,(583ed388e21d61d077bc23c3624a5f42:0.002847753,35f4a8919dcb92e5f8edab957f138339:0.002846101)0.794:0.007290095)0.849:0.021852989)0.759:0.017501079)0.745:5e-09)0.907:0.008692553,((dc24aac4ce0f4a42b52a2f6b1754451a:0.004238354,04f02133426d37726b82688d1aff27ab:0.004387675)0.908:0.012996692,(5ad41f10d7091875975b1fe3047929af:0.004358687,266f1a8dfa4b6266e19daabc0daf31b1:0.021860027)0.749:0.004714352)0.853:0.013411678)0.592:0.008708712,((a42621565e2d067afe28cdd1160fb2e9:0.004393618,225cba2c6665ffb1da54344722260dfb:0.022340408)0.758:0.004233192,90e1c936e7edde356427553bc3e1f996:0.00432011)0.937:0.01306216)0.890:5e-09,(d756d43acfb1299e2be325335c4d8d14:5e-09,8f9157d4963d77476e79cd45c0f74d3d:0.008666293)0.932:0.017541822)0.875:0.010506458)0.761:0.008552879)0.879:0.011959882,(c1b02a6fd8f373e45ed9aac37e798ad5:5e-09,e9682d2f3715f05d617f9723b13935b1:0.004335957)0.868:0.017422562)0.501:0.004514357,(((98e6a0eaf91f47ec6a037986180e1bfe:0.004299636,(c0095da7cd06080e9b40c256139d9ec5:5e-09,bdc926f81f19f02ee765a1d1ceecd063:0.017592656)0.921:0.013014603)0.918:0.008609687,((7c6a8ef44b82beaef86fdbad2c9f9d85:5e-09,733225faf7f3998d9d4965afc0463256:0.008635527)0.897:5e-09,7cccd5d5abf36d2376ab331d97a9bc0e:0.008621523)0.864:0.004299883)0.889:0.008662863,df5d75c096f0dd84464302f7e711847d:0.017646121)0.815:0.030770732)0.668:6e-09)0.780:0.021250409)0.845:0.006911604,7f213fa1a8249f9d23411d23e549b92f:0.036879611)0.110:5e-09,(f080445e53cd091f445cd663f609ea11:0.050086348,((b4eef473e1d42bf1e5970abe4e48f878:5e-09,efbb3cff1573302f485f09a5421a333d:0.008597751)0.902:5e-09,f9999466960c4b6a8851698f733a0dc4:0.004320102)0.903:0.046336508)0.437:0.018755231)0.860:0.013729948,(((343eb3ca99738ba78af87d0369111fd9:0.008722195,ff96d4f5a6f0124bfb94de35dc2dd508:5e-09)0.986:0.022738466,(((ff013e39846134bb094e1d38c3a3f6f3:0.008635825,f9c257532f7ec44948ce7f702a1be4a1:0.004320093)0.208:5e-09,602e3abbb8f1e780bdbfaa559dc44404:5e-09)0.776:0.002428497,eeeb752a75a7b344a5d6eb48b09a7d01:0.008158107)0.776:0.002429867)0.652:5e-09,69e175115483b536f5473c33d9709427:5e-09)0.918:0.004289606)0.834:0.00430619,((78e7c69ab4ae11cafc340125a47c29c7:0.022779902,db763865088dcd537608ce111e4a9125:0.035089834)0.744:0.006603062,333b532d5b93791540bc616f9f6e71cb:0.0502751)0.811:0.008703581)0.793:5e-09)0.761:0.004294774)0.919:0.017988847,03710ccf8854e6dcf7b44c9cafcbe714:0.03611668)0.643:0.013918629,ddfd912594cff93c40c3631ec45c8ed2:0.049567237)0.934:5e-09)0.579:0.02056483)0.153:0.028959512)0.813:0.053848278)0.856:0.028894661,((ba28f43bb7c9e9a5ff89429f22d5b4ef:0.017234095,((1e631859562bac87596f8abc4cf9c7fb:0.004504873,((1e084f7bf3b33c6f8702d3dfaffe7e52:5e-09,f5308af1f5295f6fc59441b0c8c8d948:0.049631576)0.880:0.011767163,5830ad6698e625b31b8701950f37e971:0.011569276)0.889:0.01672787)0.991:0.037443259,((a7bb1b5a9c0c1464f0dbb40eb22ce873:0.013096027,(d8dcaa4c04f222cc6a8a095155f20d42:0.00429377,ac19bc09af9e4501435aa9640ab5d108:1e-08)0.844:0.017491964)0.391:0.011234,((e119129f216368390514fc99d5640b8e:5e-09,ee109e9b6efff0216b079ed0059674e7:0.013060039)0.763:5e-09,(ca71d677e6d62cde10e71cec31023ce3:0.026219021,170af141a8ecab3123ada85698679509:0.026158086)0.772:0.013005329)0.896:0.028880128)0.923:0.024171475)0.764:0.021434973)0.872:0.017261946,1ff390c0045a523e22086a8077cc6908:0.040109799)0.000:0.086061827)0.919:0.067252881,d20cc8c96b110a01ed3f38f17d5ae6ca:0.10674942)0.774:0.011058575,(ab14f9fe90178682fbd9d6de388caf2d:0.07780689,(((((c76ccc5561c0d0afb24d0908d621e68b:0.013064844,(c6639458e963522fb2cfd30a59c5b680:5e-09,((c124d40a8ed45a47f451348db45d3d4a:0.022008781,be1265dcf110303ae9205c70df189f2c:5e-09)0.900:0.013269563,(85c8f261303825e81ff67282f7d38649:0.013024023,b5058ccb1c62b69bee8cc62433dd3340:5e-09)0.919:0.008704479)0.608:0.01309398)0.921:0.008705797)0.822:0.004339978,(e7a02bae45aefdbcabfade89d6ed7409:0.008644616,7ebbbae641ce970c75013707083718cb:0.004299938)0.955:0.021947358)0.960:0.017604474,((044792dec1fe73491440f49716adea1a:0.017580808,7cc626b5dabc4603e502e83280f2ea0f:0.004290386)0.856:0.004314841,(93639a4d6b4e945d9ac2d5b2de92b43c:0.008669988,(8704c16592e8056e5777c718b6b76473:0.013116042,2cf801636301fb6a0efce11f167d3885:1e-08)0.856:0.026549349)0.798:0.004313881)0.761:0.004313299)0.872:0.013228571,(((d65645a318b46ef113ebcb8032439959:5e-09,37ff0159bff27362dbe623b664e3f8b3:0.0262037)0.860:0.022193691,01e621899ab9f3a202c6c89a2f8dff7d:0.026518033)0.953:0.008644978,((f9533305e13dd991c2ffef3eb075850d:5e-09,((fe1641584ce3bb7bb38c011ed485dcfd:5e-09,(dfff3bb10fee401d077807e94fc4cccc:5e-09,b7059543009426b2257f995f01260bff:0.008675484)0.928:0.00872217)0.932:0.00865485,5e370564adc302abe6c3a7ef24c2fb9a:0.012974775)0.763:0.004288846)0.855:5e-09,c32c73e4e0683d268afcbaafb1546690:0.013140357)0.843:0.031463922)0.899:0.035134623)0.868:0.016943385,((((((c2a71a472f53754d0f1db5cc74c22b70:6e-09,((((47ebcf6a83e417a137a464f37b5fa457:0.013061301,(a49199b8cc76583e28c0191b794b04e7:0.018066654,((d572fe2191121da36618f34fb34e56da:5e-09,(5c1e13cf24d5fa74c1d6dc545cd200d5:0.004251417,23d83bd564a10044114f15dc6dd32a32:0.017415831)0.913:0.0152053)0.877:6e-09,f2de0981412bf5375b0910fb7fe6231b:0.008672141)0.920:0.039331847)0.751:0.004215645)0.949:5e-09,((((7b9855445a58b5b6fb970b3f702c446c:0.004308479,7e236a21f642b27d7067542d6bf82940:5e-09)0.863:0.008645898,((((50cbbfd5760994bf52dcf5d86084b015:5e-09,c36b31c83d359585eb8b5329c7a820a5:0.004293755)0.634:5e-09,(58596fd685b91e6b653e499bde768761:0.008717728,((bb0a7d297d67ee7bbcde0515e2a65570:5e-09,1e5e2858eea672aef59af93f1ddb4b73:0.004299896)0.849:0.004310125,d13760c852544c95da956799e32fbdea:0.00428838)0.544:5e-09)0.835:0.004334983)0.867:0.004335911,3f363b12b477b9a49202636ee71e21dd:0.008663015)0.515:5e-09,ae6dfa8417a974e0910228d4572112fc:6e-09)0.846:0.004308741)0.120:5e-09,bc4c29c8c4cb2e8bcac206a98441611b:0.00430873)0.857:0.004300699,c379dba1b7265cd4640e94b5782e1a34:0.004289218)0.834:0.004287224)0.906:0.008795773,(273d96921db4e2770a6707a345059e16:5e-09,(((((55822d312683e6d1c59524f75006192a:5e-09,002f2b58b93cf3eb233cfdeba5243512:0.004289207)0.969:0.017771035,e7267fa0b290befb64a23b189ef8cc5a:0.008593937)0.744:5e-09,23eea7761e28cb18f685a01476f5d282:0.004288109)0.587:5e-09,42df8d1b4f5021c216b84ed0c07dbbbf:0.004299427)0.943:0.008698764,c868c9cc738125f685ca698171b6ea2e:0.008676445)0.948:5e-09)0.909:0.004259276)0.798:0.004390424,d21540d8f5a0db1ad5a69e72a9236d6d:0.030555078)0.837:5e-09)0.910:0.004285886,((c1606e8e25f07250906329acf2161cc8:0.004308488,94e004a6e1a9655dfd0c45106345068e:0.021865612)0.751:6e-09,13c3a37dffe3309a359e847c898144f0:0.004289192)0.889:1e-08)0.793:0.0042837,(((51bb12fcc0ef97451caa5869ba1d8595:5e-09,(9269013de2f989252602e76b03cfb8d8:5e-09,((3298a670bce92abe1ed8da51b23323cb:0.017630726,43d7e0cc5da5f7cee9bf414b56d8527d:0.004299928)0.331:5e-09,bd173bbe86e5ee484f8716bbcbdd390f:5e-09)0.961:0.01296226)0.873:0.037361395)0.746:0.004289207,(((((e0d0830e7079d0de1ccd381fcf1171cf:6e-09,(c8886c90b76721c7fff916286399ee78:5e-09,(c22aef46f9d810acf2e339a576435a0f:0.004308477,7758a71056aacd4af0b61d4fe9edfeb6:0.008653827)0.698:5e-09)0.928:0.004289198)0.911:0.004285897,(954731844cba2f4053d75eaa2e8922e7:5e-09,82ba964321793c23fc33767e05ca764f:0.008722279)0.875:5e-09)0.794:0.004273243,60160a079ca1775c855eaa345c5cb5b2:0.01312349)0.784:0.004328483,(((((f98f58fe053b702b0a6f6751d87ef868:5e-09,((0ebd943076c625d273d8d1adb3c20390:5e-09,db5b045a6c3d912c7ed9bf544017c4f8:0.004285873)0.925:0.008705075,a2f1baa4f563c10c75a60f19b4f57596:5e-09)0.780:0.008670488)0.880:0.004314898,(((9fdd48971f0efd715daa373f7049ab46:0.013207666,(1ae7a43821350ad2573e213ec63284d1:0.021868,(c3d821e861c86bd0ef867c39a9ddfc51:5e-09,(b403089ff945a4bc3aceda2abb1e33cc:0.008669711,a4828ef2e4d1aa99fa82b3a4a85449b7:0.017540391)0.882:0.017316596)0.868:0.004334944)0.879:0.021764762)0.898:5e-09,((6d5cf274c368ccdbbfb7cd73ea4706ed:5e-09,2400f0efafb36f429d1449190eec3836:0.012998858)0.422:5e-09,(7f6a0f7bfbfd34d68199261bd1719f8e:0.00431202,6fe5e718141d9716d618ee0b6a06f977:0.004297027)0.887:0.008693453)0.808:0.004382371)0.787:0.008720701,769817466d615645c7246cf0ba6719c8:0.008584595)0.752:5e-09)0.870:0.0043213,(6fa15889084938e201127730ddee2b7e:0.008705164,(ad9b188106fde76ad0f98cfa59720c10:5e-09,(((df0534866a33108ad427b73b709ebfe8:5e-09,(d5f154fe37c22afcb2ff4f407510c337:0.031412381,0c7670bca0989eeb35462d28cc8bc4af:0.04479269)0.775:0.004753589)0.920:0.004310778,67a8b6e8a35564677ab92d1ea7bd0093:5e-09)0.866:0.004321419,9eca10fd383aae8bb4ce2e78446c2a18:0.026276236)0.507:5e-09)0.945:0.021692485)0.915:1e-08)0.952:0.005758754,(8871be613f0c49a16973ff82ecac4931:0.008700523,(((afb353ff60973b2acfb6a87507f1d368:0.022404804,5ed757731a6a993860bbeeb6051d0f50:0.004353494)0.821:0.005062636,((a0b6268db02aa38adafbd967ede1387e:0.004285882,(d53d186b2adb698b162a68a888a968cc:5e-09,45913598d7ad7ec1eb95db269c6dbb4c:0.004299938)0.895:5e-09)0.892:0.008602274,((40be8633d61aeb44a364c8ee29aa1b24:5e-09,47fc9a62dd4307ccb4475ecbaa65e66d:0.004320107)0.784:0.004289107,((a85fb16c21b1871ab0151a800e7fe000:5e-09,7d9375d690c119a67647cec06ea20897:0.004289216)0.374:0.004293504,((936fa387ad30b12a66e30fa27e9f9824:5e-09,3a2d2e5e04387169230162f046681fdf:0.017437082)0.902:0.004285788,18d494996281a94ff817aa40764d29e5:0.008745359)0.238:1e-08)0.639:0.008736275)0.775:0.012991954)0.948:0.016517782)0.804:0.004678555,(3e4fd5862097c8ed848310b34e04bea8:5e-09,(((((4775bf8d98c693fa0a8c73da8f5d9827:0.004228596,(((d8d17722d51b2151784d9cbb05d8b18a:5e-09,1f41de7aa3fa2db7b5555096032a1080:0.008653804)0.915:5e-09,9b48c2f8ef8b9607fac02975fa9a0d73:0.004308507)0.772:0.00439,((a467258355c61401a1b7f4d02f84d529:0.002863437,(18ec57e2bf0c5ac99702b9bab11490be:5e-09,96a0375319176819bf705b9a499aa3b9:0.004299956)0.929:0.0028609)0.929:0.002862728,(0783222f1d925cebdf71f579927af07c:5e-09,221e4032c77d0729b7722a7b04f654a3:0.004285918)0.918:5e-09)0.870:0.008679967)0.925:0.022699861)0.925:0.013400012,(((8e783766fc027562fa585cbac1df8090:0.027665132,(8b517f4d33d2514a7e0a84b1b51b404c:6e-09,(f80b945010cc9e0cb2a59dc63b8b8944:5e-09,(395fb1168c1837ad0fe2049caacf274b:0.013023951,(5e94d6cbbae80eaae4cfb0da3465a10e:5e-09,ef2411f4ccaab0f6f091249964594805:0.004299952)0.880:0.004308514)0.829:5e-09)0.915:0.004283501)0.867:0.013040416)0.768:0.004456994,3e77b1f41d11d379dc3dafc82477cdb5:0.008770655)0.785:0.00434919,bd792235f49b12944538744d4d1ade06:5e-09)0.789:5e-09)0.947:0.013081396,((((eab5a87e86abfbef685a2732b8069c88:5e-09,17459e64d3c299eb5d25361e36d01124:0.004320135)0.948:5e-09,((aa100e8e1c6b32e7724f68e1d9b212cd:0.013077127,(a2c4ee58c7dfc7d5b6f5ebecfe333ad6:0.008692555,cc2d75bf5a77135ae4716305c8bea7a6:0.012980045)0.868:1e-08)0.952:0.013056875,bb440ad6c524108aa776a225fb3a9dcf:0.004289049)0.914:0.008626611)0.965:0.013067381,20d93490cb6145fe1caba7be45234293:0.027044733)0.960:5e-09,09e63693f38679f02c0fa9f68672da2c:5e-09)0.985:5e-09)0.829:0.008620091,fa7171d38372a9513820a1888907e382:5e-09)0.837:0.008653742,((297fe3d2d63acf17faeafa6ee2b77eb3:6e-09,((024cab18c946c82fc4a7249326a5eadf:5e-09,(1e3d83a66cc4e8c56626123914764854:5e-09,(bbf3a92017685a5be9289c4e47c75e4c:0.004283466,ad2732f0e4c33cba0bd72cc015b25f0e:5e-09)0.887:0.004308491)0.860:0.004299948)0.887:0.004308496,(b9fcec01f1c5272ff219ee681eb39d58:5e-09,5b3c2bc98be7ff697fea762d53f46d68:0.004308516)0.000:5e-09)0.942:0.008631183)0.895:0.00878344,(((((027a967fafc47c514fd6b1ffc3a25ac2:5e-09,(862fc97bb16c5c6fe9ce4fb952083073:0.008715436,8905e4a0bb48bd3425033e7f8577208f:0.008653794)0.945:6e-09)0.885:5e-09,de10c472d0516facbf5d4fd41386e0e5:0.004293774)0.792:0.004318238,(((121db1d26b90b9e68f59ca0309469362:5e-09,(ced6a669e6cc3f9db7113ff6615bfc26:5e-09,(a5592f039b62a180d1286e201e4381e1:0.004297682,d3cca7253aa1a2dea5267fef1d986bf7:0.008597497)0.908:0.008683412)0.936:0.008653852)0.795:0.004268578,(1472cd9130d9164f5fce075241ad990c:0.004285922,e249b90abe882463fa49eff065204a16:6e-09)0.770:0.008713665)0.794:0.00435039,9ccec296e6fcd3d114c6fa30e4c4b613:5e-09)0.899:0.017478007)0.409:0.004315547,ffd3cdbb81e83a100f4cd6413bb6a9c9:0.004289216)0.926:0.013134601,(e8b0b2a9ba4525ce95e2fabd215e13ca:0.004320091,bc9363f3a74c4ae6da4e7a9b34a8851f:0.004289248)0.761:1e-08)0.814:0.008785559)0.789:0.004223901)0.832:0.010501461)0.901:0.004285915)0.939:1e-08)0.952:0.005726039)0.952:0.00575995,(c3c8587674f102e480ee529fca47caa0:5e-09,(e4b5b955b53abee99d39749328d53f5f:0.004293754,(754795a295e4c615635819cd62bae03f:0.013059238,3f5e819ebea0b7d3ab97eb818bf59b95:0.008715629)0.774:0.00856081)0.896:5e-09)0.899:5e-09)0.932:0.013027087)0.841:5e-09,(535c97d4e316154a8a756958677bd50e:5e-09,d92b3542d385d88e18dc14912fec5ed2:0.004308487)0.202:0.008759605)0.835:0.004306629)0.938:0.008746994,b5aa29e88bc5b9eaf6b4f3ba0446d4f1:0.022821015)0.777:5e-09)0.610:0.009040449,(131de0c43af948c80ad0008f3d395a0d:5e-09,((d5e86317473f40d3d4f1312a50e5bc2e:0.004299906,e604007e784a3c7e87645064e1173367:1e-08)0.714:0.003433141,(55873be17d009adf5ad5f1e4efe9ea5e:0.00433594,(1980b4755e5839991d5e10c9882610ef:5e-09,(2ff4390b28b5643ac2add07705be0e5c:0.017643123,0453bd5acf9e9aa1e35965752f72496e:0.004300018)0.548:5e-09)0.953:0.008631253)0.815:0.0228208)0.954:0.018724742)0.289:0.017875417)0.719:0.004058185,(((7d567522ab485213ac4996b6194237ee:0.013150516,(e2d9476d14203066aa5c966011252216:0.004297083,dcb3b7e8569479cf53828b72b1ba22cb:0.01301822)0.855:0.00435223)0.890:0.008794793,(a82c7a23f14f40a2f72a8ca9e3f0e9a3:0.004290053,0219c0d35132e53ade4f265686ae5d9a:0.013107782)0.763:0.017392477)0.757:0.004358588,ae99d45459abe146d8a715ba4a8d718c:0.01318141)0.751:0.027628445)0.147:5e-09,(4a47c766bb55baeed2571abc86fd780c:0.008631185,(0098479bb04503c853ffc492d9023b24:5e-09,(1cef47d65fffe73f539d3fac7818b1ec:0.0,f9ab3c66f43ea4752411f2795e64aba7:0.0):0.008728102)0.857:0.00429378)0.188:0.064032012)0.934:0.067785108)0.789:0.017585975)0.917:0.065612027)0.319:0.023686511,4357a233c5b00b4c9e3babe6db54a99a:0.065481636)0.813:0.02615152)0.839:0.024509952,7fa99bd3ee34c6d339e3ff01bd88427e:0.292384007)0.000:5e-09,((((f61c3d26d43b6fdbd88fb80d472eb415:0.004328178,(2f6bf4314788ee4bbe7803d87a87123c:0.004393575,((1572639aeafb02ae6efc6013f6cb364d:0.008631202,(9b23b842575f10b74421cde4b085f5e4:5e-09,48545afb019321716dab051fcaea472f:0.004308518)0.919:0.012984961)0.788:0.004279299,((8a8b9503e2a99722c4f2400796e04bf4:0.017918651,(9d5f04b63b980335aa31a30e67953195:0.012954745,(5e8f438ffac23d79eafac11685b1994a:5e-09,0a81f79fba3f4dceb994556e3a0d6292:0.008715475)0.864:0.008597715)0.814:0.004309022)0.585:0.008632422,((36a70b378fa4b544e83f9306053199a2:0.008644596,f8b5170e675693cccc081ca55f69c050:0.01746531)0.963:5e-09,2172523074bdd79ab67b2952162ed0d7:5e-09)0.728:1e-08)0.865:0.049980393)0.853:0.008950115)0.885:0.017540613)0.145:0.004300134,((4fbf4ae8e163b4b85ad63210a0e6d905:0.013410589,1fed4cb63554ca155505ef4aefe74097:0.008202849)0.220:0.008784857,(3b757e7c7657caa7cf934de459674f21:0.012918153,(((8620a4a13ce8fa47eaf7b9ec1741b0ff:0.008821989,(b12dc20a288b4485804b09a09bb0c838:6e-09,25368dd1216da1cd95e52e114599cec0:0.004320122)0.769:0.004340495)0.877:0.008979156,((fabd6f2ff9ca8654b719f9352bbe7e08:0.004289193,c40bb48b6d99e87bfe1089ee91c545cf:5e-09)0.752:5e-09,(a0c2e948960241a5baecdf12a3022c20:5e-09,bb400acfe0d038fefa5c5794b6c3e8a3:0.004289214)0.627:0.004308526)0.967:0.022225663)0.758:0.004242321,(c81425a47189d2a999a3c6350c02db18:0.017084008,8081dc056372ec39b4b83b6a9cdcd20f:0.013639734)0.919:0.027249383)0.806:0.004364152)0.885:0.009048146)0.781:0.017558876)0.000:5e-09,c5cc9630c31d5ceed4b1da3647047616:5e-09)0.980:0.071719767,(d4b0c36bf6abccaad6d2cb3ad8b119c6:0.087116433,(7bab83b5366d15091559387d6c0ebc06:0.006775853,fba4613944482bd49c4f9cbe2f6c02a4:0.006579024)0.907:0.050712265)0.543:0.100773041)0.741:0.007488995)0.812:0.01057619,((((((((((b379b1521d1a107507e12b3c376067b0:1e-08,(97e500f445298cda0c483bd64e3bdf26:0.00450071,4b2d4b9f907b290be8ffb37752807fa4:0.008619995)0.916:0.004293787)0.626:5e-09,1dae475af0419044e51835aa360c75ea:0.0129476)0.833:0.008618647,01347553ed3cfe54f78abf1ba2b2529d:0.031052032)0.755:0.004394957,(dca8bc8610f89425e7c641a388832b3a:0.012504369,(c01dc62296c9358da0239a25cccb42c7:0.004895175,cce2568f54b794991f1d5f433b9fd6c2:0.004612917)0.442:0.011031911)0.775:0.035105288)0.991:0.037019946,((((29336d1aff2b352997780a7fbc53f1b8:0.049872003,((((((b2d93fcc102709250b54256dce0d53a0:5e-09,(15f38af739892700003494603844c9ed:5e-09,08c9926357a5630b9690ef5d0d1ba37b:0.004299935)0.851:0.004293815)0.755:5e-09,((2f512f1ac83d725a2d0da960bf245424:0.004384292,((8b65942da75a9bf89a076e141dc80e20:0.004289222,14afd19eace5b92544525f037e29f318:5e-09)0.753:0.008631171,(f0253b5c1bc2d0a91d0098bf8c9d6f6b:0.0,d4c0f6c1a007b38a66d0cba4d4a2617d:0.0):5e-09)0.869:0.022736831)0.887:0.008755085,7c50186663bf2fa743b54f9d8954f7ea:0.022041562)0.875:6e-09)0.805:0.004350148,5b68da42a5b44067aae84c6dd6c1a79b:0.008635628)0.784:0.00428024,ce6e07ef528e29c95ede2363200768b8:0.017391388)0.771:6e-09,((dd3bd6c70f9b7b272af4503563c44ad3:0.017236977,39b14757f3ca66f98e8c75129e911d33:0.004318696)0.955:0.00866159,(335cf7540410a514e470250bc85dfe3f:5e-09,(a8676514a6d71d448f45a4d0343d53de:0.004320087,((54261e871fee5116c5263c63a736da6e:5e-09,77827a9651c9c3fb670fa408d35ab97d:0.035778357)0.788:0.00440888,b95e861081581818c1a5d3bb0b4b97fb:0.029227621)0.937:0.018088766)0.737:1e-08)0.935:6e-09)0.851:0.017573997)0.895:0.013448673,9d0e7619543368ca14719f356f559b7d:0.031985747)0.739:0.019069777)0.459:0.011297196,818bd01cfd7493e19e45977d9b830711:0.113892917)0.241:0.012233605,((5b6db9e20efa954ec699c7deace9dcfc:5e-09,7e5edacdbae1acf24b6ad8d281b84181:0.008585883)0.834:5e-09,9476e8ff24e3f7986a931ad33c732a60:0.005753803)0.881:0.025304048)0.906:0.016937601,8736a3633a030700f8bbfd3354fbf30c:0.040429944)0.763:0.004794246)0.870:0.018427353,32983d7b7c4e8cb419b86c0385f1eedf:0.058406907)0.964:0.033096411,7c77a6373289a8b1ba7f69f82ee2ae9d:0.088980754)0.718:0.008626695,(00056c4c5a30dbbfa64dfa34fe792941:5e-09,3842eb9fe15f9f81fc00245cbbc4969d:0.012978409)0.875:0.153083445)0.856:0.010539927,(40f99537745a797a14de5ef821b9a01a:0.08921875,8ee08e92156aa950b109a033a5f670ce:0.086230049)0.752:0.005525319)0.884:0.011843642,8dfaa0b8f2e4fa415e26fe40620a7f6d:0.099021752)0.929:0.021713755)0.000:5e-09,(((((5879b91eee2e92d369f3bb592881a1e4:5e-09,(7bc4b7ffe0bd2404698969ad4990574a:0.004271018,ad42813c15fc61e2d4a54eb7a765a0b7:5e-09)0.937:0.035072659)0.973:0.043589911,((03927d68140e4413189bd51762abfffe:5e-09,41d9b875ede7a15c1ad51b94f9f42d40:0.06222972)0.895:0.016915781,dc1355f803b5c4831b6b76147a84f55f:0.023803646)0.927:0.037208128)0.843:0.022858932,(((4394910e1efc44178bc7a7b026ce0326:0.040283945,9a8caf182b28311fb46e681a40f4d850:0.017831695)0.790:0.016202179,(60b51d32e2dab195ae8538663e2b7e43:0.095920698,cc3de2adb66eafd734677af3732d2ba8:0.016338507)0.754:0.017453313)0.839:0.015860428,0bed3daa4fd916b50751ed249951076b:0.079581344)0.929:0.066853133)0.850:0.025396319,(((cb030a9fba669d19eaf0fd34ef280e8d:5e-09,(9e24d974c37c8e8bcd22f25e800953c6:5e-09,3e5cc1943227c1d07ef8c23bbc710829:0.01335818)0.848:0.004361318)0.967:0.026697446,967591b61767ff88268477e9103a3942:0.018997335)0.697:0.018564728,(a95214c0392e3adb2b5fff7962e913f7:0.008740564,8c7d73b2e7c983d7faab8453f28c672f:0.008745653)0.000:0.030952333)0.000:0.14765149)0.781:0.015984488,(d5043a7985f5d29dd9bc9f0be6e83c22:5e-09,48f4d35adea69d29b8ba215760021973:0.004311565)0.863:0.151747005)0.599:0.006817446)0.890:0.008890776,((((((09bcf23974853a7a6bce690441f2844a:0.008767654,(0d6b1a90c74327da8e94bfad59765de1:0.005262977,(13a01d5ee38d6cb8a3e10617997a879f:5e-09,ecf12f1af42f39f256b49d1855795fe0:0.004312375)0.000:0.012500267)0.825:0.008392083)0.796:0.004391572,c8e9ff5d34b290e3ed3ca2b8494ee7ab:0.026856536)0.499:5e-09,(28b400eefa2be5544d01b4e9adf28e20:5e-09,59f1153b6f08edaa7edb5bbe903eeb42:0.004299966)0.827:0.004328535)0.954:0.013027994,((63a01afb88ba93beb5274fae5e9e8163:0.0,a5e84220b68b2f99b6595aae1185be01:0.0):5e-09,37ff89e04f4a702eafab9eea7e2fd7e1:0.004335922)0.913:0.004290233)0.000:5e-09,(d085fac28f5b34e12bd7f5ea28a043ac:0.013097619,((e570180e14be773cf9f1f8626c23e87c:5e-09,((7f5a302f0192b653c9f1b146d5fbeecd:0.031181763,(b6dbf37ae754967fb1729b257f8f74dd:5e-09,(701d389cf585d74eb6f44784dd1c57ba:5e-09,(((e0ac65be41ede911a70371a53a0342a2:5e-09,(492c43774b4f88659d865eec20c133dd:0.004308516,ba6930403eab391afb213559dd0a0b31:5e-09)0.910:0.004285906)0.000:5e-09,((16189265d7fd504495660339d5855e66:0.0,7191c8443efac4b927998f23a3063057:0.0):5e-09,((8086e0aa42155198babe8dbb42f92e21:5e-09,398c6f845804447ee8eabcc19d8badc3:0.004308505)0.834:0.004299954,(((acc48a6f7840d391015796cfeb99ea77:0.004277441,((((0333b09a113943f7b548aaf4fa5991b0:5e-09,0f5ed66bec9141c2870bcfed52d4ac61:0.011609852)0.541:0.007222975,(96a740a84d84f5a75f5a5d33d09d889d:0.004289214,8356aad234c95bcaa67b24bf79048660:5e-09)0.862:0.007175467)0.915:0.007186964,(76df4e4177ec9fcdf1794c62a6404ff9:5e-09,(952b6171f849a9e632128208f755dc0f:0.004335947,b8055a02dbad079d679e1ec2db4933a5:5e-09)0.919:0.008653856)0.919:0.008605019)0.882:5e-09,(c3e659a086f6fde24f516977f3d57e99:0.0,3cc194d0119455313061d4c14bf9cd2c:0.0):5e-09)0.862:5e-09)0.899:0.004308401,(((((((47827b0eb0ec8b3e7cdd3fa49bd9f324:0.0,2f31567bfa847c15cbf1a3cba26d346a:0.0):5e-09,((e9a0665339f0d06028e22f02a00c78b5:5e-09,1c243c85d0ef1c7fb852db2ff20274c9:0.004335943)0.400:0.004285887,e018f1c0c0e05d673de19b3831153c9d:0.030314715)0.084:1e-08)0.904:5e-09,((a247bfe89b717a0cd76b778ca5f43400:5e-09,9cb1a8246484b3d963ed955e1d24878a:0.004299944)0.885:5e-09,(fb3900b53e69ea12abfdb616fbacc47c:0.002438804,8e73110bc47e5bbcf863b2a53a304ee7:0.008210645)0.789:0.002438156)0.858:0.00428589)0.572:5e-09,(((1f6720450a1dc9d37c5dadc071c4c07f:5e-09,((a3f9011546b083898dc11472f68d53d6:0.0,cf3f8f1df7e738f2372486cd4a72a977:0.0):5e-09,ada3f6e61164f2307e9c33429b3adf50:0.004289236)0.377:0.004308518)0.770:5e-09,d6ea177613c452bd0cc137ae56eb5f11:0.021670941)0.328:0.004407252,((a678b21a8af3e55c64269235dd3362b2:0.004308491,c92c923ec49a3fa8cb88fe317cc52a69:5e-09)0.867:0.020376629,90121c3051c690a5d2e2b6ff844738f0:0.007197687)0.905:0.011633742)0.792:0.004230287)0.861:0.004320124,(428a66029c269f52df818c1dba6b8653:0.004299908,83358a5ba1eb93b5fb9b0c26f03cfa16:0.012974855)0.514:0.004285918)0.875:5e-09,(7f69ede44d13785e89a9b03ee27c8dad:0.0,641871493509db1a1a186c1774849a0c:0.0):6e-09)0.889:5e-09,c604d66a00f514d4ca7de197dca657c1:0.004308235)0.855:0.004285336)0.852:0.004308488,dc4919160d9fc1a6cc69b05439c4ccbc:0.004308493)0.478:5e-09)0.789:5e-09)0.916:0.004285929)0.824:0.00854125,207398266bad464eb0de195637ec1603:0.00902289)0.927:0.008675312)0.840:0.008582997)0.782:0.008622818)0.852:0.008975039,(9f72fae7d3d0b292e43d90cafcb3ffe6:6e-09,((688fd8228ca0d16d997d5e044fa9b403:0.004283476,33c77532fcaec57258b11f382ac38119:5e-09)0.834:0.004335931,(c9cd47494e1b0ebbc45baec8eda8914d:5e-09,b1b84f255f930c3a36b903dfcb493243:0.004335946)0.252:0.004308484)0.146:5e-09)0.592:5e-09)0.855:0.008615477)0.853:5e-09,((((((a91386a0523a53cf60dba0abb0863332:0.002856321,(987913d2bc6ba324dd9ec5f6aa8c6c0a:0.004320074,(11eda7d42819e5bcde46237d083872da:5e-09,(20b686910cf9db4b08f7b7c220800316:5e-09,(c167e5f253b1f73618775a1b0d72b001:0.002425177,ed28a06bdafc276123093359fb7d1ce5:0.008117744)0.795:0.002425733)0.895:0.004285893)0.779:0.004321168)0.826:0.002855183)0.929:0.00285792,8019f6867fc58a8ffce7d07bd7d6b71e:0.004289228)0.886:5e-09,(4b2c6f9ef5d0e1406f6369ee1667183a:0.008653878,(3ceb8a722388cdfb0c7a3083f897e185:5e-09,(4aa8d4fd311abf66000e0a3f72c04ba8:0.008616638,((49aeb3765704381ad68a3fabec019cfb:5e-09,6e4b3fedfc75c646b7c31dfdeca9bcd9:0.004308494)0.908:5e-09,((35b68da71701471e2732fca02ced7b78:5e-09,d3cbda101dd64857938efd49fc34656e:0.008594342)0.945:0.008653833,d796144395a20b89d2700214fd5e2cc1:1.2e-08)0.946:0.008675556)0.774:0.004327019)0.806:0.013025825)0.749:0.008653803)0.947:5e-09)0.969:5e-09,(789654f29690495655ab1e2ab1ab1bf0:0.004308523,((cdd8dc39347bce42b45de1d65b5fb395:0.008653743,(((((dafe5f1ff5a377c23b29130456ed426c:5e-09,(773ac09f0dc86fa95bae6c635cddad80:5e-09,da434f5e2bf994e5cb7179184c3fb788:0.004281143)0.877:0.00430369)0.908:5e-09,(2bc677b92df9487a0f0097ff748ce145:0.022287488,dd2609ad6cb20a71e4364961dbd31563:5e-09)0.805:0.00865834)0.859:0.004281103,15f044274c008f8b2f18053fece251fc:1e-08)0.922:0.01041195,4498f9bc71624666b76404097e2c442f:0.01051171)0.889:5e-09,(f70e8ef49b13c22df9701001b2d3698a:6e-09,(((((83fea2dbf7c475a5992546a2b9222443:5e-09,9695238bbfb3201c4530c7e776a494dd:0.008653827)0.768:0.004286864,(a7c9d12ab6de779b86f016b4b9fb9ea3:0.004308225,(d3df65a6e882d78ede7545531bf12f4c:0.004283738,13e6542cd9ac20d726d0c5552fefba5b:0.008593854)0.815:5e-09)0.779:0.004325341)0.501:0.00870697,((29c26fbf68083a0fa3e669637bf50b3f:5e-09,((8c22ebc3da38d53683d5ce3dd6a7db75:0.004299968,6a6f60748fc5e75f5f3a4e6841b056a5:0.004308488)0.489:5e-09,2da9d5541828982d69de4516fdd79367:0.008723379)0.891:5e-09)0.918:5e-09,(((40bea583d101274505438d7960f4a8ca:5e-09,((dfa6be6ab09b40cf408366b32d58f694:5e-09,(88a45cf0f099b92de40c4b4aadf27758:5e-09,18774ecd6bddfccf09b35bb75ee8660c:0.004289215)0.851:0.004283472)0.908:0.004280398,2ed10f00f55deb6299ff0fc0c25f075a:0.012934242)0.948:5e-09)0.904:5e-09,b2bcabf3fe2106ec87fab1cf5ca486ba:0.004285872)0.863:0.004308485,9365816bee76639d86143f44e835a447:5e-09)0.849:0.012943074)0.763:5e-09)0.330:0.004289192,(10781fcf723f9798d1951f17fe0eb00c:5e-09,((4b995c049703bfb8fbefc7cd981739a5:0.012960712,af887236ee0501cd8d66abac069301cd:0.012910518)0.763:5e-09,(071f4b21e32cbd6fb416ac9cf97095c5:5e-09,9eba4a2c4870db9edaa93fd702f1eba3:0.040365719)0.922:0.013093784)0.898:6e-09)0.927:5e-09)0.833:0.00428587,195c96491299ad161dd5208f627bf707:0.01293968)0.904:5e-09)0.878:5e-09)0.395:5e-09)0.914:0.004261791,((a2bd7b55fdfac60b9d92d9339d475858:5e-09,a35f0f4f64cf50f4fac358e8ddf6eece:0.004285899)0.980:0.008582386,((3ff035250574416ab529b2d5c05009cb:5e-09,ff5e1bcba272cacc0c55254b983a2ea2:0.008653867)0.844:0.004285881,(0d3418cd687751f7b253df67182ffe6e:0.00430851,(13dc561d2ba25f3ee979a8add936a160:5e-09,(6230383688e752072289e3132eaf2918:0.004289191,acc927cd6b25a231df8e8c4d83d82ac3:0.004289207)0.896:5e-09)0.904:5e-09)0.856:0.004283479)0.912:0.004288924)0.712:5e-09)0.778:5e-09)0.950:0.008627723)0.947:0.012999981,(e2d9a88fb9d3ef6eac544a8fbb21ed3a:0.004285926,d60f5b0e9d8b7216feda265f51c8cbfa:5e-09)0.865:0.004308521)0.792:0.008514213,((7093f8a8cc2de10cbc2ac0ebb73ee534:0.004277309,fca051be0d07f786325cf5e1acf6e0ef:5e-09)0.909:5e-09,((bdb3ea70a2e758a71c0769599168766b:5e-09,(((5c759feb6b1fe29560f706fb7de1779d:5e-09,672ab4b6b1a2586f9bbf180c12f9b560:0.009690454)0.919:0.008653769,8aabe1c153d001bc60807c45c3656d6e:0.004305832)0.852:5e-09,(e8b24c928ed2dded5d0e0d6c8c24b146:0.0,a54ccadffd4fb894c10fcffacc096aa5:0.0):5e-09)0.846:0.004280394)0.913:0.016270878,((((851aa62cfc884bf49c73e3024eedce89:5e-09,((7f365d59e95b5820b46b411ccf67f6a5:5e-09,29db1a3246f1579780ffb232941ff464:0.023941517)0.990:0.017604346,((5ebd3cee772abecca4d399e926842a2c:5e-09,1cc1d09a799e226a04e85e8cf6a2ec31:0.008564182)0.608:0.008653812,777d2d4f123822e80b1adb6cb8f300a7:0.004285873)0.923:1e-08)0.928:0.004280439)0.411:5e-09,((709da530d4d22c0dc3f2d81846f45ed3:5e-09,(((7de1985ee232c15aeb506a9677f408ca:5e-09,((cfc88dc6e02fb7d74bdbb17298de20f5:5e-09,(31a2ca9c953d2e97d5025166b59ad09d:0.004299863,460e115a0c6ee8f2d47308a5c90597ed:0.008593975)0.889:5e-09)0.898:5e-09,6d719ad12060a828dcf712d2a41b612e:0.004293828)0.846:0.004285907)0.761:5e-09,5db2213c1ef97c9da7548d0ea0914cd4:0.004300009)0.960:0.013106972,83a3b6700b2378a1de78274fa083370d:0.008579628)0.629:1.1e-08)0.918:5e-09,(((f49860980ee09ec3f5a0c927dac380fd:0.004285926,(776503a421e92c8bc206d0a617b36949:5e-09,(((d569e5a4f7a8e16dc4653aee04b184bc:5e-09,(80354fca236744d3045e078d337b66e8:5e-09,d9c871df874c1586f5b28b4c7b994329:0.00429996)0.981:0.017915048)0.864:0.004308508,55695752bd3ba9bc1e262b6737f64b97:5e-09)0.860:0.00429377,(2b25ed027b7614fa5f687d6750143141:0.008759797,(22ce3612144f2f4a0edd5a2055e91838:0.004285902,ff877f5ecf9ab2af3f3cfc3e95b0cdf6:1e-08)0.862:0.004308486)0.379:0.004299967)0.914:5e-09)0.913:5e-09)0.939:0.008644596,4ce2afa61190cc92ebc11e16832286cb:1e-08)0.924:0.008653778,(4b6fedd1a8a1398c3536613393c715da:5e-09,fa4cf68a25b5b551b72db58ee681d67d:0.004285898)0.000:0.004308493)0.423:5e-09)0.915:0.012953794)0.789:0.002414923,8c023ce92472b6cb3b19eb97e5423f92:0.002415826)0.846:0.008075075,1cabb7d0b8307a1e55af349c1a7104b3:0.026048382)0.816:0.004658383)0.841:0.009463909)0.980:0.051046867)0.881:0.018055039)0.814:0.014555967)0.000:5e-09)0.883:0.012636973,(((92778b7e27ba2bd6572e7a468a84e458:0.007962717,((e9df72e822924b9744c8d29ed180d860:0.022653121,(5d680af4211c17d1e433159088049673:5e-09,(8364b2013edfa4e6e5c53921d4031c6e:5e-09,(c8f1d9c1a7d871f5fb6c983689332c7c:5e-09,8575406f15ead190f24cc2a442d7957e:0.008730072)0.841:0.008583026)0.773:0.030752607)0.918:5e-09)0.864:0.008746005,((4ec8cbeb2b0a167cf56fee863cc30ee0:5e-09,(28ca06eeabf2287d47e95bf3e399d997:5e-09,(((a8f9ef2b36268c9ee0beee05d863dd5b:5e-09,(17fae72bdd363114e255fee05ab80d86:0.0,10900f7c0dfc455a1412c6d8a5e985ab:0.0):0.019272668)0.915:0.002876835,(a23affb8b84337a01dacb03375debab4:5e-09,4a1e70f737ffdd1d63c8400bb52f3265:0.004335964)0.844:0.007184384)0.915:0.002877008,(((56001a746aee72479a8f33aa495792dd:0.002092349,b0f618561778c99997aec3321c3e3bf8:0.015833613)0.913:0.012630933,8cd37b6ff0f4b3eafba84504d4aa5163:5e-09)0.827:0.004308466,(621d1089ed7a8550ac6fe480340f6951:5e-09,97469448a11d554c7fd7e8f532cd9d05:0.00433598)0.889:5e-09)0.000:5e-09)0.891:0.004308482)0.860:0.004320116)0.785:0.013766713,93446e52af204dea6f8c8c293c5a686f:0.008487133)0.951:0.018567663)0.767:0.009473239)0.751:0.004859978,((f9a22a709ddc19c2a37c44254a4bc08f:5e-09,((((11fb47d12a20c2ee3371cf3cb11138c0:0.004285903,4ba71128e6a0392a9fe6197c9f18e963:5e-09)0.843:0.00428396,((507dddd9adce3e91bb77d93ad4e8ec61:0.004335932,e833bcae0ac4bdf5586bf8a88b1016f9:0.00427878)0.812:0.004352808,75f2e1caf0d1bbdaaf263f62af2d58b1:0.004373599)0.789:0.0043173)0.878:0.004310192,(168d50d5afee103a1471cfaea4d9da46:0.037072335,(((3c6cebf3b68ced65a9c3ae326c2eb8c2:0.008657377,49ab5cc8320e669bc57ae8759d54e1d7:0.004305311)0.621:0.008653711,e520af5734dd878602ce453cc4b830ac:0.021912931)0.878:5e-09,((8a904479f3050945266750288f9f58a4:0.004286646,297d3a6673518dd238b40481bf9dfd27:0.004308804)0.756:5e-09,d9e814a99ec5042d8c7d51e56001a1a0:0.004319933)0.826:0.004291879)0.805:0.008623787)0.860:0.004290604)0.736:0.004188791,(b9ebfaf47ec73239ba52744fd38b6eca:0.008653883,(((2fbf52d2c4a589d0f9d918aa49c1ed93:5e-09,((388e9a5c2f3eeefe20c1960f632af8b1:5e-09,((8d36a1555da0e296709ea5f9bd3364f7:0.009160441,edc9c22a5456cadbaa44a3d4723e1b0c:0.031172974)0.885:0.013105138,ebedc76556db60d56d04c73fe49aebdd:0.004128344)0.772:0.008863379)0.928:5e-09,79172dd6d0ee7f9efd260f2c9d1c3889:0.008653874)0.907:0.008822276)0.864:0.004308485,(0d62ecacc573722eacace2377ae4a16c:0.008569639,(eb1225cc42b0f556d37c498363c20b41:0.013018583,b1bf43dacde05efde8da9e870efedf44:5e-09)0.517:0.017402046)0.918:0.004289228)0.250:5e-09,d42cd1c08de29c6eb9a65d2cef42ebae:0.004285907)0.896:5e-09)0.956:0.013394283)0.803:0.037262749)0.852:0.004335914,((d9111f780933a0eb1f13666c83542059:5e-09,(fa790cc7b861893a756db4ae80ee64ad:0.0,2842962ead9f13727be8ca5039905983:0.0):0.008656027)0.846:5e-09,989c49a278f3ab37db3f07569aaa9ee7:0.013033527)0.813:5e-09)0.745:0.075835544)0.784:0.004169312,9be51b801199656cee0f6262b7850dee:0.032708961)0.869:0.008534663)0.760:0.056755596)0.092:0.004498226,((((((((((15326a5ef2a1286d617736dcae60bb8a:5e-09,(e195bc48529b036b38e1e40fb4589f2d:5e-09,02088ba97661aaace7b996da0b799999:0.004335953)0.901:0.013168491)0.888:0.013299378,79ef5e73f8eac900232da6dab8e01ff6:0.013043622)0.063:0.004414888,4e66b0951197693259f5ca12a29e67f6:0.017570195)0.408:6e-09,((b8694e258fe88b91bef687b178bc0c4a:0.008723502,bca91aef4e7438f7a72e1a1124cc11d7:0.004373931)0.885:0.017466488,(((fc15d573acbd5da4be5cec4b7ef0d87d:0.0,5976fbb620d30e08955a255f418f0302:0.0):5e-09,887a89aab16bdf7a21f99a32ff2dab2e:0.004308573)0.858:0.004320111,(bb83dda410b1f484a012f3233680d3a3:0.008653815,787f0b4eca2776727f75985f671b52bc:0.004285897)0.897:1e-08)0.962:0.026420839)0.055:0.004314061)0.739:5e-09,e8c87909824236c5dff3e81ca8d5b4e0:0.004293788)0.000:0.00461419,631a271fe1b822085f219094a04894b3:0.013374866)0.000:0.008246121,(583acbe1c0cc2d0689b2e71515733934:0.0,07eeaea654164970d9def0f786593997:0.0):0.021804503)0.914:0.039205211,(5308997d638fbfecde717c035c11bbe1:0.026065569,((bb457453b9b7146d0e84b91a04bed2df:5e-09,(a8060846c26ec8ea3f9c22969ede199c:5e-09,(b7066c7a73e3d7e466159e3fd60ab97a:5e-09,ecd95884a99127f325462b6e7a5a79d2:0.00433442)0.869:0.0129359)0.424:0.004334435)0.945:0.022551994,((((e095540dfece425ab90206cf2666fd9a:0.013240707,d674fc542a3339fb9b5629dc4966b7e0:0.004346196)0.469:0.004325694,919b4aaca487d7cae5cf66ca730f7dea:0.013128331)0.763:0.004551247,70ed89ba1d212f9631759ae1b70608ba:0.013349647)0.913:0.017436753,(5af02313f03e6be46d5c204f29b571a2:5e-09,0349f340ac3e14da32b1ef089727ac0f:0.010574009)0.845:0.072568933)0.799:0.027701188)0.916:0.105252266)0.979:0.176193036)0.934:0.032874869,(((0ba4d604b3ce1db70199bc9a211d063b:0.050460574,(24aa08de7123a4251f5fc1e1a8deebb0:5e-09,c8a1c79d6eaf67157f8258cedddda3be:0.017596725)0.801:0.072920863)0.979:0.094194632,(d42c64f11c4516ca41d3e2366e6d6ab2:0.091830363,((a5703b0475e98a6208ea32408934ab98:0.004270291,(92533e353a0bad53d64caa9099506433:0.002328283,df512430e4086fd6235707c5bed3e052:0.002327352)0.929:0.012891357)0.000:5e-09,((881af7d280345e949b501b708faf51be:0.004309094,d203104d324cfce75a4661403c65b699:5e-09)0.956:6e-09,01a32c6813acfaeb008237cabef779d1:0.040236213)0.437:0.042254666)0.611:0.092522918)0.784:0.128057912)0.954:0.069543965,((((d83b51e9a439e5d468601c0da6f94a1c:0.025111174,((8e6af9fb0dc177d6e56be8430be618e5:0.022301918,b138a9e5e29e3cb8fdce25af6d7e67f9:5e-09)0.981:0.027164189,66846370592e84fc8c4835eff68a1f19:0.035777616)0.723:0.015681339)0.000:6e-09,aaf8dfb6c04f9dcd1e9dd048df965574:0.074275347)0.980:0.056339135,(((d34492702768aacef5de0d76daf4fc58:6e-09,2ce4c83fd737d269de5a6ae285181e0f:0.012850655)0.734:0.035681479,12c772bb2ffc20f97b7a9cf3c99691a6:0.035677339)0.881:0.024185822,3cdbbf481f5afe6f5e70c6f56c54aa27:0.042955246)0.260:0.132911865)0.969:0.057549361,26844abe0d108417b43e7f7419b19d39:0.221834952)0.755:0.006356396)0.772:0.006720408)0.819:0.014261666,(((((f0de9f98c646509986a62a845a251246:6e-09,(2a246a3955dc577b53a4a6bfafa491c7:5e-09,c3cb531aa300721b2e587fab3adbc592:0.004348455)0.976:0.013542149)0.928:0.013371741,((1f621c334096c9c0b29d772bc3917a34:0.012373553,54174061c71ddf020f7fc104e13277c5:0.010929436)0.908:0.012372587,e40e8338d830a529439ca880f65c1acd:5e-09)0.791:0.013183876)0.834:0.014262933,(((21568fe4d443aaa979fd06fbd3a5dce5:0.037848302,(f1f27c769f53985d0a61f0928efd28cb:0.013742212,(fcf807eeb6b80d66553f44706f3ba312:5e-09,(7888518a35291d68a8f1432afdb3dc78:0.004369046,58941eda0b7de1c413afd5c6aeb52f2e:0.004348477)0.993:0.053657193)0.898:0.008539715)0.878:0.022796247)0.766:5e-09,(7e1fefd335776958964ea2e0edd65270:0.017661373,595dfd5eb1ce2e3440587b200c149ca4:0.008746121)0.946:0.017334382)0.856:0.01836934,aa4a3294550bebe7a6ace2302de33002:0.04881432)0.323:0.02833225)0.988:0.135677017,(((360154b01a1256ace1ddc0c72c8df4a1:0.004362231,(1fe47d80689c0172defd6193808093c4:5e-09,deb4132d6d89083863f90cc21a9605c5:0.004319515)0.806:6e-09)0.853:0.008814361,((c22473d52c6dfbafff7ee6aa28ba9424:0.004325837,d89f1df6b9aa75464d404a6565a3e27a:5e-09)0.514:5e-09,((26ae5dc859f4c7acad241c9376751515:1e-08,1ed253a82c70fac6d9f829fbd04c0518:0.023681433)0.913:0.042959426,(fe7df2d7015fe9b88685d16802826277:0.008332918,(19a7048b6cd9b6f6493869a0b1abeb17:5e-09,5db94458430e306477d45a9ea247bc63:0.004319513)0.902:0.027978343)0.817:0.026516316)0.951:0.039776848)0.933:0.017700653)0.912:0.025764345,(((60d5e32e6355d2610cd87eed67d12b15:0.013335679,f50012238e97e4a4de8cc08891fe2c95:5e-09)0.837:0.058518398,((3aa94200cfa8da5fb5855a1dfc7b5d3b:0.013194086,4ef47b5d28b826343d8bec6caa1063da:0.02652998)0.919:0.013344527,d3f2febc7156d920d47f955cba33fc24:0.008682796)0.145:1e-08)0.994:0.029760606,768c9a905c0444a5d007af7ff4ef17a8:0.020184343)0.625:0.013286987)0.994:0.135534693)0.942:0.072953332,((((((((((381c6d94e7ccc04177ec67c51c155e5a:0.063193584,09f2f32db2bf9fa06fb167d6dd291c9f:0.039479059)0.870:5e-09,cf24ae4dec77849f31ed24868e4b4614:0.017288438)0.000:5e-09,5dabf120d9070d7f3005a39124d059af:0.017329537)0.995:0.091602694,22ca02f855a485741999251a883867d0:0.050552489)0.985:0.070393348,(((6df02d72b948478f16a37d52d1ce7671:0.004296925,(9377d2f53979d09aee0bada25c31cc7b:0.004285927,256c3862c471f0a3e424db0ed68e3f46:1e-08)0.797:5e-09)0.994:0.055051247,(dc4d099502850f0f8f6013f0a4d11e7a:0.078979423,0a84d729a53caa9eaf5d2d38a98a80f7:0.067065318)0.741:0.009554421)0.457:0.011296003,(74c19c8c2a1685fb3e6fb7b0dec78ab4:0.02705383,9949b4400839152fe5f75b5bc35d90aa:0.048856791)0.948:0.065357316)0.890:0.034931904)0.293:0.014476135,(55cc6e24cb7dcbeeab45b2df55e5e0c4:0.04255157,(7b20ebc767c936a1308415ffbc18da44:5e-09,(3bad73b6b301104b2471ba9f3530d75a:0.004298693,6b4ea59988cd213d4e21bcd6d17fd3e1:0.018749184)0.871:0.004293136)0.000:0.036673736)0.808:0.041574749)0.933:0.024407463,((903218cad53c679f4414019138a8e107:0.098145295,((d900768275d3d0eb7dd4222d400f768d:0.050387745,(ce07cdbb2fb3fc2e7385a1009251fc33:5e-09,42809edf46b1340774224fe9cc1795c1:0.004327891)0.955:0.042133549)0.968:0.053109376,(1c770c8429164ec1940583d5cfd9865c:0.030170318,9991a20b5d8a47da17283a0c1010d163:0.041931978)0.960:0.040406514)0.000:0.02764179)0.949:0.049195088,(81b78bc67fb86ed366fcafe52cf89ecf:5e-09,d146906ea0d450b36089ebce7e4611cb:0.01763026)0.871:0.135181878)0.000:5e-09)0.869:0.010420181,((09c55fb50538dd70046dc26f4eb0150c:0.01322245,3fd871194c311f0706ca7b8a9fb51330:0.021760372)0.632:1e-08,(435237327d74fdd4c7bd4b27d5b17419:0.004348468,9bbad03a88c7dc4b11c7d28c9ab8df57:5e-09)0.921:0.008692934)0.905:0.202560489)0.633:0.013645174,(((((((((((62d851e0df91ab61e96801eca3df9b26:0.004291232,(c36a141a997412a3b4fc6ac0f86a9db1:5e-09,6b1f9c3ae9ca066e01abb11a9c23a681:0.031458438)0.829:0.008813911)0.774:0.008051073,(((76c50a73119b4c56f2b1fd0d0236b2c9:1e-08,be04d7b73e9a4cd7059c032541058671:0.00430775)0.857:0.002835684,((2153575f8e75724bb7f2c4d4176ef2b3:5e-09,0975d4ed2fcc80ef563bc0777c3af313:0.030629389)0.919:0.004287062,((6d3572279e89c42d614ea0f4bc42906e:0.0,30dac96f8db9d452ce582b30bbc9feba:0.0):0.003495242,(68a5f7f3540c76f4b51c27b8fe40450b:5e-09,1ec618d0aea72a496d4fa05737201d27:0.008772298)0.605:0.014466777)0.944:0.017467685)0.856:0.007162483)0.780:0.002439108,18426cc545f763ec2e1eff599a4c3ec6:0.026929338)0.965:0.024251532)0.000:0.009839808,(0fdea56769f2aed0996926898779d53d:0.025188156,(((((80908de88f58e224f2b3afa99de86ea1:0.004307511,(90c4725dc2f00542e54b02abc4411e21:0.008688871,b3593355d750acd5bb0b3d27addcc213:5e-09)0.964:0.013119391)0.927:0.01324415,63fa18475283aacce804613f56f2e185:0.022289195)0.725:0.008719055,d2012899839f7668dfca28e3b6497469:5e-09)0.934:0.013858151,c404b56a15a80bb2e972c371e5f2d18e:0.013580045)0.821:0.008745429,68f7ab9b4173df7d2a8654bc77b16bc9:5e-09)0.950:0.020633986)0.792:0.073793803)0.913:0.031973291,(29322762f10536935ba9f8690341a872:0.022094343,d018833618ab105decb81f61e3b3a849:0.023403723)0.757:0.006196931)0.912:0.016762275,((((9bbbbe1dd9839a1769f2059e19f11529:5e-09,2c94052812a2e8d81382246d3b2f288e:0.017642941)0.879:0.008731821,(1dfe6da7766d4845f6d6dd96f0d842af:5e-09,9d19e2689ffe0a80ab5ad0e0cd097fca:0.036268783)0.896:5e-09)0.995:0.074728083,((bdb08a2305c209354de6453a43ca45e6:0.068248213,(07e2b31faaba29c433a1c501692b4086:5e-09,49124de9f972e8570002b208f7514d5a:0.067516398)1.000:0.185077658)0.139:0.032761537,64dec898ddd733e2a0340a2ecc220419:0.099626043)0.877:0.040211622)0.214:0.009175404,2d2c3eeae668e28b315b65191e15baef:0.106187251)0.926:0.030731527)0.733:0.003875229,((((((((((e43f1bdd9aa5fffe1805e900da7d0d1f:0.022101154,(fa25d320ea4ab0fd7f21d45c4970eb3f:1e-08,6efeab56d9675b49c5434145d08d699a:0.004343782)0.733:0.041480389)0.869:0.008960749,b285c7397d4cf23e29e2c661c98d95a3:0.008666123)0.776:0.00431201,(8bc21f4d2db729ff92fa03593552e0b9:5e-09,((76139c85f4d05f318217238c66565d79:0.002458222,7dd3586f611e42be94d6aa083534443b:0.002409672)0.897:0.008121579,b8a2b8c2b4876425333b01de85522b4d:0.017330422)0.073:5e-09)0.807:0.004338817)0.788:0.004354122,(((323ced541de51fd40f82fe4f04d1e6c5:0.00242848,(969f524024e129e328b8c84303c803ec:0.004316229,d7a1b52aaea0340bd4eb8c0c8ba0316b:1.1e-08)0.790:0.002429256)0.844:0.008343889,((6a753ba3bd430da4a0f79654c9adc63a:5e-09,((081e9f40f2f7fb173fc842766776849a:0.008637069,(bb0c5dadded2988964b4ae41d798a34c:5e-09,(50c36d851f6748adc849518b0b8cde6b:0.050124964,f0509a4e7279d7bc0aea9ca38e59f9db:0.004301468)0.914:5e-09)0.791:5e-09)0.755:0.010630369,(6f0f6ca4d5526840c5e4bc3acca9cda0:5e-09,(65a51834e51b02bfe0fce41a0a56b7c9:0.008687929,54445bab031ae35f7838eee3b89f92d3:5e-09)0.900:0.008629359)0.915:0.004307739)0.935:0.013001964)0.786:0.004241973,5136d2cc934b88e3a23e893ada8dac35:0.00874633)0.952:0.017484833)0.860:0.008953793,(678f094b013b386bcc6cde8f821ae69c:0.01741198,b1548f41e58f0cbc0f8a02196456d22e:5e-09)0.912:0.026558166)0.763:0.004394152)0.766:0.004446728,3515ab942e8a2496cdf6c10bc3fe5a50:0.017574114)0.816:0.009000001,(d1f7b52d68177f62b52603ed66159059:0.013362815,e17b1f52ae1eb38b0c6310d880387429:0.03579507)0.664:0.004270917)0.857:0.011241474,((0126dc4bf3e31b554a55aaeefb3deb18:0.011205918,609a1afddf1eb0adce3e97f625fe5001:0.006110132)0.444:0.011642004,(((fb62e9e0fb2359c943ab14cb06914476:0.004316289,e2770e75c9168fb611b812ca31b5fef9:0.004288078)0.890:6e-09,((2eb121503f26da473f9e7cbde9e3c55b:0.0,52ab6b0a088e6b24eec07bd4abae3177:0.0):5e-09,(487017bcef240942467591f447c2cf73:0.01309494,a5b6813a3b4babb274aa0568460aeeeb:0.004296919)0.926:6e-09)0.000:5e-09)0.901:6e-09,((((9fb325390bd3664c80adfa0c450e386f:5e-09,6ca05886637744b37a13c443404687c3:0.004316288)0.856:0.004307706,(76921978feda905a58d57691ed4f5036:0.00431627,300c135d54ab09d315c86eb0f18fb596:5e-09)0.915:0.004307714)0.796:0.004343761,3dcb324e99e8f3c2e71cc747c1dde59a:0.017567002)0.799:5e-09,0512ea3b2fe7e64f0b70bef59ccec75c:5e-09)0.920:0.00430771)0.610:0.013263237)0.960:0.035681799)0.944:0.030181424,((246b8d19c0e2b6f996e8430249ce287d:0.018535062,f821609eeecf7af217eeaa560c9d8fae:0.020956226)0.395:0.05777879,c149c84492ed06ded028c8943727ed04:0.079834664)0.745:0.006797297)0.918:0.026881122,(3d20c92bbf57ee8872e12024fe40c045:0.008671893,bee00e4c6c765b0f9cdb6c853ab07de7:0.008612127)0.976:0.050426247)0.910:0.029788057,(((e41e8d096ac42521ecc3dbb64743fdc5:0.004307729,(199daf44c6e6e39b52cdd4ff505c163c:5e-09,caf4c7f3b3564d8ab2a581521b439ed7:0.004285113)0.915:1e-08)0.959:0.017555482,b6e015491b9bdc366976ae97feac3233:0.017605732)0.738:0.004957009,a90dff15d195463a7ba44f32a737c0f1:0.035899135)0.953:0.104710392)0.946:0.027508105)0.867:0.018455418,(((((((((((03a0cf826d3a9365dfed3ffc5d8ad49c:0.010770771,(7ffddbe502c6b201b4b129e4ec04586d:5e-09,e74311dff033e072e856414e2feb5688:0.008687934)0.992:0.036680979)0.861:0.011893805,(6128470604f2b50432ddb31c0147dfd5:0.035402427,(2c493e41801381697599bc58943a0db8:0.011742266,(a8764e2ab79afc8e01b032d637d79430:0.004301928,3f2f9bfbd4560dacd56267f4fc95d7ce:0.004307483)0.912:0.019605732)0.973:0.03618527)0.762:0.005606884)0.901:5e-09,(((a75230069e3097ae0c65f17bf98b6352:0.008666072,42e7c43eb1a123aacc5b6827dfab9a25:1e-08)0.454:0.004324107,(((9c878151816cd6893c0292f013796a5a:5e-09,(f7fa07323dc9ac64bc81aa2f75bc1a22:0.00431626,da3814e52c689420926d6a33611fff47:1e-08)0.879:0.013001882)0.956:0.0132299,1f199672328440007fd897887c176271:0.008801029)0.750:0.004325353,42bf7346f255e853ac35e933e3a152df:0.008712075)0.786:0.008718101)0.769:0.004264093,((721f270fa2c14518760a2661b0661eb9:0.008718684,d195925cb7c4bf87df177869ef3baa5c:0.00434057)0.830:0.008719629,((d84756bb5a6ef40f8a309574395b3cd8:0.017417032,2a4e89c500e5da71bfca2108c981fc04:1e-08)0.800:0.004316496,d3a186f78541a7265b110d0a6078b07c:0.004305717)0.654:0.008702617)0.902:0.013055887)0.961:0.017501755)0.933:6e-09,(5542ee5f85320abd571793d55395473f:5e-09,d4b3b7f383ae66c011fa43f8d036c2b9:0.004296925)0.346:0.036398838)0.874:0.008879048,((f99ad431febf0ca4c7aacb7ecca5e460:0.008680196,7744a8ed3f2b39a1b743e485935f6e65:5e-09)0.853:0.008810781,((a9b9cf64239f2b49b36aba0054034258:0.013019021,f79cc791aa15332ff4ab7ea890a35c8d:1e-08)0.109:5e-09,ed30be310a179d7c1d4c8b925b19f506:0.008666153)0.770:0.004221519)0.958:0.065936031)0.282:5e-09,0ad66a0f19f26c25d98725621ebc222e:0.0223848)0.183:0.013342317,e7591ef97efd2cb29bc949bf0d281c6c:0.05726529)0.417:0.004916711,(((((((((23c0acabd8550b5b8173df591ea778b0:5e-09,b104990a8558a74277bed52cf1d195da:0.013135887)0.833:0.008782414,8cab86fd4259db7e490f17cffd5a1049:0.044551382)0.975:0.031688663,(eeff0ae53df4cdd9273eb862ffb6f445:6e-09,(dc6693774ec6ed52ed44f39977fb2dbf:5e-09,25e58abe6469675dc7e19df3d913c95b:0.004343795)0.866:0.022153715)0.823:0.009990426)0.959:0.028813844,((e67b2e6f2ef2649c069b0f835b32fae6:0.010435966,3f5c0459fcbeae0b8d063fc1d34ac208:0.016441865)0.994:0.053835973,((783ea619a13a75270c821eab76e3bf2e:0.00432789,411512cc5d5ff7a557daeafffbfcc0dd:5e-09)0.992:0.052961525,(((4c9ca7d58602860f61dc325e6b1fe8da:0.022813484,(0194924a384837ec011c97048d2c1f4f:5e-09,(5903c11ffd34801526d6903ef353e287:0.00867887,((30e05d9e58b9e6913c95f7327928f408:0.0,6799d0328413e8b4754a0fba4cb0d72c:0.0):5e-09,8e33cc461cfb0c7c7d0497ff320e34b5:0.00861558)0.903:0.008807825)0.862:0.008767907)0.981:0.055206502)0.000:6e-09,(((047dd1a6a899acf38bc0a9514871b4ec:5e-09,611c175530aa0e9b0780dafa4a25a077:0.01777629)0.916:0.013477146,(((b0d54bb563111fc372db32c786005242:5e-09,9e68dda17e0d1a012b3bfec303c96dcf:0.008609248)0.807:5e-09,((a714520b7db9f1b00ef31ece89ebe0b0:0.004286446,a150fceb704b4f19da2426136006ca56:5e-09)0.844:0.00430831,(e6939d460104baa14d17a2312aa12568:0.004307708,78f875de175cd986dcd35c9c5c775f25:1e-08)0.977:0.026454739)0.737:0.008719811)0.920:0.008660331,6c5218eb4eecc30a05ba3ed700509d22:0.031154664)0.734:0.004291919)0.884:0.019966328,6228b1b161fb3528a826b779a26242b5:0.048912921)0.000:0.007528154)0.786:0.008944693,((77450c38111d21c84919b8975267e126:0.012886116,6aa42d0a04f7d429c33a9ded49b5bd28:0.04697666)0.497:5e-09,((((e9b35fe6af945bce2efb11ec17e35385:0.004328689,(aef2b2567435c4d3acecdf11d9700ed2:5e-09,9eaed40d914c525a924778f3efb8df90:0.017451342)0.786:0.004333605)0.797:0.004308842,373bf0f07b1f6caa44b82d44f9b72f6e:0.008658813)0.894:0.008795885,(a3a81b6a446dd91bb34267903e136267:5e-09,(458ec411e5ec181aefb767ec259cdd50:5e-09,(c8e93c3ff786ffda1ac3db365e21c8f3:0.031138923,(((6d5af0419ec55597db9d37ada10670cb:0.022530281,0bb04f6514dfbad5f3df76172ef7521c:0.013089531)0.782:0.004416197,(43b7a429c15150d408763d76c3ac1e56:5e-09,(306e7efb9ea19a0dcef138673fa1e02f:0.004313821,f23e4e3aaa2a81b251db7d2ce11695fa:5e-09)0.245:0.004300967)0.783:0.017997955)0.474:5e-09,c72241a22311f230bccdfb7deb29e6d2:0.021866465)0.000:0.008703986)0.934:0.022165375)0.860:0.004299763)0.362:0.00868466)0.812:0.008725163,(debd6bce0c8346cdf436d269a2eef010:0.008829213,4f9ef8075ad8e96e41b7f09ef97ff245:0.017795444)0.851:0.040727619)0.447:0.008922516)0.967:0.022612215)0.836:0.008616079)0.923:0.020932195)0.489:5e-09)0.981:0.045509387,4a70a8e43687807c8dbefb1962044d4d:0.070779309)0.721:5e-09,((((7fc90e701111486e6585f832bee46f65:0.004285595,1819c58aad6df00ab12c0175a8da66ef:5e-09)0.951:5e-09,(c05cb6f29a89d25e2d676a9003ac40ea:0.033075897,d683924c6ae60c318eda48e01e3ae65d:0.018785294)0.469:0.012513923)0.106:0.002013519,(636fa3aaa05ecb49f71a0c9ca4de4287:0.008675349,((c95ee0594cb991a99f714bf361380bba:5e-09,3eb8ca16da9664e467933a9d30a12575:0.008725371)0.921:0.00429359,145abebc47915760460b745beac1ca57:0.008595066)0.372:6e-09)0.428:0.015519279)1.000:0.095546997,(99a00cac230010627157dbcfa03ae361:0.070056961,(fa57e570417648fe9c3ce310ec7e5636:0.004552238,(e782878bf6218f500f96fe49504088b5:0.004307744,(8b9b6e79a5e00064f7afc851a357db81:5e-09,45c07c44325012e1beb11d519686d30c:0.012915158)0.096:5e-09)0.998:0.070657064)0.834:0.032347005)0.886:0.038504625)0.724:0.003838487)0.976:0.031900119,((((((de20e48eb808232e88f760c958c01f41:0.004301513,65cf0e1c9124d7324f3e2bf658664a6c:0.012954292)0.841:5e-09,b7a2b15fbd18b768538fe91cd375972f:5e-09)0.913:5e-09,00a54345e7e2c5d9fdf20d4bc520aba5:0.012978117)0.804:0.018597163,124a556a7ea65bd973b47bf28634a1ea:0.013342783)0.947:0.018570545,c43b335bfea8f0ac2db4893f2584fd76:0.027238925)0.812:5e-09,8549011012b948b2e694a3bba518ec7b:0.035746091)0.874:0.014028107)0.790:0.007179144,(((((8b9e407b8fd8ad9d63d7225effdd696c:0.004307734,09aedb04d499d7c98258115888f9f29b:1e-08)0.919:0.008775589,(a91eb772885e734007db0cc7e2f81865:5e-09,(c50791a8d2ecfad95bf1d9eced0a6fc4:0.013160554,a135f2b3f5c89dc7955c6dc7acf0d521:0.013068795)0.957:5e-09)0.893:5e-09)0.980:0.027712381,(51beb02a3806cbdd38e4a33353f3ca5f:5e-09,(efc98cf6fd6af23ebf2732d468ed89f4:5e-09,(e6a51c08af09f75e64b91a4f965253f1:0.004307711,c83cd252d137045a8b3b172c00f6c783:0.008706783)0.366:6e-09)0.860:0.004301471)0.988:0.035329755)0.876:0.018787757,(0ce4325a6799da035a3f30ac102b6931:0.014555598,608115fb419c2c6fa7fded037d93d72e:0.0158279)0.934:0.080416335)0.549:0.023126294,((56f650cdaeeec74d28c19c541004f135:5e-09,fead173130f3b6a3c08af440c6cce0b2:0.008604345)0.888:5e-09,(1ec9cb3bfe6e3c854758209469e17273:0.004378893,(adc95161de4f3eb22d87ca6d2c33e345:0.004291135,e8809f79e9c6aadee4182a6f6f3b751f:5e-09)0.384:0.020047989)0.761:0.004306284)0.986:0.11274189)0.876:0.022624098)0.873:0.012423618,(((((((((((c05d5d02900ccf2b15b84f185061a800:0.022424215,((dec709e3fe8c5767428e17f28bca2536:5e-09,0abbfd6281e438d1b74a5f4cea8296c2:0.004296951)0.710:5e-09,((9af8aa3e492a44796ea78e8ea5d959f7:0.004301471,(50f77045f7edbc74402290afe3e741fe:5e-09,(4afc69b0a15e0ba87518303fef3d4c71:5e-09,(f4a3c331b7f670f941cb2d92540f1567:5e-09,a9ed6be2e983479a5fdca11d58f41360:0.013073398)0.912:0.008688822)0.395:0.004296946)0.836:0.004316249)0.000:5e-09,640a47dec2d7f768a100ebff64dbf63c:5e-09)0.861:0.008598384)0.422:5e-09)0.797:0.004306291,((bee865c7aad4f4af5c5a7b9f5b051ed3:0.00867869,0bbf60351eb369f370b07abab0c02199:0.004301515)0.867:0.004307746,(2f52b48312b1f80f8be5b8c5f8d06127:5e-09,((429e9f2de9c358c4dbb457c6db77406c:0.022337912,234eeacaea98b1d8c7a2502092d281f9:1.5e-08)0.000:0.004307718,2c96aee27c2a0cd68f974e1a88cebf4d:0.008624293)0.466:1e-08)0.914:6e-09)0.798:0.004310814)0.772:0.004217415,21d42a1ada9c216a712a1d592ea455f1:0.008701774)0.203:0.004301778,(((9d62a9275bb1c8ee869263d66269f79b:0.013310597,(ae3b5dc26be9999b432663645a985519:0.004327424,6caa6dc04be87999e052844d73f65c57:0.004316894)0.789:0.004468439)0.763:0.005655521,(1f8dc668a0212285433ceab6f5875873:0.011661651,e6739532f2dac2122eb015631322f688:0.012050303)0.860:0.026772006)0.959:0.025311665,((((((c843011efbbb6ba1a2bd71335d423143:6e-09,(56abbf3ce0e9ec31b752fb5562525d11:5e-09,(59cda17cf5c210c11562ccf16f05db20:5e-09,64b638bbcb4bd233d5add466ebe7df98:0.004343761)0.855:0.004301489)0.858:0.008772292)0.891:0.013011402,348a96bd536ca1a64a97d27d2c39c672:0.008689793)0.753:5e-09,(029d1a71daf2d24337a02a0a35f9f139:0.005036737,(((998d31157a544fc5414ddbe2722b79da:5e-09,(24708bebbaf6fa84fdc6dbd3fe89e779:0.008837965,463dbb52344686f962791d8100baa9b3:0.013427532)0.775:0.004353357)0.825:0.004295116,f1c6d93fbc797ccc331960c9ebe48dfb:0.021841679)0.765:5e-09,(1a0f3b831af8d6a9c34e9295a1b0cbcf:0.008674416,(06c5c5c8a8dd81f0c86afc35940d5eb0:0.004331534,((d3305aa2e12fd6243ca910776019855b:0.004290291,ac5d8df8ae38c1821cef75b08ecbba88:0.017564897)0.783:0.004315777,a0e212204104f0ccaca7fe67a4ab9d16:5e-09)0.646:0.004339199)0.123:0.004339836)0.812:0.00870285)0.281:0.009273643)0.891:0.017205802)0.888:0.021991581,926beba599220e2c641cdfae74fb9a1c:0.005765774)0.760:0.004258576,f8f8cd585057132460f8ee0ccf17c4ba:0.013141819)0.887:0.008834646,4cb43e2e1bfc584dea1a673a7f60ea2a:0.004296942)0.753:0.006051643)0.887:0.011814537)0.783:5e-09,(4e76974a269017acb3af2b4b109373a8:0.004293182,97397d404422b8f18085a8224c286e74:0.035332199)0.874:0.024427432)0.816:0.004332241,(((((4f11496fa0c14202a331deb6d2275b8c:0.03246463,(((0dadd1eebb034c0fcd2dbdef5c02614e:5e-09,6f9d8f544f5b0a13a5c9b1f4bb2e2061:0.013033619)0.984:0.022429217,7b8d37e3c06ae099a4f484105b0a1ca7:0.008614938)0.904:0.013261579,6c4abfa6afd02536605526ae2cd96c0d:0.004502272)0.850:0.021582536)0.963:0.023002184,(5f8198c0df3f3b2056a83acc27d0647d:5e-09,(16dfbd46f55d037867b519ead2d07523:0.004316265,5c476b6953d2878bc213b8e3b5befff2:5e-09)0.930:0.008687935)0.736:0.004576578)0.877:0.013131926,((5dd844591b11cb36d48ef5d510f32a4b:0.011710485,(ac4b191f6efa56f9938d2230161a1721:0.014960946,ada2f648e36890302a6853975f8c331e:0.016035406)0.771:0.018257789)0.978:0.033650582,7cb805f03a9eb8dd280fa2fcbe7244fd:0.037175248)0.954:0.046045192)0.862:0.009031905,(167b2a1f92089eef845ed3b3f8a9fa5e:0.002744639,8a28ac11187d28f9ab33d4d62ef6aa93:0.072791315)0.941:0.019879783)0.811:0.008596592,(((((4b2c8378d3b62085a548c54faf70381d:5e-09,69c3107d7f3c942fa37f5285c7005331:0.030282164)0.922:0.013713351,7ff86f68c0274c596caaf7e2cb271d81:0.036335129)0.837:0.008584913,((655709fdbb8593732d037ffcaed483e7:0.016569367,b47ba16f8bd757281bd3bb4d73d2726e:0.011468279)0.876:0.011749312,df831d27551d70f4bc6821e4abf2d161:0.030929808)0.928:0.01789873)0.770:0.00427326,((fa01c79de11a073af63f693106e1fa2f:0.013033704,((5bab3986c31b81f814eef201cf5a2c1d:0.012754641,b34b9dc9c83e0fbd19f5796238dc1eab:0.012907196)0.755:0.005020243,c5ac32ab2fc010fda14ca1834d0f5405:0.013295405)0.782:0.00417481)0.796:5e-09,(3e72654afc63a03cfdd1cc770cc39863:5e-09,9b3557e7c91c2ec31ee85b64562478fe:0.013086398)0.912:0.008644487)0.922:0.00865459)0.663:5e-09,((f26af6db45f96d44a868873fa3c6c0ca:0.004316243,5906f7055905aecd28ac18db60f5b3ae:6e-09)0.220:0.004349746,((((41f27a6c078a092ad45678064111b3df:0.00872013,((9fb9880bfc0d11f766b06aebee5440bc:5e-09,(9c7ee0af86e796a1d9e30a16e15caa8a:5e-09,e4b4609a9416c43caaac438857344bdc:0.013168209)0.937:0.008666119)0.875:0.00432904,388c4f74990527250f24a1566414ce32:0.017666921)0.898:5e-09)0.370:0.009076325,3159c7bfe2b9f6ff2898125a49ea8afa:0.022363683)0.763:0.004176922,((((e3f4ccba7415d8be94e254ac2606a9c8:0.004307731,6d973dc914009866bf6cf6e945c4f139:0.017643103)0.376:5e-09,87cb7d403d7619a04c6fcd72559dc2e5:5e-09)0.853:0.00430134,1140178f50c79ef76e898c5b09a9fb2e:0.004310086)0.615:5e-09,(fb975bf8717118e4fed70d99a3e61535:0.008725873,4e183219c6c8bb9a61551086e2f93af8:0.004301486)0.925:0.008762253)0.985:0.022909264)0.850:0.008688341,35c666f52504014881714aa109fb6607:0.046137532)0.850:0.008993678)0.771:0.004325562)0.768:0.004423117)0.767:0.004148193)0.765:0.004451893,f467d217140e725e17bf80d9749f3201:0.042908225)0.850:0.008767906,(30b186dd9103fda69d123b96321daa52:5e-09,(976aebcecafe89237d861a9841df4c57:0.013107089,0acd0f64b425475ab4a35bab41a179cf:5e-09)0.855:0.00431626)0.968:0.022355149)0.862:0.008886819,((9034bbe1d9844e618d740301a87c0e62:0.032532144,597c92078ca1e7e129d35fb6227ff708:0.064889971)0.829:0.009443098,(1d299fd3a38e94fd74812f321ec9671f:0.036434861,((((dfcd5daf6f7edc20f2bd2dc8a1a9ccdd:0.013022255,(df9f06c53756e7ec10d52e96174cc9e0:0.004343783,(cc4cfe855cc8b18c27247261b9875956:5e-09,436ee9b06c689b99b0707ad3a6c97f04:0.01307787)0.755:1.1e-08)0.849:0.004301471)0.409:5e-09,c1c5134f64355565ce899dae28ffbe87:5e-09)0.913:5e-09,(c156ac61b0cf3e4ccfab0b939fd7a4ad:5e-09,8d1c735b8aa96abe86137f803a937433:0.012989268)0.913:0.004343756)0.960:0.035888649,((((bba236ce23943f863238d0dd4458099f:0.004289381,deab8da96359babd523150232fcff493:5e-09)0.872:0.051959418,((((e7d73e7e1d638bdb9d7975b3d9d2bf3f:0.004307707,((((((dbf51013d7c117615ebcadf73cd767c6:5e-09,7f57d98b17cc9f49d480b1453f77eae1:0.004307728)0.545:5e-09,75969349b7ad32e0d4b1bf6205bca838:0.004325295)0.860:0.013058071,5f78afe7c3828601a833424b4f4e4597:0.008717577)0.512:5e-09,ee8e8f1cab2602dcf7ba75c064dc19ef:0.017243764)0.941:6e-09,(b6be1fcc7523d2b58f9fa80874bed789:0.0,bb3a0dc90cabd5071fba8b37f2433a0a:0.0):5e-09)0.917:5e-09,8c4a1b8560f7765cd4a71f1c40cc877c:0.004293584)0.742:5e-09)0.947:0.039560577,(72ac363299847edc0d1667e6b0cf4106:5e-09,64ab2ae13c72e7514cd44605f0eb2b14:0.008586593)0.911:0.009738072)0.771:0.026959541,3f8113c2d31572ad198e9d9ce3dc684d:0.027840928)0.730:0.006598514,b1968241c172734813730dba7fc50eae:0.029573274)0.922:0.083168405)0.833:0.024936443,786435d79dd588bff3e99f2d76d1209c:0.105151499)0.000:5e-09,((91685735fdd2c68db45bbfad1516358e:0.017608768,780afb8932a27b3d39139d3e3d8e722b:0.01734198)0.000:5e-09,(((af17243c7511b4810d93d181e70d2eef:5e-09,40694ef78fd5bd8d48722f515c8bcf68:0.008606023)0.853:0.00430225,b6f1150072ffba737d4da5280d62e8c7:0.004307737)0.776:5e-09,07837c88a83d6ddb92c6e80d15cde1c3:5e-09)0.995:0.031381058)0.557:0.021768049)0.220:0.028333537)0.699:0.014732898)0.866:0.010054999)0.716:0.003340829)0.614:0.002757445,(((d9225a10f22ff9bcb4b484a4bb13ad72:6e-09,52c798328e02f5d3195ef3b0db01c377:0.017544145)0.942:5e-09,dbd84289a2203c36c71d02852f1e396d:0.04108391)0.687:0.021970943,0ddc0b507319abe441a4ef89e3c30466:0.0411203)0.959:0.05751207)0.240:0.015146576,(fc703cd495967ba2e1968b5687af5cb3:1e-08,7aa4dac04afa69cd29120d7cb7072ab4:0.00573761)0.535:0.101996695)0.740:0.019543434)0.874:0.021727958)0.331:6e-09,023037a3879ceb064245b14278df2a13:0.057237642)0.320:0.021922952,((a5b95835d59ba7f0c2a4722f90f2dc8b:0.013331564,((5413bb2b20e8a6f43156c61ffd213fb6:0.004384773,11dba9e26983a46f5bb4a5473bf0c66f:0.004293366)0.866:0.008787545,(2743c6343d10ef05d2dbe68a595338fc:0.008718607,99f521f4080e64857717f644ae7f4040:1.1e-08)0.779:0.004379066)0.888:0.013221004)0.967:0.022820062,((((26fa86d3e384e3ac0a34471034c8d359:0.004289357,a56e38db167c9b68083f8d2639bed43a:1e-08)0.855:5e-09,4bdb7c380eefa9181eb365ead0bbf257:0.004307731)0.878:0.008787573,c12f35a46a99a090b9eb10929199bcc4:0.008709566)0.761:0.004436594,61a61d5cace6c56375a6d53e4ddcb468:0.004335914)0.774:0.004288687)0.781:0.032810998)0.000:5e-09,(2fc0fbaee8e1e26f4a038037b6d45df7:0.004182309,((6aeff09833e54f2034bc5af96ce4778c:5e-09,((99461499dbdd405459d3358b479c1cba:0.004291133,088d81ce22b769292b02801df4f0a042:1e-08)0.907:0.004293569,(f2b187a73a7ec8515e649bee20fd4c5a:0.004293617,(de691d3a645c9c2707a219cc1a7e998e:5e-09,808e20100e7a71dc1505cb8e4a9ca58f:0.004289404)0.925:5e-09)0.744:0.008666153)0.927:5e-09)0.904:1e-08,ea0d23626426d4e377754753735c98f8:0.026856613)0.796:0.004479372)0.941:0.013528591)0.795:0.075810498)0.622:0.01566895,((((((ccd3b87c1f3184c7876cab6d10ddd440:0.008608674,c60d809eab0e6916343bf021666e9890:0.004307715)0.297:5e-09,2494a4bebac1933ae196bc4cb43c67da:5e-09)0.906:0.00868385,a7b3800e7bf90fdf37dad472194a92d6:1e-08)0.924:0.016427481,(e640a926983eedf8acdc4ba9ff7df52c:0.00242049,(((0e4833da93ead7956ce456d3b211925a:0.012984818,447dfdd2a5a5054d7fa73838fb70d5cd:5e-09)0.870:0.004307746,((fd899ac4cb55720561af6ecba641cbad:5e-09,42ddff504ce9b85faae74e29d703d901:0.004307701)0.848:0.004327893,c94961d4b5a0fa2213e2e1be53e88621:0.008644173)0.889:1e-08)0.837:0.004327944,58ce316fb890eac9b21ffc70cf28eea0:0.013352865)0.843:0.006728201)0.837:0.034456875)0.844:0.010773755,6cdb84cab1746598f242656940561e24:0.033634528)0.956:0.028716889,(((fc1b06341567b0f5fdaab8abc7695a84:5e-09,23843b573ede4df7ede35864d419c05f:0.013209833)0.828:0.004291128,a340f4e034cf3ebe4c9f3fa1eb1bca9f:1.1e-08)0.824:0.017649315,(a387047790db487dd2aa8d38b426820d:0.014339964,77603f8429993dc6ca8074cab79f9552:0.053791826)0.915:0.050846711)0.782:0.054843823)0.879:0.021153225)0.785:0.019009326,(((((((f6004a0c983f16efe430ab97ab53e8e9:0.008675602,07eec818b4c76489a7dc22bfa1755ba1:0.056221647)0.643:5e-09,(d6db1bdb34cbb80220242759ee13c298:5e-09,1a085268fae98278f22731aa4f8af811:0.013193812)0.463:0.004346007)0.949:0.022355705,((ddbafbdd3ecf55de4e1ff0592ea907a6:0.017136673,(83fa7b83fbfac9485d338f66c6d64a21:0.033466553,dfa1918064f0edb9d83cecd2921d4615:0.032164097)0.789:0.088659644)0.974:0.01804869,(((61a9e526df41cf7c1c9695d736f33bf8:0.03055819,58e613d7baa79c1c2b9e4111dd9e61fb:0.041072976)0.804:0.024469005,2781996cdca47a0e53f2103dcbfb345c:0.047405449)0.809:0.010720952,(c1652e3fa879e4a78b32215fdc797720:0.008085792,(((732c97e69da7f6751beeec1a543b9d4d:0.008711058,(dff25818d2902abf2f7e6bb2dec27375:5e-09,8fc6f04393b5987ae9ecc8bbe4c5b6f7:0.008635591)0.942:0.012995259)0.776:0.004297547,a574c0a97e06c5a0a9aa97eff6b4955a:6e-09)0.891:0.008676238,e2163ff1a128a61fa15da67d6882b925:0.008676042)0.774:0.059931499)0.813:0.037638154)0.600:0.009918488)0.000:5e-09)0.905:0.016746734,((((((((((1ca399c0f2cbc1bb9c80a36e1a26835f:0.018509608,(8f75e764d7acc9b7cd5db77d05db1e6e:0.017402306,(f6cd958e1a95d2094aac6689fb251ee2:0.026229555,d590d9b74bfa24a49f43660ed56143a7:0.016397522)0.586:0.002271507)0.781:0.044814601)0.794:0.008279277,647069bf0d2766b2f862f287e0abef7f:0.054527287)0.494:0.002044964,((b9fddb104ae4581334ce810933d08384:0.017363813,(((6f22f4e9b0662ed20b7913942b6fd88a:0.012846477,((918cea107704c364c14ffd923a615fa1:0.008733889,4123996bfb6289b9fdd1269288e9583f:1e-08)0.581:0.004307747,a8a316b0a71dacf762e81d28a759ec80:0.017493165)0.000:0.004421227)0.899:0.008705539,(7f0df7005acc95779910860ef408aa70:0.026799917,(e11c1afceae22339c341129b4511bd8b:0.036735237,(45b746c68a8df1e5fd9ecde0e99060c9:0.014987986,ba5875c37e00f0b529d0684ed67b99b3:0.051723961)0.940:0.046895293)0.936:0.023006591)0.919:0.019618212)0.820:0.022563672,(((c0aeb5ef2007f7d6a8889ceade6d13a0:0.007418504,04efd227362b01af52565b45b8b5485f:0.007418733)0.704:0.004502544,02ea0010649c92e4b5a0ade191ef6870:0.017575395)0.311:0.014097458,(046d50d69373dd5ac5b89e3b5652bf4c:0.00246581,3af580b2ed3930fd5d4a4f92ad7be9c9:0.006753127)0.791:0.010871445)0.930:0.019484541)0.845:0.026590447)0.760:0.007880631,c8166e17d692ac271789ebb9a84c457c:0.024248994)0.701:0.023724253)0.797:0.007988204,3e6189db22199fb1ba74553ec58e28eb:0.044177735)0.876:0.010208675,((da25fed3fe923274d80c8d5ea0b2e971:0.014959159,(d0bcb2b00c3ce7ce1eb9839bca52dde8:0.018161088,7a69909ed034f901eecbc38946a875c2:0.049564177)0.747:0.023864985)0.991:0.090520591,((((f9b06239dd808f2450b9c59155e3d7c1:0.016543973,(((((ffdd277d54f6ba5de47ed260236edf64:5e-09,((c7832b24cb16ca9b326266e46b6e4c73:0.008660192,ff6cf8b53d893997129a5ebd3e4b435a:0.026984456)0.849:0.00873413,e8a9bb64dcc6d4c1ad70905a09125600:0.026813651)0.914:0.013173103)0.343:0.002282039,(79609dd403b67fd2f16bd9cb9015e6c8:0.004311596,c37307b369e111f6b94486633ed37005:5e-09)0.731:0.002281978)0.981:0.017482372,(((((((4994780fa20f80ce4db010a633775e3a:5e-09,92cb799d7f30c55b55fb478cf0a2b856:0.017401219)0.801:0.008632776,9a576193ce185bcd8d1c67471c0e4374:1.1e-08)0.812:0.00762073,((f0d2b4e662c99e6558652eb696421886:0.004320119,83235b1270d8e1e3928701073484c09c:0.004300748)0.897:5e-09,(9498f4ff2e6106e694795800b3fe905f:0.017434693,c4d0bf376348f3a9002b0a3f974dac20:0.021774683)0.906:1e-08)0.000:0.005537072)0.854:0.032840034,957721074524b1e324534a4ee603a552:0.012033786)0.757:0.006031869,(((959a26edb8607e8ff88f0473f17ce35b:5e-09,d13b21ca5664eb3a69266611069cbb08:0.021988722)0.855:0.026257839,c6101abb8f6be3dbbeff71b1bfcdd789:0.034293957)0.862:0.01279869,1a418a2310d8e2bd1d3ba57181f301a2:0.047956847)0.893:0.036469106)0.976:0.022115732,ae0343af7d553f4a75426def7ae30819:0.002253191)0.756:0.002246392,((e0a701dd9ca5b0346ccc19a7a508becc:0.00430536,ef465ca4cb96dea01fd20b901c87db10:5e-09)0.872:0.008803847,(afb84c18cd2b4c2701a79a67459f7148:0.008733847,fb4f5cf2f090e040d6e3745213e05234:0.004304511)0.967:0.017928284)0.778:0.004229347)0.190:5e-09)0.992:0.026744934,(((6a87419d5726276f08d979d01cb335db:5e-09,3196950cf5946dfa32c1dcf394c6376f:0.044978309)0.461:0.004319759,5e8a838d93a24024546811b1327cb19d:0.00872321)0.806:5e-09,23b9d0a75b196dbe98a88807890a5200:0.036499164)0.822:0.017458324)0.356:6e-09,2642e638fd79a851979aa2720a645ea8:5e-09)0.878:0.014494084)0.874:0.023503465,(4ad3bf6578b49a777478188ed1081325:0.004262263,3b1982b24a0b7a8512f2cbd130963627:0.021857093)0.795:0.050613138)0.935:0.014687467,((((29f7e2d6772d2ae96e5958fba866dbe7:0.040934284,101a1d78f8223963a571b938d104acc0:0.016741987)0.876:0.012060515,(((a1c70593eb965247d434caa2384f5985:6e-09,(d9823a6cdf37c147d57197494854a2aa:6e-09,(c9f6956245ce89f2a36a09a3baf92416:0.008657991,8eb7e6a14fa1ac61a87c78ad897ef347:5e-09)0.918:0.008703563)0.905:0.008695792)0.120:0.004320182,((6c934d084b4381f5c98dc5ef4bf24e53:1e-08,d860cfb088d4e5b687a9b3a4cce8b490:0.008661492)0.867:0.004320168,((((fc4ee4e4bfac9951b742ca17a23292ca:5e-09,4d91780288ad299fc0bed6cd70c262ca:0.0219085)0.884:0.008087709,((28ffa7c813decd84c842163183c046c4:0.004320125,(3b9abf72fbc4d3185a8e441ef36dcab2:0.004300913,(6b00a0052e86b7b8e5a3b7b957d7e808:5e-09,7ae369ca3141cebc847473b28980ac1c:0.00869583)0.792:0.004368887)0.897:0.013103223)0.916:5e-09,e3f2b8e2e6b819ea9f23bebe13756580:5e-09)0.698:0.002423726)0.776:0.002425476,c1cc5f857e69db418fcbec668b3494c5:5e-09)0.810:5e-09,(d7ef1a233bc4e062a036598e8a02e262:0.004411248,b7f0db3f1595bfb6915e0d52d67432be:0.004250142)0.944:0.013298529)0.831:0.004320165)0.484:0.008635266)0.459:5e-09,(((d3b643cabc9310ad5cdf603c814e5fae:0.004300727,393cf7f3c662fbe50d9fac25c509ad28:0.017365082)0.910:5e-09,a03f9fc8f1ff7e6659f31ab4baaaddd0:5e-09)0.888:5e-09,(c8aaeed0e3517de96368452f6496fe15:0.004320119,682a89f27298d4929b1f0dcf3a1c3989:6e-09)0.782:0.01761081)0.831:0.0043168)0.808:0.01308672)0.762:0.004157933,(((a55c5204e8c2845aee4d2a2885f20d40:0.024204499,bba69478aa1058f7f39a942567fe938e:0.034360866)0.988:0.050143107,4b5e97cd4b38cc1bb06f950087c3fa96:0.037258176)0.554:0.001135832,(((((683ebf0159606e58bb3ecfa8d16d9b17:0.00287009,6d71d572cd9ef580a94506f4cfac7002:0.00715661)0.873:0.002818256,((7c6993f9181a4ef9f13889fd6c2bfe97:0.0,78b20bf7acf7b510aaf9ec92c531b1cc:0.0):5e-09,(1f4da73074c0f77844d0c800bd5c7d5d:0.004305314,(1aa4121fae850966c9aaf5ba9777fc3c:5e-09,4ac60229e9f4bfe058026f231e41c94d:0.017408384)0.887:0.008620941)0.919:5e-09)0.902:5e-09)0.579:6e-09,(0e5e88614ab2dcd9fb0bcfc121810702:0.017823831,f510ad5dc895b93e13333b07c0988d2a:0.008653055)0.833:0.032281862)0.761:0.004244056,((720361a0b1bda846b5323f5e542ec437:5e-09,(21c2ea80b57f03285b2367aca1855f8d:0.004320149,c65abf6313fa8a46260b772d9f6c754c:0.00430532)0.230:0.00430079)0.772:0.004339855,a0bf145522ba803e55c5468c58e8f78d:0.013364638)0.750:0.004407651)0.940:0.013332452,(6946d6df8c6cb725298623375d42d2fe:0.041961726,5153a48f1a11f917e33bb8f2c31b3578:0.029374463)0.896:0.031916354)0.750:0.004766168)0.822:0.008749564)0.283:0.004590302,5ead29f0e3dd90fecd7afdd353ebb780:0.043449488)0.876:6e-09)0.617:0.004249966,((((a6f274f7a569f53c529e0cba6a8ff075:5e-09,(((860e94f9427e0bec2641d67bc3a94692:0.004300784,d1882bd690e6787227a35abf601e474c:5e-09)0.861:0.004320143,1749baa0a571cecd9d2fa3329408e9e7:0.004293209)0.863:5e-09,dfe9ae37d8452eed7b782172c64aba8e:5e-09)0.903:0.012979408)0.781:0.002418591,(4d8f16748b0811a16dc77e4d5f7bdac2:6e-09,8f705f6dbc8c70e77eee5bd2a6d98a71:0.004300737)0.781:0.002419715)0.845:0.008305065,((00b4eb102f2ac1bf8af96529ef1a9ed2:5e-09,((fff1f87a4f2fb58dcaf50592ed67191b:0.013168453,(e3bf2a5d51d9e79491e6b9ef4f62ee07:6e-09,0d8617678d7a41e4d91343670d5a65c3:0.022128801)0.907:0.017538523)0.784:0.004502573,(ef9bb014f26e380f0ce146da8fad3ed4:5e-09,f892869dca69be5095b715055261b835:0.013240173)0.756:0.046227784)0.493:0.004699349)0.909:0.031383006,2703c6ea908cf504ec864467df8f985c:0.004320138)0.958:0.018079961)0.759:0.004265314,(((a6b62f38724768c2fec109b3cced8460:0.031568056,((5940c62d7cee68d28db81473663a9b75:5e-09,c54faed30b9fdd9c5cb68a14c9be4933:0.013117777)0.879:0.018213262,(2a1a798e9c1644ebeba9f2518d689ad4:5e-09,6957b20b5852d4601256dda48bc5d698:0.013114086)0.878:0.017556155)0.830:0.028053727)0.875:0.013874928,(((((((6ea1acb219e968fd9daa835f87ec1efa:0.004311598,dc23d963674c67e9e82a9ca3ac4e4096:5e-09)0.105:0.004305364,((c22a6985f339f9b6163b593d90994437:0.004433208,88104c7c494df6096c9f104bd60bfb1a:0.017741252)0.766:0.004254408,66959f4d2d737e43c507474c510720e1:0.013127556)0.400:0.017274479)0.881:5e-09,bb946e49a9c8ccc21bede9d9c547d105:5e-09)0.917:6e-09,(90c06afa0b21612f8425008bc3e222a8:5e-09,(b3af9756546a4e31cc7662b35588028e:0.017807172,9e4755690a4ea485e11c33f6cd3912f7:0.017652513)0.772:5e-09)0.980:0.013169066)0.801:0.002430249,f34b5e25c8279d568defa9d068b6b2f3:0.008144688)0.801:0.002435667,(51a8f9bdf3d31e127ba9fceadd30c81b:5e-09,e4078f1e5e20363103d62123d5afafe9:0.008719429)0.475:0.004319151)0.772:5e-09,(((((((fe07d281c47c5bea625b986bd15daae6:0.041283716,5e0ac431c4fdcf7050289ee654584244:0.017650263)0.904:5e-09,(((40d844bf3db87a3a239e07d2a5b8a7a5:5e-09,c29a3ddcce29e0db17e8c3345747d0de:0.004290954)0.904:5e-09,9125cfe7b6be8c31e0fb81eca437cbb4:0.008686541)0.862:0.00432012,(916b1027495137f3c0070d0f48d1d4dd:0.004331794,(9895b2bc167d0be20b73e5439d9177eb:0.0,61050e2a017807c839b342bc5466e0c0:0.0):5e-09)0.748:0.012962952)0.998:0.03177073)0.425:5e-09,b83ccb8a06f11f03dda9187db8caafec:0.027904805)0.859:0.017593289,(c35e5ba37d85dcdff6eeabebdf14ec81:0.004321903,(cca387258c06cb204b83281debb6aa85:0.013441537,2cb18d2b5094fc0d7bc9a9e4704c8d06:0.054348101)0.749:0.004258672)0.882:0.024324684)0.885:5e-09,a5859434f1140732e41637e189712ab6:0.00882794)0.900:0.013582483,((fdf386c79ab617b222e3854349ff6243:0.051617638,5c8fbe753e16988ff22176b3a1087aa9:0.040023965)0.848:0.014726571,((4b9f6028dcf924c2f64f7a241f33b718:0.014781961,(((((((14b8cc34fa0858bfcb15b98dff7e5397:5e-09,25647f34f7347510e022e6cf40509901:0.004320119)0.938:0.036893804,(f30b776ddaae7afa81871b822f5e5e78:0.00874266,(((c0b88870ee6894e6653171e3ac487794:0.004324892,ff0e810f01af647fe24a4e5c119a3813:0.008637263)0.801:0.004324489,a59cbbcb29b7fc006dbdce77817c2be3:0.008682189)0.712:5e-09,894e0915ab70cd885f89871595707ff0:5e-09)0.915:5e-09)0.525:0.013167165)0.690:0.025351611,(((97eca86624c5de30551bc6503159b6d6:0.004438845,(4b91e0dcd1bd1bc495bd671f08807727:5e-09,80faa507b67dfc9dcd61aa776082c106:0.008631739)0.915:0.017771031)0.880:0.008860382,(9206fd47b6fdbd1974c3fba7b2aaa414:0.022661996,((f42a3c4a147b39d086d2bcd87e4fd1d8:5e-09,494c92199a1ffbae0d01fd1984813e5a:0.004378808)0.864:5e-09,(1502e029e72c312d1f57706b42f69b9f:0.002932151,883bb8428739bb5d4473e8a6de76cf60:0.002932026)0.905:0.002931782)0.769:0.004553229)0.764:0.004257077)0.871:0.008929229,aaa486a67427cf9883459288449d8bcf:0.004298043)0.940:0.019130058)0.866:0.010172792,1371b92302eb2e3b2d922be41f5ab322:0.004286126)0.843:0.008757497,68551b050071602d0897a2c713e552f4:0.004361949)0.877:0.013344264,(c1de1613e2d5e288b5b300bd004375da:0.01792048,2fe39342477a154dc92ffc269dcae9a3:0.026342953)0.908:0.016145728)0.650:0.003508324,((((ddec7532b63eb3cda35353a9fe52f186:5e-09,cb94a00f71ac579a6ad606b79b87b081:0.004320145)0.000:5e-09,(57d966671158c60439b0882e79640b61:0.004312389,(0f3cf15776725385a5fca78e44dfee70:0.004290963,57ffde0b04a7c31acfd744e5aa576858:5e-09)0.460:0.004337617)0.880:0.021656056)0.889:0.004311615,1ed91ed78324dd0e45706e6c07956686:5e-09)0.885:0.008824264,(8c0acab882a9abd9f3406e7b1e2d5242:0.016337031,(((016f94327599eda1e79bd58c1ad81fde:0.004370824,8f3b5728bf6e356dfc15edc3bf6dbbe0:0.008625135)0.896:0.008736256,5b4e15218bcffff22ae335af9b73cbfd:5e-09)0.811:0.008662612,1389302dd004610258ee63ad8be1482c:0.027370985)0.950:0.022558621)0.947:0.028553207)0.885:0.011193704)0.619:0.025200821)0.483:0.000601707,(861cbb467690bd0aaaebe139ec2b3b65:0.01485442,35d05830cde7fc3c2bc3ec30df2885ca:0.022961839)0.965:0.033649497)0.263:0.013577553)0.869:0.014649366)0.826:0.00874081,((e3e2eaea746a0567fefb60aeb0fd1c18:0.0,36a469c5b05a30cff93c72445ad3e6f7:0.0):0.004334068,2ce6ca9dbcc56c7e6ebceeb6665f8eb5:0.004334541)0.788:0.004321576)0.761:0.013049294)0.799:0.004472583)0.744:0.004122866,cd593f901b73bfbb46af548dcc5db78b:0.064196978)0.871:0.008868045)0.872:0.017858784)0.875:0.04323577)0.516:0.152900366)0.000:5e-09,11843463285e0495632b1d73549b9db9:0.149716199)0.856:0.016838059,(((98e8af77b4efcac6ec3356dfa32ca0aa:0.013507628,((61ae0f2c8cf4792cac61bbd57a4438c9:5e-09,(46f9baf246c04d2ceb8dbe7289fb91fb:0.004300736,ee467e2261ae22ddf934846069e100dd:0.004290269)0.873:5e-09)0.963:5e-09,8d2dd92b8bac535135e422da27d48707:0.012939941)0.949:0.039393375)1.000:0.06094649,da89feb32c9c9b8c2630b0a0cd66ea6f:0.038770105)0.996:0.061226863,((e090d7610d3b04753d86bd61404ba517:0.010241348,f2438a41c5da9b3d514346c637920048:0.041428834)0.349:0.019419256,d046ab23cd52c31a39881401e8f8768c:0.046006335)0.901:0.050748266)0.297:0.022103558)0.956:0.023801111,(19162441a3f33f07e46c41bb17a2597a:0.042534168,(1b3d12791aa0d2017962a059d10afcce:0.00433863,(c74cdeee946bc6b23ac3678ffcd9a0d5:0.004307705,630ec3ade69adb825486bb723e36a412:0.004293586)0.863:0.004385848)0.947:0.018239863)0.366:0.008636634)0.875:0.009637869,(433d9709e0d49bbb5fc7957ab0fba75d:0.032839635,6750535091740846bef155c36b739d01:0.082614194)0.915:0.022317166)0.749:0.009641569,(((((d9d80a01f8d8dde05338fbd72fe8f211:0.004307695,963fb381dbf690aeb0f4ce4724769522:5e-09)0.888:0.03869623,(54519e9f4a61f02aa3d80b2ad8e0ed7e:5e-09,7dff8b07d0d772f2177b7f4a6a832e38:0.008663264)0.960:0.035676891)0.793:0.012590422,6b3e854442522ea8ac738370c35bcf89:0.013313786)0.756:0.002680653,((b049bd0ed41a68174dd73d5d1aa44d35:5e-09,((d513a7a52851e728063b9897c1571c5a:5e-09,da50c212b66de463a3e34ef0a6687975:0.00431626)0.949:0.017354999,9067b28792d9277737efc4b59a245e69:0.039788768)0.938:5e-09)0.890:5e-09,(dac3d52ddcde51ebf1cbf3a4ea4b806b:6e-09,70f94d4db96d16e35717861c66a2d28a:0.021821646)0.881:0.017262285)0.769:0.003488096)0.719:0.002696783,05316465f61878831029a44410153a0f:1e-08)0.940:0.099125978)0.867:0.017719021)0.790:0.00791342,(((47fda475086fa9a48ab59ec3b9d92075:0.082725154,((de5fd39ed377f12858db7ffe274fa282:0.004293602,27993673c06ee12d69e5acb28e09bb99:5e-09)0.890:0.022161334,(72ff3f81883f48d1fcb2ac8d961bb592:0.015507105,09657bc69e8becd6dfc7e496c0881bc3:0.073956976)0.906:0.025121881)0.824:0.026704469)0.763:0.007492109,(ef1e0d3cbf08f1fca389bef1a1ada857:0.010137849,fd6decda33e2beac2d3c745f52018ce3:0.016618574)0.867:0.034446788)0.748:0.009621366,((70df2fa2e74cafc851a4bc199ee0f6c2:0.021915815,(2b6bd26ff8c8263eab5fa475827e2134:0.025019645,(a274afc0ae35b87c62e53d8cacf4122b:0.026519439,((81ec4c9d1baaad6f7f58a07809cb60fb:5e-09,((a6039bc9525da67fcdd7c7f1fc356074:5e-09,1953981e3c14a0892e232d39645c2891:0.017600393)0.944:0.008643506,((73cd0b59d3c1ee6c6470bd953cc007a2:0.013234356,(dc6f093cde5cb1ee928e1d625d0afec8:5e-09,4416374a309fa7892e49e4d393260025:0.017699994)0.951:0.013333598)0.908:0.008750044,(e791849432c59a7148198026d3ed44c3:5e-09,4128ea14fc999f830d17b44d53646f51:0.004316254)0.899:5e-09)0.998:0.026903622)0.893:0.004285637)0.947:5e-09,a5edb8e4fa5a937b927dfbc761c6b7cf:0.059811044)0.908:0.017841554)0.820:0.013160809)0.368:0.011871108)0.825:0.011912971,27e7f6065ae3132a3668e3a1b9e9b3ac:0.079162054)0.896:0.02301983)0.768:0.010380957)0.788:0.011153773,((((42d763bf27bb5eacf72186745326852f:0.004001507,((606061cebc539b205067e066b17f54d2:0.004316699,da71257e1660bc5f4940cdae8f1d2c06:0.026737416)0.655:0.004317291,(3b52daf868ccba0fc15877d97836ed65:5e-09,(c0f3ca956fa532b43b17748ef95f01e8:0.004293581,8048b241cfb68c79dbed7c6d29dc3f78:1e-08)0.887:0.004316276)0.831:0.008610412)0.981:0.026948788)0.948:0.022796953,((04b60bf3ab2b65dcb85e414efc74ab8e:0.009372474,(91c5b97f9837606721a8fcaca0a5496f:5e-09,(d582673fabdadb64b701f4c2ccca2517:0.0,a8e8ce2197d3947a0769abfc507cf46c:0.0):0.004307742)0.749:0.022237835)0.756:0.018014276,(((((((3e6c8db43b7641d77b821d6c31cc66f7:0.004338888,(660891269b9955d0ab700727e4e98989:0.021994272,9c0c7ada421a05f294f9c31a0577aea1:1e-08)0.802:0.004347248)0.808:0.004351146,((849639394b6bedeb8e0051e9d93c3c4e:0.004305025,e1a692f68cc8965d9d7c7b5adbf1655d:0.043703144)0.847:0.008237856,(d9c768f8eb4e94939341dbea95d4c3d6:0.012422478,(e9a40ae2d00e8cc69e2bfd5d342ae517:0.011376129,8d2094e3915b608c2a8bf67b5be65753:0.016375535)0.923:0.038962572)0.887:0.022356428)0.593:0.000814598)0.949:0.013178181,(1cb6ffbdf0b0e0bdbc8cf3ebd7072637:5e-09,b8269c7eca5b3469badc1630ef66d494:0.069856568)0.868:5e-09)0.572:5e-09,a04a517e906f827c518ba070843de0ae:0.013054905)0.605:0.004339723,(4e6f4fe1ac1d98784b28a7d13709fd78:0.013403698,2fede259ed1cc2a7a8af4b59d969907f:0.008766711)0.875:0.013280473)0.746:0.003576646,(c2474436a7345bdeb5147c6f488cff7f:0.012055349,bc7b9bfb4c6bd82b7bc31e449b245f37:0.006607818)0.868:0.013025869)0.898:0.014192163,((a6083acb1635fd99ce69e7d8c8afcfd7:0.027423698,1abdbc4488587cb90ef3c6bca2439f2e:0.035357177)0.712:0.013918815,a3754404f209ac7fed832bd5a474f89b:0.048259092)0.712:0.003752916)0.952:0.018391073)0.854:0.028072472)0.554:0.009191054,((30763b000437052e95c5154ed3e20b4a:0.031670399,97ffb7a4306a71e719cac49033b9d0ef:0.004218433)0.993:0.036998179,(1cf707c1f7ed1394695757bfe24dcaf3:0.01131023,((7a212e299014ec61acdfa19730681aca:5e-09,ed8a9b026ee6c4236861a0984df9e516:0.017445494)0.859:0.008731836,0097a45ec243a7e111ab7b0b102961d8:5e-09)0.842:0.057050144)0.766:0.005874976)0.903:0.013236806)0.000:5e-09,((cc3f24e8138c1d6b12b64bfc1fd7af0e:0.022593386,((((7bb5e21f4617d13dfefd6fdd07927199:0.031677974,((b7d4aaf9effdf29efbcf84c9eecd2521:0.00428037,(983eea0109968ccc8cd5d1a00f521a40:0.003859554,e9004b3c25fd591a88df2f4b04a4abab:0.063108636)0.848:0.018230398)0.931:0.013281798,abc82d006c11a8e1d8ee3c33e8326f2c:0.030832117)0.689:0.020227089)0.908:0.02681565,((08aef695b898a3dce79232d8f77f54fa:0.040991299,d2e637499688a910eab8099398c04933:0.027147741)0.700:0.017124332,db76f1047a2b75868ddf0f7e02ccb58b:0.023510458)0.967:0.044068403)0.744:0.006020803,((786768acd79792e10dd523f405a4aa11:0.033632309,((4ad21c85efdb159a3778491fcd0edfb0:5e-09,(944c60379482d1a2de76bb8d554af393:0.00429929,de4b8a042df25b3837a62b1540c056ac:5e-09)0.325:0.021837373)0.800:5e-09,5b7a4eda981b716418dc6c3ed4d1287a:0.004307733)0.855:0.05511798)0.913:0.016721413,((((((571785f22c77328da7a057ec5ff1c54f:0.0,d4935bcfd2635ff3b20215037527035b:0.0):0.027197681,(((e433e5e3066b8ee744dbe77ec09d3f57:0.0,8efac619223c7eb3a71f3db60bd4cc4e:0.0):5e-09,d045b6d7cfc9228b6c0633606f7b8520:0.017447876)0.874:0.008916411,(abe4fd1768dc3154caef0c5ffafd9bb6:5e-09,6de890f1e6c3a77d27d567466c83be12:0.014503138)0.860:0.022923541)0.763:0.014120173)0.722:0.004564984,(1ec7c1728c51f05601081e8ca2c14403:5e-09,1a37b0de10b8b7ece19b282178edb16c:0.004316271)0.914:0.026227265)0.933:0.019772464,(((4a58d01bfc5348a8388a8f05bab181ba:0.013499213,(((f6a5df8d922b5454c1ba903296fb9e37:0.004303837,d93c998551741ec098a541bc10022fd7:0.022918071)0.930:0.013358288,(7d08355bd7b9f3e0f1dd05a51669e351:0.00430182,8a2f620a6d270ad21a469e0413afd2cf:0.004297325)0.810:0.004308242)0.934:0.019395387,(25903475422f4ca44bcfec3401344f51:0.013079577,(fb07f3bcb791e1ea9ec6914be51748f1:5e-09,7b737e0f3a16760b3eae7ee4ce488766:0.004287143)0.988:0.017603626)0.783:0.016541153)0.062:0.013986322)0.928:0.02811312,474995979ad54863d90c299e1b398c70:0.027202181)0.710:0.005350822,(0d7127b8611defe900f04b1e5368afeb:0.031142599,((b0a4ed7bd92705d3081f9d5a6704b2cc:0.016852709,61a36d0792b3a0a9928e8b92a5794644:0.045675069)0.644:0.002358138,32209a7922a062049fe22876b065f712:0.013054057)0.935:0.008646299)0.876:0.016398652)0.821:0.013709352)0.745:0.006261011,ab5810a8a710474650616f929056fed6:0.033489853)0.952:0.025368601,((24365fccbcc84703974a39e4a68c03da:0.022456516,((52e93a9bd87cc1152119ebc30d8c4983:0.004288093,60b20d734d7c9a07f0fa7937f3a618f2:5e-09)0.916:0.026647202,(0c3fe79ae191e251788cdfc7515ef33b:5e-09,557dce57855fa1ee55199675cb890a6f:0.017563272)0.860:0.004328149)0.768:0.01776717)0.948:0.018531348,(59ae76dca6c849cc374fb184e1852851:0.020984379,(((217e0ef1df5eab207b24bc20c046cd6d:0.004366103,a27d245e3b71b090f4540eb2bea7f6d5:0.027414234)0.874:0.011811747,(7370efc1c6ae1b20c1122d99a94bcfba:0.030872955,((038bd1f95615bb2b586cff297fce7e49:5e-09,(f59815fcd6d81508ff7cd1a5691717ad:0.008609172,9400d0576da4d4b09d923ad20f628f2a:5e-09)0.909:0.027052348)0.952:0.021213765,(1e4ba9bbe64faff47c9829841e440e09:0.030114359,062c6d3b7b3e62cebcb40232fe92f1c8:0.021980797)0.000:5e-09)0.262:0.07592822)0.652:0.002330561)0.923:0.030355561,((88e2725d7f7c78f64c61684b440ee3aa:5e-09,062c3acb7d6e07465a7f8bd6c8e35afb:0.004327893)0.460:0.010860621,ba5c983270a27e60205a6054ed3f9fff:0.006659756)0.842:0.050717378)0.679:0.051536813)0.822:0.012171406)0.000:5e-09)0.840:0.011703603)0.878:0.013695162)0.893:0.009399011,(((((8f6acf7ccdcef2408f8c77eeb1446d92:0.004307723,62e585e90eacfc24de590b79453865d8:5e-09)0.873:0.026453155,(f05e8ef62bb320e4dc602ff743f2e5e6:6e-09,a0d0d0f0b4618e97cb724a9a6ee69bc0:0.02618297)0.910:0.008692805)0.864:0.022047387,(a951a6060c42aa0687ba350a3af40617:0.029616534,af71b7c65341749c6b601d4c68dfda11:0.02338327)0.940:0.029548415)0.949:0.037231902,(((5580b19b682b679bfed9609a2edd8a2c:5e-09,(61a3961114625e16aaee51dd15cc7fa2:0.013053897,820f3451d2fbef4a2551f3444da270b1:0.008671887)0.851:5e-09)0.799:0.004441959,fbc3a7513c926a41a9a2fe29939498b3:0.016403562)0.826:0.005854451,9080c405a81c65ad75d5f98b8374eae1:0.008376508)0.960:0.026107401)0.880:0.009690377,((7028c5d9c012da76f2a8c7f53c9a1f08:0.017467389,c804c8926d7f1fbf1d640137fffc5b9a:0.004291141)0.488:0.077472421,4d85d7170c9abc81faf4fd6ada544889:0.079323798)0.811:5e-09)0.840:0.008174155)0.000:0.011744255)0.769:0.004179151,((((b21e8cda61a83b6def09eb96efbcd337:0.017276864,(9fb7733f2f37cea5eec852537a109b48:0.004327876,(6dc8b49bc2874f71865c789cea72334e:0.013033709,(992be8cff147a44793fe1889f0588791:5e-09,358e00fd878c22531277ec5a09dc9814:0.013008187)0.879:5e-09)0.784:0.026124132)0.635:0.013082321)0.419:5e-09,(87038d0ac68f29d4affb2d4c24cd2ceb:0.004320171,1c8d7713eba3076a7c91240818ec7d94:0.008705974)0.765:0.004295022)0.942:0.013119507,(1e31f353985901ab18cdb83b0ac2636d:0.013119414,(7b18020cdc675aff13b37283c3d45945:0.01330136,c9a19423820b23fe059b1e84ae720d23:0.017417389)0.318:0.004310728)0.893:0.008706899)0.832:0.00861777,(c200558b2180577d0cedf26f68fd9c0f:6e-09,((e8d1d5e94c37d06318909ccaefb3b2d7:0.008643531,a52772a773a0c73b379053dc4aa7942f:0.004293627)0.910:0.008762845,(((((273de0b220b9608723b891b267c06672:0.004565719,((c917687b8d0fce7a9ae5d9f7d046a844:5e-09,(15a631566086768aa8dbafbe6dd22583:0.00430773,(82a6395d1ff04b0cf2b9e330e67ca03f:0.004316252,9886b2e9a3414be247483ac95bef7e5d:0.013030529)0.883:1e-08)0.129:0.013082315)0.817:5e-09,(1111ce5e7d58a6c31a99dd67f351fcc2:1e-08,e7408184d25591f83871e4d592aa0239:0.008593264)0.871:0.004298123)0.664:0.013366556)0.844:0.008604651,dae9b124f98fc6aa5d849a994aa5b1bb:0.008818397)0.857:0.008644899,a11e6c68c34f8d8e87b8ce78e4cc84a5:0.013136711)0.128:5e-09,(5bfbbb0ec214fc31a8b2576714965c64:0.004258568,4427cfde1115d7f5bcfced09d1d7f23a:0.039877533)0.784:0.008730802)0.921:0.008637095,(94b1cc19ae9e10f36c3a5bcbfe341735:0.00864347,(((5d13651ded15586a4d1c765d540bc6a1:0.008619041,(a29944572e4ed4b9348bd4b303e124c7:5e-09,e8fb1adfbe40c3df92918e881ffae3d4:0.008648191)0.816:0.021704247)0.885:5e-09,(c3a116dec18cb1f453eeef51de09c673:5e-09,68fbce04c7ae64ede2ea52bfc26ee0ce:0.004301491)0.882:5e-09)0.764:0.004549705,(4c7936aad1bd28ce9f6197b2297e4abc:0.004301494,a5917583be62f250268522d5fffdfd99:5e-09)0.883:0.008595808)0.903:0.004301472)0.907:1e-08)0.825:0.004307707)0.710:5e-09)0.806:0.004315644)0.948:0.043068181)0.767:0.004518725)0.929:0.074064015)0.824:0.07842051,(e81e8e62b0cb5120ce219554eb440c2c:0.008664761,((dbad25fc134b1d2fa342dc11ce8c13be:0.0,e024833381b0c161db9ac2eb9c6e108c:0.0):5e-09,721bd2a28b1760a50a18e1d5eb23cab5:0.008624979)0.808:1e-08)0.916:0.134682816)0.492:0.057095407)0.857:0.131491341,(f880734b1aa755a116b338af2d7399bc:5e-09,(((7e66b9a41d0fda4cbe0b7625e0761c2a:0.004286439,4f1417da9691aab982b1c2ce5a414f76:1.1e-08)0.867:5e-09,d8d1827350270a1760b5eeac9c96fa0f:0.004307716)0.764:0.0066016,1654755d69f7caa4b68f8df22fd8e640:0.055328135)0.629:0.01487523)0.780:0.089149939)0.939:0.024849727,((((((491d56e1171fa18eff30dc3f4ffbfe1c:0.031963611,(853c8aafd112cac3c0e96b095ec62a28:0.003906333,(((fc02cbd95abb0fb20ebcb00eafc037e9:0.00862901,74a15e9c5189cfb39a962d2d0d74f016:5e-09)0.912:0.013250515,c69aa97e8af48e33b889c8b4e34c2b35:0.008716225)0.478:0.004367335,89c905af8eef1c2ae17978d741dc8941:5e-09)0.925:0.013851456)0.894:0.029113947)0.792:0.008165922,((6ebece08d3e1d65435ad1f15df518507:0.006838035,(9c5c2d8a1d3da6752ee31608728600f8:0.00829491,40f075642428e436bc6eea6ec87bd30e:0.010438347)0.000:0.009486508)0.713:0.024237789,(ce5c5b1190c2476320efd1fa5f526460:0.026055078,14c89e435e4ba18da30b05654636d6a5:0.020645686)0.852:0.026044742)0.911:0.016841292)0.834:0.016364813,(((51eb1014f54ca687bb9a82af5d016049:0.014536278,(cee4a8971cf94f46bbce7182ea86d6e8:0.004307736,9505625adc8695f0dbeb1fa78ba995e2:0.004293594)0.833:0.01693789)0.912:0.018762211,cb688c8c888d0881d997cc56565d88f4:0.037115505)0.929:0.019298454,((4ca0b0d7e420b5335bc0ecd2cad6faa6:0.004299809,(19223a54f63008cb1d02a5e72da30632:0.004316243,9c688cf24255f8d07e2a16ca92be0c72:0.008613185)0.917:1.5e-08)0.756:0.004173068,0e46fae43d98cc326229669d59d4c390:0.008783837)0.998:0.12744132)0.741:0.012408447)0.950:0.040075122,((f7934c34cfe92b987194fa5d1e8c1b0d:0.01325359,((a47d011e06aa4067ebcd13abfe1f902b:6e-09,05633c0d3110c6d5e4d6dedc398ee1c4:0.004316239)0.763:0.004343759,(((826520db5c6fa644f8cfdbd870cfc19b:0.0042827,a0b70e177166fede647ac819987bde19:0.01733307)0.786:0.004348557,ab8e4394700b865bc7054ed392a8c917:5e-09)0.328:0.004296904,f537a9b8e212458952551eebd23b741b:0.012929427)0.797:1e-08)0.764:6e-09)0.886:0.013089365,(1c01e25303d83dfaef8fe42b962aa86e:5e-09,06ac4dac7bbb0313c2acecc15c05171e:0.004307717)0.853:0.00434379)0.949:0.174466549)0.000:5e-09,((4c5bbb34fdc11b0ade61383eafc177a6:0.017502696,(beadc6c836768ddfa22f93a937d68dbb:0.015411814,((2ed85f8aa0acb8f770c75d747c527582:0.008682797,(((5a2bc97bf33590a60f5141cb70682893:0.017979419,ad8bea25fa6ce7c5f7b1367b668ec237:5e-09)0.870:0.035055164,349a08971a859ce409f08bda9f60c98b:0.022207232)0.761:0.004341796,d60954fce6e45b122a9731290e25b819:0.00431626)0.384:0.008690484)0.893:0.008768868,2983b5a198d18592839f49402ac6bc47:0.021600531)0.000:0.013471344)0.871:0.018088129)0.769:0.028117926,(65343a1336719b1a7467b2c08a4492e8:0.008627425,25735eb2a550df9ba2060f67a12706df:5e-09)0.574:0.017285368)0.481:0.129165225)0.898:0.024486613,2f14b45d167d6cc735b32b0110847a65:0.101270019)0.761:0.017689492)0.815:0.009457369)0.948:0.049262633,((((7a722048b86f2903767a82a0f075060b:0.129608066,(c6b706250f59f8954abe10ea502e53cc:0.135366584,(5f64634cc22dc86c68579e73a89f9236:5e-09,(373c030a706cd9b508532940889eeb7d:0.004369032,8574e8f665f4f2b2009d72e0d466b541:1.1e-08)0.910:0.022023409)0.940:0.033537419)0.915:0.036323288)0.807:0.013190851,b080dd9e93414a4cc206d6a3b4ae04a9:0.146489277)0.907:0.024532381,94ad333648b81109c133fc1e170ad4f7:0.208580986)0.728:0.005253369,((((((b292b3274f53f0f4188eca882c92770a:0.013131447,(1a29dcd37ff1f4b6a8a6f0fb2fa74890:5e-09,44900b085521cbbe62aa715b0c678b39:0.008747968)0.991:5e-09)0.957:0.021871128,(((b40e850aa6ede24a981bdc89a3f1ca72:0.013306508,(3d090a06e658cc884454859507d2466c:5e-09,6e865c6295f91d29b8c3e165c3820202:0.004348508)0.968:5e-09)0.876:0.013106895,(1f2b489623f1a81fae07d0c1131ba56a:0.022878644,83a3db5a563311e6116bb58aef04f69f:0.013508433)0.030:0.008758)0.427:5e-09,0246230b9e1527da6ea2a820db7bdb60:0.079026886)0.895:0.014325887)0.826:0.008583012,f5bf08c7e3627451489d7da398b553b1:0.014546663)1.000:0.123395797,((((a8c9fbc1e851bc26c3dc40514189c7ec:0.087228478,0aabe09937203993ee48f3d36a05b229:0.092621548)0.774:0.011548471,((((((4377a6c8d4d4e0f530e27a5010807a60:0.008786845,9750128196ccf2ce980347db604e65f6:0.008686317)0.950:0.022470432,0c82fc2a3d6657059fc47e3c50786e33:0.036248131)0.796:0.044862068,(ca2b43011be2ad1a670494c428e7b24e:0.01305744,b5d441ee6ed0712c54e652d24edb4ef6:0.00476837)0.988:0.065412178)0.879:0.031770573,(752ce55ca12c0d52a2a36b98986342cf:5e-09,360ab840ff631352cfc2607cae890430:0.017530786)0.974:0.088247812)0.247:0.028936335,09ef80b76e53737fe4fa3de8da6f07c0:0.068066345)0.909:0.086910581,((((((d2aa3ecdca3859a81b5357d269b1faaa:0.004330581,bfebc74e6e347fe211286019fb1e6e05:1e-08)0.000:5e-09,(9e26d73fc706d3e1af92edda0ce176c4:0.013405849,5ac8345f4dfe5bf163ec253565c00375:0.004395521)0.949:0.018164633)0.863:0.013526109,(6c917d9e787bce481dbdad8e72b0f94a:0.02146032,fe51970eb8729ed36268406d0862fd15:0.009601098)0.527:0.061384382)0.837:0.014895442,((((6c58b9eb8ef0761b249ec091a0fc7f2f:0.038206399,(c09612af5c796e8212d4fdbae1ce2a26:0.04318248,((d3d01a6e23267126f8b35e8a1ecd651c:5e-09,ac40b5fea6ecdb43f8f76ddc8a130d2e:0.008717548)0.825:0.069684243,3cbb840e419355bd7d9333b9e384a5be:0.018763126)0.434:0.017865201)0.694:0.017863915)0.914:0.017727042,1217c4d37af7bf4ad6b0e3d716ec8fb5:0.067398456)0.670:0.005165525,5d4ab36260e75daaa3642378c1620eac:0.099372931)0.873:0.018895165,(a9a63ffb52611f8074b3ed7478363ff7:0.040391451,((((f34715eabf32e260a371d427f48d80c8:0.004343534,a4b88fa5f4c64d1eecf625b23867d06e:5e-09)0.749:0.017602254,fdf5f2115fc38141ab16a59b00887d05:0.008785292)0.000:0.00077075,(24ed25a218ff8cc152aad669f4716502:0.008864264,(c1dd390c26abadab877e619e3b9c367e:5e-09,8535439dfa037e208d927b03bda80eac:0.004346446)0.745:0.004331839)0.425:0.086919335)0.789:0.029316487,(beb5d234023d82080b2372dda091bf6c:0.033725028,3d48ebaa78bb746cbb307aadd3742373:0.055052965)0.910:0.021201684)0.508:0.083661645)0.898:0.022422767)0.774:0.014776389)0.720:0.021970494,(61f7854fcc04afff6ea92aad813ee0af:0.015190914,(7993dd8b89a15f0b89c5e0fadc4487c5:0.017911108,dcd2a29d389aaab2e4e080e36b71eb62:0.017458494)0.775:0.059273647)0.190:0.01698866)0.883:0.027046844,(2ca284a17387b9af7ecf037b05146d8a:0.051722658,fa8a96529a85c4584c47b5ee022e92f6:0.061741525)0.899:0.034748488)0.065:0.063581477)0.000:5e-09)0.971:0.027433962,(((((f940bbc3f569eb1cd0a269f64867b58f:0.026396306,(2007137683ef11e26b988fe2157590f7:5e-09,(((95c3a6c0d9e4fcb522f3e8c48c0de56b:0.060137232,(5820a16ce46e90c5ad575ff1fa125dff:0.01526078,((018ed636c7a2a2721205687ef7f4408e:0.0,8c3b493f10528a8ad2a3dcb7c1b78bbc:0.0):0.008782942,aaccc57dee86fb5683601af5a00cf8e4:5e-09)0.707:0.027535153)0.000:0.038916399)0.883:0.014073264,(00ebcffd90c144601518d83c69254615:0.017941233,398caa5236fa2612541377d021c6cdd5:0.013193085)0.972:0.044912943)0.814:0.009775677,b019f1677c2fd7eb5e124a5c4b459dcb:0.018334029)0.827:0.008770674)0.847:0.004334095)0.905:0.013199152,(aa6d4fffa2d522254e34c04999df5398:0.008787426,463d7521dbe8e86da975a443160763cd:5e-09)0.999:0.051556178)0.858:0.00920506,72d198f1506af394cbf2a9cafab89752:0.008679885)0.741:0.004438315,(((861493d8fbe97c648eaf34f4c8e13062:0.066911836,770ef075d03c39ea59204a8a20102312:0.065493899)0.902:0.03568748,((((8a9a60309149ce9e11ea6f98b8fe1b70:0.004484503,a7a9939394b4ee0ef419f84fab7df01d:0.031799796)0.963:0.037763265,f8aedc1d53354e7d8bcbe7af492af9f9:0.136759031)0.725:0.005803156,1b5dcd29fc8f4a89a14c957afa880985:0.066673843)0.454:5e-09,(((9aea8c2d5e0e570a6873592dd2784d97:0.004272148,(((f6a201d7609c04caca403b02f1e885ef:5e-09,24a4ea39d3e2a6afa195f0a34e005f49:0.004372313)0.998:0.027065283,c6b0197916a38eb3a7c08e3cd5bc4696:5e-09)0.276:0.00875224,(27b0e9260b1aace85db741544f94892e:0.008706456,b9eac1af6860b3bc06e1743eb21fd818:0.041460683)0.952:1e-08)0.863:0.008928285)0.955:0.018059844,(568344f37c797903370efebc394b3370:0.00878296,9c68b4a336917415041dbd4f5a29ac3b:0.008713107)0.928:0.008729104)0.952:0.051399243,4d7a88a8e98bac0e4b472fc7547ca503:0.052137683)0.953:0.032777292)0.957:0.032856553)0.952:0.026908959,5eff0768e6943ac7b9a2f363db2e8f4b:0.051067969)0.938:0.028202443)0.963:0.028328432,c7e08d9472076c3eecb1395d40497a55:0.082181306)0.832:0.01092905)0.502:0.002431482,((d78d07d3b7a7664471a26b36ff0baa74:0.070564105,088a8bec0bba37d3dae41d42c43323ff:0.097509577)0.936:0.032664372,245dc278d02cb7278e8a353f82d096d8:0.093481426)0.189:0.045492317)0.879:0.042064683)0.869:0.022931277,(((e9335f0d10e8fdd6ca3ebe84cf8a74c2:0.074925564,((944a6781eaff7d4985be5cb0e133582d:0.002247152,1dc28be155cd916f62a7bb74920319fd:0.006554813)0.991:0.038129235,dafeb479e038b32f4057c66c30b9607f:0.008566487)0.963:0.181744403)0.841:0.014645947,7ec11b41a2003deed7797da15dfb9715:0.061985724)0.729:0.004279282,(((c5af6726b852a9e83ea6e4c60fd9c736:5e-09,26a7dc3228f390b0b94ac2585415d475:0.017511284)0.757:0.004433008,f20d00caf05cc0c4a5475d451fe8b708:0.008874512)0.754:0.085019227,9fd0fb339b001d101a3b78de57d8460e:0.098229455)0.335:0.007321475)0.897:0.031944748)0.908:0.026503072,((((((((1fd13e13050eee5384aef400ba5fa5c3:0.045418195,8819e8c90286bae0fc7a73bbe94342c2:0.082069319)0.898:0.015708784,3ff3f009a93c8cada665963e9b00d4d7:0.073971063)0.934:0.019798802,0d2d01fb96bf3b2802c783d6eed92929:0.036629821)0.078:0.009288837,((((e78a3a4c0db427af6632db3bb174e1b1:0.002863264,807a7c8510657b1c38bd2e1f18e6e552:0.02909846)0.754:0.00294166,((28966bc5e34c040bd006fa1d073715f1:5e-09,986278b68d721c4dd1b204bad18ff50e:0.01305397)0.895:5e-09,a1ea78b9f183bca9a9df207a01e3b1d1:0.028694636)0.980:0.036415921)0.901:0.00881765,((6cee1fc0ce7ef4c9aac5bdd0d830fff1:0.008748005,((9387392930bf3eef486d6072749bc33e:0.004366187,609982d70d11900b5049993493816e30:0.00435264)0.791:0.004376531,ca1a7d3474e208a269580401c6a69203:0.013080967)0.528:1e-08)0.934:0.013431075,(((d71a79afca0fab095d2d2d5e1f8f2cb9:5e-09,(a03c49278626c0d73ab4580a58d51d4a:0.004346457,2d3f8db7a673f5988d85cc0ed1dbc693:5e-09)0.858:0.031495655)0.883:0.013412473,(9c98064954b3a35b84cdc9cb9371d2ef:0.006816102,(57cbc721762960fc78ffad67b2f0d154:5e-09,5ae2867436834c78e7a6967f7b878afb:0.022209007)0.891:0.002459502)0.838:0.008183706)0.740:0.004600508,f8aa639115960c9c3f7b3d4373f22971:0.013418236)0.960:0.029184999)0.861:0.013235952)0.781:0.007979918,((21b71565a9163847b69ac5f605b44aaf:0.0223685,f4d6173d5d7045685637894ede5d2f64:0.037799582)0.823:0.009012711,5671f8d81dc953ac944962e8e4522396:0.049390719)0.886:0.023846728)0.790:0.039571017)0.605:5e-09,(((c8540f7aa75a5c9b77fdab7e49892d4e:0.02025546,2d41204b348e0d80df9d9d0125226e0c:0.042464167)0.854:0.011152942,(cf70ffa39c858a601250d25d83eada8b:6e-09,f804a6b0e1dfb0dd6d1846c44709be88:0.008699066)0.915:0.056647852)0.610:5e-09,(((791830ebb825b0267cdc98d31b6acb8e:0.024427122,(465f8422f62db3c8abb882a443ac8fad:0.017836647,((e1c5f9a97d9a32075daf9c26c071be34:5e-09,fb6b403d05819e875e0b112ee731bf37:0.004348495)0.580:6e-09,1511f14d8891f42f5a25f9ead1709f39:0.013193441)0.840:0.004352216)0.299:0.026012389)0.754:0.006708395,(efb07bcc702cca6209f7aac533773c3d:5e-09,93f95b7ea543e253f769938e1be5e256:0.004338403)0.939:0.058333175)0.739:0.004415836,((365bb2ace9ca0e409e89c9a438d04670:0.031590603,((cc2fe2553aafe67ea2b37076986056da:0.041169028,fe142a81c3583233370f87a0b069b769:0.081077427)0.336:6e-09,((e5a24040de797dd45b742d62eb6b11be:0.01794846,e7e02bddde6df35f58cb646a618d25a9:5e-09)0.832:0.010983155,cecf093ee0772ee871d4241ce5074a0a:0.039741989)0.881:0.015644573)0.953:0.048763125)0.849:0.01472927,af282226330d2fa09d83e751643d2bf5:0.020292174)0.511:0.009018757)0.880:0.008959883)0.986:0.018333687)0.000:5e-09,((170bfe70613411a79da7dd5ec6a17a80:0.013630843,((aa81bc1d8774b1a5fd3e31382dd5437b:5e-09,(a4d4e4125631a4ab9802f1780ca73107:5e-09,fd27fbd1232155c9fe636d5146612c49:0.004348484)0.932:0.008747965)0.897:0.008895973,ece4fcacad6a36a6a01ef40adcf3177a:0.0042476)0.865:0.041418524)0.950:0.032217091,(((((9fd43783c6420904a225e061f5504c47:0.005952442,((52023db770e05c849d0e1991ee9e61c4:0.017680538,9993ab597f36e9f74846c7ed6a414171:0.022267046)0.736:0.007173896,a4d55185428d35166ee5a0887efc0784:0.020643239)0.064:0.021553762)0.795:0.020117943,((dbeca913d0a54cf5b0863d8bd5ce0d31:0.016646228,(6055c3ad6d710f7d027e9972aa2dff18:0.0,ac8118e5d3d1458004beb8d559bd2e76:0.0):0.014165633)0.801:0.010488954,6eeb00e99ad59dee8bc2656c7386592b:0.02852064)0.780:0.010403888)0.922:0.021746016,(e23c611ce15ecc59d17158fe99a7582e:0.068463129,ea9e16e685b79d33ad00d29c4a27d7bf:0.025292264)0.604:5e-09)0.948:0.018151789,4111e3ab2c82b36d597bb05545f4b420:0.020660269)0.856:0.015015974,68d53299abea039058dd425e63c205ba:0.035422942)0.962:0.029570799)0.847:0.028817809)0.645:0.013778156,((750306b1e534f7a0aab893cfa9fe542a:0.092840549,(203b97c53066642e73b2456f62933b47:0.035774533,(((614ece7a3e6c5fa4810fe8f2d85e6bee:0.004341784,((e865d63e699524521e28e0ce8c68f293:0.004348501,cf37d872296fd100cbefb9928c29b667:1e-08)0.802:0.004345174,fce007f88fc86cb27601b3371e7d2ad7:0.00434471)0.777:0.004347232)0.888:0.00434846,(a45d94c425a39449f0e7d6e598aa001e:5e-09,0620a56a854242dce18bb45e96eb91a5:0.004348491)0.905:0.004346488)0.906:0.008782965,(d75c2740023611b5a9d48f3e43e77c5e:6e-09,(6f961b1a1691fdf94a39936bd73a4e76:5e-09,b9aab45ec3bb275f3b4298b57ed1344d:0.008782935)0.922:0.030610698)0.057:5e-09)0.874:0.017701251)0.765:0.073398944)0.865:0.021095236,(((02a2cb4f2003f28f164caf9856528424:0.013186745,02da6fcb22dab2fbf353cdc2c43b3261:5e-09)0.864:0.011004303,(((6a6f6504c53a6cf140f47583b0a50c1d:0.030559514,(6412a644acb1b0db252913a67a89f696:5e-09,(24eb5a194947737a201f30cda044242a:5e-09,f7bc3a606e1f53e3fb4615c851f706bd:0.004335904)0.992:0.022504294)0.986:0.035074458)0.337:0.003972712,bc586438682b73ee3d606a1e623e03b1:0.052210981)0.752:0.00674314,9c8a003335fd49a97b7552e9741f8e39:0.038510366)0.900:0.023057592)0.869:0.01262842,((((((880490fb2a2d006841ba04d477e5f2da:5e-09,(((b1c2cce53bac4a6d5dd0911923bcb2f9:0.032012247,((((e8ec00e409b86d3b1b0553f60b03db3e:0.01111481,(((((39b901cd7129a4d11372cac2a34faf3c:0.008710874,(d183f655abfe72352071500e2fb04957:0.0,e42911212082067d8148b12a07411243:0.0):5e-09)0.765:0.004417868,631f46ac56986f03a4fc99339cb4cdf6:0.013294866)0.800:0.004385367,43e7192d893f83068d91a4caac1d80e8:5e-09)0.928:0.008702266,4052dfe456c6c24559525e98eb1fb7e3:0.008687216)0.708:5e-09,84a0c8d3e2070e961d779d3acc6376fd:0.022448455)0.909:0.015912177)0.916:0.034308162,6e54188f1dcd43e333098b401688a028:0.046386294)0.821:0.00883934,(77e93bd3a78c538863ad7414b5884dfe:5e-09,e792e025b2ad4f1ecd4c25132b0c3385:0.008716287)0.519:0.004352659)0.762:5e-09,((91ec22e84eb54a9fe0f0f7e50dda25be:0.008797138,6d4261dbceb6d9dfdae23ab0c6b8ee9e:0.004326492)0.863:0.004396609,((7630c6d66c051df9975ca908de2c366e:0.004348471,9de393029e0466f7108a48075d685295:0.004338393)0.904:5e-09,6307358118d87b1faa4d1ae82ff7e0d1:5e-09)0.880:0.021803085)0.265:5e-09)0.767:0.004351379)0.757:0.005201435,(74d130baee0736501e493341ba73149d:0.01325387,8aa91a9bb2e12936b82df2be7bb696f3:0.04423763)0.762:5e-09)0.883:0.009042433,0ef9e69afc8e4b1ea1a8ce13b1aa93b6:0.041417901)0.777:0.00518857)0.920:0.008766742,2357b64ee4b7170b5631df078be57398:0.022302535)0.799:0.00440271,b633b8fbe218caba27033fbec68e7040:0.026806524)0.909:0.013448338,((3cfd737014df4122a589784d92bbca1f:5e-09,aba3a7b91b9fa88ad277c69fb5753892:0.00434849)0.877:0.009016703,((96c0d6b36e6ee3568947857aebfb6537:0.008747926,5575bd59102ddcd876e4d522fa884ae6:0.004348481)0.933:0.008862154,b6a921774615ef2a1335014092c58b38:1.1e-08)0.941:0.031965842)0.843:0.008730603)0.776:5e-09,(f4b123faa7ae4a15dbe71956ab24f644:0.013197282,(((ae7559bca5c9dd2994231404ec1ce665:5e-09,(8ba8998944b1d48128a07785d51e5acb:0.008935254,(2b2b0eb87c2d1dd41903a201cacbc6cb:5e-09,(((((edcdd015df4d3007f25f24f19121b581:5e-09,(25c5649de59383786c0c3dffa27b5bef:5e-09,be659e69a9802f1d2d0d76aa07e9f182:0.008748014)0.857:0.008707475)0.386:5e-09,((ca638badec001904a86aef46507e4c9e:0.0,5a3488bd4f56e0d888bb6e724d4b81b0:0.0):5e-09,((48d6fdf2a136532c2cc67dc513f498e8:5e-09,0ee0b62562b64595a2abea2ca643f827:0.0043359)0.868:0.013032845,e7c721db6063e4c08b05842695bab37b:0.004369024)0.862:0.008688513)0.855:0.004351609)0.797:0.004341104,(2b4f768d96dec31d5631f483f82ce643:0.008749439,4e9c2eece25ca7254ecd4b891ece41ee:0.021936599)0.800:0.013357755)0.758:0.013241952,((4f16489f6946c71cad2e9272a386de6d:0.004348501,1aa65748c88c1ace9538d63278dd9070:5e-09)0.373:5e-09,(c7668ba0c3f03b62df238354fa069387:5e-09,2d5ee920398cbaf8aa64a11f06a222f5:0.004335909)0.860:0.004385213)0.935:0.01166685)0.854:5e-09,(05fb91a576477fe9c5c3bdb02d6586c4:0.021653931,98f3a6e0cbf009d6acd3b4c9443764a6:0.027494854)0.789:0.009184229)0.913:0.008848395)0.947:0.031843478)0.762:0.004336112)0.806:0.004371798,(((e3a8910553c3478fe75d0076a9e639aa:0.0,7bba5085e6f44ea22a2ef4efee1fcbe5:0.0):5e-09,(adc2a11ec3ef3ec384cb0dcd8c793072:0.004369039,b608eba00a444e4f13d0355dd48817b5:1e-08)0.953:0.008724854)0.779:0.004339198,(90a2481753519fc19bed8644a71533f4:0.00873252,21bb29adae092a419c87012a03fa771f:0.008753939)0.846:0.013617101)0.316:0.008882771)0.769:0.004457152,(e107408560989d61c820b067af74589a:0.00891009,89e1c3d03ad3d49d4c62b511208550ed:0.008872487)0.779:0.004328127)0.784:0.004405549)0.796:0.004426547)0.876:0.016075664,((((((5347292c307c96bf64210904e10ab73c:5e-09,(((49cb9e30e5410dba5f7ecc72e43e8c2b:5e-09,(c413b6c3d84ed012d95c25d151f12c5f:0.004251104,819df544a4ebb9dfa39e8a06fd0e443c:0.013309327)0.925:0.008868575)0.828:0.010468254,f14a97d952e16796ee79b364b88cc0df:0.016512728)0.915:0.014320404,dc7c541d3b86b2f93ac705d77d6c3157:0.01927135)0.901:0.016773757)0.751:0.013621133,8689848abf5cfef8efe968f9bfc3bf3f:0.053787705)0.760:0.004365868,((f974c7013705381a3a03a9a045d7ed18:0.041216306,((d38a3f30daf98aa1c17e23538f805222:5e-09,((55db6d119cdbea612596895dc71c8247:0.004357166,c0d4ca27d07f9312d86a529c03d519d2:5e-09)0.397:5e-09,a2d1fbea799fb96d39f8437cf9215212:0.026711713)0.864:0.004369026)0.837:0.008763733,(cbe0e47c3e475c722d0ed310261d0174:0.00437435,d5e38b30a4254550a71111c6035eca65:0.004376322)0.893:0.013203394)0.911:0.031573148)0.874:0.009311243,f31b7d789e2fe2d553cbf95c006c826f:0.076259707)0.845:0.02166919)0.000:5e-09,91fc0bb5fe1cd7e25822ff24cc9ad1c0:0.027075885)0.556:0.013823574,(86dab28dd39eaee24940e444b4a08783:0.004412515,6be74a68c3cdd0c37091134950da220a:0.008817262)0.829:0.017054595)0.834:0.0126597,(15daa7bd4e19e6ff03ee78e6bb0afe86:0.021179173,(de4bb5999a51ce363168c91dcd25a105:0.018089844,(2bbbc46e0f0166652440a7a2dd539cd4:0.004348466,(5565a285cbabf4ee55d5a4675441639e:0.009013832,a390dc4886b463e631ca0fa8aa710bdb:0.004302792)0.882:0.017740364)0.523:0.01351545)0.840:0.013056617)0.595:0.010167448)0.833:0.012795666)0.759:0.008618496)0.743:0.008091281)0.748:0.008266143)0.923:0.030550447,(9f3454fb25b82d115302949e3e81d83b:0.025861357,ecc8d7f2b8e2e292518b01882ef2f401:0.047543333)0.923:0.034553019)0.911:0.237599068)0.848:0.058294128)0.968:0.086893075)0.775:0.014015475)0.882:0.020452037)0.723:0.006278804)0.261:0.002526334,(((4410ac467a876eab2e4a8cbdf47f48c8:0.005155676,e44b5a10e791ff55b30dcccaa15fee5f:0.003463133)0.856:0.013412209,812017874ed75801c2b9f8f7c3b1d286:0.075203057)0.958:0.04101189,4f54513ed080072d96c777de226c94b2:0.005655376)1.000:0.211252881)0.657:0.00527916,(((((((((762bea075868f839182de874e85163ef:5e-09,6b05140089fa4b8ff4e79b2b671243ba:0.008662512)0.950:0.0131991,3f1b8df25ac45dc826a01d6943e6c553:0.026272423)0.859:0.007452636,(ee4f44671fa5492d163c8fa269703342:0.018364079,(c4fd0eb77089ae0f7e9b157759cff70b:5e-09,9c0c7c79cab05bd5ab278d739a09f3cb:0.021876252)0.659:0.063058225)0.974:0.038782787)0.877:0.017440823,(b9eb2fda697445b13e02779b81481e2b:0.118768888,(f4ab61227ab22b948634fe796066bb2f:0.009361579,((962ff80507f54dd0db5128daf68432e3:5e-09,7826d99f556de0e28c93f843fbcd901a:0.008618872)0.548:5e-09,(cdce85266b1968ea3cddf15eb5138603:0.004307325,080fc0e45ccfe93f690e0b6465200c80:5e-09)0.366:0.004314938)0.837:0.031462876)0.826:0.013079444)0.761:0.011145242)0.943:0.066792343,(371974cc239b26c8f3919329352ea9d9:0.046346382,((ffbad65c0cf9ed8bde9e939a4f42f4a0:0.004939909,ba25213aa7d4cbdf055e007895a1f7e4:0.009459279)0.445:0.008088016,((17f6c6bdd5faf906d1947a9fe8e4a403:5e-09,(158d3f65eb4279a36ac4c29101f7a4d5:5e-09,5d66c09fc3edbe301cce01607ce41382:0.022403421)0.850:0.004314923)0.762:0.103997596,((d41065e6507be00ad652c5b0f7ffc901:5e-09,506df8cea71949bbcd6781ccb8bb3ecf:0.004325832)0.957:5e-09,c9ab82aa315f88eec914c0914f0c9aff:0.004309142)0.877:0.045926766)0.932:0.05544727)0.674:0.02445278)0.989:0.118652292)0.954:0.082937155,bbfbccd95b9f5eff27a94b6d89f74b99:0.187634921)0.775:0.031878365,((((((((a2f00c91b28a4ff303b1318b4ef9cad8:0.157725769,(dcbaf9d6ed74a63552c2cfabafae3342:0.008273657,(bcda828f5d53e709d150bfe8801ddd86:5e-09,75667b1ff75b352ed7510214e3250e50:0.008755871)0.761:0.002469671)0.761:0.077212798)0.912:0.040360501,((c223c3f0d9bffbb690b88434b493135f:0.029971455,87bfc341273c0893a227818d53f64d9f:0.120878019)0.941:0.044789513,(fd622ab0d964037ca65e90ba02b8c78b:5e-09,430e42c81184b733a45e6f104a198291:0.004356758)0.952:0.183619432)0.830:0.016843321)0.437:0.02666451,(((((cc89995866a6e6077eea2beb57f8a512:0.108899468,(24a60c6448e70d9198ad6ba93520958c:0.004320109,b36b52b10a3708b8e5fbaac814ab0931:0.01343663)0.120:0.019269621)0.759:0.007273432,((e54de8f948e4f1d2a3c9e5a394c5bc37:5e-09,(1f31dba9b534942a8e691558b25ed75e:5e-09,(1a902f04710149ed9498c3e99a5afd63:0.009591434,(e3064dc22ea1c1084cae7e065ec8305c:5e-09,aa587342675292d0d27c39ac9b618948:0.051158471)0.784:0.008365302)0.975:0.05655009)0.862:0.004306898)0.785:0.007895725,(01996099c78b46068d2963438d3c5429:0.004282719,60f398fe2f41b9bdbc6176c214580d7f:0.01309621)0.683:0.01881192)0.521:0.040227574)0.000:5e-09,(b39c338f5e964b6cb87e07f10badc6c4:0.021809212,((9ba80d636e5561c9a76f1aa0f67b5b4f:0.004294964,((a5189f77a2cfeab3bc1602ff5c8ac3e9:5e-09,e8d83ed4788c6d249fb7dbdfbc082511:0.004296137)0.941:0.00863165,73bf8d1a5983e34a0cb84e3cae127815:0.004278297)0.754:5e-09)0.877:0.00886133,(bd2ebc70501f7d867c204f94c4e483da:5e-09,e65189c8fab7beef2cb54b02266ddea6:0.00428534)0.854:0.008660523)0.746:0.054449827)0.996:0.0565427)0.668:0.018167653,(e6be8b7c19a139066996b79bcf5924df:0.134197816,585e11e2510e741396aa6855e9219b84:0.062189043)0.999:0.232213873)0.985:0.048853638,(81572a7ac97629182b09f999aa27ad5c:0.04706578,((24f2b8246278fc0dbcf7d9afa12a634a:0.022560701,(b1a92bd350962f9fe4e274112a72a410:0.004348668,755f5048d824e74d27d352ef7436e901:5e-09)0.819:0.004378217)0.901:5e-09,871ed6ebcd176aded64b4aa3420f665b:0.02672987)0.659:0.018562576)0.941:0.101726795)0.658:0.023035666)0.318:0.01609057,074020823536adee9692fc204d90aefb:0.30466452)0.877:0.044235651,(((((((18bf2422aa43d1524a6274a26af43dc7:0.004270214,aa925123cda13b5d6fe6761204dc9f90:5e-09)0.861:0.009195464,(2e3407310a738b5c55437c9de3d60c5c:0.008630704,(8c00569991341a9c5d6968a5581d70f2:5e-09,4dc1792c10288c38c9fb900d74edea96:0.004276583)0.881:1e-08)0.739:0.003823043)0.982:0.033017989,((((2742967570fd94384304a4df21f253e3:5e-09,7b189ef2b742dd7819a1b1c3a44c496f:0.008630637)0.983:0.040515376,b4e16546faa1352917aa264cbd808371:0.045643854)0.549:0.010909943,(2987bb2068089091148a08a20560fc6c:0.004290645,68076f9ae5c824053f948745f232a1be:5e-09)0.973:0.038997623)0.915:0.025414464,(83e195365ca4d27053976a3a1c748086:0.013098782,8cefbad1c6a6388e7d64ae6988435d94:0.004286267)0.729:0.112325771)0.916:0.019547935)0.754:0.008054627,(c9a7800158849979b30a8c847b4ef559:5e-09,bedad34042669ebb5a796f3db79b417e:0.008664655)0.782:0.066915928)0.523:0.013703141,(((040ebee23cfb20201bd06fa36af9d79f:0.004316648,cf7f429359d5892e89a65d848489e81c:0.093813057)0.906:0.013893426,6bfe0600ac6b1afb686b3a30db3a99a3:0.053294614)0.965:0.023296563,5f1cb29f03b68f9cbf4500b74f5a89b9:0.029655327)0.778:0.052002163)0.979:0.28940801,((7e62ee3da1211add21aedb397c0807d7:0.029891962,dfc9a1ff9b06e08d2132da15e61b3919:0.084792294)0.911:0.127401267,(f3a9e69bd296dd5d39ffecc544b36f25:0.004351082,(3a5b3a570243ad5282d9d69549dd15d4:0.004326799,830c3ea3526c42f09986097a09800338:5e-09)0.777:0.004375088)0.643:0.137638861)0.668:0.172502486)0.829:0.044671615,a1218d0f7c29b879953ea2a696d44058:0.205825609)0.855:0.051430427)0.793:0.047923706,(((((((cfb96a13693b813841774eaa498b4921:0.00224725,(2aab0c408ab7e997e07d713b70cc5824:0.004364765,9cd232a91d762e72b8695ef807e4b595:1e-08)0.755:0.002196862)0.990:0.167665173,087ebd8ad72119800147f832a3638b89:0.030982959)0.893:0.033774531,((661d6840fd6910ec9a5f0b32bb065967:0.008785181,f92c2786afd33f8c9eddd65bcb666f42:1e-08)0.942:0.024707405,fd6dd34bb7748f749e1f2a902b5ef7f7:0.059612246)0.641:0.164624241)0.181:0.047632185,6ba7d4f61fd8143e8aa856596c09b9dd:0.061247762)0.280:0.013842668,ed212d1892e938023631f4205103823e:0.365761816)0.871:0.031379129,((((((e521522e485deb2a65895651a1fd49a8:0.008902401,7b85c16feab4c5184003b1bdc3bf6086:0.022483385)0.772:0.031531424,d4d741b13d2a349f810cabda29908590:0.083457227)0.692:0.005124217,2461c6acd73ff306ba10fd96b67026b8:0.07942536)1.000:0.121962209,((((eabf1baaa80510eb719720aa7428f6f9:0.004303028,5ea12d20e0f551504b7901cd67b3a14c:5e-09)0.750:5e-09,((48b09d68b8ac6c5e7ac82c3d4019d26e:0.013106278,1f3d92e83eb2912cec759dbed7e7ea27:0.017496482)0.846:0.008257163,f401381fd502b443edee0fab29c9c5ff:0.002434148)0.777:0.002435212)0.000:5e-09,(6e110bab195955ab3fafc5b3de3ef99e:0.03878699,66bd0f477486c13126d91f36178d9825:0.045345793)0.893:0.046037026)0.994:0.054272013,903b732c4321cbaae461a738fe53fb17:0.120002103)0.740:0.006097493)0.881:0.029487749,(((f67029802a3c00e792b7c0346d7757bd:0.21717046,((((((be9cc6319a665488798fb99e9b3eae70:5e-09,(02e583e179224fad06c82c1edeb49538:0.004319566,83a2a3ee92c97180e3c40857a92e5ecf:5e-09)0.772:0.03136564)0.879:0.009068423,2ea4aa0b21c1321cc12e823e2963b64b:0.051185117)0.778:0.004236349,6faa4e64cb14e80399671665ea329813:5e-09)0.909:0.018642748,9716afa905e973b0951c300fcacfd086:0.027730085)0.851:0.013872702,5f7959871c7697a6f0e35ad07fa22b9c:0.055466939)0.835:0.011221002,f8e701141a014cdc9a2f1b67018cfcbe:0.031416199)0.751:0.047219523)0.489:0.019411182,((8963dbaf2c013f05c584eb9873e8142a:0.03247861,ee79ec2a8430c8d9b4aab0ff76368f4c:0.082495264)0.667:0.068628977,(5355bf0a88b9475bfe5f6210ab6dd756:0.533959059,((((426b24ea0942230593f9cee67f2e31fa:0.014579975,7782008128348c22cb09d6875d0dc575:0.00745583)0.827:0.012500554,314e7c6f0baee844db6f8fe6adea3c0f:0.036013809)0.954:0.200033018,(a99c0dd002a1935326b2a994695ec371:0.140236679,(dde5dec87f57dd8c7d9d736c6aadf910:0.128045166,52b62482b935b04ef4ddc5a3cbe4526c:0.114020043)0.809:0.014971538)0.919:0.111744356)0.761:0.005636071,(0c62dbdc983a5491c3b455fb2d2c92e5:0.109969389,(7841606a655d50aad939d6208f7acbda:0.013518893,d52a0c4e1ecbc4b43aab8524424fbcd3:0.00878365)0.993:0.130812095)0.944:0.062058821)0.371:0.048526125)0.982:0.062237043)0.861:0.063186706)0.912:0.054859285,(((cfd39376aa7aa38e493dce9309f9df56:0.010676805,85434b3be4a1936cec4660673e7d7cc2:0.090785592)0.890:0.009272206,93f0eca453aa304c0b7057382b316bca:0.038555381)0.790:0.005151342,(07abc2a699ca72685c76c22316c819e0:0.027651195,(((86d4ad6cdfd7126709c4e303c92e7aa6:0.01326644,(3030f1eef86fec58667738e4ff0d638c:0.013193117,5b445997a072e43d7a1a46263945e8c1:0.013366141)0.760:5e-09)0.472:0.004384993,f5481715696ab355e4001fe51d7a0f27:0.004344932)0.815:0.0043655,(((d843faf0add9e921528279bd45335380:0.008786795,001c17eea1f68da0529accfc954e1bbe:0.087907486)0.306:5e-09,(4bc479426a4f9d7b67cc662173497c97:0.008720896,073018da5e8dc37c54b32698fe8b4efe:0.028579108)0.795:0.00433009)0.888:0.018002748,2fedb8364d779bf5ba4e38c48ddf189a:0.013332579)0.864:0.026614391)0.000:0.003836703)0.883:0.011806998)0.029:0.054422073)0.581:0.020362607)0.780:0.019217537,b5c88e03511eec1bf2cd7fd221435d98:0.128577764)0.621:0.027722355)0.871:0.027677552,((((0fb527bad6c2916e89a972cf6eaf8a42:0.00430866,d3247c936f8f4735909a8526ebf2f49e:5e-09)0.769:0.005280171,5608c3e6c9de9ceb79610e7786bd0ac4:0.003573268)0.000:5e-09,(32b490cf53d790edce8e7c9d9a978978:0.030313805,(2544ad2eff48a1981f9c6db9e877c6b5:5e-09,e63a3e91954955722a2fa2438e413d54:0.008783847)0.989:0.056108509)0.969:0.099549295)0.999:0.096084664,(((1c9664588e3f96401e61253986069918:5e-09,060a60a76fc091b7795a218f144c1f8a:0.008838812)0.853:0.015195543,d253a6cf61b5e2c41db42b2cdfb8a2fe:0.063020124)0.714:0.004797276,d2e6ce487430ca990a13c604329ceb8b:0.104649144)0.870:0.0427458)0.841:0.10537187)0.752:0.007520795)0.000:5e-09,((((((e915ae667b738510e08f6227a1b981d7:0.013162578,((((35823af439cf97688003988c746af356:0.0,ee07fcb2a99280eea1cf65c08680cd33:0.0):0.008617944,((((31c44f1f4968cd41091050d67f6b9bb9:0.00428588,d23fbef2f31d48eda40876cdbc49933a:1e-08)0.753:0.002283133,(0da296bdb8c2200183f8222a285e9450:0.011039971,627fb035c69c0ebb6083251d32f06def:0.024452884)0.917:0.024097518)0.754:0.002223405,a5d1217aa1cbc154c499796f9040d954:1e-08)0.997:0.031237763,0d87b112bc336b97248bf4757a668689:0.004285761)0.370:0.012958034)0.485:5e-09,(7180bcbbf10e83783d28ba2f70ec16a0:0.004285893,(cda4e6f933bb3108ea3e92f9db411c00:0.022349641,ae614740509864ffce4a5216cf25c955:0.004335919)0.879:5e-09)0.907:1.1e-08)0.792:0.004372532,86109dc635998f692ad30e8486957d50:0.008732557)0.802:0.03513403)0.540:5e-09,((81701deffefd9437491be2f6b2124b9d:0.008844487,43ba4767d2f6fea0d2590215ef3a7e8a:0.004302881)0.314:0.004325843,1bf25842347da51d95e8142d31ef456b:5e-09)0.902:0.10480588)0.866:5e-09,((e344eff9c512c8663b55a3717f2e4ece:0.0,8b0766d107153c82e4ab5f287749c893:0.0):0.004266778,(63159381296cc042b6e3272640ee5630:0.004282046,4e8816e59e35ce95b4d2117d85e356f3:0.017520942)0.892:0.008944462)0.903:0.008902068)0.000:5e-09,((6d194eab339a45b61fbc6f4bd03da0c1:0.0,e2fcc92ed4f145071525b58f2f750e39:0.0):5e-09,6c4ef257a2104d24020421aa7ea57465:0.012907026)0.903:0.013170062)0.419:0.00879994,a8791c1500d6be9892cc666cffdc33ca:0.046204463)0.877:0.014319485,((0ee73292f41df7006075df2df39366e9:0.026493722,((cc71670af0475bd229a7fe836d8ed059:5e-09,e22f8eb41e86ebd093a762d6388b50d5:0.004304551)0.908:5e-09,(861fe9f354d151efa11020a461868fdb:0.00439673,c0a1671f253f853efd8db372dafa5c97:0.004344131)0.780:0.008678191)0.759:0.029007104)0.306:0.011307071,((((9f4902158ed10a5203cd4f0f2d53d9e9:0.040588413,de2d0b2a5033a6bda12a95629f8b71ea:0.029149243)0.963:0.024360327,05e37329118178dd669032374108b4a7:0.026586125)0.903:0.015467511,(361080f2058033bb0445dd632d8f17ce:0.034727226,ebdcf76ee76dd5700baa71f795dc5964:0.033854748)0.729:0.020295526)0.870:0.009182182,(((((f14850dcd567e6ec1e9470f82dd49347:5e-09,e8a1cd807a89390e81ca5a9e54e5f5b4:0.012926544)0.936:0.008645874,8c8edbb1618fce535134e9e36d6520b8:0.008636726)0.965:0.054767233,4ebe267f2ceda6e3ed4d5b0a00dbc18e:0.045837485)0.902:0.017411415,((75bc964afbcc3f468f9ab2d7e911418d:5e-09,((0f7e48fc9d37fbeb4733895818b2c4d9:5e-09,(b18bc23b90169a5b3699734ac3df430c:0.01322777,c8f33253f11ac4e2b5de0bd85f1d9f4b:0.008569449)0.935:5e-09)0.807:1e-08,6c615c90c627edd122d4f1a240a709cc:0.021779685)0.925:0.008658307)0.985:0.031204818,(93aa0ec03305640520863d847ba9fb38:0.013345877,(5eb370a65e67a0f4b435904e3da26153:0.004285302,(c1e28c1290df31d1c846c3c8bb7dd42e:5e-09,f947fc68f262a82152df57d3855f9472:0.004285325)0.884:6e-09)0.870:0.00422373)0.945:0.030692738)0.372:0.021012789)0.000:5e-09,((8ad6882ddf3fd591aaae365f9ba48f10:0.004277795,374b354549482f6b4801ee83263996ad:5e-09)0.842:0.02289664,340e5f12acd9074487b90c4162c422bc:0.01268839)0.759:0.015479412)0.855:0.008988167)0.752:0.020078581)0.668:0.019749836)0.985:0.032009721)0.766:0.005864628,(((((((f55b95151c8075fdeb5d8b2c89742814:5e-09,82f5d64b9a5eb1d5cd502029b61d594f:0.02241397)0.000:5e-09,((d85516a73bb0c145990026369bfdee44:0.013116181,(18e59b3aff79a3819b88d86ba0d8d44b:0.00868803,860ccb3a8a4ad46fc2b6077c99db92cd:0.027602925)0.486:0.017526309)0.408:5e-09,(a7336b4683f35ccbb814d9d43d6f12c0:0.008604793,d70e793fc167dade55456dc0d1aca2ce:0.008677058)0.850:0.004294503)0.764:0.013259381)0.871:0.036995078,8bc273f1f822e060121f5d8318986a8e:0.104133407)0.889:0.014672662,af40931a8099ad3b4ade34872d918427:0.127316738)0.552:0.008261392,(((bad518ab17682ec0b37fafe12ba6bf05:0.01303399,(c3e0c2d5c6537baab397b2bd33ec1543:0.0,91b6fa333d5395cb01922f555a3bfdc6:0.0):0.044628108)0.787:0.00934377,(4310744b8fe41df60f0f90eb7f9da87e:0.008742993,023b9f1ee52cf3a86f1f02e47cbe02a7:0.008806648)0.898:0.04121213)0.785:0.017296075,d2688b1bccf4bdb73b304dd71b3c0185:0.037074589)0.653:0.047185583)0.610:0.018217894,ba536097cc263a29e75ca550c8fea1c0:0.098939341)0.810:0.010805619,(((((1e8d23131e72ea0e8c7bd727483446de:0.049788169,(((566dfa7eeb871e17f74b1bf20c400b3e:0.057839427,8586fce512c93e0bd5ba27b58273d86a:1e-08)0.425:0.105560191,c01065f2b19b2f12863b62a607f7abff:0.100394709)0.906:0.033557121,((77d6d93f0b9c33dd1743e0c9909b9a2b:0.011787006,((e264936309f15fa95715186c192d6a25:5e-09,6440e36e95e7888b542eb579fdb8be96:0.008758061)0.784:0.006942405,5ec40249aaaab979e8c4f5accf6baadd:0.001841492)0.919:0.019705791)0.985:0.076282532,7ccfa6ae1f20b2053c32263527325073:0.101514328)0.821:0.021961808)0.852:0.023147948)0.998:0.093908455,(f7e00fc9963bc02f75111aa6816e73b3:0.355155891,c02eb37268bc98b8e98b66222f589fd2:0.165646695)0.988:0.451472491)0.964:0.045802028,67e2ba6782e2012986f99c359ce015d9:0.096136246)0.155:0.02009716,153f1f2d574f76ac45a42f5084c24ad4:0.03454037)0.892:0.016470361,(((3aaf509b763ffbcd1d8f74d256ce2a2a:0.0602102,(e94848df65c6ffd018c1517559491dec:0.031612004,((e88c8d86ee9e8c157fc2313dfb7419ea:0.019134284,(fb7d8597a0535a3007a7ce06d3ab14dd:5e-09,dad3cdb1ac51af73f04da62c7de0183b:0.004320128)0.967:0.04802075)0.796:0.026849075,7c3ff6dcb7210eb960b881dcd169e17e:0.086174588)0.750:0.048462882)0.928:0.043889298)0.616:0.018695774,(((700f217e8186f837c47a22d84e5581ff:5e-09,9cc12e6a4537bd55623ad90bf6b7084c:0.082674534)0.453:0.020118847,f9323f8807e42a4893f2d640ef5bfc2d:0.024627116)0.996:0.10428912,(((fa08cf2eedb3cc128c81271ac0ade963:0.013396636,f146a5c784e6da787e0b99ac4de8a828:0.01830298)0.916:0.014021399,(6818bbd144ca13938593be5f1b674f79:0.030745148,5c7052149aff3a2ce7124696e2cf20f3:0.017568968)0.888:5e-09)0.886:0.009254614,845230304587aa6a075c78662a5e7c8f:0.045043226)0.910:0.061827683)0.377:0.052897852)0.000:0.021192731,(((06b530349b732210b2c8073a94fb65e4:0.072351818,(((((e3b184093fde472cfac4c41b010d108a:0.004293761,e32b4e70647fc883f76226e5174d3c94:0.030582561)0.904:5e-09,((((af4000108b30d46d0099c1c6e41ad027:1.1e-08,(5d74436c9a01be3e4f55f318808aee66:0.0,2c67e0dda7fb4eb0decdd45343988b2e:0.0):0.004293798)0.922:0.013559997,(((27bbeb5ba76402142c02f75a17004f43:0.002633199,063b37c8c2bf8b1fdd7a74af48d37f09:0.025626145)0.852:0.016318896,0bec0a30d14067103a631e803d61a071:0.012976376)0.775:0.004451327,(29c8eb325e757ce09d53402aba2b8ef4:0.017564694,b384b5395ddbbf04bed377a7648ca0cd:0.045138623)0.769:0.005103101)0.742:0.004117482)0.886:0.01278585,ae6b3109cb7ea7f8cb8b2fa696d34d23:0.017355562)0.873:0.007178249,69ec8cbab1a9a83a7c48d71648c70fb2:0.022085366)0.921:5e-09)0.951:5e-09,((((6d2a49226f354965d8209adf88ed40f6:0.008624827,(((5160485a724e51fcd3e4ebe658012aa8:0.01306285,32b4c27ce27a249bfb4464455f2f7940:5e-09)0.986:0.04706369,2545c00c4b7992fda321d40d92a8cab4:0.060073816)0.734:0.008646239,((2edb47dfd2f13344ed088db6590200d9:0.0,8cbeba42b854dd6a46fe63fe207dbfe0:0.0):0.028233086,12a705cc6c57824c3cc5d4634953851c:0.032306653)0.815:5e-09)0.664:0.007886906)0.892:6e-09,((f54106872b51ea9a7610387d09210be4:1e-08,f062cd1262e65cc0951128dabf8729d9:0.004247498)0.915:0.008572083,51e7324682cc9e58987a7f010e9a6277:0.013058791)0.815:0.0042667)0.937:0.008570579,(((66a698a077c40c4e063e7a81ebdbb2ab:0.008719011,30263eba4d2f54b097c1ab1c0ec5a567:0.008772135)0.860:5e-09,25285cbd047f0e1c8a306c8d7d52a799:0.013271414)0.856:0.013781518,0f78ac5f62a6c4d364a491f9dc709771:0.028988044)0.885:0.013285973)0.860:0.008468681,(323f4d348a10f8af415218675e91a801:0.008826185,f805f0e75ca0b9f9eeffda81dd98b812:0.048084007)0.919:0.045594918)0.911:0.008922444)0.923:0.008535148,a8f7e1e6e34120048a97706d438d2843:0.004283513)0.837:0.008383039,(3e2b5783453431294d17eea3c8538044:0.022394219,853b1ad6b6224912e2028fbb40dacf4f:0.054195512)0.726:0.005264548)0.578:0.016363535)0.533:0.010206377,(((618946363314875128874c22a99ce76b:0.018616077,((787e095b2044419e00a15ab9803f72e5:0.0316225,d6baced7106a93f257b790bbe448dc87:0.008616022)0.842:0.004441415,(a60f2b8bb569f472698eadeb5e664dae:0.013286516,a348d511434ee373eaa6e7fd5098e161:0.040106099)0.859:0.008875922)0.827:0.009021355)0.755:0.007606754,716fe41e43a23f097cd69e940f63d5fc:0.01267828)0.765:0.006889492,(2fde4bd673817cfc374acfc0ce3ecbd3:0.039020145,(b7a0304247ba6eaf646c36a90a16ce7b:0.008847394,(((2edab81f6851b3075cdfb4be501a4791:6e-09,a4581c524223587f393126c437b4f39f:0.012973924)0.800:0.004358628,(e9869ef8d7af633e10a54d83aa693586:5e-09,4b6891661b4aa048f3f02f49ccd2a8ed:0.004320101)0.961:0.013222591)0.731:0.004391028,1387658c116e1b8fea824f3211409dcc:0.021934167)0.769:0.004399676)0.784:0.007608307)0.782:0.064665714)0.885:0.013743713)0.957:0.042789278,(((((((((693ae997e8dddf4b370e3790631b21e5:0.071512981,2981b426c0309076b16d577c8ec5ba1b:0.077752524)0.763:0.007054946,(((4fe4b48c132183abbf905ec467733490:0.011865617,17e8a7def0c439890a52f05423ab1608:0.10797225)0.778:0.010717097,((((((8a3e5fcec7ecfe09f632a623f6a96b61:0.017793763,(((4d08c6aa50ed9c65490f4cf17d37a95c:0.004322877,11092637936da1bf5a4685fb28599f44:0.026943058)0.471:0.015108666,1b28af1e536ba027885795cf067551e4:0.020773354)0.816:0.013290082,3bdca895545622ba547c0051f6aa0a1a:0.019198387)0.709:0.025525421)0.906:0.008745398,(16b02e8c505eaa46471d8053aa909850:0.032836288,(5aa969d762135942fbce831ed7c6770d:5e-09,23589115b8a729f9a27c2632b0e519c4:0.004322882)0.984:0.030947392)0.965:0.044981405)0.893:5e-09,((76a4b085953a7b987a7f6717e3f6d024:0.00896329,979605606be0e116934f7846d577da46:0.018288325)0.908:0.015685997,((857068876929f29db2f111cdf5cd3bb7:0.004281699,3de974cef51402aad18b8c32de9f8fe2:5e-09)0.869:6e-09,a89f6ab9f2a11555482080569007767a:0.004285972)0.797:0.023737619)0.890:0.011319428)0.788:0.004212312,(((((57e0632c9e484a7c43c5ad819047d28c:0.00912501,cf561da4b5679cf7e30d3dd44d778e34:0.037216635)0.833:0.038186656,(((3dc1c3ddfdcfabaca8b67cd334e2c76d:5e-09,7684e903e24b19df1e0912505aaeefdf:0.013199718)0.963:0.017789614,ed9d61e77fccda81bc85047557b0f2cb:0.017910951)0.601:5e-09,((84658e3d527c22a85961c2f6ceaf97f3:0.040704227,(4607c8098be76a45ee75aa8dc333239f:0.017364023,3696732f4ce87d0d5cdae7aaf322edb8:0.015706989)0.764:0.020515966)0.826:0.004368981,9fdc833f272dbf8a223e892628d18455:5e-09)0.915:0.021903714)0.323:0.010872629)0.105:0.00434771,803dbb3910d3e46176c04a62d7f40f3d:0.057834499)0.615:0.002308812,dbdc45f57312faaf6f355903013c3778:0.041978326)0.886:0.013040185,(((6bc1bdde4d3dd3b455cfbfbff0e2dcf6:0.025430713,436a06018a45341849396530444dcd6f:0.018511635)0.189:0.004357461,7b612643a38b83a7a9bb79e08c06d5c3:0.042461512)0.789:0.004348517,cc297fdaad69ab5407cf51cdb860e385:5e-09)0.897:0.008672703)0.982:0.021728632)0.785:0.004494437,(a5dca4127e0ec4abb952748b2b44d6a3:0.004359219,4af01897ff12bbe579d6416a8bfd4144:5e-09)0.985:0.035562965)0.000:5e-09,cd1b9e8d79caded46b857cf3c5fe8664:0.027363382)0.791:0.008248641)0.864:0.012425422,((ff156a21cffb8ca1fdc5f61fa91b9df9:0.056347487,87fea55020b89896293875de28687a66:0.05660365)0.942:0.034176995,(1120f3bd59be73255f5e93657cc3c1b5:0.004278261,af68adb986e46b464a35de15d2a37577:5e-09)0.795:0.023848306)0.786:0.009598085)0.948:0.021641607)0.767:0.007835924,(((2acedf45241e700d4956543e33231d76:0.022478823,(e4fae3b8a46040530f726b928bb3d32c:0.047194632,8da332f0fa3b3a94a992c88f8dc04b8a:0.009712444)0.720:0.030527813)0.856:0.010955581,(58e5b0fab0a25209ea2644ca9251a920:0.010450343,0eca67ad81e0b06ed5f92d0832b859a6:0.060492592)0.620:0.036443327)0.000:5e-09,e3b0937fac18d3d1d12fcb86e1f1d895:0.050679729)0.851:0.064752536)0.906:0.021068671,(a362871b23ae4c562273bb971e1980d6:0.003766524,bd26c3e84085d786efb10c1259638484:0.047407594)0.927:0.05996083)0.862:0.009826169,3bbdc75457074ffdd10729fce2127527:0.053933798)0.691:0.006507226,6cc2603e9374ed7b879246871a765ad6:0.033785576)0.785:0.009216054,((020e6babb0fb30eb136c7855e75f0582:0.004300002,(b191857a1011213ba2c15df643df46b3:5e-09,(52d55abd23e33f62cb5f955915145307:0.018075467,bea915a4fddb58bbee133225e2e659ed:0.013127543)0.949:0.008631191)0.907:0.027236207)0.957:6e-09,(c3799d226fafe3360570c0f6f29ba6cb:0.008637874,23fedbbe11256187bf7c4f6823e46220:0.017566503)0.926:0.00865152)0.968:0.027417427)0.371:0.049735632,73d84061de7aa89714ce1ade90b41c09:0.042763207)0.959:0.084474114,(0c7b093536de656d3320905866b73421:5e-09,33d56ba5457f541e3fc761d9361f9cd8:0.032463361)0.970:0.132152917)0.818:0.033750787)0.691:0.030296181)0.593:0.009362099)0.788:0.00659364)0.763:0.008960814)0.943:0.038025854)0.795:0.016131814,((((938186e150016b9cc1cfbcca6a7bca97:0.027223527,(6531c2b77d6bd83c652f33aee2de11e1:0.026517701,((09f2a1c272ed68548f7daab975ea6db9:0.044942638,((a62faa2ef57489cc7a22c4442ce39022:0.004388388,aeea6437337e4a6018c3bbafe45efa31:0.024897837)0.036:0.004319755,(0295205cd3fd52658ef583a160c9dd5e:0.004306009,7024ead126964dfa29579e565f6064ab:0.008705748)0.928:1e-08)0.914:0.017537729)0.424:0.004354135,(8a1e5b9211ebbfcc249586c0df68f8b0:0.004344101,586c074d3a661b16dfc1679b76ae92f6:0.022221569)0.906:0.04408484)0.899:0.008804386)0.743:0.004846336)0.807:0.028522126,(6f85960db7d44f446144212769b29c89:0.005996747,((9502467389dbfd7e685d561f67638e7f:0.005788941,31c474a233ae24d08ea7785d86a67a04:0.039277703)0.965:0.02835469,((9b1c6d705666922aedf1791793dd7912:5e-09,52c6cbc9ec804a6bf0e6f7894ac73bfe:0.004299862)0.942:5e-09,c0a1fd8f7afdb50caf4caf2c98e8f2a4:0.017484421)0.945:0.022053746)0.864:0.017453829)0.998:0.240753479)0.536:0.009958637,(((7b0c08d9b39187f815a7780126341f37:0.037965545,33200a26a374d3b459c7a8c3514242c3:0.017730166)0.783:0.035289324,(2a7f19d7bb07f4109490f69215f0f738:0.004624263,29edafffb7c88865ff209f4e0dfd622b:0.017839229)0.772:0.017703526)0.324:5e-09,(((d1471e39753ce9d4aaee7e48e83e00e8:0.02126568,((2808dbc46e06c0bd64ecc47ce4396d3e:5e-09,(f6fe3131ceedf9ad590cbba14638ec76:0.026416562,(c9b64534a1e5491efffc345b167da2be:5e-09,(5be21c08421257c45815f1b076c888a2:0.011513007,523afb09f901e6943b38189b3f8c895d:0.005113131)0.844:0.005113923)0.018:0.053437702)0.914:5e-09)0.956:0.008682816,510ab0843e0cb48e08d6d51d97b79c47:0.004303014)0.803:0.004403301)0.823:0.005232844,eb36e2848133261b547d55caeb96bed1:0.026968515)0.934:0.013371869,(((957603caff2d5010f6f54279cd1d964f:0.004314517,57bdb36108bab09a8299f0fd9c5221e1:0.013344413)0.360:0.00437437,((d46bd6285b6057245d2872a6834a2045:0.0,db7706bf0d010a834d722bd41568886d:0.0):5e-09,73d279663f50be14beefa25982b9a4a8:0.004303871)0.754:0.013087023)0.845:0.00433963,04394ff3b30e84190a78479292354b34:0.004308384)0.945:0.031461993)0.732:1e-08)0.945:0.041039706)0.874:0.037521018,(8acb6931c136d6ffbf5772424725aef9:0.050060432,(ef41bcc2a7939dbb03517e2e47293ea1:0.037720378,3afb7cddc6421ce03008de058fba72fc:0.130399894)0.946:0.074263303)0.926:0.041812795)0.951:0.142824494)0.103:0.005524273,(((((((80efd1a343f1f431f536401f55eb5bb2:0.012383055,b30de66c88e5a79dcd84fa16e65efb17:0.015126765)0.826:0.009908007,f7ac40114599b16232302f30354c4032:0.230068725)0.950:0.106623209,(f55c9960e66576b98fce50feced22b5b:5e-09,((57127313a02425cf9eb4f9232e8d2ba6:5e-09,cb030eabf93645d894b6ac33cf14075a:0.004299933)0.931:0.008642141,b10204e4b3e3c4190b01dd0a973ec703:1e-08)0.901:0.013085311)0.896:0.100525415)0.892:0.023954077,((6251247def63fce97fba17ad1142c25c:6e-09,(68123f78b42d88cfcb8b1cbf0167014d:5e-09,(b3b3e89d4173c58b082f4a7eddfe0801:0.004308491,d8f1a08166860ad038a855f188f2e1a1:1e-08)0.881:0.004293756)0.830:0.044673816)0.994:0.03113008,(((((67aad47d6c96a6342be3821f066304d1:0.017350274,(e62b0f6c470edf83816df1b050a6e3d4:0.017723864,8ef1e8e658a8c829fdfb404f1b6a7e5c:0.014224501)0.776:0.014373035)0.655:0.00486878,(dda5d73355a468e091dd6b6f3e0b2d8c:0.036527477,(((76b0120395db4c39a5ac0d7381525edb:5e-09,(368f5942203093b28eb0b18cd917ee23:5e-09,((c7946bc6d36ecf6a9c14765c7f14cac6:5e-09,814155235c7e2a078a162aac37f3e1af:0.030712389)0.840:0.004293793,af2b424aa293a766841b3b8827e25bf7:5e-09)0.885:0.004320113)0.001:0.004320097)0.893:5e-09,e221ac48c28dde88900a4fd89d765430:0.013013209)0.758:0.004025709,(56cb6001718624f0a352527cd3dd29bb:0.0,488b80153ebfcb65c14f3b9a44640caa:0.0):0.012870356)0.779:0.013507785)0.891:0.008853959)0.000:5e-09,(((((696243d2dedb718b59eb9048cb4e9475:0.004345743,((e7b65ca5efb0bb4eda44a4e129e81d62:5e-09,(6df8c10d9db366a7ba0d573b139d2edf:0.004321655,(f4a9c54d4249283bdda67bac1240cb4a:6e-09,((923bcdb12be823448f9a24a5d9317952:5e-09,(dd4c292a85bdcea7637600e9e4c0e6f3:0.004287479,b7b712ec8c68203864d64d1d4a2bd8b5:0.012924588)0.807:5e-09)0.922:5e-09,c5d7582acb838506b589e70ec7ebc184:0.013097275)0.787:0.026310658)0.923:0.017405199)0.937:0.013117423)0.761:5e-09,a5176c523092dbb98ed9cc32c53432ab:0.013057091)0.784:0.008640066)0.792:0.004345712,71bf6bf22ce39a11139689c4de7dc8df:5e-09)0.849:0.008104609,((354fa53e595789cb6e41d4e28f76a57c:0.008789907,(26ece6b2c01a40e7e8d3c8ba4c7dbf01:5e-09,(c807acca325c111a26de6a39390862e4:5e-09,5b2279875da065eed5a0db265507f960:0.004299948)0.783:0.012979633)0.809:0.004291384)0.910:0.008733033,((340296e206811eb6eabbf884cfab0338:5e-09,((26d1aa4bb855290e07bcfc61e386e731:0.004293809,5bca3c8e99019cf3dc5a6ec57d1bdb5f:5e-09)0.832:0.004335961,92f6f3d4396e46a0c832115ec00bf75e:0.012979069)0.892:5e-09)0.000:5e-09,(((9542cea4bbb5c0c46aed0b39114ab162:5e-09,1082ff2b5b53ffff628b3301983ad6b5:0.004300017)0.933:0.008822325,5913d5b38d285fbff58754470a7c32cc:1e-08)0.940:0.008653822,b3ce0c57a8036fed226ff5d08f26a82e:5e-09)0.681:0.004320109)0.776:0.004256164)0.829:0.008186993)0.000:0.00025943,((((698ff45d1cf4426dbae7458d8e508666:5e-09,127f47d1316fd786597803407587a5d6:0.013052896)0.932:0.008607073,4ed650e75a1ac6114c2dbe48b0c61ad3:0.004285883)0.855:0.008729805,(eaa0908de441c36b27649700eef79abc:5e-09,(9cddb867e3b5dfe5b63f91c67611f823:0.0,09b64f8c22a30d6744667e9c909bc395:0.0):0.004293771)0.985:0.031269865)0.935:0.013509105,((90fac51397af84d4c2ffe3730ec79ca6:5e-09,(178af432c75822144f573a9a813f12aa:0.013181155,(b1a5c6a49908a68dfa4aeccb97ed1d09:5e-09,a3f3934a2ac396a9db1469b32c3003db:0.00428587)0.898:6e-09)0.854:0.008750386)0.000:6e-09,((((87f40d27b9137c2f699ba3b149c6a9a0:5e-09,(21fa43751d0ef08f2d89b1eb3fd02979:0.013188436,((f68e1dda791c2aa88f75fc71d1becd24:6e-09,(((a0f7e5d96fea8258195ee9e9b6aa42ac:5e-09,16b5bac6d54ff81d0528b8c058b2fd57:0.008607103)0.886:0.008905851,b8c30fa04a281cb4d380978f4e8df531:0.008644941)0.901:0.008920025,eb8ed6136b635e64f082603108f4d28a:5e-09)0.960:0.013141283)0.781:0.004264637,f27bf5ba37b888a622362721f66b42a1:0.017958604)0.130:0.00876048)0.879:5e-09)0.816:0.004306765,((8a1b615d50b267d9d1ea5d3d0e2a16b7:0.00220596,((5729dbcbee5f8442a30d8fee72c1de7a:5e-09,21295e5bfb2015c9118a5c0b7db9ec81:0.004299934)0.867:5e-09,49f50b5a387047ae737febd6225169fb:0.008825342)0.184:0.007147895)0.992:0.039901395,(((8423ba4b2327566230db6b12220c5e25:0.003479142,2b67794b62f22ee24547e5952e8c9f00:0.014146634)0.871:0.009064086,(6bde68b55f1ceb3dcca5d08d2deb8642:0.003688249,(defaf603e69ebbc3ccdbd6f758532af9:0.004299904,65eb93e6978387ea43d3abfc61cc1da5:5e-09)0.654:0.004974804)0.696:0.004444341)0.928:0.014146644,((fc9ae5667e311413c2a5ccc87d44e778:0.004320116,(((181f829e530e9fb0eb1e084e3859fcd3:5e-09,0222d3a73fafa53c994878a023dc1efc:0.00429994)0.914:0.008644595,(880fa837287f8f092f3ecf899f2a80d5:0.008659067,675b19421840471c8f22923c133de709:0.018059834)0.848:0.01751005)0.154:0.004288957,(4ed84ce5d1a5aeab255f016107bd86c2:0.004320134,748f5e1091680b0ee4428fc49c6ad325:1.1e-08)0.895:0.008657692)0.784:0.004265798)0.980:0.017598225,b5b4d1753b9472a14ab999c8afa0a08d:0.004344682)0.772:0.004254646)0.872:0.0087732)0.857:0.00431923)0.767:0.005379338,((a10796d45d76169cf14d48a5ecaedeef:0.012900265,30693e16001efdddab455aba23808f99:1e-08)0.870:0.004320132,6f7b19d30122afd3cbe36d13a1d14f5f:5e-09)0.908:0.016428373)0.766:0.004312651,(2a619b5aa02c45989f5361b9196f5b89:0.004362717,(7999b169fca49ed83947d0980f53a3ad:5e-09,(5538d88b82552bff3a7230991c8a70ba:6e-09,db29d4bc307c149b6ddfab4509db548a:0.004320128)0.850:0.004320096)0.982:0.022806573)0.760:0.004262022)0.785:0.004441937)0.766:5e-09)0.957:0.013166355)0.000:5e-09,((87e1afaa67e5b069e2bf0d86228b4948:0.026207844,f5c0df0c2db923b031c1f4c21c7e5ad8:0.022313348)0.908:0.013540627,((fcf37f9be4ba88fd8ccd6a9e2953778c:0.0,e6fda39cf1a94fef25debe3e7f7ac8dc:0.0,e76ebd486a18f6f5ce4d1374be293f40:0.0):5e-09,(712f98bd531dbb742ab727a024b750a3:0.018047245,(612e3968f384f294c7c281c36911585b:0.0042773,6ec3eaa82a57af5a6ea2e852a749d7e0:5e-09)0.905:0.009119895)0.777:0.012779867)0.843:0.00867215)0.773:0.01810971)0.952:0.013162253)0.929:0.028063673,((((9cf8e71e2e66b8e54d4888b2894ea079:0.004297974,(a602ece7a7bb6dfcb2dfbbcf2605bccb:0.008818287,((386b7536a4a40363319eda6a461baa54:5e-09,27fdea8d1b39cb035b983d7c1cd1695d:0.00875038)0.863:0.004293773,df4ca15356755f339d081087e411a24c:0.004289203)0.873:0.017560289)0.794:5e-09)0.121:6e-09,(de2377f0aa66a1b4b0eddc6e5a65db76:0.004299968,(f4b3d3578ace6516d64adc2b76b3ccca:5e-09,(23eedefc6c63b916b59b15179147e500:0.004285893,6ab2faf47e075545c1577885508df3ad:0.008617856)0.901:5e-09)0.921:6e-09)0.893:0.013053598)0.996:0.057938412,(7406310deb288f49680269eac03fdce5:0.02304595,(e5842de77a824ab14b43708222611b0e:0.0,f2bc8fadd6798f88643817d8d9f5e38c:0.0):0.008712152)0.957:0.042041532)0.972:0.047073306,(56dc48097b1d2cae5ba211224228b52f:0.009429502,((((4baf2a9bb1a640ef98df5973d86305f4:0.041482344,(52e14bcd6dd0df35f24ce90b38d0c7b7:0.004299927,8475c0650cc02c58ad01ed66999797b0:5e-09)0.777:0.01977639)0.370:0.019195263,7dc6a1f5d20cb072d8f7e2463c909ea9:0.093825974)0.000:5e-09,((fe261b936a778ab1981cc06ed80160bb:5e-09,345b1fcc1bd94352a3b9dc8f092284a7:0.021979828)0.751:0.00450045,((2de608fa14d53ba7a4e922814eae3a0c:0.005146199,((dfa7d51cd88133cc26b8d027e8d0ba75:0.008644628,73abf80dd20905ae175a0ce5439cb923:1e-08)0.865:0.004320086,2f887420caa0afe713e9c0754f8540de:5e-09)0.286:0.039729007)0.090:0.004481092,beb6ce0b8f0b12d421d158b6710d5527:0.003812534)0.962:0.024098828)0.996:0.058781692)0.754:0.018682296,((864418f03eeff7e4bf014aa671a5cef6:0.006171101,2dad41b6192c98f6b9f39d1abbce1e49:0.007649069)0.782:0.009849419,5c743c31eb6067ce5f19b80f037bb5c2:0.097347741)0.949:0.067468781)0.919:0.021363681)0.627:0.00533037)0.952:0.05224435)0.548:0.020047055,((((((73513bc02c0866efebf6fc35352d4786:0.004308506,(6687e7e4385f011a508cb0deb8569405:5e-09,(df63623c7ee5d90c3a4bc58b07da1229:0.004283444,(ec69936c17f37d20d7eba29c621126dd:0.008608965,c0b42caaecf61d6ff9dc23e9a96f3295:0.004293743)0.551:5e-09)0.890:5e-09)0.899:5e-09)0.736:6e-09,128900de3a151d3bd039fc088143e218:0.013057117)0.769:0.002371933,eda58bab5ddc301ac8c5fdde819427b8:0.01244261)0.762:0.002476912,(((aeb4d77062c99ca51fb3755fbefc0102:0.01836953,0fa07526d73771511916f1fffdb36b07:0.018043642)0.739:0.003694623,((e12579d5bef937ef880aa04d046bade8:5e-09,6170ee6fdca6e535bb9bea8237afbfcd:0.004334316)0.791:0.004337443,376c049004dd2b95f9d8c02200cd2a08:0.004295126)0.950:0.013461192)0.769:0.004528085,8355bdf7eb156118e497b943538b72c6:0.018745167)0.799:0.004359579)0.834:0.004361487,(((((49908fce9f9fff6693577da6197862e3:0.022638729,(c5f3c3e98688ba8acb1dc62bb9fe593d:5e-09,58cd1c79f9ac93a7483988db770b3bfb:0.004320099)0.870:0.017266413)0.889:0.00889526,((debc1b4d027068379b38eda223073268:0.048745975,(((93f09ca10838c6b4f2293462276d8986:0.008761705,(1ffe4995fabd00a51a6c0a0ef757bfa2:5e-09,((84a459150c95e1f974fbe65b52b03b45:0.004320132,(f78f432a7add730ab2ff46595c88c603:5e-09,(0318de393abfcf1194ff707e615d0cd9:6e-09,(8ef7a6149e8c291f9963a0358a7dcebf:5e-09,53dbdee54795fcd4bd425dd3b3227505:0.013380921)0.852:0.004293768)0.849:0.004285903)0.747:6e-09)0.950:0.008644618,cc0da78470a7bbbef5b8effa6e29d43a:0.004285915)0.916:0.004293738)0.884:0.013043664)0.783:0.01786668,64635c4883cccca02346631ff0253c35:0.04453977)0.726:0.004143828,(((06d0dc4b2bded1551fbf7a5e0566e467:1e-08,(f3a76ab10309386603c8f20c2f6832c5:0.013380946,8dfaac55edb6e40707b3dfc2fc7de4dc:1.1e-08)0.879:0.017777524)0.437:0.004343637,(f642430f53fe26890fe7fb4587ce4e0e:5e-09,36b2db60002f5bef0cb692edb6ea954f:0.004289253)0.268:0.004309879)0.876:0.017550613,((f0c220244184c44280350e79a189bd20:0.0,8e3d4832419468bf55d82ef5dab08236:0.0,c3b5f36b76b8f14950a27e3e9f3e14c4:0.0):0.012925011,(5607d200adb926c732d37557d8a287b5:0.0,a8611e54f3fc7fc073f8e1a1613bd563:0.0):1.1e-08)0.958:0.022017141)0.934:0.017502663)0.848:0.004315487)0.756:5e-09,a42f87d0934811835535661af2e843d7:0.012899619)0.919:0.008662924)0.911:0.008684827,((e641fe1ac6dc0dd162fec981915c928e:0.013032222,((((((74cba6181a46611e309fb108c7f48fd4:0.002305053,(((((8c903366718d2359ce233349e82c3fa2:0.004308525,(fbcc2eac6e0825b15b29cdeae1245b49:0.004335916,(((d38c5cc6d112110e48b3ee1896a1fef6:5e-09,957d0d088b7839bd7237a6a4df1a23af:0.013321118)0.929:0.008675506,08b5f16f583d30c02cc21b7071f78486:0.013130812)0.885:5e-09,0cec472e3a2ca3aeabd272364e07e6a6:5e-09)0.890:0.004308478)0.893:1.1e-08)0.908:0.004283459,d8f5b6a9a0722b39a80ef7d1a232caaa:5e-09)0.574:0.004333898,(((03a55f00d6a29e96cbd808ae787ef946:5e-09,(fb0637c972ffdac0189d256d7241fb45:5e-09,(7d4d711bdad6020db2dc308e99ac5b43:0.004386564,36c4d29228501703f85175b66273463c:0.004344162)0.772:0.00432197)0.099:0.00433591)0.771:0.004286566,717fe185aaa291a0abaae86ab210534f:0.004346727)0.807:0.004350058,(3dbaf63dff78798e0aef4792bbd4d58c:5e-09,((((fc5e6822f095c9420aab59956dce2a2e:5e-09,526f9de122931ba50bb991042b5108a9:0.004320135)0.134:0.004308516,8b00581824831540aa8de77db92f00d3:5e-09)0.851:0.004320096,(2bbc768e3f32e682215f5ab8203f5b38:5e-09,(908c914b85fa52c1bfc25f67c60128c2:0.004299897,(c98a1ffa75c3de4543001d6d4f292603:5e-09,((2071199791dd6418ab3dc07d50ef4d43:0.0,6ffb2eac9053c14a2517062bea825d71:0.0):5e-09,(65c4b5ef6b583369c7b5ad1ae1bac97e:0.008759803,584d9739b21f27b2dd92d6d5e77a85d0:5e-09)0.840:0.004335938)0.006:0.00433594)0.412:5e-09)0.804:0.008604767)0.890:5e-09)0.773:0.004283458,11627f0355a70dd41d81f9f1da617524:5e-09)0.791:0.004320132)0.753:5e-09)0.849:0.004336702)0.846:0.009233862,(((d69589f0c2f090f7bb4384333026f71a:5e-09,0a8a791078ecaeafda2daa1a1666c2ad:0.008614047)0.854:0.004308499,5d59ef22c0151b73e101d7ce3ee2ed9f:1e-08)0.861:0.004320089,245c6438cb648cb3fc83db6f4a5c235d:1.1e-08)0.970:0.055799794)0.803:0.008486692,((a8f5336685b0c18873cfea83c915dec4:5e-09,((796eb36d2c9bed19b96e05c3e14661e2:5e-09,(15d27e0ab705f88bcb5648e53f00860a:0.004335939,(e65aebf46337e526fae2342542f804ce:5e-09,fc453affc71d738507c5e890208cdae5:0.004283458)0.245:5e-09)0.901:0.004285896)0.792:0.004372972,52ca2a8b9b9e5ba56fc1eadb5fa6796e:0.00437125)0.887:0.008953285)0.833:0.004308145,(((ae22c77f0abde110d9c97906757f981f:0.008626354,59a8962084cd6494bc5e07848c14ab6d:0.008644621)0.955:5e-09,bb91cf553fb448e20331f0e702c9e629:5e-09)0.898:0.002875105,((a05c62814f0d1165512b42ac1b72d0bf:5e-09,(((269d6df74e520ba87a59b34138f958f9:5e-09,(d6b5d718a8e51925d59213e356c17aa1:0.0,c1229ce7565d79e7e4f70397823f9558:0.0):0.004283453)0.849:0.004283452,eb89f072b904b0f3192c56960d952735:5e-09)0.188:5e-09,ab33e031abb200a86ae938573cd32bea:0.00428589)0.918:0.005736938)0.850:0.004337451,(a88f88a5174b4991c0e9cd888e4ded6f:5e-09,4b9c416541ac35edf8fcb770238c0837:0.004283499)0.928:0.008711251)0.315:0.002875849)0.915:0.002876156)0.000:5e-09)0.871:0.011070695)0.940:0.015230931,d148a6fbda8e467102d853cdd03b1b66:0.00608777)0.601:0.001400796,((acb74e72091cae2aaeb000ddff4051d3:0.008715501,((9b058dbf4e45edf67a9b1cf325e45f67:6e-09,(((1dd0e0f481b7f35a47a615c1b769fab8:5e-09,2b36341661952cbea579f13608abe42e:0.004308468)0.841:0.004335929,(7692bff310c168e9b4a2ac62d2d21d09:0.004308514,(6699f5a1d2be613c5c24353f117ff8be:5e-09,fea3610d677e60dff58e8f844726d066:0.004299936)0.251:5e-09)0.790:0.013026136)0.900:5e-09,d77c412fe70d93e2f9abb9547f7555a0:0.010564053)0.942:5e-09)0.945:5e-09,(1ad96045a9967dc502f853d5460514f7:6e-09,be4ea6a27582536462ee6bc7f48c4cd4:0.023677571)0.931:0.004285909)0.930:5e-09)0.950:0.008705076,(75fa17cd768f98154f5cd2b653c1e407:0.026742177,(ac927cfe9f9d42e7ed8092fcdc5a54e4:0.022949109,(08167bf264c6fb721e6c782d6e2158cc:6e-09,(((03b5bb2546eb5fc748bc0e799eb6d063:5e-09,((fb16953c2a6e214340a077e09a7076ec:5e-09,069d4b0fd2c88d42ead492c59aada239:0.004283472)0.354:5e-09,016e8fc58c2d2c45eefb7cf80f8c9af1:0.004280391)0.245:0.004283456)0.937:0.008618827,9f54ddfd0331e6c441da1a9b766ed125:0.004293857)0.932:0.008671587,(b9cbb6f366bc6cfb0cba45f185a4201b:5e-09,(fec4ba8572227f7dc11fb51eb77af3bd:5e-09,fcb7bc4ad0e5126156cee8ecfbef3d26:0.004289216)0.917:0.004285917)0.917:0.0086386)0.000:0.021988714)0.973:0.022605111)0.759:0.012991571)0.881:0.008671315)0.892:0.002830651)0.776:0.002533388,(b3997a39a26f08d316eb5db73755b147:0.012990115,64d59e1c744b5c574010db880591d171:0.017633597)0.844:0.022513123)0.896:0.022056514,((((c6f609e96be4f071112bb9ac1244f488:5e-09,(bb66a7115a58fcda3c582aee5246d7c2:0.004299945,3e087ecff2c18128b047765a2410f18a:1e-08)0.874:0.004299937)0.923:0.00860896,ef62c25517a583a1431b1efe9112ffe7:5e-09)0.856:0.00429963,((dfa9043cef1fed629dfdaf2773dc05e2:0.004299866,96e295414894db7aea4bacd7b95dea4b:5e-09)0.801:0.004299507,fa0d2e12ddfe94e414c997711e48cc63:0.008662496)0.834:0.004300575)0.960:0.01299045,(3af1f3e1503299e3ee49bd01dc4a4316:0.008672083,(656fc61e544d5ad713111d03e9bb7e56:5e-09,((b4059fe2a86fc77f1e4088dca5cf828a:5e-09,(b503f1560bea65e05958295b529440f1:5e-09,(739f7a927ac2cc7721158df2b72cd7e3:6e-09,(ce03564ec51834cc000502afaf45de55:5e-09,f661d6d7ee782cd7f896b12b3f941573:0.004320103)0.846:0.004299984)0.863:0.004299951)0.842:0.004283495)0.909:5e-09,171e8e37490fb425d4a925b1c569ba99:0.013068601)0.797:0.008660727)0.899:0.004286916)0.685:0.0174783)0.926:0.0086562)0.860:0.008785996,((9c72a6d70c58c8c394130e457c05dbcb:0.017590616,7f107a45dbd76af6072a27115afd6c11:0.017226088)0.837:0.004308485,96aba965086971df54f4ba61293b4612:5e-09)0.754:0.045517999)0.763:0.00423605)0.910:0.004299919,6270edf5a68b2b52e721e8550efee72f:5e-09)0.471:0.008612181)0.374:5e-09,a82940243143df3ff2fe9123e50365c9:0.013294248)0.585:0.001381732,(((8bb1abfbd04c0470a33bd553d911e907:5e-09,(((((0743ed5debf6b94623439a078d98de35:0.008837146,6817b21002edbd2480042f03dfb6c517:0.004341487)0.772:0.004342531,ba828127499f49c94e4489454afb361c:0.022036065)0.617:5e-09,(((11f3ce3c1d0a2f26d285aa00fdfa0527:5e-09,a566736e4617e5653b1baa193af65efe:0.013140682)0.845:0.004299894,33a5a9954f5c13be4c290a412a628825:0.004281732)0.900:5e-09,bd5b49356b3f0d7df7ca4df711e53c63:5e-09)0.902:5e-09)0.865:0.004299989,f317a3bc28231cd055d5749b5886ab2d:1e-08)0.918:0.008676466,bcd134730534b7d5692dd287eaa1ee5f:0.004320096)0.395:1e-08)0.898:5e-09,((1908e6bd3b14da74615081560baea49f:0.00429428,(992ebe3d5cd4f8dde7a39ccff68ae357:0.002862629,f9d501d493ca015e814bb69bf5ac1e2e:0.017711521)0.905:0.002862452)0.233:5e-09,(0b59bc6db612c13ce78ac8860e3cc01d:5e-09,(((0905c0dc5600359d7d530c155440d05a:5e-09,f5f41cfd9cddf74933e026175c243b6b:0.008617008)0.910:0.008096239,e2b973b6005a4ab774bbc53a1c12ce30:0.002420002)0.778:0.002421297,92c29d2d693c92b1a640aea70434e88a:5e-09)0.921:0.004283466)0.579:0.004308691)0.856:0.004300379)0.859:0.008812365,6be195f9f36411160a000a6cea8d0f47:0.059905223)0.919:0.017531253)0.835:0.012312871)0.776:5e-09,((e796296235264af6921b59ba0c20845b:0.004285297,(((((2f856720c17dc16f106b083c06e54ca5:5e-09,a8f857c2990d2d90069e39e61d1488ab:0.004308504)0.885:5e-09,(33421e0a4d38887486273d3b7f89cfd7:0.004320097,cd82614197ab558bbb5fd67bd7d31af6:0.004308478)0.535:0.008578485)0.885:5e-09,((e9fc748ecd49a62223118ed0cbd742e4:5e-09,(c6e43a6842504d9c415bde8d1a7c97a9:0.008976794,f365d7b6b1e44008f15394b364fd4567:0.008706362)0.872:0.00890669)0.777:0.004348494,(16df9240eb8110602541792b744cb408:0.00430065,bdbadcbc520783d3ae0fa54347412965:0.017648687)0.796:0.022047131)0.844:0.008830316)0.803:0.013252377,2be1fb1e253fb2992c327299e3120721:1e-08)0.802:0.004308434,(e33c5e15b6f8445477d07dce7d9452b1:0.004347638,(94fad75ab46348da8afd8272187bbf23:0.004293742,60c7e7d475dbb518733ab65d983c5fa5:5e-09)0.791:0.004303602)0.784:0.004368085)0.786:0.004349109)0.886:5e-09,((((((bfa04e835ec5f6a693a58114a11f8bef:5e-09,(9f80f6439dfadfb1ea2c3b95b9615eba:0.018215369,20eebf3e522e508bcf37a5b5978247a1:0.013540685)0.594:0.057756606)0.838:0.004321873,37a9081b5445a32bc35603add627a1cd:5e-09)0.763:5e-09,((6b19046af967ab2c660e84bab1beb0e1:6e-09,((((ae4339e1a3982e0c25e2a5840c3d2fcd:0.0,21c9dd47abd282e95fa94ed31aa5862c:0.0):5e-09,(46f82c0dcd93c3d5c55270ded2777445:0.00429994,(99ae1c570083c482d9a5a03878c2f08c:0.004300016,b745447d4de2eb38db299ba2cccd8ab4:1e-08)0.139:0.004293752)0.448:5e-09)0.870:0.00428063,ab48c015c696bb7faf8b66b6d3003189:0.004281941)0.900:6e-09,(c3529d02561f8c8c200b84f0806f0236:5e-09,af2e3b94807bfc6cfb866dcf415e0e19:0.02684778)0.944:0.036323023)0.891:0.008639706)0.801:5e-09,((4400e2d1627aa0a7352a7880033ddf8e:0.004299001,38ff9fbe703c1c0f8c79e3dc738be4df:0.00857174)0.786:0.004348742,244608e6bce039895c846b828a578bb1:0.008604395)0.905:0.00873802)0.921:0.008738993)0.116:0.004354734,((9cd340c16b0820cae84514e3820f91c9:5e-09,(27776758ac8fb317addb465201d6114f:0.004320102,779963f4a22c05a4a60f663c405d08f2:5e-09)0.485:0.004283461)0.971:0.013161408,a253163d9fa13dfa01b90cbc47787a70:0.004299963)0.874:0.008806858)0.810:0.006877742,(((f88d16d21b5833909375c7392dcb4636:0.002434621,((7d9e1b119e41a2e71d0d941fc0f1c7a6:0.008631202,c73b941b8605ed6538fd1045734e68b3:0.017336598)0.894:0.004283471,9e6edf592b81604dc70656ab28c5b4b6:0.004320127)0.386:0.002434988)0.878:0.012484305,1ae689e7f206805e312a1a743e3b0068:0.009152597)0.892:5e-09,cb859a13883cb700c21957afb9207c68:5e-09)0.907:0.01563296)0.731:0.005364103,(((((ac8b997fef325d63873dac5523d646d1:0.004309056,((a5f9f7d0ab951a054af866f8ac4b5eea:0.0,b2ad6257a9df113e5373623d7a89ae2d:0.0):5e-09,c07285c15d87efc83a4bd7908eb0a502:0.004320121)0.786:0.022739511)0.956:0.008698573,(dfa14e131557ba7faed609001fb41182:5e-09,((6398adcf0ab7b00f1f8297b392637d39:0.008121502,87b315a87351c052fb2f077122309b85:0.00242708)0.780:0.002427465,(a1bb734d9c9964c8fb5f6c4b801aebdc:0.022106437,(69f8345bf831ef9eccb00cd68150c1d0:0.0,6fd7534d56d3b30f61c8a5ce7743396f:0.0):5e-09)0.837:0.004308482)0.866:5e-09)0.893:5e-09)0.862:0.004335977,((((0886238198d425a23e60d56dfd18250a:5e-09,7c251b24eae25e558e31435afbb0f8a2:0.004289202)0.788:0.004309954,(6ced708f78dca8c0dd166df25149feb6:5e-09,((feaf81f461f9a2a51e5359cb5b7e546c:0.004320135,389950abd5169d2a22fd69de06c10a5c:0.004285905)0.976:0.017700224,(8be7d55f6ec231ee7626d8e6c5a738d6:0.008694448,ba28435c3428b45f33ec5ac5dc1cd1a8:5e-09)0.784:0.013203937)0.906:5e-09)0.890:0.004302996)0.345:0.004318139,(46741567198aa9826e8262ab80e8284d:0.004299944,17afcb3bbb8fb1ccd79616bb9c855531:5e-09)0.688:0.017792113)0.775:5e-09,df6cc511f401ad34ec178608e463be94:0.010643537)0.470:6e-09)0.906:0.008710758,(d0e0389014e20e697fb8c43108292720:0.008638589,(548c1774742c2abdb61005c2e9fe6779:5e-09,(((cac3a0908111571c9d6864e2c45d1f53:0.008743506,ef5290189a31b707ab0cb5d8dd92c952:0.004299464)0.902:0.008731611,662826509323c470987d567aa90b3a97:1e-08)0.991:0.027060661,(9da17928daaa2d0bc0ea0eaa88737077:0.004322396,(f1de9b367952760466e179cc30908e48:0.00234043,94ddce43f30b3de8bd67a4fa1886e95c:0.00224823)0.983:0.022091714)0.402:5e-09)0.822:0.008668579)0.074:0.008651396)0.000:5e-09)0.849:0.009333378,((((452bd2625626ebd905e95f01665734dd:5e-09,5254b8ba582220f84dc2e7e53f808d4a:0.0149344)0.596:0.004320132,(5bbf54e87e92f5f34e7f2ba4c53d835c:5e-09,ff23d9fc7eb779f93aea7dab79c750c2:0.004320128)0.000:5e-09)0.783:0.00233677,(94af943fae7a670784bc945115fe15d2:5e-09,4a4044e3e48bfb3922393b70376143c3:0.021837793)0.783:0.002346822)0.853:0.05096679,ee4dd24c505b07660b74ab05b937c33b:0.025121902)0.746:0.006891343)0.963:0.018492833)0.887:0.009469081)0.826:0.004270466)0.835:0.076809966)0.802:0.028307045)0.759:0.035381456)0.860:0.018452155,((((((((8b4ea65f891ce5b47ef5ab75ff56499f:5e-09,((bc5216bcdbfd023b0fad515cd5771d49:5e-09,defd60f7b8e4a6e0d182e1bc5760362d:0.027556372)0.955:0.008631204,64b64b528f930b2be7c291f9826f8a28:0.017289261)0.950:5e-09)0.914:5e-09,a92f0672a58071f9582eca43b1d7ad15:0.013083343)0.932:0.035366605,f82827f8e1bfc14dd10a6413184010c8:0.004342919)0.763:0.003969587,5ba570f4eb8bd01e7f620837413b7cce:0.027464469)0.866:0.009245522,(9f2201eb779ed2b2221a73b75e2a9a7c:0.004285899,53af7604f959dc3a5806c2441526ee9f:5e-09)0.881:0.032555546)0.602:0.008855714,((((604ce32ef6771b4f0eecb230c2759295:5e-09,((bccf0a14bfc8ef322aaf897c39b669a9:5e-09,((22b27895c8585b3925c68d061ec5f8ec:1e-08,(c8be2dd2f1e60e0eee7bfce96950c3a0:5e-09,f187a70d94b18a0d801abf8201b1f4e3:0.004299898)0.927:0.004293776)0.851:0.004285901,(((bfa10a0c7ed72694d84170f234b2daba:0.002869759,832ccb367d0785dc8d1f9a2c75160d59:0.002868772)0.917:0.002867437,858710132efb8cd524b3a76f44f5fb46:5e-09)0.585:0.004285889,3ef513d31bb58121d8ee278dc21885eb:0.005736971)0.898:1e-08)0.895:0.004284135)0.851:0.004300144,((((b2727ffc236d04b3ee5c74b3a741f1fa:0.008625296,6dd8b084a6bee91ae00b171e32195276:0.00444426)0.792:0.004262912,((bd3519b3f8f3053ec9507831dd45ba25:0.004293761,((((058bd86b9e45a4a2f9024b4b308b8870:0.004307896,c9beac96e9a52ac9baee8d5df962f0ce:0.022303245)0.274:5e-09,f99ee5e3ce6351c04c082bfb0b69e256:0.012978663)0.868:0.004302267,e907c08afc269d0af44f5c96e61bac60:0.004317863)0.889:1e-08,c7db35780c2458b2e8e9b33c048c057c:0.008577203)0.239:0.004285871)0.891:5e-09,d5f9c5ebc3cdb8b6bf2dab18c6377385:5e-09)0.912:5e-09)0.918:0.008659587,((((d08c5f08a18029b422f465a290a27cb9:5e-09,(04af51d82649f6a5f591f3c02aba8866:0.004285898,d5581bb572e6165f5ff7d2736b7c604f:0.004293754)0.891:0.008659624)0.893:5e-09,(05bc53bbb32d227fb40800f03dc2bd20:0.004320093,a7add1a5b6a329247f7707c699f8c89c:5e-09)0.788:0.004853163)0.886:0.008688055,(e630e95789c62a8372e499eacc271c90:5e-09,08499dd532a8cfa32fc57e85f2a2cf9c:0.008579645)0.946:0.008705134)0.957:5e-09,((((a6d4742d8c802171498b62b6d79b1764:5e-09,(c89c4c03730b6ab33bc20d71c4265de5:0.008715477,ce4141e1961b7002e62deb31dd541cc6:5e-09)0.963:0.017491534)0.138:0.00430776,((bd7cb42ba182877be1eaf28b8f3a0c13:0.008711974,6d80e3698883ee1b292e9477ff396ae0:0.013220974)0.887:0.008769398,5a9ca01e6ead962f83f56b3a2dd5c28f:0.00429995)0.895:1e-08)0.885:0.004319558,b3d5817522d6c862cb1ea88ac9207dc9:0.004293762)0.912:5e-09,ebdac4f735fa99ad9baa1b5d5c93e4e5:5e-09)0.217:5e-09)0.975:5e-09)0.958:0.013174391,(adc44f2e6e08eae796af36b154e04b7c:5e-09,3bda77f48c2d04500523e90bcd6c474e:0.012964747)0.925:0.030619503)0.616:5e-09)0.960:5e-09)0.832:5e-09,((((532728d6ed492fada66ca597b7a8a09a:6e-09,(742f3492131382f722e3b73de4dc2bdf:0.004276751,185db123ad16eac6899fe0ef4243e0cc:0.040442504)0.879:0.008810669)0.946:0.008837445,(((93c54099cfa70c960f8b844d16be7132:5e-09,(7b132607140e69a91a0b0d731c81c26f:5e-09,c5582e0bb47958a23903eedc41ad6577:0.092277744)0.877:0.03584472)0.961:0.090495056,(52920989d8598108f8de325fd6c70697:5e-09,(((62edad3a19dd4d8b84466c24fe6f853b:0.004300001,(a445ee26b14eb40906e38109ae7e6c13:5e-09,(0480687929823210bc0eb8436e1c3a2e:0.004320135,7ac920d80ddac871f77a6c47267fbe77:0.004285878)0.886:5e-09)0.907:5e-09)0.864:0.004289539,(((55cdd3ed8d5cf75ba9abdc8a5548a97f:5e-09,(4c1f4841ce0f9d55b5c000ef3c5b7e57:5e-09,(6b987d7361f25836450ab78d6f222438:5e-09,(7d0f8e661a32396241f93694279eec1c:0.008706203,(b3b61daba0be03bdeac55146e5ce9647:0.0,63b238e19d16ac0382620899c2a9e13a:0.0):1e-08)0.224:0.004285888)0.799:0.00866427)0.881:0.004285906)0.854:0.004320094,c8739e0a948bf3f11d71c93238904ff8:1e-08)0.876:0.004299984,((ccbb92c610ade9465e431adf02d8d2e6:5e-09,(7b96d1f55b3457d9558c3a0f2c504109:0.013215869,(3aab25660f7bd27b545d1ed571e31736:0.0,1c672590a0d2b4b0373cc99a263840c0:0.0):5e-09)0.271:0.012967533)0.862:5e-09,58ce82e57c04b3b7ea61264833d55412:0.004308518)0.862:0.004300006)0.457:0.004294024)0.096:0.004294885,(b1af8eed9977f123d97b26a165120965:6e-09,dda8af13dae88c8d7bdb28aac6dec40b:0.004283466)0.857:0.004300531)0.913:0.008606434)0.664:0.027894913)0.020:5e-09,((a8f800984aa127afa98bfb4eacc61e0d:0.007401652,((41bcf1bd5356bac58e820ac2574fcd68:0.008657139,bade52f11283822ce38cab4f888c4092:0.018010582)0.705:0.008882207,(((618eac27434a7743becf8f7bb8886477:1e-08,e038dce64130c193d165834914b46113:0.039748747)0.969:0.013081591,((2c887134b7b880d43e2eb8de497dbe4c:0.017583157,01ca420094825252924f5528b5f6725e:0.004289249)0.932:5e-09,(2e81ba024fb2ddb9f20207bfc588efc5:0.009757405,(b9b60e5dd380ac823ef44ef9c1b22a7c:0.022201673,72efd56597bb8dc598c4dfb9e18c9255:0.030340167)0.477:0.008553767)0.869:0.012184233)0.937:5e-09)0.961:0.01303821,(a734c6b14247af7ac80c7b3909515572:0.022511184,67b7b2402ffa675c3d51c3d58d8b4469:5e-09)0.923:0.004285886)0.787:5e-09)0.902:0.02798659)0.760:0.00569802,(a1cbb5da032e8ebcf38684bb3260914c:0.02275466,((((d31abb918b5a72d3d0632ba2631a09e0:0.004299958,c93b23e9d4ddf241f03a648489607827:0.004293761)0.912:0.01620521,336418c26f2981027b5e8ecc0142cafc:0.032630219)0.803:0.020513556,a9381be1796d559035761e129b753050:0.030718247)0.899:0.02140537,4472e7c3314053f99a109ee542ba087a:0.029376616)0.623:0.001453702)0.833:0.014048109)0.920:0.014457459)0.970:0.025983388)0.750:5e-09,e3f20757ef07422a0a41e1ebd975b15f:0.035723403)0.993:0.026677131,(0a11fc20b59212b773b0d2c067d5fe86:0.004293165,(b27028915544c19d623edfaf315a9890:0.01302985,((69e611251f4d8582e312afa5737f033e:0.017800352,3e24e892e2e8e1dc531b6c068b9a04fa:0.013794199)0.749:0.003917013,(80098a510a2de969f9c962765606c3a3:0.008702807,fa04a0fadb7872cf8c19b7e928542ff9:5e-09)0.975:0.037373245)0.996:0.163051914)0.778:0.004337838)0.252:5e-09)0.868:0.004250919)0.957:0.018079774,9c7fb6213a6a05166891014d8a5fdd88:0.053122082)0.872:0.012828202,((((((((225b297f3dd102b1ed246d53b4040c80:0.004194715,1cebabf697ba3dcc42f9ab13811c6bda:0.045968839)0.870:0.008741175,(152b75d932ae27e7ba796ebfb2a45a08:5e-09,(eaed75c3f41c735f1b1e341472e96eef:0.017319212,63bd0f2f193816b51021a1c9f75fe209:0.004293768)0.866:0.00432009)0.907:0.004304818)0.867:5e-09,(((((fbbcec06d61d79977fbd020e85385eb7:6e-09,57eb0c749720a63a5e8c5eb18cfad083:0.008656091)0.956:0.008653834,(18bc92cce6f53b2a046f00b5b62b4ce8:5e-09,0f889f4373d643850758c48eead2e84f:0.008675525)0.921:0.008644636)0.970:6e-09,f718b93f28cec2164d8ad303ace2aeba:0.022141703)0.906:5e-09,(((((9655dec8c607184eefff4e197b369dd0:0.008671689,(e79698b6fc0c176d1f91184e22e9bc15:5e-09,(((((4cd531a7c4d58f4a6d099e2ab313dc27:0.004302502,4977b7805637493018570ec994a67a99:0.004309132)0.822:5e-09,08fa4ec20acbc44098c59e693c7749cf:0.039924439)0.918:0.013531752,((302af51c2bbbf4c7f8fdbc54b60841a3:0.009404338,(647b1d3a7309a27434f447b8254ba4e4:0.006807599,782c9b555b27c70d30cae92ae6bb1eae:0.016476087)0.620:0.041320828)0.807:0.008966077,((((28b5cd45169df88637102010e24e6a4c:5e-09,(((53c412a1225ed271e697f02921ee2308:5e-09,(c7aa6394d995ff4d94cf091cc739ae35:0.004299895,675999ae65440500a81da32022f6bbed:5e-09)0.938:0.014341959)0.787:0.006495943,((b2cf630d16e9ddfff83403c15de87236:0.00430851,ebd8207e2101fba309325d29f74689f8:5e-09)0.902:0.014391734,(((a02f6d8292e4b6ea08e685359529371b:0.004331063,(b0ae0cee9f3c23396efb2e53ed7c6b00:0.004308492,70f67a54dd495e6570f764cdd2e89f3c:5e-09)0.789:0.004296185)0.898:0.008723358,9cbc26f9122646c461526612a18cf426:0.005725282)0.534:5e-09,6bae37822e33636a5de9d026954b1176:5e-09)0.839:0.018674212)0.286:0.006405466)0.776:0.006486762,b5fdb9bfbb0a805f6ce9bc0511ef61fa:0.004308476)0.768:5e-09)0.915:0.004299912,de3f174f5193e6d67fbefe4dd3e8d924:1e-08)0.777:0.002426661,cb4e209816f0a61a0bd8eb23ed71b829:0.008125112)0.777:0.00242637,((293439207e2cacaab7072483d717a6ab:5e-09,(a14bfd1f6038fc1e75cc7046fe1f3697:0.002860971,((5bf5c86c103d5c8499f495333ece1188:5e-09,c83bcdda82ae8c6da2f77a1267b3256d:0.015042319)0.916:0.008600383,(ffe6cabc0ed8b1f0cbbd26ed5838c614:0.004285896,0dab2a85ad798e5275b67da4df268e9c:5e-09)0.544:5e-09)0.905:0.0028636)0.905:0.002862671)0.879:5e-09,((93e13ade0d28c29992b3f6dbaae02a81:0.008659534,(73b7563f30dc3ad68a861e25ce589c0a:0.002862106,6fc0d2cd5dd2cab386e972ed98a7cad9:0.002862674)0.905:0.002863237)0.283:5e-09,6c682492cc6c83c83a96647a486770c9:5e-09)0.854:0.004299942)0.847:0.004283468)0.955:0.035224496)0.753:0.004617522)0.526:0.013311442,((e795fed13ead27da7c3bedd15b4a59c1:0.016139349,(df2e0f5d9134105423d25ea2af9cc6d8:5e-09,f038c1d459839bb6bce34847008d7fbc:0.013081645)0.505:0.020222512)0.867:0.010535347,((8253a32e37cc65a796a92ee67b50d870:5e-09,d91df9dd719487280f366556ee72faa6:0.008656517)0.999:0.048581984,((d32274e6eeffddfd841ee35b5ba8ea1f:0.028314705,(f3ae6b459eaf4b550c63e902f3417605:6e-09,(8bc54d575f88d09b2ba16b7f571812ae:5e-09,1189d4ef3af60ba943cc73161a4097a9:0.004293074)0.259:0.004287202)0.879:1e-08)0.765:0.004308478,(96714a6842a401aa4fecabff7a334c5f:5e-09,(2ef16a3db0320a127643ed8752a79fc7:0.012253316,((d8f298eccc87fa0854033cac0ce4baca:0.013099047,(b26df2b91beaae36fae8bf73188664e5:5e-09,cfeb33d30aa1b73ecca815bc65ff35f0:0.004290858)0.845:0.013079459)0.253:0.004347007,b0b75f49f35bead3c993022112647453:5e-09)0.901:0.014512912)0.636:0.027772206)0.758:5e-09)0.861:0.012340653)0.734:0.036314732)0.879:0.008663761)0.828:0.00646817,((dbb0ca3c9ff81a0aca07e1134edb5427:0.030586788,15de87754fb2af4c26f449606da01c8a:0.061886651)0.000:5e-09,(565eb788433094300eceacd42ade4899:0.017947164,d2c7c2c4463f0d8791b2c1bcd33e4a25:0.022590397)0.887:0.013524488)0.947:0.021687693)0.871:0.011637262)0.954:0.03986664)0.851:5e-09,(((4db91a7e3a86803d4143abb8b533885d:0.022293761,(2eb0db7791536c64265346c90e7858b0:5e-09,2569e7fd7ff4e4a4058be9490f26fdb0:0.004278784)0.918:5e-09)0.876:0.009429695,c9967be51d18a28c543bff61ca82b2f5:0.027399027)0.358:0.004062883,7b9aa9f68338116d5fa4d22d836f9b47:0.004623487)0.938:0.02756504)0.801:0.004313645,(a2b146d2675759126599658f11703676:0.004327173,(bb66c34c746e4f5e08080c146f2eaf56:5e-09,2fbd067c0c6a0874b666aeba7e80e7e7:0.0087281)0.885:0.013166693)0.872:0.008766273)0.774:0.017223564,918f957b1d731ae8efca91926913911d:0.00428588)0.841:5e-09,(((427c670b9e6f6f691164f9a72dead1c6:6e-09,((d52c105b9586ddf8b1adf5800d7820db:5e-09,(((5da447a6db5263a1a995d0a0f65c39f2:0.004293615,db723ecdf799854a37e60de5de642540:5e-09)0.239:0.004567245,(a56e210805ff113bfeda1e479d11c7c2:0.004046667,(375706ab988f3b336b11b9014e94ad23:0.004320097,4637321a52de300f1823d4abe8e7e314:5e-09)0.941:0.013636711)0.912:0.013587328)0.697:0.004336203,0c4e127f281dbd4889ef1aeaa6ec2301:0.004310046)0.806:0.004380968)0.956:0.008659499,(2b73c95f75cda1a027f3138642960286:5e-09,5d08b4b50e22d03abda1d200f5aee4fd:0.017313421)0.940:0.021833973)0.977:5e-09)0.900:5e-09,((((ac52550579b00528c3e0644605673d56:6e-09,(0b3d399699a216a9b534775364655d93:5e-09,c44ecb4ff61a6f94358ebac8eff89415:0.004299938)0.885:0.008613909)0.441:5e-09,4dabc664c809586e4f85a02e54cdd350:0.004299881)0.927:0.008666297,5aaefab643e5c95805e4b0fe620b0a83:5e-09)0.770:0.004276999,(((b3c4d54ecf3b89cbdaa2a73c3e8e1d65:5e-09,4d66ee483deffc2e46ce3c5a29abf062:0.00861387)0.890:0.008863418,aad6b5bdf84d3d010104631810ebfc83:0.004204303)0.859:0.008864403,d59cb4a9ba3a9b3f72f0bc1be6613e1f:0.026936739)0.466:0.013104217)0.770:0.004318105)0.859:0.004288092,((((((e714a81f9a4ae4544ebdc0cbe759f08b:0.004298434,(((f016dbc246e30bfd5e7ae7d7f4fc91c5:0.0,6bb9b2917a04bd6ccff18fe457368fe9:0.0):6e-09,((e15505ebd8a99ca88fb32da56342e372:0.008631188,113d585b3587ce9c265ffdf028af017d:5e-09)0.997:0.027121863,(4ad160da84b396a3736e4a51409a88b6:5e-09,(((393c79c26c9c9960990ee69d696f598e:0.0,36494023e96e971eb340b4addc0ad853:0.0):5e-09,1585aa6a62d112ef286da8c73a44a072:0.008579618)0.937:5e-09,(3ab466ec5dcd28eee0ad2fdc2a8c198e:5e-09,19df22b94cf66f89ce83d62f26cc5b55:0.008662998)0.964:0.013174388)0.948:0.017434392)0.907:5e-09)0.971:0.01781309)0.930:0.004293428,((671f6b0548b5f6bb5cac618e04d9b774:0.0,ad574a0549476e3fe09be14e6cbee475:0.0):0.00428901,4715b748be150eb010f576a65f66d6c7:0.013082592)0.447:5e-09)0.846:0.004312757)0.806:5e-09,((((194e48e7e6d8baa3352ada89dbd46dc4:0.010979011,04456df6334d5e14e85824448a0c6143:0.067580982)0.905:0.019506035,(((((1a1b68c68eeba6cbecbf1b1fdc5761bf:5e-09,(c95ae406e809bf890d9c57ac747a1904:5e-09,357ec495ac90bf9d5ff32e1086031148:0.00429997)0.921:0.00428587)0.735:5e-09,3674c37a5fb7a04923469daa917d7bfe:0.004299928)0.927:0.008644591,(((ef88cf13d5a0737fec600dab54b53b49:0.004320108,35f9837ef2d53bdbf30d1423ab06d28c:0.021753288)0.895:5e-09,(4d8355194d72a0797789ee5d47781cb8:0.004299951,daa7db8dcfd13b7ffdccbb86382d8713:5e-09)0.839:0.004279455)0.865:5e-09,5b84f9aefbea73054bcb5ebbf3904893:5e-09)0.936:5e-09)0.000:5e-09,21d361d9c0a1b0d310c225f28c00c836:0.026144617)0.161:0.026816641,fc8f6648df84a41c0c960b733dcdb36e:0.025972238)0.852:0.057282203)0.879:0.018843231,(((8f9ded5a68d8068730b04735fc2a4297:0.017809621,b944e446e87fa7a72fe2cccb95deee14:0.027260167)0.925:0.017906761,d9448588d57c5a58ab17bafeb671b819:1e-08)0.778:0.004212023,((a2b73eeba627a99a5e7bd785f8061690:5e-09,6c891abaa8f2147383dd332e601800eb:0.017478862)0.955:0.02039255,((805e633f669e5e954d57037440aa8f67:5e-09,98e229985ccf41a9cb92393891ce67d2:0.008705153)0.909:5e-09,(0fd25ca8191dca1d92215c2e834319aa:5e-09,(e668073251df5c5c5c3e64db7b7d7414:5e-09,20e7ada7880473eadf42573519350147:0.012920822)0.917:0.004300008)0.856:0.004293769)0.984:0.043860853)0.693:0.019522331)0.827:0.010979077)0.912:0.016878519,9c867214b298514c8ed4762edb545bea:0.017576834)0.892:0.012929533)0.358:0.004300296,((556bfe59db2a2f9c71677f30ee11b669:0.004847324,(006f448c60b86c18a8417f6ccf92b41d:0.004277316,e7aad5c85c90e80166e4b24e6f414524:5e-09)0.764:0.020862495)0.811:0.004843852,79c4b783309799d1e5b913c8889cdf05:5e-09)0.935:0.013227195)0.913:0.008613273,(((((((((0bb861f49a51b9a9cf90a38069300754:0.004288851,(2e09ee93a5bcd5c927dc6b74458a97d5:5e-09,(((66abaee179be7e5928c221b18207caf9:0.004293763,(2890158ae5ba7380f7b214abd5452671:5e-09,((e9059f0f0d319b7df4e66cf0de11777d:0.004280402,443da700ca97419723689c93363d0094:5e-09)0.869:0.01301404,6db696d0a79d11aed426f2463227a6a7:1e-08)0.905:0.008609633)0.785:0.0086848)0.911:5e-09,eeb073acc8c79cef49a0102de04f291f:5e-09)0.887:5e-09,((28a5c85ec3275398743b5809e783c954:5e-09,(7442c16c25985b1db2ca1a2b04939b2d:0.008745375,39966045ef01a78fedd6c15bc021a300:0.008699332)0.403:5e-09)0.964:0.008659583,aa75fcc425c12ce3009d50d59234eab7:1e-08)0.869:0.004320092)0.922:0.004285885)0.797:0.008654586)0.807:0.004304894,131f8b9807185e055d725c468cd46a88:5e-09)0.559:5e-09,((bae952c3ea6f3921d7df28e1461393a9:0.036728288,cc10670d9d0f4ca1ca38944cca0890ef:5e-09)0.974:0.017651171,(e87abcdcdb6c4c2d5771b6de43703aa6:5e-09,((b9781e39f4300fcfc6d995cf5df79388:0.0,4ac546a74cc504281a1c54235d26d7b3:0.0):5e-09,(03cc90a76e65874ff04ccb1a8ee2d9b4:5e-09,8a97e317ea5415537fe202dcff046c0a:0.004320117)0.858:0.004308492)0.846:0.004299896)0.782:0.004332748)0.785:0.004271952)0.924:0.008631256,67bc2f2b6f42333a3b81e0c9c0cc9370:5e-09)0.319:6e-09,31a87bbcd677aaae64df578e962be343:0.012940857)0.920:0.008644657,(fed998f5a10e6bc08ccbb3db3c04cdc6:0.008675489,f35fd86dac94d93b803ff026c4a4a402:0.004308509)0.886:0.012939712)0.692:5e-09,(c26fc6ebb955485a974017d9b6ec43f2:5e-09,((((((6e91cdd1910f00ba013235f60172ed87:5e-09,c8eb239c3bb841a894babcda3dab4699:0.026025995)0.862:0.004290852,(33d5a2c7d222f0b503a88a922c1312e1:5e-09,17556e10be26f7f1b4293552922b80b4:0.004289249)0.858:0.004299218)0.236:0.004287113,(fcdee861c3a5b2efd76eb7d3ab1d606c:5e-09,5dcf97114232b5fa2bbf4c8777a17bcd:0.034917304)0.895:0.021801353)0.795:5e-09,7a52b9e5295f9aa5d98040cea1b5dc4d:5e-09)0.460:5e-09,(9527d20cd9d35a433e36b983b21fae92:0.004299922,0909e0ddad27499c8fe4c3fb49245505:5e-09)0.884:0.004308516)0.869:0.00429375,(a8dae2a12b812bb2bb02f9ae74a8b2b0:5e-09,(89d80f521dfaa731288662e0239d4576:0.004285899,(aabc9fdb83951e9be0e2039e9c2c103f:5e-09,12f24983fd44c7dfff2770fb1d4332c5:0.004285925)0.815:0.004320138)0.891:5e-09)0.891:0.008566289)0.922:5e-09)0.689:5e-09)0.949:0.005721561,(((90233fafe474291137723be1c7eb3733:0.004317249,(ac3dcafda1ae48c0f6a68d4137ae1bf0:0.008626306,3218c3f8cf3a0c5ab17fcd32558ab10d:1e-08)0.971:0.013136819)0.148:6e-09,((14c3f6cfcb925e8ca7d75332164b228b:5e-09,7d29d6524a07b28e9914c77867e95c5e:0.004308495)0.782:0.004349079,(6f8e999da4a97cb9084c9723b84602a9:0.008728185,(ce10a1dfb40e9e2e6bf88421fb33e06e:0.00429377,6eb4cb5366bb82d4c6f41b6831d540d3:5e-09)0.781:6e-09)0.995:0.032048801)0.775:0.012895794)0.827:0.004303455,(e78b852ec1d90a1d3199351848df4788:0.004308474,7e5e1077dbe904d4075d2e26b6c07fc9:0.008659605)0.917:1e-08)0.949:0.005724824)0.948:0.005745665,65939ed633f007a7580bb1a6bfa5ceb2:0.035807874)0.425:5e-09)0.897:0.013008447,9215950b5782ed5c22fdbbcaec3aacdf:0.022361555)0.919:0.013494184,(63cb3f35c327cdf11de39cd4339c4e6a:0.022328268,cbc55cbf195e7b19c02c82b6d54186a0:0.004285902)0.782:0.00442268)0.774:0.004166394)0.691:0.021689855)0.922:0.008522857)0.787:0.002342162,(c94c0e51cc7b7466197c0b3d865b3df8:0.004285925,868b6bb9fb0c75b7477fdf7a188766e4:5e-09)0.361:0.002474894)0.837:0.01237062)0.888:0.00873915,(((6644c92f7f4ed908fa78e956eadbc282:5e-09,f50cfc8a8ff3bc53c9075487e844ec97:0.012930574)0.854:0.004295384,bd04912bd6be8698789dabe4d17b75d3:0.017634376)0.645:5e-09,(32f582d3d067f891099beebca82a0a5e:5e-09,a11853662db78d552298e9c95314dcda:0.004293753)0.812:0.008632731)0.763:0.004215553)0.400:0.008752181,(0d3ef7edf2ef30be74ad8b675d3f5029:0.008596306,(9f28388e263a9c1eff7ee25fc00870bf:6e-09,(((19bb331bff045e1a15cf99b8e35450cf:5e-09,(((cb6b00dda308533696f4818ad510a33f:0.004294198,((((0798697bb7716ebd5072211f9417aa80:0.040109833,((1d17e64f64b2765fece12e19fed1d76c:5e-09,286264c38ab5891097a4cdd5458a8769:0.004293778)0.926:5e-09,ae7f0836f08e862030eb6c40029da8df:0.008644604)0.787:0.013108218)0.718:0.012720207,a2fb3662284a8f5d8ab0012b8aeb8de0:0.026579601)0.815:0.009413228,(((88db4a0a1335decd83c404e7972a9ead:0.031723592,(((3b2c6fefa8c2677b98bef5738356ae00:5e-09,(((a25ffb1b91510136ced2165058eb984e:6e-09,d1f0a53150b5bd510827f55ed3e6982b:0.00857459)0.337:5e-09,956e12dfdd819475fb049b9e77686616:0.004292875)0.935:0.017456058,(a48b85186232a22032624cf84f5ac7bd:0.008696039,691d2276a978b366e5fe363065c912c6:0.004312407)0.818:0.004289751)0.243:0.010069276)0.242:0.004297244,((77cde946ded93cb52a36f654e777bc95:5e-09,14009048cf55e2621b59ad746bcb8397:0.008639009)0.928:0.008674137,669fbe6cce3ef133a86375c092e0091e:0.008621978)0.945:0.012967247)0.845:0.004312225,b4d21b5f308bea272dde40320b98078c:5e-09)0.923:0.004290685)0.859:0.004298636,ec9858a6c2a239690c0e2283411ec51b:0.004295387)0.859:5e-09,(717681106db461c94c8296d4beeb210a:0.004314605,((((5f1d556bc8df7e62d4aecaf55d69e519:5e-09,(dfb05d8022de30bfc889ade46dd1dd80:0.008691148,33eaf0b750b7c62cfe2f12cd2d78828c:5e-09)0.945:0.008630476)0.852:0.004287269,((763b8e619996f3062d095a14e8087225:0.004303831,(f328a5fb0bc009a4c980c2d5ab0d8e83:0.004290834,64426d35970a12206bc7c187e6f632d2:5e-09)0.943:0.012951453)0.897:5e-09,113b318d23356092ddae70f544df4718:5e-09)0.903:5e-09)0.771:0.004356185,0d834847517b8ca9e77b9fc77fe8f892:0.017394624)0.759:0.004201576,(e0c4c9e3b86ccab26e9effc3d1c531f1:0.012739535,(((adcd7e6b282ed48129af2605ce94ffbf:0.004312356,f7bb60140fc3a1fb648c0f18b8c6d36c:5e-09)0.923:0.004289751,13fcc3f02ef1c242bd6d1d3e43e50190:5e-09)0.631:5e-09,((49a1897b3e8a961a219716df9d1892f5:5e-09,(fe8324f70f97f17de99a77f5c99ca0e7:5e-09,(cca02cf565fb46319e52d9ccd2c7c42c:5e-09,c91f83cc29930cec049a4757da2aa59b:0.008652491)0.850:0.004301544)0.436:0.004289094)0.932:0.008711803,2e18207c313c6fb0ff506d623a10c70a:5e-09)0.932:0.008630479)0.738:0.00232723)0.738:0.006812577)0.851:0.017740348)0.867:0.008699365)0.952:0.013307715)0.863:5e-09,(((4b3b7838e7438fd037d486097f1eb758:0.004293801,(5ccb72b5c9414e0e894be22ce02422e6:5e-09,(7f69040ba2010676277ae5afcfc0e9ae:0.017689887,2ef8855c3c405e740299027b8340ba07:0.00429994)0.810:5e-09)0.924:0.017399551)0.777:0.007015503,(f30365ab74afbe44b041715a4be7e04c:5e-09,(9f7b78156257404e75b311831776250d:0.008730424,(ab40d18ec3d50c717690f9655265638e:5e-09,(433cc4afd6e73d6c6e598170bb4eb539:5e-09,50dfa9590708f5ef6d803812b3d65d3e:0.004283495)0.853:0.004293772)0.456:0.004313944)0.796:0.004313144)0.929:0.020820277)0.760:0.006950953,9c7b5501ca202d72b91c865a2ac62fc6:0.008633145)0.710:5e-09)0.760:0.008632121)0.955:0.008645525,(071cd1a0706d5b1a91a6f7ce76a22f72:0.004283467,f663f5cb5877b6f7eae887890cae2e06:5e-09)0.798:0.017217374)0.863:0.004289214,89ccdde0ba56f3e099690344d43ea51e:0.004299976)0.903:5e-09)0.919:6e-09,(0190d553abefadf1e9bca22d31303f72:0.006939754,f50301640ff177091f3a98414ae86b89:0.025135215)0.895:0.012112879)0.840:0.012979852,(((6675877b8933ad0c32cd81628a9882c2:6e-09,c1bc2485a464fad3b9b2f8a94e0c0e89:0.00862219)0.756:5e-09,((((c9d6e5295ca151031e0923509ae3d803:5e-09,21a54d4a3d0d07069935130a76419d45:0.004253593)0.972:0.012940812,((c7ae8eef0d0d44cc79e20e5d6582067c:5e-09,(48f09c505d59d2e0cf73170fff1487dc:5e-09,(7edb6a6d9aace2d7d00e9bb2cbecb41a:0.004237429,8f3319c34c5380cc84c2cea055a16157:5e-09)0.751:0.008515885)0.924:0.008548394)0.858:0.004253562,(da296d0d0ec750485e821fc4630adf2f:5e-09,74ab9b20b75eef8009fd26825f2bb3f0:0.004239795)0.635:5e-09)0.843:0.004254241)0.946:0.013011566,(da226eb2e0d03c75e446240fec6efb8c:5e-09,(17256177184c1513e0b772cc14d293bd:0.008653762,(91fc79d367c7bd8219a5c4378a22a4bf:5e-09,823544d0615ab57c8d5cd62215c4c785:0.008653877)0.126:0.004299929)0.356:5e-09)0.785:0.004288981)0.790:0.004274594,(((f891c987096e4a38df50951e53455777:5e-09,6fbb43016cf3f18592b0073d663af0ba:0.008642155)0.098:0.004293744,(36f60cbfb1f96aa624819a9f3107be31:5e-09,(ea7499b15cabe9887f0e6e8b0be2d2db:0.00429991,012161f83187764eb74d04e01b1ffea8:5e-09)0.883:0.004299915)0.924:5e-09)0.778:0.004297363,(d0c7849ef6822e2abe70fd770673bbbc:0.004293829,064c97a4218d98a97fda6010c8491f66:5e-09)0.776:0.008637101)0.865:0.008676409)0.821:5e-09)0.719:5e-09,(((((2cb385f1bc3d89ed3a0f0097f9d55722:5e-09,((b5374c8a119fe9c83b8c2cd7cd2adb24:5e-09,(c1f1ee2d4e4e13f6f3190e26e0af03f2:5e-09,(((866d338376b6d1781e3f713eabef7246:0.004308488,f68eb0257bafb9f2b42388c1ab7e169a:0.017610808)0.900:6e-09,7be5efc76739a96789ea68a308b70493:5e-09)0.904:5e-09,((81fc97bb39c83863b7cfa03c712f30b8:5e-09,(1a1af61d6e8b351532bb82c3de1ca6b3:5e-09,(098025e3cbd05a2d69006c89d396ea08:0.004293759,a5d9e5021671d76bdb45aab600040f6f:5e-09)0.588:0.00430853)0.958:0.008608953)0.901:5e-09,4c1f55e28386410f176a0fd3ff082844:0.008616981)0.907:0.004293749)0.935:0.017268526)0.936:0.008722188)0.929:0.008631193,((((41233829a2112023d7275b3c53f6c365:5e-09,(34aea9c915910ed5778bcbea4408225e:0.022810085,b0ac046808da08ca6c5488dac242ccd3:0.022858615)0.737:0.022070216)0.955:0.00866306,0c5ea6a46c71f9c31ee48486f02f0874:5e-09)0.374:0.004293829,ab21085ba14a130196813a8f4fcc6fa5:5e-09)0.946:0.008692459,6a544a2ac0fdde06db09f95b90bd7bf0:0.077311758)0.972:1e-08)0.923:0.008644603)0.923:0.012982331,((143b438a5776599003bd2229764fdcda:0.004308493,d420e503dcbe09095d08a3e4d20a7294:0.004293785)0.853:0.008578251,1acaef15aac88ba0556ba11bfcada7dd:0.014850603)0.818:0.004337524)0.883:0.008727628,4f8ea54a0d6a5eb53ee981bc31f2d559:0.075988136)0.712:0.008659041,49f051ae2aec2e6f68e2ed5db6225074:0.00865457)0.831:0.004299203,(((((30b29dca2e34f48b94f70fd1d18b7b72:0.008647122,((fab96ad46366ef6c54eb48b2e02a2962:5e-09,2c54e82a11d3d21a08120259bf1cf965:0.004308528)0.865:0.004293818,6270fdfeaa2e07c30bbea1f6d3259ab1:0.004285899)0.000:0.004293756)0.921:5e-09,ee4cd11ee5afca311dbfd7b16c4002d6:5e-09)0.472:5e-09,(((4abe010b0d93888c3cd38b1f143f4638:0.013122048,0c58ee4b12719172f524ab456582bc25:0.012938826)0.818:0.004324152,(140c5081c29f9bad8fbc16f9007827fc:0.008660721,5cb5afbe61644908849c2aed6593af3e:0.00865978)0.789:0.004296371)0.462:5e-09,(f9f68faa49591aaac0003a84aa2c0cc1:0.004293772,((334ca557375da13a22337139fde30c41:5e-09,(4b41e442aa4ad32a6381343c32790a3e:5e-09,9eab8a0450e89fab41fd86c10532a145:0.008653799)0.872:0.004293748)0.835:0.004293775,(ea9a99c8cc56711317e5ef40d6e54937:5e-09,e2695578c7cab800fef25b707769b8ae:0.008608969)0.905:0.012985181)0.903:1e-08)0.823:0.004299786)0.924:0.008652576)0.921:0.004294007,((fd32c6ed2903bd924dc6e04f4b2d981d:5e-09,84d7e5c282742e35c2360483b513e19f:0.004308492)0.910:0.004293832,((((37ab2482402b84c2d1d3dfbdc22b226b:5e-09,(9407db80b6a854a4f5b12fdac4c9aff6:5e-09,8c06a5f6a13d9f04a76d87e6345f6b01:0.021624268)0.924:0.017314083)0.953:0.013073055,b69e33a43f8c2a43097d02d4abd7fed3:0.0086447)0.912:0.008608962,6d379bcfb41ab1edd1ea3c6202b086e7:0.00870513)0.061:1e-08,3262722ab5452e00f3cc1f19ad47a8fb:5e-09)0.909:5e-09)0.944:0.012931922)0.891:5e-09,b5059282e83e4dae2d980ca4c50733a1:0.013118331)0.872:5e-09)0.870:0.00430005)0.926:0.030940803)0.457:0.008599677)0.847:0.013415364)0.924:0.013464192)0.917:5e-09,((((fcdbb92afd37eb5acc7ed06bf3e95563:5e-09,((10377a26c0dd87bd599dd8377fbd6948:0.008647099,22cb6e703c73120c075ab231cf423e29:0.017203057)0.931:0.00864461,(((0aeb5e0fd2133f70ad1b7bf4bc7c0435:6e-09,8ffc119334782b9b14d77811c70aa530:0.004308514)0.851:0.004285873,f251613ed1b58e9d30a86b2e391bd26e:5e-09)0.876:6e-09,e05e7db0009a370fbbaf3e8eb4292ee8:0.008653799)0.806:0.013976806)0.862:5e-09)0.911:0.004285885,bccdc54d8eb05d8b8bccd225010c7638:5e-09)0.917:0.008728073,((0bd280971533e3c1288fae5f05c8c83c:0.01733492,(cbd3bd0c85ddab9285651fccd2878632:5e-09,(((d96b9eaac0104ba7eaa387f088e43505:5e-09,(ca832c9c55c3ee266468f3a9593b7dee:5e-09,(94b8ae33bae8041f0bc376d7b641ef7b:0.004299914,fd4f10fbde6552455b6d79ac90fbf035:5e-09)0.935:0.008653826)0.921:0.008647063)0.833:5e-09,(1693b72fb96d3fa45f67065ef3445042:5e-09,((ea6b99f6643710da76fcb85758e2c871:0.004299966,bbb73e53c04fff5e020f84568089f0b1:5e-09)0.938:0.008631147,c5cca8fa132e50e66c5fbfdcfaf8f69b:1.1e-08)0.861:0.004320103)0.905:0.012961371)0.794:0.008813329,(915b48de15f480f30ae57573563541ed:5e-09,((9eedd1ff6fccfd1c3ab5de69c73f0bb1:0.004320114,94e683b618e9801bc018d5cba342b604:5e-09)0.782:0.008705071,07561f603a575de08ea50371ffec0227:0.004285923)0.921:0.008728124)0.894:0.004265488)0.788:0.004393526)0.927:0.00862887)0.834:0.004295282,4c3f789b6a82ba5b4ff6932577c1bea0:5e-09)0.784:0.00863258)0.792:5e-09,((88336c90de860793af6c3b0da369dcf6:0.016843152,(((3dec958bd2f486eec75f019848bd7e57:0.0216133,((0cb66bcf5fe6965e7d3dcd535cee03f2:5e-09,((45e698e41b9ba772975c7e5da4a6d92e:5e-09,4f4b7837c8ee253811fd0d19b16346e7:0.004293771)0.469:5e-09,(565a826a72bf32d44b02f69e6edaf147:5e-09,(((7ddf70854d3f75dad83501516ab691f6:0.004283467,90d60b275e7c44109d6e5206c48be942:5e-09)0.176:5e-09,9d2d0ebcc4ca8ad123550103c5e0f917:0.004285905)0.915:0.002876908,(b8721b8b0e07b6f1b463dc3681fcca7f:6e-09,((117113f5e0da55e5de4d8488822f67ca:0.026427114,34144659bb2c369d38e8b6b5778f72b8:0.008713898)0.825:0.004335941,(64e01190661494691d03a160cf52148f:0.013502034,(a936a0f799e01583f26158640d46b248:0.004299981,(2df0c14577c13374f9cc08ea0adb34e1:0.008722503,(87cfae5c5e8667accdace9ad40ae6158:0.013124716,f482163626e4c859354c09b10c7f8524:5e-09)0.390:0.013115198)0.883:0.008741429)0.789:0.009057933)0.731:0.008240379)0.458:0.004299934)0.915:0.002875569)0.915:0.007162609)0.743:0.004297983)0.852:0.004299941)0.476:5e-09,a302c982f6fbe86e1e2d3469fbc13ab1:0.012925001)0.000:0.008625754)0.883:5e-09,(((9d07c6943b76ae67d195c44be811f1f5:5e-09,(7ad3610404070676d549c58fca8a9692:5e-09,4ec68c9deafc282df004c7be4becc183:0.004320124)0.846:0.004335909)0.849:0.004295838,(b7f4e6ea56cc668b9f59a03c2ec87023:0.017674566,(262f4b9f386e5040faac0256ec915081:0.004335928,d93e00aaef9dfecf46aef442750525db:5e-09)0.201:0.004318876)0.734:5e-09)0.866:0.004288252,a87a3991a3d4c909365e8d367f4a8490:0.008656002)0.883:5e-09)0.966:6e-09,((740d7c8056a87406ad10bba0e36c2d55:5e-09,((32781593908c3118321ba8e7e06d10b5:0.01332212,((fdc4ec05d7d2493d833ff5d61aa53951:5e-09,(e0e25be8fdb36912d75d3539fb0555dc:5e-09,(4926a870df469c166448ea0f68ff467e:0.00429376,(4debce5ee7d76fda8fb073edf6da7cb3:0.004293742,2079f31b246a5872f680c98eb5742291:5e-09)0.920:0.008631195)0.912:0.004285885)0.408:0.004299929)0.878:0.004293788,0309b0bd812d4c3d719e80e34aea8c93:5e-09)0.807:0.00433262)0.120:0.00864591,da68878625b387a84a9605358fe3de3b:0.013038142)0.294:0.004293772)0.542:0.004319816,85a8a78baccb81b75f2cc856396ed82d:0.008701913)0.113:0.008612493)0.821:0.009995825)0.863:0.00952102,2215880658dc9c7e6ddd3c3ab4eee190:0.007678979)0.923:0.030130171)0.890:0.004305247)0.886:0.004271012,(((dc4974818401935eaec5b6fc72c5af64:0.027200498,3d92698d11221080ce37cf6fb5d4c5ce:0.022324621)0.957:5e-09,(04c4da9984ae77fe75c838ff61b52268:5e-09,a826805b6283e9a46a8cd22b3f764766:0.0043201)0.902:0.008628258)0.930:0.008649663,(((b73eb8f55987e860c61fb612a4688118:0.031795119,5bcb6b451e6b1846a8c0d8131c7085d0:0.021901103)0.904:0.018758783,((((9b0670cf91787d3b4200861013eea51d:0.004320092,b4cb679514f1eb26e5447e076b54627b:0.017614607)0.552:5e-09,c108ff48fe6f60dbc792bee74a2d17a0:6e-09)0.930:0.004293778,0ba08b42c8304cbf8027895cc0801549:5e-09)0.000:0.008615246,44f4ed4db75f4e4c0b4a3b6810f9b7eb:0.021888144)0.000:0.026946848)0.613:0.008706471,((367709e119573203c3f5fbb222c09ace:0.045947964,c737ff567ca7764bb455f5e0994b462f:0.022071702)0.996:0.049410789,05bb4e95ceccabd736f09499ccfc6122:0.051422042)0.856:0.030198359)0.872:0.014001991)0.826:6e-09)0.921:0.00888765,((608e6548b1b4cbb6176c8fce090991a5:0.031518576,c15ebbd63abeaaa766e4e26ff8f02d0c:0.064702978)0.957:0.039391413,((76da206c5a51f1023760fa2b75e0c942:0.008705375,7d6eabe1c86d3c8701c84040923167db:5e-09)0.851:0.015742895,(ca44eaeb435b6e240cbbcb8b6d09604f:0.00868693,f17923ef67b34e63316fc23d5e4ed0e4:0.008625272)0.441:0.029162237)0.599:0.04062534)0.966:0.084857755)0.825:6e-09)0.147:5e-09)0.891:0.014231483,(26d83fbe125604d3870114a84bbaf10b:0.007323698,((e4d75a899eb3122ef9de2215de8230fd:0.015868835,((041b0881a91b6bd864efb8727356ce24:0.008656016,987ee58dde6fe1b5db5fecd09be7e4ad:0.018018053)0.743:0.004462104,2442caf7827f152b42d543ea1c099196:0.008699961)0.972:0.040286787)0.924:0.025218561,(((49296379921f753e54b7579079833014:0.004301832,(0f3d7100e6e3dcd5e263c4934e494b41:5e-09,7bac638130bd44d09ff4d1f274f1a21e:0.004285903)0.747:0.00441272)0.796:5e-09,(((b895b6420568f7b504da11b126b26f3d:0.0,7faccb65676a2c40636da004a18ec5a0:0.0):5e-09,(e334bf399271be4cbfb65dd16417232d:0.004285875,b9ced9bbc36e66832ca69cbfdf947a3f:0.00862623)0.000:5e-09)0.921:0.004285917,35b54edb4f9d7c96917f0ded802929ac:0.008579737)0.460:0.008653972)0.947:0.036343028,((((((deb85744e4f1cf58203af582cd9ddeb7:0.016161708,bcd08a6a4fdd763d79960b564a20c5d7:0.03650791)0.566:0.00510143,(74b14c5e9733567e6d6713ca6b82da9c:0.00908784,(585acf2f781248cb52a05c24444af1d4:5e-09,22c6479347a8897d727fd80968ac4314:0.004308485)0.995:0.031205035)0.944:0.017081573)0.766:0.005437207,(bb03e6ea99adcfcf8083ec2c9af114fb:5e-09,244159bfc713366d0b1336ec59b155e5:0.004279481)0.744:0.071254916)0.805:0.009429511,(((((((27049c769007410ca0abab6ac6facc4e:0.004293764,((0cd5cc90085cd65c97098d403cc017df:0.004318024,8645e2bf1a1e15b7cc59e7411b258dc6:0.008615153)0.791:0.004313074,(0f0e36a3d71b8da0f5cbec7b3ed0116d:0.0,27cd0973800682ad69a069d325306a67:0.0):1e-08)0.949:0.008644662)0.928:5e-09,cc950e82a489ac26feefd26c69151db0:5e-09)0.905:5e-09,(40549a97ffa77f445b107d36cca950b2:0.004293778,(9ca1eb255ad1dbc9077e80e0e272b9b0:0.004285908,3f84444ece4d91efc3a65ba11be8f3da:0.019745609)0.818:0.008637873)0.598:5e-09)0.923:0.00428588,3111013c2c746f02f10f7f9de09b9b3c:5e-09)0.820:5e-09,d94b511cce409459ecbd9e486b0320a5:0.004308516)0.865:0.00844141,f14035a1cebb1ac33848a375b36fb739:0.004568681)0.752:0.00441907,85dcd7270edc990341b467e079a20e16:0.035880321)0.851:0.008722348)0.757:0.003996611,((80d4a87f74628dfc2e7d82ffa9af449d:5e-09,(12534616632742aa327b73a7ba944d43:5e-09,(d0efc7ca7ce4c052e090906c46bd484f:5e-09,24f128b8910f158454543016c005181b:0.004285919)0.857:0.004299977)0.941:0.008653794)0.994:0.028183852,(10c578721f12e2817a88207adc7c3531:0.004285021,(b606d68a93c0fc3e05109ff014ddb799:0.004284045,(12d4ba78c9b8b437c56d245a7c5c5b48:5e-09,a6eac410b54adb67a9dd5b8c4aa0581e:0.008637912)0.758:0.004318041)0.944:0.013137516)0.164:0.003110216)0.944:0.019185307)0.761:0.004512914,((((((b024ecc3c3ca231def72aaa379b55e04:0.013141466,2e68829c1f1e3dfc74952aef6231da37:0.008631262)0.759:5e-09,(b5c5886ff266ea4b0929cabe7b6e8329:0.0,47e0d45e8afa48eec1ab3eac4ae7a5ac:0.0):5e-09)0.900:0.004299928,(57c633881350da55ec11b3ceb1c59685:5e-09,3fad0cc852e1322b6317ac00c5ce78a1:0.004300015)0.906:0.012993158)0.906:5e-09,(b133fb41308b463d94c481f2c2c74c88:0.0,113c3140c36ab78efcc2931ef8b36f4f:0.0,8b0b08b28eeda8eb43b1b5d93d0e2334:0.0):5e-09)0.047:5e-09,(4bb0ae700db8595bc321901d4cd7a5c0:0.004320127,1782e69fb7952251b2db6423c13bfd85:0.012903412)0.246:5e-09)0.923:0.004285874,((6311d267528181dd3033a0a9db7b85d6:5e-09,(((c0478c7e7076270b286e22b89e9c1e9a:5e-09,c6a71d15a6d67a0d418d09f523cb6194:0.004319743)0.372:0.004293039,(0fda2d39ee31764df90bb3c64f8e7d91:0.008683243,df569f7ed835f82b0655fe40adbab6c8:1.1e-08)0.851:0.004320048)0.886:6e-09,(3ea61433b11cc94f68ab122dc1091b2f:0.008647053,1d2722d550cf6061d3990b2aea69b19d:0.004293752)0.905:5e-09)0.914:5e-09)0.890:6e-09,(((bc1aa7e492622fd80d22206a5502e994:0.004318557,(((a7289f81756930eaef7368a5b2551200:0.008730169,(3f280708102f41e83f58f7653ff74581:5e-09,(97d297fc28999a31dceb5956c1e9b50a:0.013102138,a764dc02abcfd104629462ec0a661650:5e-09)0.773:0.017401171)0.545:0.008666271)0.857:5e-09,((c28a617ba2879036170f395151f296d6:5e-09,19b3af0289ff7ce9af7b5e4af8b3c3f2:0.013015982)0.000:0.004293751,((2ccf0b866ca6366431a8c4a2897b3ff0:6e-09,((((91758433a6102cfa1d6dc68a4bd33366:0.0,2570639e39566f74a4e751c23b16bfad:0.0):5e-09,cce4842da12a2699bbcdf1b16a90835e:0.004293753)0.720:5e-09,(((a354a000994d0ec01e9f78e349b38073:5e-09,e45b3b2a01e82c458c47ec8e8f8c6fec:0.004293764)0.795:5e-09,e28543b8a97aa4035e3e34d565404425:0.004308498)0.894:5e-09,(77ec8accf24533d8bf736e0a18f3c62b:0.004293746,(((0a9b6903482e22ee90a3e992dd22d183:5e-09,bb9a63b43f484872bb83b6e55ae6016e:0.004293776)0.949:0.008617837,4055e779b1cd16442387e806c991ccdb:0.010511758)0.897:6e-09,579e3fa1bab8685121e572effab88caa:6e-09)0.919:5e-09)0.873:0.004293748)0.936:0.008637926)0.258:5e-09,c8551c99a17331d4d9cd57a408951740:0.008671527)0.854:0.004308503)0.859:0.004306437,(5a78a8936d287d363796fcce0c138d48:5e-09,(69396188cde3d17c1cd1351be1123fcb:0.008667903,7f6e4c308f3c998a42d9332e9ca1929c:5e-09)0.914:0.004291013)0.046:5e-09)0.898:0.004293825)0.949:1e-08)0.931:5e-09,((((((1a2268b2c917ee9a076ff8a6ba0d7e2d:5e-09,61ce80827f7196bc090fa9a4cc34a138:0.026194631)0.854:0.004308467,f10b12befc8b62351acf53047f2505f6:5e-09)0.000:0.012962279,b49b439ffb317a0cc7a691cc3ff4f97d:0.004308502)0.923:0.008653789,9decacb5ef11f300a4d61219b76af115:1e-08)0.793:0.008643702,((2c89c3ae6139633f67624b19c25d31d2:5e-09,(1fe1038ba8feb853d6ca01a1072c861d:5e-09,dcc6c768788c759f469759cbfcc6688e:0.008631201)0.826:0.004293747)0.148:6e-09,(5f3c425181fd2de15334dfea16e27add:0.004321722,((142ec4134b05204082764030a1b2f2d5:0.004308498,(921589397d2babac632f3404af55d4b2:5e-09,a80022c320a84ef226aaf99ee10444e4:0.004293837)0.804:5e-09)0.771:0.004295922,((b40e445e1ad7edc719d9c2c850533e7c:0.0,3bc3a43499733c9974234b30bada53af:0.0):5e-09,(((e564ca9a377e0b51c1f5ea02d9312d60:0.008749616,(1c6234af59a4c341df77772849c9c777:0.013149192,(857d0025883fa4a1bcb954734886926c:0.008653761,477cc94cc17f6999ea63444cacaa470a:0.004283469)0.962:0.013081747)0.714:0.004261837)0.885:0.00875805,((((((1b8f9cdbb7768928226b212e3624dfb2:0.013062954,0fa3720649f7a0dcd2c8e97fb47538a3:1e-08)0.901:0.008729884,2fbda63b7619184f32e0924ceeffa2cc:0.031545076)0.759:0.004420162,43a4de94031f6078a7f9e45d3d5a00f9:0.013151686)0.852:0.008763351,(3803258f892a9f8b6ee2e1b6de8436d4:0.004214407,0eb227d82e5e8d8dedb57250b7ed9576:0.013005225)0.961:0.017921237)0.780:0.004199724,fee32aa435fdd0e3748a3624af8bc582:0.083736721)0.775:0.004477762,((4289e6b3042091d9646464286cee815b:0.004288786,48c6269165f318346bc29602bf941799:0.008658247)0.942:0.013200335,(b4969d54cd621786e6e113773c8d4d3e:5e-09,a77ced46deb83a7d5abc79978e9bda72:0.00432013)0.941:0.021856774)0.440:0.013709737)0.909:0.008678547)0.752:0.013069873,3cbcafd0727f5617501ab19745950c56:0.013102185)0.861:0.008767748)0.811:0.004323016)0.800:0.004371489)0.794:0.004318263)0.903:0.004293417)0.882:0.004852379,(66a6bc0ca8f5cc543a544e56921f7ac4:6e-09,f42150503364e6fcf3e752039515819e:0.013117252)0.868:0.020679078)0.782:0.004854254)0.922:0.008670123)0.318:5e-09,c250e370365dd3bda73a664266c04d6d:0.004285527)0.946:0.008633259,156572b928592204f50650c986dd8a9c:0.017220079)0.945:5e-09)0.884:5e-09)0.751:0.004361617)0.882:0.015025335)0.832:0.047026147)0.975:0.056887002)0.968:0.05937681)0.986:0.037623845,((((((((((14ab726ed5c0c7f17ec66865f600d143:0.054416163,af54533d8653d4d78507272ff7f6f6cb:0.022521518)0.796:0.004473301,(((a2bfcb89f6b9d442a11fceb4cc8be10d:0.069888751,(b6d2270fcd1f6025bcefd2cbf0106f01:5e-09,(e7a1ff5b73e62a1b9d27678a3b40e9d2:5e-09,5f5dc2afebad265a4e4db64483f3f704:0.004338362)0.968:0.064655114)0.879:0.052145678)0.774:0.010519927,6ca84bb6469fdbb384bc122f370cc05c:0.045329083)0.353:5e-09,(((((((((((72853cf9573cd22aa33990f0c07e7a5e:0.004366966,((0ef6fc41ed0908adc63851d807b626b6:5e-09,382a494c08f7a3ec5c4c367078bf7eec:0.004338354)0.791:0.004369046,1e2fdec39a961955002e11aa8d225a46:0.004376539)0.772:0.013065483)0.951:0.008782754,d155c1ebb65bef7fdda5aca99d0d5fc7:5e-09)0.779:0.004454541,((080e1ff3996aa825eaef6e105d4b0404:0.008690777,4a81694f7c19da2b6134371c866ec768:1e-08)0.851:0.004330358,(4d824a5c6ef4f5ca6af542cbc29cba8f:1e-08,15034de828d9fa60ce34149bbb0eba5c:0.008664973)0.891:0.018083915)0.784:0.00423209)0.800:0.008806421,((((8549bc2399be27f91367841e072a21da:6e-09,28c2c8fd4647cdb4d35caae32d2a7f21:0.004315476)0.656:0.0087045,(7b1dc4f4c74f9ce4c60cefad4d362fc9:1e-08,(5552ce5af316214fae9f25fad1d982e1:5e-09,7f0e072f2be28f3df3f09168ada3af97:0.004312995)0.771:0.004327516)0.386:0.017610507)0.412:5e-09,c92b583d0c92d3236214e90621ec7e5a:0.008681905)0.920:5e-09,(978a0d57992ad7d5dc8dd863dd24c32d:0.00433837,02f93c486b7c923a8a274cb668492610:5e-09)0.884:0.021927677)0.914:0.008957666)0.834:0.038671919,be3e0b4fb7411353665dec2e77337f8a:0.018761734)0.886:0.032883509,0d6e2f2ecf12eb0475fc4b07fe88f9ce:0.037510785)0.359:0.008919041,(((((0c37f7b2c3be9044c0b0af803aaefb2f:0.008792674,(bc5a5d38ca91ddbd564c813121a3dd40:0.004466303,((c7892c62a5fcd948b9b4237a52cf5e3e:5e-09,(381a5a0c6bd2abd9bc8ff865484afaf5:0.004338383,6bb8e1121bfc41b49d565c901bfe7793:1e-08)0.909:0.004329765)0.719:0.002772192,399142a281f34c5f594f89fe123c5a40:0.002973467)0.758:0.002786043)0.745:0.008631528)0.776:0.005529746,(9c2e895c66ea1ab39a157f3138da3193:5e-09,905b5127b2f386542e9746aad51df12f:0.013257793)0.834:0.016393925)0.368:0.008895903,c213da0c3d48f2f32a25e33f268cc5d2:0.022283113)0.856:0.013515668,0012c347fee566458c74f601346b173a:1.1e-08)0.907:0.008559771,((c7d7c9b2000e82ffc202a914e3e14a94:5e-09,(65fbbe3b7362966cf0775fb091841045:0.004329718,85974458ebdac2b03daaeef361f3b2d5:1e-08)0.976:0.017764874)0.913:0.008800665,(9ce65ddcf499417396b21e254454eb8c:0.008799774,(2d5e4ce23d5da401927c9bff4b2a1ec3:5e-09,((1839e46bb8e4d01c6dc3fb75a2469389:5e-09,(53bfe9041490ce5510b9f66230cd2f55:0.004329734,0fcc18a3ce154dee667761772b527234:5e-09)0.928:0.008752865)0.340:0.004366174,(eca8b426eb39ea4d0b5f0d5c09145478:5e-09,96a91956bde74a9b7601176736254dea:0.072552554)0.769:5e-09)0.956:0.02207708)0.961:0.026515647)0.772:0.004385953)0.791:0.004332323)0.870:0.010320643)0.741:0.006746403,b2a71e03b47411686b6342e86341bad4:0.009297945)0.849:0.010037071,((30f4367ce8c3229e68bccb7218012767:5e-09,(327f096993de2419b5558f00e87e7db1:5e-09,980b1351a5ba83b371e6d039c9e1e80d:0.004366151)0.870:0.00431297)0.911:0.004380646,(acc3edd83f5f5a694b168db5e0f57baf:5e-09,4346eee303eacc33428c9bf95efebed3:0.013306844)0.846:0.004305056)0.927:0.016833049)0.914:0.023438102,((((((2268b70f74f99a7e3195a9f4a65454b3:0.001793719,5416dcc0f07e6b8266fbac792dd49774:0.017235357)0.737:0.002967699,((7d20be3f6711e570e68f6eb6ce40e913:5e-09,((39d6f4b24c1e621e475b818cdce8c79c:0.008798378,e06f75a23fe4d76595d1830fc848d354:0.013185242)0.467:0.004382247,ce496d9816d8c54ceb73c1526258984a:1e-08)0.935:0.013314229)0.663:0.008778035,a81c187d7c996b3144b90545271f5c2f:0.037081189)0.756:0.025073786)0.785:0.004301,0c02825c675230626fc5d99415098426:0.026936702)0.729:5e-09,((((97063f6ed6515daa4b1065be4904023e:5e-09,(b9ef6224eaf5f92ede44a0db21471b4c:0.013287498,fb8ce4d6c05b1aeffcbf414a746cd40d:5e-09)0.653:0.004318767)0.939:0.008797542,(50a441681cbe572232ba25cba721409c:5e-09,8c77552d9cd83b271213b0241e51325f:0.026331856)0.045:0.017671182)0.926:5e-09,e1f8d9e9b1b2ec73019021682cb6a721:0.004315609)0.871:5e-09,75e6ff348bd744a73d14c04efcb411d5:0.008713755)0.905:0.008757255)0.909:0.004324217,((((83e5418a0400128daf49b8b105f9314d:5e-09,c6522c4b857f3e6186ac592430765a23:0.008852668)0.889:0.004329714,0f0f7b958f415115f7adb6579a13d33f:0.004315392)0.902:0.013288544,(((6c3bda4a012cecce104689dccfd834f3:0.013221615,51b998be61b0e3d9dfd22894bc892ca6:0.067747029)0.767:5e-09,(((2341869efc670d92a85b7a406f14d6fc:5e-09,da15a5febe8d8b44f7c9dcdeb28e01c8:0.004313018)0.723:5e-09,(cc4a4e6a76da1c0ced4cee79d8e4b0f6:5e-09,65f23a9351c81cf10a25003861eb9830:0.013139124)0.855:0.004338363)0.936:0.008685783,(1c4f968b1ab83a3d38b32241322421b7:5e-09,(7b4180a4557233abe71e6b82edee40b7:0.004350107,5bb501f6aa9792670afe756ab68401ae:0.008657866)0.899:5e-09)0.446:5e-09)0.756:0.031431601)0.905:0.013392027,((9b366fa21b9cc8db5a94ad5638cb54d2:0.013104017,((131d866b6a7e94fb91581c3949a8d8d4:0.004464644,d739ec728a0cbb0b96265f1e83eddb5b:0.01830668)0.851:0.008865575,02de559a4d276dc8d2becd47e94b5d03:0.026611421)0.461:5e-09)0.860:0.004343942,(6557d20408d8302f216221ceaed080b7:0.031669863,((d5fcf5953a1acee57255b8fad8c3299f:0.008828996,(6a9cf7963fe9027549115e60a092dfe1:0.0,826ade1a487eee1125ba087abb45a35c:0.0):5e-09)0.954:0.013263715,c1647fb225d739b4bba4bfa39d61e15b:5e-09)0.720:0.013154729)0.953:0.017757203)0.416:0.004332398)0.740:6e-09)0.891:5e-09,119048541ebe5362abaca06b0c39e560:5e-09)0.000:5e-09)0.784:0.004694421,(fc22016a95db183bdbc46c040d1c7f9c:0.020909827,c9305a0b490094935bb1b2d839bc515c:0.015786943)0.435:0.039892815)0.751:0.021959468)0.796:0.010590276,f8e95c33d13d564fd81611d7df1af71f:0.070309022)0.856:0.019060695)0.924:0.013210853)0.867:0.013361856,(2477478bf94c4bb8c76203c6881f2610:0.004338352,4ca1b0bd56684db2b0f71bb339bf8cd2:1e-08)0.969:0.027820309)0.859:0.0119075,(4e4c0cd00e54a9d7c4b2fe3107092957:0.00897205,(01fbca735c9b19e597ccde55c015228f:0.008770619,72cb866b0c69bcaeba4688a9ec583f99:0.022913907)0.756:0.00422867)0.930:0.01547264)0.855:0.008647435,(((((dca5a77b3b26835d6e72de8ef5fac220:5e-09,(419448b8147ff8d09b5b89fe02599be1:0.00432974,20e46057c8224b4162d2c785d9bce76d:5e-09)0.497:0.00436621)0.910:0.047601722,dba034b5875b6eedeffaa12c20a3eab6:0.027056186)0.741:0.004402697,1c1b84232a166745269c24beafac1ef9:0.00930705)0.751:0.005263784,((a88745ced2afb684e77a60df51add0ee:0.004344956,f875d084c5f9a95d75ad32e354f7308c:5e-09)0.767:0.00602267,((0f126ee699e34f6e76d86fbe51533cd4:5e-09,d4567bae446550f2e58fa76ffc654878:0.004372853)0.773:5e-09,eb7fe965ebf979c2639dd5d768987ac7:0.022524773)0.783:0.029962553)0.983:0.031391872)0.828:0.009373921,(bbd611a03aa5b5106b4b2e459f971651:0.008635419,b37d61f2081038a5c8e89db3bc36d348:1e-08)0.919:0.049462862)0.763:0.020150356)0.832:0.008827447,((((28c7fd60f8bb74185f12b8ef2ed74889:0.013027876,(((6150b1ca292dbd91db9cc0e554320223:0.002895897,(bff12239c05b1e69d7efc15a359b9216:0.008743485,f88cf3d3a72f69d8f21062a598076fb4:1e-08)0.909:0.007207481)0.564:0.002896972,a62916c41046365a1578ea31bfd41e45:0.017930574)0.417:0.013299147,(ae7e07fa6fb401c18504045c8cc8ee6c:0.004315414,17410ae2f8ecbf7b4154019f3db5731f:5e-09)0.903:0.004312977)0.768:0.022832053)0.772:0.007486178,50d100287b3483781fd1db98c7c022fc:0.033108133)0.962:0.033154428,(((ae88d57448065ff778d804921bdd2746:6e-09,(cb87b14636ca1ce5512a4d43da6ada15:5e-09,0557df5cb7a04c6da4a6fb3dec780111:0.008685764)0.952:0.008780887)0.981:0.032289509,(5c1148340ff40f2432f695fe862f7509:0.008783548,(((((1a6ce479698baae72ea73eb4014588df:0.037673476,d87ecd3f8c9509e0a40d552cda1de0f0:0.028094965)0.722:0.004400124,5d5848233c23b6885ed992fccf65d6fb:0.017493615)0.760:0.00462682,((95f357784c2fafe3e032ea8c338f5e9d:0.017750898,7ef5fb43548c3cac7b18b3a8d548c1cc:0.027218044)0.985:0.038942833,((de2b8ae6c50e4c37e0af59c3e72774b1:0.009605705,(35cf2522fe2c146d170fa63f64769a48:5e-09,8168c68a5b6e8d4dfbaaa68961ec89cb:0.004313071)0.822:0.036826972)0.709:0.052872417,((c98fe2eacf491f46c681c5ebf7c5c425:0.022962571,((c689c0af40aad4750caae94185dc910a:5e-09,b21e038e2be2347bacc8062e01a7fb40:0.004309913)0.881:5e-09,28394efc11b4ce73d43695cd7c686e20:0.004329758)0.835:0.008425602)0.964:0.024317199,(3be036fcffce798e737ec729f3617edb:0.004410763,d8e7e2dcb1933eeb8146208774307f5e:0.022687483)0.895:0.014881532)0.076:0.005523651)0.916:0.02222253)0.760:0.008505027)0.896:0.012454408,((((a2cdc6b9ae367f9dd57c6a71d954d23c:0.059481987,(((056a7077da7c6fd7c4b85b6b609f503f:0.012794951,(212bc1c7306a8a31f3bf90375679ecc3:0.013249745,c0cd499808db46ecd33982d417d12da8:0.004359145)0.354:0.009478383)0.926:0.066851207,(859ae7ef5c6cbfaa8831474e68e0e5b5:0.008748397,f71eadcc9828082731bc990759bf3f4e:1e-08)0.881:0.008534525)0.884:0.010552426,(8a0286e02b389685df339f3ab6165c5c:5e-09,5364f619443929accc89a6546c158382:0.041737489)0.949:0.026634484)0.713:0.003424849)0.862:0.014276002,b9f2e7085d0a5c55c6aa9d52e28b235d:0.008736746)0.078:0.004352358,((((3aae10f982908a7e0a457b4dea5dde98:5e-09,0cd5225f10d4258ef73817d696e48486:0.004323434)0.972:0.013252809,1cd0570c206e4f2b345add81c5b079df:0.017697271)0.798:0.004406287,(6714e6a9a7e5333c1d39fd807e97df6c:0.0,648e8d0fccbcbea6d9a79d7ca11b2f6a:0.0):0.004384967)0.771:0.005046743,(1a9ad6883dc4ed7456588ade409d0997:0.004258875,ad73639dc8b0eb1b5fe8de7f8eda1e86:0.018017446)0.919:0.036118158)0.833:0.00805505)0.891:0.014663143,(((41253effb717e880f9b7b3cb5bc21119:0.008752902,827e0788ef8ac3df8720389111a27882:0.004336267)0.889:0.008752607,172dd5956596a442f6a808d215837e7b:1.1e-08)0.783:0.008752862,92615ab6a9b59b43d346c857080cc1c1:5e-09)0.351:0.045619996)0.602:0.008620618)0.874:0.010454416,(32b041c460710b8b805f59f2d291940f:0.117332571,53ecf520b858d5ff101ae3d8f64bbec1:0.045523172)0.756:0.005699474)0.462:0.004420429)0.748:0.00428099)0.396:0.014945695,95c6caee118bd216d5adef07301d3272:0.151901653)0.490:0.011893305)0.644:5e-09,(((ead6a563f10cbaa3c3420dcc5aac1906:0.022501932,1f687addae2d48763c762588482c53f5:5e-09)0.764:0.021986687,(5776a93b3ed717a69bbcf6b4111c2345:5e-09,497db9b09df9c2812343cf2e9e462437:0.004308235)0.809:0.017678781)0.812:0.01037673,((005cba8274b169353f86b166279e9e32:0.026182752,74307a90cf40871d1956e729cab5cea9:1e-08)0.837:0.008734843,6310999de49c6ee5130b3c0c1d605f65:0.004343655)0.787:0.026425766)0.935:0.059165922)0.988:0.032291445)0.740:0.005266205,(9613118146d442ffba8ee16a05a77816:0.089875187,eafc0f1c9c4bb8b52f15bf96be98b61f:0.013807893)0.356:0.005095369)0.850:0.017363711,(((e0edd3b95c8d9e11e81eeffc1564215c:0.013340898,(((29163453232508e2f0fdbbf5ab1110e1:5e-09,(6efa65e52de8fa0d4ad79ce8c2c56925:0.008752833,7b4e54b3fc967720478049e32e59c31a:1e-08)0.851:0.004329742)0.847:0.004338333,c96dfe2f8617fde1deecf83f8a317bc8:5e-09)0.775:0.004462362,((4dfebc4befb9eea7e0206d60bd3d9809:0.002140354,a97d08de6c23f8fec9a3ec84b886d36c:0.008127283)0.776:0.002804985,a280b13da4be646fd0b09f32b9beb849:0.036814718)0.262:0.004426655)0.907:0.013386517)0.759:0.004862391,(((45992d9649a44e15e7186f879bd32d69:0.031155379,600eac774d680b730061d770506d10dd:0.035908515)0.784:0.013030724,(7353297d3e40e11fcaf6bb99a80902a3:5e-09,(8030242c2fa57968fc9cf8601acc389f:5e-09,ebfbb3ab1a17a44ef41d6d5256608f6c:0.008765653)0.859:0.004318762)0.000:0.010269229)0.571:0.005813346,(((((1778543d834b00a730a2b233d7e4d1ba:0.0,de86e1c98505aae3d29145710e1f9a59:0.0):5e-09,bb73ddcc18ffb8541215a4d4f37ba9b6:0.008775424)0.885:0.009468195,(1bbcef41d756f879c072c9de9035841e:5e-09,0ecdac55b8e71511c514118efa24f42f:0.008710796)0.439:0.066055998)0.844:0.009225953,dbfea20abfefdc83d5565791873f5d00:0.04659797)0.763:0.030427071,((111c2554b65149469623352f584fd6c6:5e-09,(((13d4fae4514bb0291b3a8f4eec17a069:0.0,ec8280424c8324e6d5c704b7216cb747:0.0):5e-09,6270d1bcfd706250ece26671a23f4535:0.008726326)0.950:0.008685771,2f368d3d9caab7826069c7a3cb5d0c26:5e-09)0.812:0.02702802)0.492:0.004313097,ab2efbbb278e973c879ce42fea94472a:1e-08)0.777:0.024760127)0.889:0.011502865)0.742:0.005626588)0.895:0.013845069,(((ce3dfa0c87e249c5a9be5b0a9ea29c73:0.004366186,(15d0c75db0d4705fd5dd4770a59c8f00:0.0,846fe0b563c3d24fa1d5e7718a66dc59:0.0):5e-09)0.868:0.008712484,43090e683c68286c217f39f17733bf14:5e-09)0.840:0.008699049,((816ed57ea0059f39b991811f69ffa36d:0.004366204,a042a7f145916e90a65629c70c637963:1e-08)0.641:0.008714491,(bba6a064d4862a5ba10b68bbb8ce4014:5e-09,(50a140d5037a1ee500c4ef62f3cf2c12:5e-09,5fdff7ed858a63efe31d423e8a050378:0.004318786)0.865:0.004315514)0.611:0.017839845)0.819:0.008701953)0.882:0.020114527)0.828:0.023220614)0.926:0.030209626,8b336ad5d19e3c1b4dafc3486d4e36ff:0.119318407)0.936:0.02527883,((((((626faab31963a56ec439870fa3defe47:5e-09,b439ac260853f8194829b760363386fd:0.00874531)0.958:0.028859259,dbcee5f0dd6e3450e9dd65989f6a6488:0.028688642)0.536:0.016368755,((((fd2520d086df5081cf473ae40fee0a4f:0.017146946,(d5773af13a50a37e980a509e23f98dea:5e-09,5c6006a53e0ef1a9d123e73f4c0fc74e:0.004285893)0.847:0.009289038)0.962:0.020283333,(2ae5ec8e1d3b9ced19e35b39446211b3:0.004283487,((42ba659e0465b5fa83a90c4c10c787c6:0.0,d3519757552f2b2e0b0530fbbd41bda8:0.0):5e-09,8e9f6dd3b3c016c9f07232c9fcc56101:0.004285888)0.000:5e-09)0.458:0.03927127)0.724:0.021453184,58ae8abbb7950a21bae1e442ab14ae9e:1e-08)0.671:0.027271003,((35f0a465abba1ea4f4668e53d31c7e9e:5e-09,(19d1ef39a7b4312aa80f6bafbe98cde4:5e-09,0330daadf124118c97c2213f5d4c7734:0.004293805)0.843:0.004335957)0.713:0.010979175,(1301a59cffa25723b8e820d8185ca55f:0.004068207,89f2e3b41d23f519caae3c7a6da9baf4:5e-09)0.874:0.029965942)0.873:0.066018043)0.870:0.023741295)0.741:0.015246537,(2e865d26f4933d6e744cecc1750c44a6:0.027068643,(f9731af2f50b42aaf694e9622d100296:0.013862914,(8a5177ed7063f0e423bb1e0db18accc4:5e-09,823e2a5384f62b66f89b257cfabf44f8:0.008594437)0.728:0.00373561)0.986:0.038099051)0.757:0.006390359)0.261:0.013173415,(((1c335c7974cf55180f0e7bc389f75990:0.0,7ed97d4627c12fa5a450e54ee148d4a8:0.0):0.008688086,f1d1ba4c061f7833fdb462814f174e8f:0.024125387)0.000:0.05454349,b96cc7b868119a58a57d0a81bc57146d:0.035096285)0.837:0.017480218)0.000:0.019185426,c085e1f589c56496dfd9b20c0c7a594c:0.02659274)0.973:0.09129385)0.710:6e-09)0.835:0.047433016)0.877:0.013647604,((((((8c7b83e068eb92d4a3dbac11192b4744:0.047458569,(((1efd6c9225cc5c81997a5552c2f26b4c:0.021323849,d00243eb72cdc6e54d76270074baa732:0.017475813)0.918:0.022434895,((fb49924df22c932a01a1cbc4ec50553f:5e-09,79f5c10b489b315a6219c5963cde2f02:0.031506713)0.936:0.008654698,3e4483baea84d593e895007bac423dad:5e-09)0.770:0.03696508)0.685:0.003178358,(4f1f6a63358ee6025d9358a73220d6e3:5e-09,((a6e0b6890c4fb18dcd7c7d89d4ec05c3:0.047762073,(efe9c958327af794bab08b8638228a8e:0.057105257,(4c75bfa5dc3fd770036d1b36e55a95dd:5e-09,d0debf2faccbb59b08849dc461096467:0.004346312)0.880:0.014848111)0.734:0.007311683)0.770:0.006711455,(5828486297749c2bd425ba672154f233:6e-09,(cc862ed527fbb1abbacbed2d2a894bd9:6e-09,((1f9f9961ff2310da44d637c02730f9aa:0.0,3e59af330062960ba021e1dfead0ebb5:0.0):6e-09,(73bb3721e34448ccdb99490660068146:5e-09,c251006aa6afaee7a0965a234e3a2c97:0.021862226)0.939:0.008695486)0.850:0.004325592)0.858:0.004319299)0.918:5e-09)0.981:0.013238135)0.770:0.004452558)0.838:0.023849694)0.781:0.007902198,1ca204288a8e8d8509f7e7367489cbf7:0.147428995)0.960:0.044087063,41c822374e43f5078a829496c22df54d:0.026149104)0.919:0.028393534,((49b36eff8ab1a2d501a4be284dbcf01d:1.2e-08,(((7b8cf6b337b262ad563327750cb88a66:5e-09,9827a26f9f9011448a548cf97784c873:0.004372316)0.250:0.008724434,(1865c11bb3d0e9be44dba4d26edb8ad7:0.004361377,(de69465ae55f85390290e4ca1b630b96:5e-09,72b1d9fc6965179de41d0ff75cba0a82:0.004922128)0.850:0.008726002)0.927:0.008741494)0.955:0.013298869,(32394fac7dbba580566f9332f02e1863:0.0,b12698712e44818482ad1450eefd71e7:0.0):6e-09)0.743:0.027325254)0.999:0.074269113,8f70259804632d1bfd783528114e8ed9:0.097901797)0.804:0.011687572)0.868:0.026786116,((((650681449dba1b5c0aea3d24beca3827:0.050193283,60edb4e30c507cf37e54701a5f2555c1:0.062494273)0.842:0.01901765,(56de343a2e52ca780e67e31f4bc8ad8a:5e-09,((836ae09810685296b8b6a0700485b03b:0.021869605,8af1d9bc45041b9cfc503d817359101d:0.008597707)0.288:5e-09,7a54393ecb2f677fbb5dcf860b9cad1d:5e-09)0.923:0.008618475)0.876:0.070576341)0.242:0.023662066,(d865debbdca20ba5528cf51f6400bc6c:5e-09,9546547dfff83565f2ed03e5d7a0090d:0.004285892)0.869:0.05874825)0.961:0.057382621,(((((1b094bf5e3d96c5bf844331473969122:0.004438001,8b0ba802609422879ab78f9b6dd5fd7e:0.013308051)0.992:0.070607549,d35b1571883747f0a7dbf9b12b45981d:0.050299357)0.868:0.012074148,292fb1f813660b930e116d33ce55f8f0:0.022693208)0.946:0.070083884,((20d04371821bf4ef71ec49299669aef3:0.004387788,(d2c27b013709148c5bfee89c5022960d:0.004455033,f3f454269b4b59c60f16dec2eb50b2a1:1e-08)0.784:0.013477499)0.764:0.004496585,(6138f77f887e1c0e971d666e50addbf7:0.013553568,9d6deda970693e86dcb14c979881d952:5e-09)0.940:0.022581528)0.761:0.061315938)0.963:0.042333519,(9251226cce107582642f0d7c5e8658b8:0.12499616,3c9b3b9a2f4fc75607a6584bbd165c55:0.020587324)0.853:0.017296684)0.860:0.060029243)0.779:0.011314452)0.804:0.018397034,((((((((b81f6c011aacb3b003baafed2581b641:0.017795589,((39ba5b143142ecbf20ecb87b18071a5b:5e-09,7ce893e2ccc4929efff37b703e52a9db:0.036132899)0.995:0.017558205,b156a674690c77a2e0858b4f5333a7bb:6e-09)0.805:0.004317656)0.979:0.017793623,(5f45d3a125ad3831f57165c34c49ba6e:5e-09,863efc7faaad0fe189278c4194a064fd:0.008587997)0.939:0.013327177)0.455:5e-09,((((2f67a586586c6a0714f03d5a9cddc54d:5e-09,(((a05b20d83eb7ac954ab3868475108770:0.008790978,bc24dafb0b1b85e10d877c5f708309c8:1e-08)0.842:0.004308469,f33490b79ec0d0076ce61d8116a012b0:5e-09)0.572:5e-09,0e42d176964f53f5dd08e459ba019c42:0.004335931)0.913:0.030857561)0.845:0.00433592,4ec8b8c023c75db58f27ea42c692b1a6:5e-09)0.800:0.004349893,4b7c30ff6c945160572764d792ebc83a:0.013204136)0.765:0.004304844,27a38d3b35487b254d17ee97e5f0ab0b:0.0086286)0.928:0.017317246)0.930:0.018930836,(((((((3c5cc1ea5cc2da21b8ad597f5e65a134:5e-09,(091ef6faaa995ca38eed96074b9e5cc2:0.004299903,0e050cc6f45ed8ac6150e17bcd7be03c:5e-09)0.853:0.004308511)0.939:0.00863113,(17caf59ad16db894962b4d8e4b7d63e9:5e-09,518a0b2c41249b01ede43220c618afa4:0.00428347)0.911:5e-09)0.760:0.004839919,(9cc1bcd1eb149150da48b9fa6d4acf56:0.004866802,(ba5709d840f26c38c4ea726ffddaf918:0.004300061,(8c67d337ace504436b82c196ea979cc3:0.002864456,185d985d662686956abede937f5d296e:0.008568808)0.905:0.002864089)0.869:0.012672165)0.534:0.009145139)0.954:0.021942181,(((((85f3b5fff41d14eac9f4bbac3d5b14da:5e-09,(c2ab2cb661a0b30560fc7fe802ca6bf8:0.004278268,8f9c0d9268b3578544bcc69d36acd347:0.004277193)0.890:5e-09)0.888:5e-09,7245d003fdf05c958701d7f33c874548:0.004299945)0.912:0.017840772,ff5a7925b3d18318a12f0562e21691f7:0.036810622)0.746:0.00386143,d9690ad255531dad359b508f7e000066:0.017584188)0.954:0.017761111,(ef79417d115f076c33a8ea7bf2b5b105:0.004446582,((24b3d9a2d44570977e9f9ee8d4608a5b:0.008756759,9a049bbe817e28095dfaed756fc3348d:0.04779835)0.606:0.032452483,((c6492f64af7648088d6711f26bdf5320:5e-09,4e637b4978ce27835f3381ab26d06cb8:0.010508976)0.227:0.004358452,95fd02bf64a31ed3b9f31a01f2196b30:0.022052009)0.775:0.017552409)0.888:5e-09)0.923:0.026393046)0.000:1e-08)0.828:5e-09,b87e80b4197e5090cea8f95b87919330:0.057031821)0.350:0.017541643,(1ac99b5d00e804d290b69ddcc5723c6c:6e-09,(e88e6274f8e0435d1fb13794df5d63e7:0.008767557,(7c0cfbd1b267d67eab7df6ec9277b6d6:5e-09,8be2ea792d3d28c531df934c9c3d0e85:0.004308492)0.400:5e-09)0.862:0.010045344)0.793:0.008713594)0.000:0.014170728,((0b3c1762f9fad93922214aa9aad3da95:5e-09,19eddd3093920f8e4131da3de59a8996:0.012939627)0.069:6e-09,aeefa430fb2ff2fc96ce837e7e1c786d:0.004308486)0.882:0.049660653)0.336:0.009106273)0.912:0.028168138,0e30414bd6e946bbfcc2625fbee1079c:0.110918712)0.170:0.00431395,((((2dc84a507e236b5709a366290663e414:0.04069057,((f5dd50b5fb28cfdce03fdebffdc4fc2d:0.008722199,c3f4fa25189ea2ca99b04cd70014477d:5e-09)0.907:0.013097167,(84a2ae7f528ebee8c9f810480f465643:5e-09,(((0d85e8a3c3e7994ca98cd7532cd7679c:6e-09,(b166b7897c6869e28155140f1b0ef8ba:0.004294064,8bf82c85265bbd33cb0beed53d351d60:0.004335422)0.850:0.00860242)0.929:0.004308492,542b1dcc6de61619309ef1126acf169c:1.1e-08)0.484:5e-09,61ffb962c81097a6cd3821e6f418202d:0.004335914)0.951:0.008631185)0.912:5e-09)0.887:0.035632007)0.000:5e-09,((5ab10ad7f5c754782378f66e9306cab2:0.002346947,(ec7ecbe79bc9d3b6102781a3d1f4cec0:0.00430694,((f1e30a89e3fee26cd6e96f0d761f95f0:0.004279445,d30d5c3caee26242b76e96caaee16caf:5e-09)0.930:5e-09,(9c8fdd12f16d4d714e869fae4a76faa3:0.004324877,7574dd6ea8fa32fd736852b1cc7c3a23:0.008740334)0.972:0.031352183)0.804:0.004300692)0.799:0.02396684)0.975:0.039761213,((b44e1983e1143d6beac69d171a693c8e:5e-09,(7b3b9ae76f8cb1c8304af4d925f15a64:0.004335968,4e507539b67807696c0ad5bf7506edc6:0.004308491)0.889:5e-09)0.931:6e-09,(a6553ed2b85c17480b753e24daec0162:0.008583666,(44a82ca114d2f5198505d01861c67765:1e-08,208bbab04abc029fa60c3e9cfb788156:0.004285883)0.834:0.044317497)0.134:0.008855621)0.975:0.047974767)0.953:0.030987386)0.927:0.022211862,(((((((d0e14ff282ba178f4d83156ca0b530a3:0.011942047,c30d68739ebcda97184ca207b148e4aa:0.002768458)0.875:0.011957881,(947cb4b28c831597c13e196afe47cd87:0.109184998,(fa3a5d16965952f846cd3fa5acfff061:5e-09,6747ce4ad3d884cd684902f23ef743e8:5e-09)0.879:0.023812925)0.832:0.028022589)0.946:0.013215647,((5917d521f2b4dc209022e7623ce06400:0.004352229,9b535f05066817812214e0c19650bd11:0.00435664)0.775:0.023398786,(92d2a6731091aa97b6936604e82ae580:5e-09,(44ee844310e5cf8e3a567b2c15e6068c:5e-09,69c6663304a146545f3af78aeed799d5:0.008637906)0.925:0.005704048)0.907:0.017744703)0.847:0.022068923)0.509:5e-09,((429fb741039e61def80dafc5836babc7:1e-08,(11669d137b05f617921121f908391714:0.038446033,(238e2a7e4cadc18113dc7e02e77a72b6:5e-09,9a4d3a44221a2e37eb99864e72d7cf8e:0.013164805)0.822:0.02661392)0.749:0.049586246)0.896:0.009394146,(((b6f7c0eac568cfc658e1085b774eb722:6e-09,(((ba1dffab84b0f6840188b5255a627ec3:5e-09,ccc9240f9ac42b893a1bc1381eb435a5:0.004293207)0.897:5e-09,(ec7762958a17bf5950ebf4d1faddd3aa:5e-09,d97a25aabe1afcda8267d646d5a7d483:0.008759801)0.946:0.00862627)0.839:0.004293825,07f7089b72d1a975ccd8ad85f86fc088:0.004320087)0.888:5e-09)0.000:5e-09,a8a1282f142a3bbf5920e035ef9d2061:0.008631214)0.766:0.017123992,dfb643768efcb3820ef270b4bb70e0ef:0.052648273)0.870:0.037976438)0.882:0.014008781)0.844:0.015648268,(((de42171daa888e3c28157324e6dd6ce4:0.031772068,(ea522c3dbeb272ae82d7975fbb8f8bf0:0.026670865,(7b10588bba8ddb301b17e6ac27c75553:0.026775691,(8ddfabf412675f51986d7d4f9c600607:5e-09,16601779970fc46b05c931d58df1f5a9:0.012991)0.912:0.017270947)0.724:0.009190688)0.615:0.014389168)0.000:5e-09,(e8e0bc8d31862497e8696c8a57e704e2:0.055855801,07380aa08798c1a86bba5f9abd8e7d2e:0.008587276)0.948:0.055646065)0.957:0.065589226,(((a3da664997a78fc22fc8b46206072ee7:0.013161238,2a0ca9c39f37e7048bca3f0df8bc2dbf:5e-09)0.511:0.00874138,(cb5752c1f9a0b383c4aa90dcd18d8e31:0.008747858,(6ad77b02fb13772c2e0d3c29562f6475:0.013402611,(e722a80701d9ba49263788f74ff9a593:0.023629485,(53d1f606bc0e7add1577e833b84a28bb:0.004285902,(3ea05f2febefbe7a9b7ddefee609adc5:5e-09,(81cb475752422440677da58a7a3f93b4:0.004278772,70e6c348e657e2a83b48350d18bd478c:0.008628603)0.877:5e-09)0.868:5e-09)0.873:0.008642442)0.881:0.012827321)0.744:0.004510734)0.719:0.013274344)0.890:0.012688645,((94fda7f193eff9b9e1788a14cc864019:0.033997546,2f75bd4598f71bc1217d83fd8912fd31:0.031595514)0.875:0.017506679,51d15e18f9231162626cbd62ff35ab5b:0.038072525)0.826:5e-09)0.193:0.01105977)0.901:0.023680968)0.633:0.012571068,5c81b85ef1033cac4a677dd214653ac4:0.068978186)0.850:0.030972705,4bf3e33610d6b5851b831138cfeb2522:0.02784689)0.705:0.018658308)0.909:0.022704823,((((60b29ba55049fdadd2c70ad3b40dbdc3:5e-09,2103e4b77de2bcb598401bd02c8f2c84:0.004307296)0.920:0.008653878,(f090931da17a7ad59c587e772ef97134:6e-09,(((2200f2b927ee04ae92859abc76f6819f:5e-09,(5e4066c99dc18a88d7edac46aaec8f0a:5e-09,828bfdcf41174bf111df1d81fe9a9ff5:0.004281694)0.811:0.004293809)0.909:5e-09,((a81f97a8b1642bc3fd34904860f78a75:0.008796576,0c635bb4c842b1b06a0d79f02a885c0f:0.008788968)0.181:0.00435697,63d38b042af33cb1a8dc289c459561e4:0.013094309)0.800:5e-09)0.940:0.008688133,(df2f8bfc7b091cb7d7544da3b4d3a913:5e-09,7b2c10d015ce263c2ee6d35b6c5b62f2:0.004643123)0.759:6e-09)0.948:0.008659535)0.768:0.013162727)0.948:0.026014995,((cfa1a9e4edc6d72b944567d54fc31711:0.040630686,(507e21e39c6d8d9eb9c46014a8d6dad7:0.027850709,((66c3119612245f77d6b75ef15d274c18:0.004221575,959280207c3898f15cbb6a0561d47036:5e-09)0.791:0.004045562,(49d744fa41da99e3fe77209247557a2c:0.00848945,c0c4ac36ed2e0dcb7ac91646d256e75f:0.012770302)0.840:0.013112357)0.882:0.018177054)0.991:0.038502164)0.901:0.013990497,((8e685b9f16c7f3e676d6f2e8643af21a:5e-09,(((fb2aac63f340a477cb20a01d5ed7cfdb:5e-09,e98b85f35a0712b789caa50001fd1e16:0.022476856)0.886:0.008777441,((657eed17037c4f286daf2db436e46fb0:0.034511205,a2d4c539e388e29df6b652b8f20d2b96:0.035652611)0.236:0.013001099,((((((6329230fb1f54724e71a2d70d722f071:0.002387791,15f9b599a9ba6e6de73b26e623620c62:0.017534072)0.738:0.002192963,7bdf9591a90b9e4036538458e0f7dc7c:1e-08)0.079:0.004030825,(7adbad610b55cd226425d096bc3367c3:5e-09,bf45060fe896353ea81ca4d887809a09:0.013099461)0.770:0.023889488)0.934:0.013543316,28059678966c19fe81314807f64e4a59:1.1e-08)0.995:0.028102423,b45b1126a016d94852cef33063f572bc:0.013420295)0.865:5e-09,(((7dbd09388a3be6c3eaa47d27afa44a16:0.021993168,1744f9151122563a08a79122adfdd3c6:0.039815668)0.762:0.004091398,(cbda3f320e6d45cce376f6b6f0aa1cfc:5e-09,(7d4932140e33685ecc9a8668b2ad0f38:6e-09,(((27924e62d8658ed45efeda93fe09b12e:5e-09,4eee045d602a14ff24aef24d80ec2eb5:0.004300016)0.945:0.00865384,2dc6aefdde407b9de6e60e375009f779:1e-08)0.915:0.008631194,52ac1b5c925fac28e70bf1ce8f4fcede:0.004293781)0.254:0.0043)0.127:0.008653778)0.956:0.013120429)0.629:5e-09,((32a5aa968b856886acee5a24ef52a9a5:0.008625502,(((95e73c08e8152220cd07231bb9c74dad:0.013284625,3168ee97f4058ce10b90a46b0b9b4f86:0.013150749)0.907:5e-09,7b1c935e733d813ad489ed398a48c96e:0.017106784)0.935:0.00886416,8c6c39bd6570136476db76fb4e5176e9:0.013236623)0.773:5e-09)0.968:0.022513353,5d981f79e5e29ca5ed537e7ab393762a:0.008652514)0.187:5e-09)0.828:0.008498676)0.852:0.036551713)0.826:0.009101988)0.828:0.00876943,8ab7116d8f755ade419ca191a705c3c0:0.03462252)0.391:5e-09)0.878:0.013188209,((ece4589880c25b4eab07b7890ccf05ec:5e-09,(((((ac847a8a434085ef6e1a282427f6fce0:5e-09,aede9b74c36be2eafc0fc369bab540e6:0.008626191)0.911:0.004285904,a762a7897cfbe650f07f0059bf0e41bb:5e-09)0.704:0.008633572,1f76d88f6e2c79a48ec3e67d14a221a3:0.008711195)0.797:0.017528877,(b22e670a24a42599eabcb9d44603203c:5e-09,(591cb92326253d7cb21287c9ed8d3b13:5e-09,(31ac27899b2078fbe62819f67283a3f9:0.017754416,fe77ba3e0dabbe79138e05d99fd3a205:5e-09)0.774:0.004285885)0.982:0.017710868)0.923:0.004285997)0.853:0.004289212,d2bf0a8e8f2d9d18d6c0be15ee85135b:1e-08)0.936:0.008631208)0.958:5e-09,((f130a7129ce51875b4b15180628f752f:0.004308467,5124885f63e9dd60a82c8eb40a9d632a:5e-09)0.783:5e-09,((e1a31f6c38e1ae8593bdbf3508e45e49:0.018175593,35ae2b3157715e9818a1cb48b3f1a0a0:0.009060978)0.777:0.003999312,(cd0f37013d3b33fea4bee150a04b6a65:0.008745305,71442461ead1096ae8a7ac83bb5db8f7:5e-09)0.729:0.004335965)0.847:0.022134171)0.962:0.017629455)0.944:0.017551314)0.991:0.033247456)0.696:0.004914631)0.516:0.013482023,((9e02c0807f97d8f714026a60e94b02d3:0.009113254,(((((44de1d6e05d5edd707512eec2da288dc:5e-09,(115dbd6609933d0d044c508e2b1b84cb:0.0172561,(29e89f67038f5ab38d7e26b065ed4dd7:0.008647114,1853eb95bc73b7e9d1c4287481696f6e:5e-09)0.822:0.012953131)1.000:0.036767944)0.595:0.0043179,64ecf511607ec14e87cad1524904e796:5e-09)0.970:0.021766154,fa62920971eff029c433b5506d7a6bbc:0.02488187)0.729:0.002580381,6f421c37257b7597cf8e7f8313b84b28:1e-08)0.940:0.008642634,(40a3145f6b9358048b06bf5c16643b61:0.004308529,ce0d00b33491736f584b81c6c5672055:0.004335965)0.000:5e-09)0.751:0.003933116)0.627:0.004441517,133b2132544a66039d4ffebee0da7fd1:0.00463351)0.926:0.085241583)0.267:0.013701794)0.944:0.035561579)0.989:0.047112668,(((2582bf20c0d1c2529565050fbfdda787:5e-09,86a5e8dd009d1bb99cd5683305d1d761:0.022011625)0.645:5e-09,cd9f2d69091d10bbfd1a3098b32720b6:0.035382645)0.845:0.004335915,98ab07021c3a55f4101a6b9ebebe244d:0.004300024)0.496:0.044763017)0.332:0.007391045,(51ef4c8f7bd532001b50cb54aa00c4fe:0.008009646,(f3efe0e8613d62b310d6b162dec998ce:0.013106898,9b014d5a55dfb857bfbc22d5e50c30fa:0.004335953)0.311:0.018308351)0.868:0.059652053)0.902:0.035336565)0.937:0.061880512)0.776:0.006447114,((((((((((((a7822e91f09845e0007e1245b6c73e6f:0.048030071,(ca29b5c26b2bd793395260e451494a94:0.01868449,(4e8821654898010508b6b1e4b75a062a:0.004590374,71c1eb10f931fcacbb27b1687095b5db:5e-09)0.847:0.014046108)0.821:0.023608506)0.972:0.023905001,8e8e7b6cf7e19b66b2f20ab373133a49:0.009548983)0.741:0.004460356,(b722187573cb2558f75b54e7c7fa4d84:0.073230417,(1c4f1996cb52fea4b3bb0f967a2625b3:5e-09,eca9dfdbb30ca172353731502a82a7c9:0.004613604)0.457:0.03786216)0.737:0.008750584)0.780:0.009419752,((560c5fef9a2b36f95dcc3d51bb10f734:5e-09,(bd4d306f77bc070a68c1606c0e191852:5e-09,a11fe8546a2615cdb5441f7ffb0d1492:0.009236244)0.745:0.009273951)0.848:0.009130309,a73afca91c19e9173e48c5d3a3907e7e:0.004804307)0.897:0.018536412)0.919:5e-09,(014d97c5cb1d2d293caaf785714bbe55:0.004452259,(ccbc01df44ed3dc3505a104e4450593a:5e-09,8635d3d6e95642887df15b1a807258bb:0.004613611)0.662:0.044663065)0.808:0.035377261)0.392:0.009218201,((0c2ab10d74b5dcdededba213d32e8336:1.1e-08,25289f526c45db442f612656c3feaf29:0.014026622)0.877:0.004613611,(ffdcc983190aeeb7872b8b60e6cb5c22:0.004597656,4a3a876c6ec5009a1dfa660257cab629:1e-08)0.422:5e-09)0.795:0.01489198)0.922:0.018202668,e8276b5d3642d0a4cc7f225188513f24:0.023379221)0.592:0.042772184,((((a313d4df7c57369729bbd9261af0a72c:5e-09,(08e68656c66f34c58e5f2fb13c0bc764:5e-09,514e11dd85853ffca896bdfd9b53de7a:0.004608934)0.964:0.018924216)0.996:0.033772629,(7c53969cf9fdc28bc72b83ebfc4321eb:0.004479005,(b03430a0a61f3693570d9e8dd3594da9:0.0,b014869c47b581112e3ae52938d59bce:0.0):0.018972733)0.848:0.019053475)0.744:5e-09,((ba994b2d95427541093235857f46c8bc:0.009298907,c204a9894640e2f0d025fd73a9846dc8:0.014046833)0.801:0.004820055,16bab32a19d347ed6275975eded57dfb:0.044201316)0.237:0.009440577)0.956:0.020243466,4ecdf4902e8657f0e244ba2ec0031ac9:0.048076159)0.931:0.038007781)0.877:0.031613286,(0b1054596e71c32c931f4fb3af2d250a:0.052038898,37b087503408588fb50b8489a7c26086:0.039966641)0.852:0.108638394)0.986:0.083697754,(aacdb5271ea5c060c6a4dfd1d7271b06:0.044678749,c31a48ba9aaac4bfcff470d3f8d9291e:0.061491763)0.800:0.057570731)0.000:5e-09,((e28d1399c0698fe8f87ff6a87f77a008:0.016459178,(((((0183bfe0fa505e496654a63189ba84aa:0.021969614,(8a4af0fb4a522d0f80bbb5980e7b4061:0.0,b59c63326838fdeba7ff371498688558:0.0):0.011088926)0.992:0.046716515,25f4526c09b7494e09b64dd67d793f90:0.033516413)0.850:0.015820227,08157fb710990d9af8cc86fc434fac95:0.029336872)0.844:0.009874125,((f90af00b510e1597e1191fb19a856286:0.00235421,357fcd16e5360e042e97350591ec344b:0.023464755)0.720:0.02087985,((a1770af01df52f62cdb366d46a67377a:5e-09,((((64991f093d68c3be5a08ee4a095c0e3e:5e-09,((cee99a25ab65a31daaea4716d4ccf960:0.004376206,(1656bbb57c5009c7ed5f80f1d289a041:0.009583295,(56b5d9e3eeafd1d1f14e079f6b5cf6aa:0.004471456,(4cb58cf596a98f03b9ec430fc31adbdb:5e-09,472793366854bead0e4948346b9306e5:0.004606501)0.769:0.004800165)0.745:0.004599312)0.878:0.009574341)0.854:0.009600345,791e692b052ee48d961060cddd278098:0.009222607)0.416:5e-09)0.841:0.004616101,((b1a471fc6025c9a7d6e6f3e02e1e9dbf:5e-09,(2579e80dc66650df0ac3502d56082ab5:0.004629205,((793e9d425b892c57b20666216661f71a:0.0046161,17238a3b150a2ca734a401de82660db7:1e-08)0.846:0.004629206,(7991326b94bd61826c3598cad843b901:5e-09,(dc64f087a6fab0853d5232a2cff32832:0.004616099,377f24622ec1e5c25174ba1c1339aaa6:0.004587864)0.861:0.004594354)0.874:1.1e-08)0.917:0.004599488)0.868:0.004616107)0.903:5e-09,e9b85477e8a5da66082bff450fc59ba2:0.018865448)0.346:5e-09)0.932:0.032843388,(5cd19d8269b8bbd0734d169dfd42b092:0.0,3b5ccbf86f7fed90ccce61ef899fd127:0.0):0.036523727)0.047:0.017382054,c475fa3c37e666678faca97e06b21219:0.024308126)0.738:0.00411398)0.975:0.014067764,((e42326bba09793511f5985ac5924188e:6e-09,515c00308ace2bd9287fffcad17679bb:0.014183836)0.000:5e-09,(8fc1c7bd11cdf20b0e3b8475b4af8cc7:5e-09,(cfdf09d0ddbd2dc25dcc29fad4060b3f:0.024389306,(987f2fdfd02b2cd7b375e2b59158e2a4:5e-09,246ad15186e17ab1cd422a4ce345d285:0.004584402)0.954:0.033333806)0.806:0.028426292)0.849:0.028603255)0.835:0.009422891)0.000:1e-08)0.856:0.013175582)0.838:0.009559793,((33182b0efc9d91b080b6f3681761b57d:0.041889371,(bc09656521ea2d197275f61a88d7c8c6:1e-08,1092dca0a31fc435b502f9af8c0daeef:0.033630623)0.883:0.024839695)0.654:0.003472614,(bd240080350e0cc914984dd8dab399f3:0.027644906,cf6b97789c0a08d1ddb0b28fa183a040:0.009238547)0.999:0.044038434)0.889:0.019499532)0.887:0.035151067)0.776:0.012867467,7bd78ee217374bb535f5ebed2416e68b:0.085682319)0.107:0.070570671)0.924:0.015233167,(((((((31d765312d5f791a2fcbcb910ee71b66:0.564441268,((cb42e48f529d7b33eef3531212a5eeb3:0.014833649,0779de26a071acbac40dd1c1928f2ac5:0.056756828)0.930:0.035101188,ff2f78aac11697c66171d9c28fe69993:0.131653442)0.886:0.031313026)0.863:0.01257987,(((((0eab0cebfe77905861041346eb31f952:0.0088026,ba358a16f8b4d8d7e737b4f1ed001b73:1e-08)0.941:0.204881547,((((((6c44c7f3af2b3d3e6fe3a5e24eef0a37:0.079925798,a7ba0c1dab2442c943d425776b53f675:0.255957124)0.941:0.064062853,11254c271e31bf74a3b7ccd21e6fff6d:0.084545703)0.884:0.067328035,3150ed62f42a901bf2584d4c502df7ae:0.055059998)0.822:0.078001783,e280e21b774fbcd7e08b70c3dc5ce817:0.148473464)0.000:5e-09,(((d34662e2f695055ade468c65a3df3244:5e-09,27db300cb390045d49654804b7ff5a63:0.017422265)0.385:5e-09,1e38196f4fd730a48f4164840e387fe9:0.008754526)0.998:0.042447978,(c0c3b2d0c4f44a5177b0d589bca483ee:5e-09,(6c95e63fb1f7e6f8d64bd6fba13131f2:0.057444481,(((531768e86cf2ff95b23686b04a04bb01:0.0,bf739e90b974fd054d27b431bd4f297a:0.0):5e-09,(c8391105ba29fe30ed70c0fcf274d53f:0.0,39c9238d9cf89525916b0246506d7ec6:0.0):0.004333221)0.864:5e-09,ce35f1da9e7603807f4cb0e7ae25d214:0.040541655)0.904:0.008780862)0.889:0.013209755)0.942:0.017881042)0.924:0.11349697)0.988:0.13575865,(bac46dea3d1c42e92f94f2976e80d8c7:0.0,f659dbde93383f8ef99d944eda8794f6:0.0,683e289d5be26b29c572269379323c95:0.0):0.052494659)0.986:0.205526321)0.984:0.069328217,(396c665a7a807b9941e536895878fee7:0.054326276,9b3bffc03fa784a422025204c7a632b9:0.088655703)0.950:0.243138268)0.852:0.031609051,(7e42c0b19d312e6aaeaf90f27949d6dc:0.072019689,(01313993775a2efd72f6332710d62a4e:0.05639491,(18e1004c988395430f905b36228e76be:5e-09,854c157b6233b52182d15dcc15341764:0.017541142)0.939:0.054919758)0.860:0.047760183)0.813:0.016276885)0.833:0.034986389,(((((8a11dd4a6ff1995966ac7bdaba9eceac:0.011022496,((00cc07792955962e072df299683e60b1:0.003978501,(ccab57b62596b1918ac3d85890672fbc:0.003010431,e33daa9a783bd93fb95d82f30e5e0662:0.051445665)0.263:0.001818135)0.961:0.025778338,(988e9c0852cfcf040698b7de535b2915:0.008599113,466b104a55ff810dc82605dbbb286968:5e-09)1.000:0.101129147)0.944:0.020601626)0.934:0.010231386,((((a307504918e60e19c481673c5af5cb2f:0.002863111,((36afd684eed42de874c5f867e64890d8:0.0,d85ca61a8786e6ae2ae04706bff2e636:0.0):5e-09,d0159ee1dd8bdcd2ab10ce1c2bf8cb40:0.004320118)0.920:0.002863338)0.872:0.002862008,(106e263efa3a86dc3f3b51e2398662c0:0.00429377,71af765feffee8202dffa36591fe3933:5e-09)0.000:5e-09)0.838:0.008287464,7e3f23c2a3c5c1419aecbb5461f53fef:0.033125245)0.927:0.012543577,b9bdeb919740706ca5ca1e2242f07dae:0.019678463)0.000:5e-09)0.781:0.005555618,(((c0e3b60e1bc6a515d2017a014b5f8749:5e-09,bb04513bff27261c8a20e9f788445038:0.008622707)0.993:0.022432394,((39316cc3ad89fda152dc00e3a775500b:0.008632714,(d2af1abed05528cda4678d9cad44787a:5e-09,a7dcc1aed22de0d891a479ec91e26c5f:0.004278276)0.872:0.017343945)0.441:5e-09,1c8c37fc5c61833c791a8d666a5bfabd:0.004292828)0.806:0.012970688)0.969:0.030962869,((((45b13aff3058c40c7d2b7e8dcdfaad80:5e-09,71322ffeddb9fc5f87a3f31fe860aa4d:0.008728157)0.853:0.004308479,c9bd61ba89d8b4b9a80cb2aed8df35af:1.5e-08)0.758:0.004360514,1377ff7359c9688cc8f14d6ce013f37a:0.013294346)0.924:0.009217399,(40d1f6c496d9eb6ac721f1147b5182b0:0.01312359,c3278104237950455977e535217a6071:0.031921268)0.000:5e-09)0.852:0.015768804)0.780:0.013814248)0.961:0.023960155,((((88ed727bc8938211c85e34c00abb53ea:0.008617919,36a9b04d77143143502330d4a47a7b23:0.008822286)0.923:0.004368,1eb2b2fa6e1172367ef2f7919530755e:0.008703695)0.873:5e-09,02e67e468c54e0b47e9315a06c574d05:0.008706694)0.815:0.054160312,07fad8f033c247b3586663fe36f28843:0.021452676)0.631:0.001906288)0.841:0.021639875,(e53da16685b12a81e0f8ccffebb8c217:0.004294571,decfeb5b82b8d95d001e0eb83f32475e:0.004410098)0.887:0.043685581)0.967:0.054720949)0.418:0.006579093)0.973:0.088506698,((2d9705c2180867dfb1fa9569f9de0add:6e-09,137203e16c007208aca156c0712ba3e0:0.027879343)0.000:0.000803391,(e2def4c28225601dcaab671c83e3fc9d:5e-09,f7c5461cad105ce8cab373c3db2005cb:0.00910799)0.807:0.039197876)0.963:0.317775746)0.877:0.035494113,((eb373752fb8a5798453f29271f29edf8:0.079110992,2db610f39892fa0c9409ced9de4d0b9e:0.07978082)0.854:0.018744574,((fd09c8c73cc3d2f11b7aa311c4ad3c48:0.005504684,9f7bf22bbe5060e312c299c8fe7383fd:0.021521279)0.852:0.016052194,(((10404b04d3ae26352e5cb3a0d5c1b162:0.008593299,(d8e8ef63d5ed44ff059148222ca6da9b:0.008645894,6caaf4913908e598a021823f34ab3237:0.008630948)0.797:0.004296548)0.885:5e-09,(bcd8bbf15eaa26c12d0bd201bdd3e861:0.027935941,(6829b45d7f38467acd5d05e5a8f30bfb:5e-09,24a92c4b4948ab28b1643db7c53e7293:0.008614325)0.902:0.045011881)0.746:0.007373097)0.872:0.009705398,((((76da95379e20085004e965d2e1a77542:6e-09,7d5b57be145c0bd70aa95be9ddc1ac08:0.00862998)0.892:5e-09,(036a5453e301e05dbd8e9d32a297e368:5e-09,(eadbbf7b7c53387e0cb48d2258e70dc6:0.008760399,d9e50658355b73dfbde4de340403e4a9:5e-09)0.263:0.004331958)0.851:0.008567692)0.992:0.038105635,(b4ecd40b4e5f080517aa935dd6a3b834:0.027221812,0de20d7e31cd012596e205045110c31c:5e-09)0.853:0.01350208)0.875:0.016899617,(161556b0f7c496078126af58d757cd5a:5e-09,99a6335fdc9c4a6daf0273c3b278beaf:0.004283476)0.797:0.032778936)0.805:0.021194428)0.911:0.034453666)0.862:0.045888064)0.844:0.026449609)0.790:0.017660579,(((((71137f623201b2a1cfd9d742745fb8ee:5e-09,0b9b49bb45acac8aa625903652c251a3:0.017215631)0.348:0.017369234,5dff8e345fc41207073b99e72fbcff77:0.027987944)0.945:0.056454311,(((((6cf4daa45f6d27ff1090cba2a12cb197:0.0,1d7b3843b6707b5ea63932e2625b96cc:0.0):0.012967622,43a08ea9d99c8acb37ad310bdb0f2896:0.004523736)0.878:0.009050335,b7cb64c40d78fee50854550c979bbc6c:0.021767598)0.760:0.005939643,((((961f2becef6912795fe0c1cc16e12a31:0.004308497,8a695a2312c1eb87cb549c04d85798b3:0.004299913)0.000:0.009188,e7f7a4073993ba7b8c6b9725943f0707:0.012978762)0.446:5e-09,(((9b4b7f1cf21aba81df6d18a0bdfcb522:5e-09,c58c81755a478480494340c8142d447b:0.023660456)0.866:0.004299922,(060fdbbfa61cbfb4d47350dc2a2019cd:0.0,29ad81c62a44ac1e54d32e5348722906:0.0):1.5e-08)0.930:0.008560848,(a0b5175e56c5e825ff92a35a6b1f0c11:0.004289215,e77e7ca09de4e691738c41f6d22c6fa7:5e-09)0.885:0.012919774)0.937:0.008542298)0.899:0.017352883,(((2dd2f3696370f9f430f2acb12537260f:5e-09,4f0c67b1ce33262d7658104a04dfb45e:0.004308485)0.817:5e-09,36fc0d12ccf9c8d52201342a82cd5234:0.013435875)0.826:0.008798671,064d22f7ca19dad235cddb131b485de7:0.00863776)0.772:0.016861686)0.785:0.007683789)0.694:0.009196962,b928e635ab18e5e0def72144374e77bb:0.01652931)0.761:0.05511748)0.757:0.013131942,6931f1e955e602444105860757e471af:0.214401701)0.814:0.023111568,(0cd2e196093cca5c111d2b90b3a48ec7:5e-09,(((8b47dc88670c82dea283552ff5a4b72f:0.008792905,d9ceab2ccac146913d6ad6257e68c7bb:0.044145567)0.572:0.026834818,eb0d34d02f670cec78529cf32bfd2c33:0.013530977)0.856:0.009375219,((afc852937e714e3f41f64b64e4267062:0.008774066,67051cc549d1066988912380897a276a:0.00434622)0.868:1e-08,48d2577a4d2cb7985894066d50f08cb5:0.069179217)0.880:0.023330341)0.792:0.056236397)0.928:0.128303155)0.911:0.025855656)0.772:0.014368306,((((((65961fe2e80a9cae68b438670336fd25:0.051638538,((1526c2cb32793d7fcb694286c8393c41:0.047500351,(((((92feef56ef65f2f1baa9c42599312672:5e-09,b56e89bf4b769d8e473681f7d3de68d8:0.004366336)0.820:5e-09,(983d366ee9f673d8fddb280b6a2085a2:1e-08,410ae823f0d23d558e029bb6ae740166:0.004382483)0.840:0.004339085)0.857:6e-09,4666c1ba85106af1bdc17806430f7bd2:0.013396099)0.786:0.004609227,a6dc415890a87d97731ae380d89fcde9:0.026573238)0.467:5e-09,8e07377f604aa733666f0d1c7facb95c:0.03796684)0.958:0.041675125)0.920:0.021782574,(6299458e64c3b4b8a59a62eb919b0cb6:0.042083262,(3dc6758463557a334234d442ef67a560:0.004565215,((e782cab0b07195476dd9bd42e567197e:0.00444873,5a4370345ed0f9981e588a7254b0010c:0.004302682)0.942:0.01907343,048af31888cfb7520b66bf1e639bccd3:0.008094822)0.859:0.009486768)0.763:0.049398747)0.475:0.014057032)0.728:0.030281295)0.941:0.072706578,(((1042ec124b026cd37f7afebb86382ddd:0.008733229,54689ee37cf39a17c93f30fcd45f0ca9:0.00870256)0.730:5e-09,11bbd5acba60a7d4290f345b1ae55fba:5e-09)0.759:0.171059977,(((f3f4453e13b59cab26f025dd50baa8c0:0.008731453,(c8843794ff06acba13b97f5397dca5a0:5e-09,622af14de14d45116502a2af898d9ac6:0.008696105)0.264:0.004339085)0.862:5e-09,4922d2c54d1ab6750f76b34915e85ddf:6e-09)0.917:0.140797809,(830fb5da7557128c3868e64dd4e34122:0.035558718,(((b329baf50a320c49d381f6318045a399:0.004327245,f6f9ad39e5a93a17a66758aa8aebca75:5e-09)0.431:0.004335713,fc180c384e97d01bfd207a40993cab29:6e-09)0.900:5e-09,2706ce7c7aab4688181464fe0f3a2492:0.03448564)0.835:0.027032679)0.824:0.261503744)0.702:0.030723369)0.987:0.087082654)0.917:0.048862648,((a7ec94dd2bc14dde8ae1cc316a4a888a:0.125550982,c79835e6d620576dbbe947d4a9255fe2:0.114277581)0.608:0.00352285,(((af3afea7e73df2dc68329a82bf510426:0.131233587,b556ea770030e51d0adc84531791e475:0.038208774)0.992:0.080498954,197536ffd35e2dbd4f7f91cf86fa38db:0.203928039)0.736:0.009754046,((2c8edcd5c8b5c5e2ef5df1d91a64a051:0.086565984,(((((83034361ff932c885aafb0f71bde6e31:0.152172391,dc359302a329ac8fccb511a55a27dd95:0.389097979)0.193:0.030164366,68c1cf26bf7d54e1198dce356e1f709b:0.080631638)0.316:0.042006317,(ba2de54eb07a05d7769aec570ed6deca:0.046243102,((284c9e64485a57a93033bd831a416358:0.004152752,((ae76f008c0bff3b16272ab5a00420df1:0.004382515,(af90462a9615f14045793a3830b6d47a:5e-09,(f5cab85cb1e2f2174719a93b19af5d64:0.008720052,01c7625e7ea9641f2f62c536396f6169:5e-09)0.916:0.008716719)0.952:0.017859782)0.907:1.5e-08,(3ae7dd6ebee653c68d2caf9caf7ae68e:5e-09,(2fc502f4ffbb896d78c7dd95124bfc9e:5e-09,2f440497ad2303695671b482a4a3113b:0.026380349)0.823:0.008768015)0.849:0.008748796)0.844:0.008957924)0.857:0.012183671,((5c3d8a050cdcaaa1fa0f9b00be430cc8:0.004376998,61cda0986d35548de664fda963516dfe:5e-09)0.937:0.01365176,2d54a8db1994424251440a60ae4d8095:0.008923587)0.000:0.021666167)0.778:0.047385351)0.892:0.108904488)0.937:0.045430759,((((ce694acfa36fa9f3b5d77107364b79ee:0.007369966,32853009e6a1624f47e29cac829619f8:0.018089452)0.903:0.060296067,99585ee0b7e2dc51d63797a45ca3611d:0.130041087)0.753:0.009384417,(d6d37812e614eded0375755bb394e172:0.077846742,(((((8d9ce22fe7ae30c376f9c5ee7d0e2082:0.008754516,(ef3541172d0c21af9c3dbf31c2cd108f:5e-09,(cdb77b3f034b589d00d1fd521b71d39d:6e-09,a4b7b4c1016bb06995b145af0869163b:0.01329118)0.931:0.008738316)0.000:5e-09)0.744:0.002370155,(552e66e53219d85176cc124df9fcb4c0:5e-09,(509be523f8e3f99290dce9e1f1b330da:5e-09,6f139e18850bbf83bc760b9e8cbede1f:0.00436633)0.757:0.027287485)0.963:0.011153295)0.736:0.010044696,(f86e5c482c90b4bc416832588b1b894a:5e-09,22011d6fed47fa43fa7e09b6b92efc7e:0.008870894)0.778:0.023395923)0.982:0.064232556,(542608cd207b52958066303bf40b3e9c:5e-09,677922180bea28fb159d5091746eeb78:0.004343779)0.898:0.064763655)0.846:0.040978954,((f9d22206c2744de1dff6b81521326afa:0.004331426,ed834a19c2aa1c95ca4c218e8dea8d3f:5e-09)0.000:5e-09,(516467c9a5a032c6640353eb93b5d7b7:0.004327054,cf176d77afe54aac7f7c283ebb804c31:5e-09)0.771:0.017559791)0.985:0.177869181)0.713:0.081378253)0.924:0.083039428)0.704:0.007146834,e2b103c295399d726edaa27a4a3b79ac:0.145090587)0.557:0.025295237)0.835:0.018638353,(4ae44b123d7f7e0e81b3633c1fdb84fe:0.140320715,(((367d3713a80b9cee4367a9d9df9ddd73:0.012441224,fb819b6a96cef2e149e7df754632f3d0:0.008620217)0.000:5e-09,(((401c0b35168240ac4d6a73cd1235da7d:0.004312427,(b7dabe9e9d6149305534c1ea8105a2d9:0.008776153,1cc30b598eb25ed5007dffbb5e4b7f0f:0.00436746)0.774:0.004457919)0.906:0.017263062,((971ac1df3ea061d94b57adefb90fac95:0.01754724,32ff168f9a7d2ba74c1af9aeefba6494:0.004346928)0.708:0.00435028,fd2c5b59b00ba50cf1e8de941f3852d0:5e-09)0.535:0.007330885)0.841:0.007170418,19ca7712265a66253f7f46cbb76896b3:0.013293074)0.905:0.009880907)0.858:0.059862935,5e050bbd6866d716ffbfda08c6e29beb:0.076961141)0.301:0.063006409)0.853:0.057867746)0.769:0.035881848)0.769:0.016317994,(6b851d8c1a2f6f1e6d25900efb2171a4:5e-09,8989f8b6edd2956becc2b8d5dedf2e0e:0.111589493)1.000:0.134041267)0.857:0.029889297)0.938:0.052580615)0.691:0.035185246)0.518:0.041247706,((((e117cdc1dfb3baa86d22a19fb15cebb0:0.089636418,((b246f4a628aeeddc94bab124f9bfa95a:5e-09,7a353408ce58e4a83c1c5c0cc31d5235:0.021890604)0.854:0.008791012,d237d376957842d015eeacbc25f20c46:0.008564429)0.965:0.046928929)0.000:5e-09,(((3397623ea617e6a5ed69891f7580c85c:0.031386093,((((8b84c40b21dc36a3faf8c591d779f2b8:0.0,af26fe3abb697265e563a5d184850c48:0.0,617570f7d69b5832faaa053da0f9b815:0.0):0.004299925,f4d46a683ba88f1a7fd97bbbc45b722f:0.008683264)0.852:0.004285891,dbeecc94358ef1f28fa00cc327299c38:0.040484126)0.727:0.003823874,0ec8ea439d42edae68969f34fb2f53eb:0.026603151)0.976:0.081587436)0.575:0.003910604,498ba93baf8aacff29262a9a36d26041:0.160691077)0.884:0.053995547,3f08e8e812d04824e6bc34be8f766b42:0.119418548)0.713:0.00791417)0.830:0.010231461,(e500876010e0ebec01e65ab570a924b3:0.085706776,(edc81c2775e6dd1d88c2c7cb1ffeaf62:6e-09,5934dc5cc22e9989c432930164808090:0.010073111)0.841:0.026234317)0.923:0.040714458)0.602:0.005691279,((f93afbeeed4670663e21073a801c2cf0:0.004283462,56c02595af1da1a9358cb8ea5197e37e:5e-09)0.921:5e-09,(d067795aad3b8fb995d1e0a6240be5e5:0.023587498,(2c2da6f7d4a33c2632f1e4a06a18fb67:5e-09,((((((63df9de8759e75a2738f981e371054cc:5e-09,(8eca53670ddfc0420afec1beb16e4b8d:5e-09,d73ea42223a489ffc1054ccc9f3d23c8:0.008622563)0.603:0.013251806)0.880:5e-09,(((6d936484d87083a35119de42cd21610e:0.004277195,678684532853bbf2527c851c096c068b:0.004320109)0.864:5e-09,7f0132b235a20cbeca2fdb4d32541327:5e-09)0.916:5e-09,(b8ab5bf4e0da3bb90a7e7f45c27eb8d3:5e-09,500d7168ac18f8c364a479dd150d88c2:0.008637915)0.849:0.004285876)0.846:0.004293773)0.786:0.004285473,63f9d40cca68c1e16cfca823a2c81f0f:0.004367695)0.182:0.004332344,(2eb1e5cc05cc2a8b63355cc072978934:5e-09,(ec6c2e1f7447df9bc7f819de2b5fceac:0.004299208,c22123789d77f3699226df4d4995cc32:0.004309584)0.888:0.00868786)0.836:0.004321084)0.862:0.008742626,(c02cc0b3726bc916fbe4628e27459887:5e-09,((c2a7d747fe0798e083e0403bfcbc8d98:0.004540632,15274841f1faa3eb7646e0647eef5d54:0.008595303)0.872:0.013047408,3bbdcf1d1c3b73acea7ad6abcd37a333:0.004293768)0.870:5e-09)0.902:5e-09)0.122:0.004318786,8909b13a3ec98c424302d41dc3efbb89:1.1e-08)0.793:0.008636842)0.773:0.00794805)0.948:0.023589717)0.884:0.124939203)0.217:0.030073173)0.387:0.006450351,((d47a1588fead977f0d7020814f1afa82:0.225075812,3e034bf47368721d8f7c08476bc8993e:0.115631695)0.825:0.085638163,((((((55a6af064bd598ff3f2c736e7023c8cc:0.008643325,52a240ee3690c4e3e71662222444796a:1e-08)0.923:0.0086746,((cf2c26d1b4363a9164ed00c3178a8a41:0.004317787,61d9a8ca45c2eba66ae23d136307932e:0.008644309)0.873:0.004308544,(9a5c8b786468397af120bde6b062dcc3:0.004306773,ef925bbb8fad639c88f52d1a23c4c683:0.013274258)0.765:0.013170254)0.850:0.004320097)0.898:5e-09,f1a0a2159edd8e76c9bae5f9a3d03ffb:5e-09)0.992:5e-09,(d07171078a78509ae8053491092cace2:5e-09,ae8ba28e64755f435354f70d1f12752e:0.013387407)0.722:0.031388579)0.990:0.041856671,((289c0ec64a591462a874e1dd0827adfc:0.05811298,(((0f5d839426497da30727f1bf8c23db1e:0.033533821,1acff7155505d4252318e0aba4870eec:0.055466867)0.767:0.006873967,60206eaf48a1fa7d4603bf0dec05347d:0.025992155)0.816:0.004798035,6d019828391f4f021ff0676bebcb9ee5:0.04715078)0.955:0.035911221)0.978:0.052802998,(de9d05e8657ead207aaf0825c7dc09e6:0.00434869,fcaff25c5726748f84b88e760f880412:0.008574433)0.000:0.118762204)0.209:5e-09)0.875:0.010941229,3e625c85ec5f864d4bcf74866d2aa00a:0.066452339)0.731:0.034973699)0.643:0.003712147)0.820:0.026174595,c2019444afe33548ffad327028b18ce3:0.157756011)0.838:0.020996319)0.281:0.003509683,(5f5af626483a0a808bf62d5c9546b6c8:0.073157185,(241e37053bf6b6553078ffb33f413a91:0.043317305,(4c95cb60f20a05714304127c4f0cf793:0.042857194,c68f58b65a90a1525446100637e2f893:0.088093916)0.826:0.120748068)0.942:0.180703907)0.980:0.117328164)0.907:0.038583038)0.770:0.008816006)0.737:0.008526277)0.800:0.033917737)0.835:0.004821523,((((((((((81ec9e62f821b0bc4016a58aeaf4e271:0.031590251,((((((((((1a63aa495a8ef0f1e3bdb2bee1d0a8cd:5e-09,2a1e84f822153e86d4b42ed85bd57098:0.005757239)0.000:5e-09,((e8c9c6578d5b4d07d11cafff92388243:0.0,e73a625f355287d71e382d2621216776:0.0):5e-09,f7ffb31e42254c3ec8f168f873be408f:0.004303875)0.913:0.004319523)0.845:0.020535952,bf32ee2a82ea035700c469da3d0bd371:0.170007957)0.970:0.064855906,(841e3f63c8003e6b8432779ece4f8d81:0.035801741,((bafae22c135865a6ff7215f109ee96a3:0.035955185,0ee85454413be50fc4fa914dc5078392:0.047958645)0.360:5e-09,((44306e42f155471e7ae425f8027063a5:0.007780393,8ae40c6e8c3c7d0ee79aa38f00b6bea8:0.051869952)0.951:0.051958765,77d7ec281392eb81cfaf4d336573c682:0.029069968)0.878:0.023237246)0.970:0.032524079)0.712:0.031722399)0.945:0.060181786,0796a75c0f52b781d72fb1cbeb86e624:0.137179653)0.775:0.022337758,(ea4aec55f300f276564eb174f10c870b:0.095766528,(bf850d2e3f464d6e05856e7692d148b1:0.108451881,((c4b90fbe75376c820870c4925e42a5b7:0.070734082,5c541d097df01d557d0ad3d03264fccd:0.031041024)0.770:0.014846481,(((((((((((cce13f36e8452276cad9d7765b2ecc66:0.012294044,050e77816c9d9300a30e3445895f8033:0.036062443)0.765:0.005364319,747082f123f3f8e6959daab28425775c:0.018443883)0.772:0.004510767,(94d9d77572fb974f0a4a1302700e017b:0.004352694,((2969915957cbbacdb8260ff5471ddfe0:0.014943833,6e82d593a6260acd461a172329bfb540:0.017134302)0.401:0.008272065,9406573b5ce4fd55e06d2dc426658e71:0.035539332)0.564:6e-09)0.931:0.008722854)0.338:5e-09,(a484c14c3a46611d9dbd2504f9e9a5bd:0.014951256,(6644765d19ec21b0af9e98d8bbd1c33a:0.00990886,78dd5935733acf6335840b95866c18a5:0.06464688)0.653:0.012183733)0.918:0.025819263)0.801:0.00447837,((bfe65d3549556f51ccd3802678cf7c4c:0.017956613,7e6aae9a4e087be13d2a741cb86d1944:0.015035428)0.870:0.008712832,(c4423256ef0dfcd4f1d65e348a29e625:5e-09,414c59d3a3c22690d3878df6f4eb0e85:0.004306565)0.934:0.056917201)0.746:0.004348748)0.793:0.004603512,(e60c5421e507cb5079b42b157314bcd0:0.008761191,(572ffa061d59f893d5ef7944bdcd0744:0.00312232,383efbc410fb1e89ebc53f97a235e611:0.066187577)0.871:0.029022156)0.537:5e-09)0.774:0.00463477,ee79395d8d385d81b51b08940a680d0c:0.03686069)0.759:0.004378844,(e41e962e3e43747b73b7555156409898:0.027099536,f8aef0597d490cb6bba3bb84446922a0:0.00883111)0.933:0.014023081)0.728:0.00517353,((57055a9fb4c50dbb5303ea00300742f1:0.062512686,8c2fbf63cd93a6000fe23e9dec93a976:0.073709601)0.857:0.032678176,(374c9e35bc8ec71e4448239e9062d0e3:0.013444913,9450a513fb873c2f7736e8cdb3c58ba4:0.008629222)0.780:0.058682399)0.076:0.043322946)0.848:0.012339507,((b970c9827ab6640e98a9642d761e58ca:0.062684929,34bc3b0c0bc87522d7a4d5c239f0a89d:0.013238221)0.000:5e-09,((83f364247faf65e37eec4714abefbbdd:0.015407072,46348c36dc3ec199e4e0ad44d69c6c62:0.011565123)0.730:0.008986932,(((((((((f6bd2f48496fd8f81b695bd69bec3cb7:0.004313678,((caae401a2b327d27180782fdc30e4cc5:5e-09,11adf0fd24b0b9ed0e5bad4a23aad259:0.00878101)0.871:0.004319546,(1847bc8b8804a6783b2611784f16dfd8:5e-09,((eb975fbb3b18f9bdbdf400d989a9cdb7:5e-09,51b5d3783d30a2658d9c770d542144ee:0.004314959)0.000:5e-09,64cba713e7fbaf01e10cbd481e9194af:0.004346169)0.404:0.00431385)0.895:5e-09)0.859:0.004327455)0.698:6e-09,7c9302b58d45249c743a0a55b1a489dd:0.013021176)0.775:0.00435213,((ee5bbd35f4043efa7d674bd13308e7b2:0.002424311,((92fc89a9812d6338fe879e6e0d33e33c:5e-09,(1bc662effca03cd156de5dfa6cf98dcf:0.004362207,da2575621ee95bb5cfbeb3da5a8029c0:5e-09)0.894:0.004309134)0.832:0.004362199,fa95bb75d1fdbcf30332178638b20f97:5e-09)0.799:0.012646686)0.783:0.002450671,5057f9ae9965dd7afe40821f92932275:0.022030216)0.842:0.005872206)0.816:0.004362671,0c41a095ff0e1c2cc6ae32f532980fb6:0.034349076)0.842:5e-09,3831ff1076e2263709edcd3c3c07b152:0.008637327)0.730:5e-09,(c5195b19db4d13b417726b339ed9a0aa:0.02233673,(b10f31cb432c27a54ef11eead6f7fe3a:0.00433857,1ea5bc09a18355a097ea01fdc92a70ed:0.004326159)0.885:0.022705665)0.895:0.008684974)0.833:0.004362239,(14feb715ee28595606887cb130d0d0d8:5e-09,2417599b5f5c1e148cc74ce6f6ae68bc:0.008710882)0.612:5e-09)0.928:0.013017468,(f1379f04fb69fcc3987b9a58d049d649:0.017796313,7f64365decdc34c287c53c719444d26e:0.010776511)0.754:0.005022409)0.763:0.002185845,(((3990b775bd2c8287508592c3306c3a3e:0.004333045,c689a09eaae1d1d6f9063ae79eb71b3f:0.004344253)0.782:0.004427729,(841cfe070c612dc848279552dddf9dc3:0.004367851,3d412d287fc5a70ad30d58192efe4ff5:0.022106651)0.785:0.013199092)0.778:0.00230594,(a6a085cf39b46cdcf7f5f0654a79e38f:0.008905866,758f824453b52c71325f7e9012d27d71:0.004286571)0.876:0.02172279)0.765:0.006887521)0.932:0.011528154)0.418:0.017779597)0.555:0.000484219)0.565:0.004570103,((28f1cb1e96c6e3b0063cd5f7c9c05b7a:0.023897195,9464ea857023367c46019129d93d141e:0.069898822)0.698:0.003236582,284cb121259e0e92b5228dbcefec1ef6:0.013777829)0.870:0.028014973)0.724:0.036687082)0.864:0.046447554)0.352:0.018878715)0.964:0.030711405)0.748:0.008123943,((((7c1e0e9f6ad5e728a4ff45c5929242c1:0.047857044,((6df5bc1fd3b40cceee7aaef1a6e53f5c:0.020726234,(49632b2cc2d3c99090d0b81408733207:0.005110757,78e5a195d4a08a7a7121532b97568c63:0.009029838)0.333:0.018129793)0.861:0.01298652,(((((3e82454786bd2ece022c7ca92b04e5cf:5e-09,83a30f497887bc4fac3616f5eb6de99b:0.004334446)0.894:0.004319528,e7d1e82a532ac2887ef8644ce2324df7:0.008858599)0.574:5e-09,c6c80f8ce9759661399f95b038026e91:5e-09)0.860:0.00430911,(58637a7da7dc085ea78d45ef820e8874:5e-09,(((((5e30c75558d8014fc7fba5c2e982e942:0.004362192,a06ee7f3569fc188f49f6c88ea10d247:0.004334448)0.922:0.008844513,((b10bf7a12a5c9235c4de758284289d67:0.00436218,62d22dff924630c624bab78507a9ee10:5e-09)0.869:0.004334469,405650aec5691710f894a28974dc20dd:0.013010946)0.855:1e-08)0.919:0.008725397,4e12dc93f330e04873651a5c480eb8a4:0.013339241)0.331:0.004356599,(2ebc48ec616f9a78a77e0ec56478f8de:0.004338475,(((1cc9dd87511362c1f65515b9eb67d4ed:0.026735986,74b87f913990b4c21836081ca922fcc3:0.013958589)0.657:5e-09,b5a1b2d0e1487700e947f0b244d6c2c4:0.013275186)0.887:0.013292039,9125d10c096fbc2a0432abbe1df7728f:0.008703686)0.901:0.00892808)0.786:0.004404198)0.948:0.008692561,fc623623d08c8b84d0894e910cbc52a8:0.008696807)0.939:5e-09)0.949:5e-09)0.849:0.028016428,72f16155e6943d10bf87f571487f8583:0.030220258)0.821:0.009068546)0.896:0.013189527)0.855:0.014262829,((2bdeb314a81effb815a6d14719c0a724:5e-09,((2c3848e04a86204b08252fca99dc97bd:0.017954005,((((d2e1665b477f9f860d08109b0a9efe01:5e-09,56efe9b42588988fb9ff90a7a8deef01:0.027043941)0.374:5e-09,be5907cd7ddf85e581e233d999db9635:0.022394508)0.941:0.008893888,13ff6b1a38fa959b45acc7ab9525c644:0.052381568)0.756:5e-09,a9805a15e3395cf0fa652aa178c47baa:0.017652712)0.714:0.018101879)0.758:0.004748789,(4b3fa62d5bb65ba7a42e0a28e2bd29bb:0.004211171,(((61063de915581b925e90b6a080523894:0.004242974,(a606058b205bd1b3c07dd72a9fc118d4:0.002539812,be78f5ccf9c5941c93d6822964517e85:0.031378038)0.763:0.015567139)0.859:0.00886471,(58275cba3749e65df1c92c46a0804af1:0.015005041,0ce85c39e6e7baff239e5e118a3a53a1:0.071022523)0.416:0.029593613)0.757:0.004484242,4ab8daeef0740ce8cea8eb56adf2e9cb:0.022790034)0.730:0.008965035)0.859:0.008738467)0.750:0.009011858)0.000:5e-09,(2b6e9465103bf37b674e868067f5670e:0.017550007,ced7acbb026fd8f57217cf6d20f7ac30:0.006897124)0.770:0.002579387)0.849:0.017802726)0.871:0.014011159,((f52139d23c895e57721b3601bfcd9365:0.210924286,c259fcccc471a9f4b612253099a12efb:0.119529567)0.774:0.012650214,((((e0d607f40dbe2c190f40aab01e9e986b:0.008876194,f52b93839fe57e2c7dfab36a88fb9e4f:1e-08)0.814:0.004340751,((((d7eb213b271f331d24cb50e6e7eb3aaa:0.008695444,(2ac4a9847e36c95dbd31dc3061c84a47:6e-09,9671284b4024fac3ecfe11f2b44cfd69:0.070957689)0.796:0.021616907)0.905:0.008732147,cd5bb7aab9191037d5d5e193982dabbe:0.030958292)0.196:6e-09,((((5d734df72e1f89c63bde4a65ed0451b0:5e-09,ae3ed5b73e3d9c98f7281f08e5282965:0.013214841)0.859:0.035982031,(784f999dc3739b1e5b7274f49efd972f:0.008672913,da12e553a4bfc3d51c4f3b5f988d0fca:0.00431494)0.032:0.048148544)0.669:0.012431261,d06a341232b6fc5d345588112eae67be:0.102619303)0.360:5e-09,370f4b26aebb30bfc5d90c0d16476a6f:0.055467701)0.833:0.00872799)0.832:5e-09,((9f99d26ffd4d1990370506f029b14320:0.013919814,f26dfc1f608deb8b1b58841b8a984498:0.017859569)0.723:0.004483621,ee728921b273f0ebcfdc30381550819d:0.040324114)0.866:0.013450069)0.936:0.013256031)0.778:0.009551585,cb3c6f1431a319174ddfc58765ef30b0:0.029861135)0.813:0.012370558,(e8fd2782808baeaa587b2a17f2e67617:0.032550769,((((ca173da6308cb468d1363589ff3e078a:0.004314932,cd32fe86fff00c4ab57065f6302086b7:0.022277315)0.914:5e-09,44bc1123998000bce6c5478196339690:5e-09)0.599:1e-08,((((39f1c6a0f10dc020a721d7f39f53f01a:0.004786046,dac34be25d6270ab426c935505db437d:0.025675413)0.343:0.004515501,fffbc32c562b5757720d2ac8dfac778b:0.016995348)0.784:0.004952216,(4aecb7d39f5b55328019465d8b6d2cc7:0.013217807,(ee6c15ee8eec2bb2381a13ef542eb368:6e-09,4d3aa6c359f2554fa9df3b5ac625152a:0.004346169)0.845:0.004325874)0.594:1e-08)0.870:0.004307785,(3bf551c60f04268e11ff6ed50f0adb6a:0.004449788,f5486634e155022943c3dce543aaed81:0.035499498)0.827:0.013265953)0.537:0.004334462)0.623:0.00881297,(ad7647f68dbef77f6ba84f6ba35e029e:5e-09,(4ee9b053e1260cc06eb6085aba4a622e:5e-09,50ce18bf35c2344a1fbe3d0b9c247553:0.00432582)0.839:0.004309113)0.431:0.004334448)0.454:1e-08)0.785:0.026656415)0.653:0.119895385)0.830:0.034642253)0.847:0.01221405,(((fbd9f6eda58b72d9ce58b982b4eceb92:0.024449882,17d1d84d40670eb838707a5d3bfd78f6:0.029415421)0.837:0.014069885,d80453c75b0903bea28c100dd70a2b71:0.119234989)0.507:0.008087214,(((fadd868ea8601e2ed827347bbbc19054:0.027555391,(1afd2bf2518126ebd350df284fa20f0b:0.008812954,4a5aff0021ce47c6bb79a34989535185:5e-09)0.752:0.003931816)0.778:0.015374356,d96f8de99166618d87cc8d78411973cd:0.057849457)0.767:0.018449681,465cb3168e7f74b45523379893e97e87:0.02318362)0.799:0.006391874)0.846:0.012293842)0.921:0.013875433)0.801:0.00980291,eb448b54dfdd9675fd2f3458145a5ed9:0.038265168)0.000:5e-09,((((43ff43717bbd01040084271859e50612:0.055961665,((5184e6b662c8bd39a5b132aa2ae860ab:0.018256318,63610b714f9cfa66a7c600d9915d625a:0.027715264)0.887:0.040267306,8128a9925a1934885f6e77e76414a5bc:0.040304766)0.983:0.082945363)0.803:0.012269574,((44ba0b370a7cc9badc57803a556ba71a:0.012168683,(a2e9593c83e250b537c11039d71d6c37:0.004319552,cd8751ff54103104e07e165c18547a07:5e-09)0.802:0.011651188)0.991:0.046377043,f0d423364a5e3945b51bac661c995bcf:0.046433614)0.372:0.014908575)0.868:0.011501992,878a99b7d2f70c368ae55878da3ac0c2:0.052160853)0.748:0.013513263,(((044a96ca00461c4691b0a94c16ca5c5b:0.013122886,((2fdaf8840779a17ee232d74268f60d15:5e-09,(eca8cbc3584556af45f083c22f4ddbcf:0.014409815,2ca5fa4d98401afc1bb94f667300ab99:0.02213216)0.114:5e-09)0.802:0.01321106,(d33f45c8878b872b1e2f13e01c0f7f4a:5e-09,ab47ceed666725bdcd2d1859098984b4:0.022136829)0.761:0.008775718)0.750:0.013191211)0.896:0.012474184,((4bf6cd5558b5c5ef948c1724582f25da:0.05740885,9fc381abcd1ad9b145f1e75332baf421:0.056226945)0.726:0.007060384,((5f8455c5519fffd4916ca0e95982a5bb:0.029398136,a352a8e067f6d8c1ca8a85151514e8d4:0.012383208)0.907:0.016943257,(3e253412d3da42149f5ea2fe0c5cc9ef:0.008805515,bd11a1d7cbf6f42715976619530c994a:0.01771457)0.884:0.021824599)0.363:0.009791121)0.724:0.04781646)0.731:0.005392298,(2cbed0e08bb6caa46f019f311a25e912:0.084836401,eb64f0432dc194e2208e9077d7f23f39:0.099486908)0.839:0.021076283)0.787:0.018233109)0.749:0.014711881)0.913:0.016496433,((40b5b2a079956ddd5c37516292564d55:0.067588361,5b3a7e7453a56056a9015ffc1b79daf1:0.102814588)0.904:0.02895788,229e242bd0f4743c6cbeb899f755912a:0.045386939)0.804:0.034743086)0.000:5e-09)0.940:0.022625611,(a08b3a7845c53bae452d2a786cb87275:0.053137601,(dbcc6182b3ed305c392ba2d574fd38d2:0.084220524,e49aaef54e0f1cf911ad762048afc5a6:0.055004168)0.386:0.051733272)0.894:0.020533679)0.649:0.004556427,((5e150332eda8d5053098257aff1cfbd2:0.054524641,8e6efaaf5cdfea5d360c4c1658afc0bf:0.015679411)0.821:0.01638366,(((((((((a37f03551b2734671de95fac105dbe74:0.0,e758a3da6a00db79c3ae3fba1219772c:0.0):5e-09,(bb0c8bc54679b34c8996c180511feabc:0.004346215,350958158df54ab2dc6bd014b9804925:0.004325872)0.250:5e-09)0.930:0.004319526,cc635e9ce849498d61436833850e1459:5e-09)0.831:0.015634426,(aa35b3084bc23f7d9c2a54bb3e3d1a00:0.004319521,308188a4177d7c911650c284e45c9c5d:0.004314946)0.786:0.035094542)0.972:0.040774329,((32cb222d3846b82d8801c17ad7ddf022:0.004325814,65cc9b970b3ec5cffed83961c1aedbeb:6e-09)0.231:0.004352094,04b17700180b73aea32bdbd2af30ef45:0.008818913)0.941:0.047826038)0.854:0.012032611,(3224ea8e3508a63dd62805d1ce527dd1:0.017095965,8a4a496909b0f56d6187631cc7444ade:0.010873303)0.922:0.068346711)0.099:0.025520624,(((((e580454788b57ae8bb4b7d4150c7780a:5e-09,d702277ab8e15e7f52a7811253d62901:0.004311607)0.881:5e-09,((fbbad2b752e61b997d6a4e8153066a51:0.002370206,ab1ce144ca959267170b09c2faa16649:0.008223816)0.786:0.002536818,(9c057ad459fa8a754284379583cc2435:1e-08,889bdeba21bcb8afc9a1fffec6a0db59:0.004362221)0.781:0.004382579)0.799:0.004396247)0.746:0.00421259,(((db0309206edf228ffd52be797b72c613:0.022681395,((dda0335ef0bf89dbeba983c42320a88e:0.018058992,(6eae8fd8dbac746562408c1e99208e57:5e-09,0159fc54df1ec28b05d3517dea90a750:0.004325839)0.710:5e-09)0.844:0.004362219,(662bcdf99365fe5e8fcb5a63ca1b1996:5e-09,((ac841df6aca553f5d44cf3166795229a:0.0,1ba239202d3a49374ab74851c9746326:0.0):5e-09,aeb92b9f14d84c32f5509d9aab4f27c5:0.008740369)0.838:0.004362198)0.865:0.004346223)0.927:0.013002627)0.874:0.008795528,(55ee695c67339b42a2287184a6066c52:0.004362228,854e94e73dd4777801cfdc6636a8a54c:5e-09)0.000:5e-09)0.718:0.00249148,(((0161c70093f6647ec78808adf4052e12:5e-09,(a47d9eec26ff26eb12f8e6d90a726b00:0.029683155,(4dccd4256144c499c225221bcf07a2c6:0.004362208,(((92fe6173191552fe87db88eb5a410f79:5e-09,a22c3b1384ff3243dfe8cf1619061aa0:0.004602083)0.927:0.004314954,5a80d0c0678377d2adc69fcb0be69981:0.004325859)0.621:5e-09,(00bd2abfc0ed50df84807134e1514569:0.0,91222676c59bc9bbef29098237c224f6:0.0,e3040f7b26d0c7a2718c4af9333c9f13:0.0):0.004325887)0.950:0.00870577)0.894:0.060540709)0.921:0.022195308)0.889:0.00873575,571ee741846879d4ac73c6c116b3047b:5e-09)0.732:0.035406021,((1951ac8cd2c7d0da39e49eb65b45856a:5e-09,47d1f5225badda321086165fe726552b:0.008757252)0.885:0.00877729,((576fb7d86f53f46007453604165828af:6e-09,(90c64684a79fe3e33f52b4c232c5b5bf:0.004346206,((0ea53f18aba7a68f3356e8d0d57fc2a1:0.0,3558bc5e3381a3f199cf592d72c83055:0.0):6e-09,(59d17403820e0086f9355a59ed5cc774:0.004325856,b8dc98857aea6f2906179770622e6ebe:0.004319566)0.880:5e-09)0.916:5e-09)0.888:0.013241282)0.265:5e-09,32276a61296bb2ee7e5f80a243f9fd45:0.008672043)0.770:0.013209586)0.770:0.01993308)0.971:0.031458294)0.719:0.006570817)0.958:0.01859442,((62224b5e2932b4110fd310d963c5e78c:6e-09,f082781136389902c62308478fd33792:0.013077569)0.784:0.002285897,(fd2e82bba5862b61f2b38b17c09f0a85:0.004405676,52b1c8be75e12dd50f5ec41739b53c9d:0.008959646)0.774:0.002619847)0.912:0.008364873)0.000:5e-09,9c7607fdbc1b6cf56b80c6af85329f4c:0.004250001)0.311:0.026399779)0.937:0.030220709,((63fe5b5a3203ec73e98963672584a164:0.047512423,8dd4ef87f620c47fffc5d85e1063fd6b:0.112141716)0.000:5e-09,((((((((00b04b6ab22b1d249986064e7dbdf3ac:5e-09,6d05de90587e0bff672b63e58c28c0ab:0.004334468)0.142:5e-09,(dea23a75adfd96d5567ee277289e8f95:0.004325829,((1688f14bc9ca0ccc2aeae650cd6e6553:0.0,b9eb37f6859effb67ab5e4835831a5e0:0.0):5e-09,b0ce376adc4313cdc5a8e284fdab7c04:0.004319533)0.260:6e-09)0.862:0.00433443)0.781:0.051377672,ed57156f43f379c38e01a808c2dd1e85:0.066625004)0.000:5e-09,964ee143403f3d075b66fcb722f8a62a:0.030031346)0.885:0.020775028,((((((a69dcce597c3ea53354c362fd42cd847:6e-09,51939afa4a1ab37086370f910b9131ab:0.004346162)0.781:0.002448431,6f9e41f317f82ff7049d93df9a8b1a2a:0.002448982)0.861:0.008256438,((29d8ccecf301fe263e8838047ce194bf:6e-09,(4ef69a8f28c50756505f9af547d1beb6:6e-09,81937beba3a10ed9ebf93fdd5f65b5aa:0.004346211)0.925:0.008820859)0.823:0.008976599,(7042c313c511b579dc83f3eb925f1544:5e-09,((414d8d654b2284061ed1e665e315c808:0.017686124,a9f25fbbea0dea3446d57c3418740b18:1e-08)0.850:0.004362217,a49e3cd6ddf8346c4de5b5337f78b48f:5e-09)0.797:0.008639563)0.890:0.008985704)0.784:0.004301596)0.339:5e-09,0349f39eb3ae7835ccb467451496991a:5e-09)0.767:0.0043357,d274de191e30c13e1215082d6a97804c:0.018706256)0.862:0.012223795,(1a54e7f35253b2466811c25dcbadd754:0.0,622d4b277eb8055836e26b649058428b:0.0):0.024041868)0.796:0.01351722)0.389:0.014659262,4d288041fbde9e1e0d2703a0678933e3:0.057296827)0.786:0.011147322,((((((5fec5f7dc6e93ba0506eeb4f8ff4b997:0.097122581,02cd12b9b9e953566dbaa49e3b65f9a1:0.050669912)0.254:0.036069734,((b2487c386ddc1a950ba23034e0d108ba:5e-09,c58234fb257426161bb68dadba688f6b:0.004307326)0.921:0.008717225,(e27680d4009f98f30248d823bc17fb8e:5e-09,172167a46e183e844a4ca1294e878736:0.004305084)0.949:5e-09)0.952:0.160608617)0.838:0.015295071,(((((ad6f6664d5e415be1d55a21228cf49ff:0.0,4fbbe364adcde3a84f51a161ebfa54b7:0.0):0.004294448,((6fdc886e7616a10df9bd7e7d974517e9:0.004307325,f2e4355abb553aed0f53a97b59f2acf2:0.004319564)0.911:5e-09,677929eac52be081cdae08a0b9c70eb2:5e-09)0.867:0.008881808)0.928:0.013480841,4a32f1635f88214c4874eec85df56595:0.004334643)0.409:5e-09,((da3766836e76421201fe32b7daef389c:0.013144832,(929d9a7f88bd83bc06d889c356d9a13e:5e-09,((5c02960fd25069a33728c5f1710c3828:0.004319565,(19379d27a6d16fe9e0940090cb3007f3:0.003861643,aebe206d1b5d73d3e8d9430e27312858:0.042316364)0.850:0.013728775)0.362:5e-09,2f3e5edecc51c0e893f8e73d293b1f2a:0.008876147)0.741:5e-09)0.952:5e-09)0.848:0.008705697,efb8602f3d0765aaf09b975799823da9:1e-08)0.819:0.013031832)0.000:5e-09,6ba560a76661744bc65eed04953c1314:0.027039823)0.871:0.012470097)0.758:0.007851665,((3623c64e2952368ad74f6d6022f0d559:0.004408886,439d10639d77b2528a46bfe15f17ce1d:0.021713326)0.889:0.013651333,9dbe32da84b18fdd20094e4e4daece0d:0.004276271)0.963:0.08495768)0.790:0.010650475,4c29cb1657288e74dd29bc3155662ade:0.056635733)0.669:0.010811769,(eedf63072d131c6dc3666b22f44f4c7d:5e-09,cb49d9d1556e1d334127cfa72e508340:0.013206545)0.909:0.094124968)0.743:0.006035098)0.920:0.013949256,(8c8598245ea67244fb156b6f31192a41:0.141447987,(9565b2bf7b2c7a17277aa10d849cee50:0.036970169,(((f8e023e914fb9e5e3950dadf8e7f177f:0.004426563,(19231bff4e1f089cd6cb90c60d827232:0.008752099,(588b5ccdde9b0d39d61568731d7e223f:0.005678867,(32cfdd0837255fb3842fc282e432ec52:6e-09,cfa33ae353032e5e58365670cb226894:0.004325853)0.873:0.028137568)0.911:0.016684126)0.745:6e-09)0.872:0.008980769,((c6357b5b5bb8c067c51faad5180b4e99:0.002893657,((50a3b56e0b7db75ee9daccf7a751ba41:0.0,107aa7e6b56274803bffd1ccff5b2ee6:0.0):1e-08,(1fa7e42cad8192ac5a0f3e2319fb1089:0.00432541,(78ae3c77d00df45925a719d6e9b9d44b:5e-09,5176d0281210245c5801fb3ea016292e:0.012976664)0.815:0.004310154)0.990:0.027391028)0.875:0.002894499)0.228:0.000846135,(262dc7bf78e937b0c7065aef82e18d08:0.002872855,f52e34a07ff2e814f50950ea181cb271:0.011712567)0.912:0.005150453)0.950:0.017755572)0.842:0.022140062,516b569db86c158b52b990515e2421f3:0.004325826)0.742:0.008740333)0.919:0.009279016)0.719:0.003629752)0.923:0.05586989)0.856:0.010404053)0.535:0.00924832,((((3a34654f2cc4575d2d3566a4632620c2:0.023470826,((2325e4c9f95abc299ab131e3a5b5f5c7:0.013569599,82e47b9f81c0adb823c0cd652b5d4a54:0.018158023)0.935:0.029063666,((((8df9db4c95b090783fe1493e0bb2c7e2:5e-09,c34b1187d20e3c466b68220587faafef:0.004285896)0.982:0.01776954,4aecfc36f474e2cc00f3be8e26adb7e9:5e-09)0.937:0.008653854,((8df2a0e35b678e87493947ef48e73980:5e-09,(d0cc2814bdaa0c36aaaa639790020d60:0.008653835,3ec757d5462cfcf27c60ee23c2bba35f:5e-09)0.877:0.004320134)0.861:0.004285927,45f6b9185a3cd9c7c5860cc88c472815:5e-09)0.895:5e-09)0.692:0.00875975,eb8055f04c60e1a869cd5b816bc28759:5e-09)0.207:0.003960189)0.936:0.02814017)0.830:0.109346946,3c046e1d66319ee69d75bb5ab7037899:0.058029822)0.180:0.033621479,(((((((a352c761557779d1c3a6ae1564f1751a:0.004335908,fe9d5531f4b4b6a48a7854841f676ace:1e-08)0.759:0.008827623,(((((52ec6f8d762e33f903412821c76e57d2:0.008705064,c41a62b4ccaf7783fc92224adcc45323:0.008688021)0.917:0.008785685,eb089f84fd53d45d101ed1cccc5141d4:0.008649141)0.953:0.01305021,c648dbbb0417597bbb6b29151443f75b:1e-08)0.842:0.004320295,a912a6116ca5bce12e6d2724c3aa8a66:0.008705094)0.897:5e-09,88dfc16a1cf955d26435754ad57e80b9:5e-09)0.966:0.017897951)0.857:0.00891274,((fc27fbcccb46d3de69982285e141a38c:0.0,e040ea3faa458d4f3d4f395b542453e4:0.0):5e-09,(252e3b861ca75226fd176735bc3d2b69:0.004293757,9d8b18364e6b1e62282d950c1e1c002c:0.004289254)0.119:5e-09)0.769:0.030480916)0.878:0.009172846,3928d6539ba3dff9e9534676d448aa2b:0.017311518)0.882:0.00940945,(((24caf6fdf197ec43430f1d1631a87854:5e-09,7b15ec4b06dd480807f24b9f54d7674f:0.0129622)0.872:0.009199215,((((7fe72824f63885bb1dd42b9e81723164:5e-09,5fd959cb4dd6cee296c30fa33c04b6c0:0.008631183)0.925:0.008675491,e784379ede23a7dbd898d11bf0c5c7c9:1e-08)0.908:0.008860385,(((e5de9197fd411d819e1b339e33e64071:5e-09,20d8a98013b1d035219b3e4b41932fbc:0.00863118)0.937:0.008675555,((102ef5be319f433b5bf1ff9c0c80658f:0.004320107,6aa20aa407a1e0fa53df3312655b22e6:1e-08)0.915:0.004299918,acbd7e781702eac66f6a8595e4ea21a8:5e-09)0.617:0.021683685)0.782:5e-09,2c5f528c35e42eadf049315674938543:5e-09)0.808:0.012952587)0.792:0.004409673,(9deb2e79cf110eafa99d462814e74989:5e-09,884637149358a1ae39c5146c033da904:0.004320083)0.817:5e-09)0.896:0.021780378)0.078:0.016467657,(1e56153fd9628de9863c3a45fc1cc5f3:5e-09,(217ef0d01dc3fca300bccf3564f438b3:0.004279459,11f03c79e529c09ace1d1a6e95f7e160:0.004293759)0.883:5e-09)0.000:0.047392548)0.560:0.001255979)0.909:0.016392571,((abc8e8f205d7a1796fb74d2390cb98a9:6e-09,0a3f98a0bec0ce770f4d9a5604b46371:0.013081712)0.905:0.015529946,(4cf585fa1a23c02b8a92962ab2d049fa:0.008791007,(((((415bc54827566a0c8b108c1b3ff2efff:0.03091561,(c67ebe67fc7b1ae88dc5cbc7767a4720:0.0,d5a9b0efc7c1faf302e383c9e1be62a6:0.0):0.008644604)0.324:5e-09,734e4849488a1c091a492e8f2ea94cd0:5e-09)0.951:0.008631235,((((f999e9b44810b726105bf4f43ddf9726:0.012935864,((9db9c35d95d1cabc3484f5275f27fce0:0.0,09db7795ec75e9cd2f20968092934215:0.0):5e-09,450b51af1ad7e19a21c38edd56d3794d:0.004865745)0.850:0.00433593)0.911:5e-09,(0e946008f888538e59bbc25e9cf6019f:0.0,455bd624e65573a3c24b962081d658f6:0.0):5e-09)0.908:6e-09,(((d913d5e02821ac49a0f1ba560b69a5aa:5e-09,7aee9fb767e700ba369d66295db6942a:0.004289216)0.779:0.004392063,44cfb5fb482dfbf6e8d234b54b8f4a4c:0.005753908)0.896:0.0088568,((e66a1648081a536fdbd044d5e3d5dfaa:0.008631208,(e49d91a2043b1dd33e1d20463b69cc8a:5e-09,((220bd459597bd9d912748e64c8148119:0.0,f1b65d462ee1454d726a093108527880:0.0):5e-09,(78216787fbbef7d35e3a68b7e80ea019:5e-09,(0abc81218d24af753492bb5b9b9c3d1e:5e-09,9f109f09786363efe328761231ec2336:0.004293762)0.851:0.004335947)0.015:0.004334392)0.917:0.0042892)0.411:5e-09)0.916:0.00429377,b2b96a018db99e5912b8350889fe5270:5e-09)0.707:0.008644615)0.884:5e-09)0.971:5e-09,d6178b753b4304aabc7145cd1bfe62f7:0.048647511)0.907:0.008614219)0.957:5e-09,(f9a1a34b4725fb55f91f993277ed1725:5e-09,d8fc0decc3d5243129197d92cb869901:0.004300014)0.859:0.004299972)0.896:5e-09,((8c89f49ca5586642f0d6ff8823b6f99a:0.016115964,((238cc071a6797bfe1b19f3a8c1a0621c:0.016505127,((44899dba61a37ea0a0c07ea90ce5fcb8:5e-09,(84cb56fafd1ccf28969a2bb6b6c5f0ff:5e-09,(d885c49b2cd6bdedfdd5b2fc984286a0:0.004292716,(b00d8f7abe5ae0b1cf11bb303aeff382:0.004336126,17d554f58623af019e330c3fe517bd70:0.012953753)0.089:5e-09)0.857:0.004336062)0.844:0.004299887)0.851:0.004335958,(a07f9e782fb6b6ff92bf08efc8e36b1d:0.0,cdc75a627291d8f248a2379ef09d0c22:0.0):5e-09)0.670:0.002938702)0.845:0.008676128,db2d619ecdb2febb926ccd238516f57d:0.020050442)0.153:0.004063035)0.914:0.015427335,b42377f8aa206f5a1d06d41189bb8791:0.012968493)0.918:0.008648965)0.518:5e-09)0.846:0.015265455)0.956:0.023002864)0.739:0.006541213,d7adadd5b2b4f0078ebaf02467b98825:0.004508237)0.808:0.086609239)0.790:0.019635152,971755928bf6f7e082bc59cb257e9a9d:0.10943739)0.656:0.115460469)0.870:0.018694162)0.804:0.033334854)0.873:0.015846479,69fee832c87d2aa5fd5fd690bed4027f:0.05599181)0.000:5e-09,(((((((((((476682f55821e09df6f4eb491009fd5c:0.109628192,8e22753ea55ae17863ad97c0bfb4a75c:0.015887601)0.627:0.002007489,(425af332be519f84a1c742d329e27948:5e-09,0c5622d73a3785eeeefc1b46c8b4d979:0.004346184)0.908:0.022362312)0.762:0.009204896,(8ac2d46468adc4bb3fde1c0223cac30f:0.0,79845ee85cd6750738adab8fbffc6047:0.0):0.091466358)0.711:0.004473006,ab1cd3d23a2048b9909a9db53ddcbf64:0.032617242)0.871:5e-09,f951805805a41366722b8494f15b5538:0.053208874)0.897:0.009834051,6a9d4a16c543eabde204fa6086fe9c0f:0.071483055)0.448:0.009249746,(((((1d35dd5554e4de0a0cd610680af0451a:5e-09,((cd7797ce45a08df34da462feddc0b7c7:0.0,56e9f40547d81756397105d0cdfbf2dd:0.0,ef86c96c0c0e8ac38381b5ca65b1a1d6:0.0,3336c64a7c98ee98e402798992ccf232:0.0):5e-09,(917f9e0d1978f553c0729f8395c2358f:0.004307323,b38554d36b48f84f50663d2d6a91b518:0.004302768)0.822:6e-09)0.922:0.004325843)0.906:0.053271444,((((((((b15e404d4271d446447a562023bd61cf:0.023967302,b46fdcea33b524c60660cc770e9fac84:0.01210947)0.925:0.014478196,c0545f5fb84896760afecf3f23805fb8:0.008746602)0.157:5e-09,(((6f34057a10a631392eefe702e8a83661:0.004538058,4d9b8d84ddb847d7c6eda1a7bd5b0262:0.029730009)0.768:0.006203369,97d0d1f2bf1973bee81f0c779e54bc4e:0.017420302)0.877:0.012471247,(0e43019936c858970709fd77ded99e14:0.008815546,a2590e68e44748510406321c94cefe2b:0.004329652)0.702:5e-09)0.835:0.004329577)0.923:0.008701391,((21abb5a93c0004b39622fcb111db5099:5e-09,((f093f43097be88202b08ed6d72ebe0b5:0.0,379e91ad0b945e012077c2bb4dba3309:0.0):5e-09,7c656cb98749197a5f919bf5429ae785:0.017362132)0.881:0.004325823)0.962:0.013326251,(62c7f27c7de25cf7995074cc7dd822a2:5e-09,6251a19347a4a3990862d179529ccd28:0.004325791)0.915:5e-09)0.865:0.004346121)0.610:5e-09,75856a596139022e5667d161432ab787:5e-09)0.788:0.004392424,((((((c164fd002b5502c5963286a9322833a0:5e-09,d71961de8265078496feb95d2b4ba330:0.004334468)0.301:5e-09,346fe7076c00df0f1219e878539c8bff:0.004893171)0.959:0.013119617,(3f397032f4f2a8f1f37bb5bafd868b6a:5e-09,(594375c0db1abce6d0e0fc3b76236388:6e-09,(((8bafea4274590fc832932ba259da11a8:5e-09,(742b7e11fc0e809de6a08dbf9fe047c8:0.0,90ca2d4f2da879e7e463c6e350983183:0.0):0.004346215)0.870:0.00430912,2313bd790b2aec531afee2c4034aab0d:5e-09)0.768:0.003933878,((e5994901439372d28744f856894cec16:0.004307349,d59f5b7f88db1b4903669c30a957ebb8:5e-09)0.917:5e-09,bc4523132777597cb9b18396057f7bbb:0.008844539)0.898:0.018472618)0.776:0.008653658)0.868:0.004309104)0.869:0.022465604)0.787:5e-09,(((((40556136a0a6807e97d5d4393cd79a3c:0.0,d1eb335930aa1e440123d865c6d1cd52:0.0):5e-09,(((((7a8152d9241e519cefca5691fa077eae:0.008634463,b62bcb7f62ed9e28af50bf37b555fed4:0.004325839)0.914:5e-09,0afce4fc86d0f4283ed5be302801c775:5e-09)0.947:5e-09,(fa45baefbafd9d44381774d3b321f130:0.017875695,(3bbbaa37e766ba02327bb6704cd6ec49:0.008912546,dd4ceb823e9aa1f720a034ef051099e3:0.004228961)0.050:0.008917648)0.913:0.008656464)0.953:0.008705655,a3b2563c2e0b9dc498975725b75fc560:1e-08)0.918:0.008740329,ad4ace80dcbcfe7b6ecde98e946348c8:0.013086566)0.386:1e-08)0.903:5e-09,c2a450c577d29524f3153ef37ed23817:0.026364978)0.877:0.004324543,(((eb6d435124250f5f04776eab2727d27c:5e-09,20f7e8c563e82de34c11d125e5216fc7:0.019514286)0.841:0.004325843,967bb5e6d42ed32d0aba3a60266e514b:5e-09)0.557:5e-09,((da9ae48df4bbb540a1586c06e84aae17:0.008727654,88823808cca15ac559e637d6ae77d99c:5e-09)0.856:0.004362219,(b61b85ffe42e4e5bb8d16e3ce36fa19f:0.00432154,(df3b0b6d184909a507be2c2edacc0d1c:0.004325824,5a2534fe42142bbb7c73f9fac3a1c8da:5e-09)0.976:0.035405257)0.673:0.00870793)0.900:5e-09)0.888:5e-09)0.889:0.004331493,a4a80ba0dc3acdf3873d754dc7731d73:6e-09)0.869:0.004325824)0.873:5e-09,(725be6516a1e6ff09c683ce8ca606163:5e-09,fe1989cf92cd5f6a364c781468e4cc5f:0.004319532)0.981:5e-09)0.925:5e-09,(((48d68f81d3d00ad2fb0ce6948d503696:0.004325815,5478f91ca896f2031ff17ce18cc85418:5e-09)0.950:0.013298227,(d93fd8ab58226bfa534b01d9ca4b22a6:0.013569992,((78ca3260abb2cdf4915b8c35e291cd15:6e-09,(3a44bcb35daa93e5832f6ce618f21de1:5e-09,379ce1ddd52594ec2f6f4497cbd7ebda:0.004325859)0.851:0.01757803)0.931:0.00881297,((f7627368587216a8e8bba3d8f527b821:0.013176783,98b6ce6f9dbe7295afc3072382faed71:0.017606497)0.893:0.008987001,beffc4cf6b6741c1498de734b5f5cdce:5e-09)0.911:5e-09)0.941:0.018402915)0.738:0.004292477)0.925:5e-09,(((((2f21df4b30711fe38c01cf4258b70b32:0.0,7c2e71cc07e602c8c0a6722a57e83add:0.0):5e-09,((9ce0d020bec3abf058a94cf3b38e7586:0.0,bcd728b690282d4ddde6c8784e06662a:0.0):0.005776856,(((43fa1b0ef7b9876b72c25b47c39d4aca:0.0,8ce5d403015616c859b6c39e84bc84ff:0.0):5e-09,(d65d89e7f368b5d87c1b32ad86537513:0.002869179,d3e41f41f121300d18905ec2ad974249:0.002869564)0.918:0.002869848)0.883:0.00436222,15d18b72419acf6c6874a7b1fb3e4ee9:1e-08)0.960:0.005773778)0.960:0.005773202)0.855:0.004362211,664777c5c1af229e8872d5925a378af8:5e-09)0.856:0.004314925,410fda7c73d278b64b26a7de0ee696b0:5e-09)0.870:0.00904135,(((((3e16c2c5828eb99c83ca062ff90e0a79:5e-09,758dce90ade484b1aa01e724b5ce266c:0.013186397)0.788:0.0047412,(((((ecd5ff4e914a181434664745f228d4fb:5e-09,(0023bd10016a5e558af37c535134c6ff:0.0,b5f58c8dccdb4e50da75cd97775f1b9a:0.0):0.008652583)0.895:5e-09,(efeb82028c13fe15dd709d9e6c1d6588:0.008728683,ddf19eff6cd9f965415a3e1f1251a616:5e-09)0.838:0.004362211)0.892:0.009086213,(((((b6cf446f918dd4b73e6f127625a33f03:5e-09,((df250b4a5a282758ae2885d854c3c4c2:0.00434352,d148ddb652a1b5855db71f00d3303dc0:5e-09)0.146:0.004333574,a6b8919f329559de56a300a5409e106b:0.008777419)0.304:5e-09)0.948:0.008682901,531153edee0adba240b5e3a522c3f131:1e-08)0.828:0.004402496,(83dd03fbccf8f6cfebf8a05561afe96c:5e-09,(86d1ba99936bd96e5a4bef6134193a80:6e-09,(((e1331d6e537bcadc0df3a362e91c382e:5e-09,((589979663dfd031a742485638ef087ab:5e-09,cfc0da0e8981026dee265c0bfb0f3d06:0.00866029)0.836:0.004346189,(8735493dec597938c6bf9e275f63976e:5e-09,(b5314111eee64f4ca084de0f0c39a911:5e-09,bcf2a636fe1519cfdc61f4311086d990:0.005770228)0.456:0.008680627)0.663:0.004362179)0.408:0.00432582)0.858:0.004362191,7f086b957c209294a4605f4c38a92fdc:5e-09)0.785:5e-09,0b8ead831365fb7e2946038542aacbe3:0.004331034)0.368:0.008684644)0.946:0.008705695)0.778:0.004357278)0.796:0.002890855,(e98349f8b3c7732e4c4148cab1686545:0.004390758,5f579c14fd03c09ae8e304135f9681d9:0.004324894)0.820:0.002851243)0.804:0.002908786,(((be87917edef54626324ba2d22b0a0a5b:0.008727658,(28394418218b5cff6061d552e5aee882:0.004325845,dba05377f7f5b784b87de56fc71c8d18:5e-09)0.944:0.008660388)0.809:0.009870062,(938a859ee211bc435b85b6fbba39c539:5e-09,0feddad599c63ee97e8691c7dfa2bcda:0.00431954)0.751:0.017508642)0.355:6e-09,((ebf8b04679054394f31d2267acf6d095:6e-09,(((0bc63a232fa092061af105d6c1fc1b08:0.004306005,(28adac1f2df43a3fd9bc7ecf10872845:6e-09,f8340a09b133261f735f9ee5b54203fd:0.004362225)0.849:0.00430733)0.836:5e-09,a012e99d05636f65489e805ef76f1a9f:0.008696503)0.850:0.004334431,810b1d6f3b7813011c356ad125be3b94:5e-09)0.425:0.004344978)0.855:0.010131411,(f66e3f8a4bbda15991b912f4f407aa36:0.004314922,754414b17c9a886e9242fe734c9fe67d:5e-09)0.750:0.004334426)0.719:0.004323272)0.791:0.004389661)0.804:0.008456701)0.885:0.009055534,(7f6dc57e45294b9814ca302fda5e5f92:0.004303864,e6ee376e777f740edc3a53697ed263bd:5e-09)0.906:0.009060407)0.758:0.00459415,dfe06abbe9b7498331a5c5c86e26a289:0.008799198)0.763:0.004324707)0.785:0.004515675,94ead54f10c07901d87230153abad5a6:0.016956994)0.889:0.012411857,((((73be8c3e9d320dcdd26557146cc36bbd:0.0,d933cc467cfc14c5f6644c027d08cfab:0.0,da6d84c10b5b4f6e7a8ec1a1932c5c22:0.0):6e-09,da2fb2d7f3fecd5cfc2981c82dddb4d9:0.004324007)0.296:5e-09,(c7d56c84b33907b6662ffd6d3491fe5b:5e-09,0db1582992f424f68a54dc26ef56faa4:0.004325839)0.865:0.00865398)0.939:0.008670354,(((((((75b0cdd1dbd7ccbb46b36650fc763f9d:5e-09,((73ae72ee79db4d2619df0d82263cca5c:0.00434618,(((4790d1d46568e108583d91198e732821:0.0,a5eb43a3547fa496b443df53afa5516f:0.0,5497287a37c5817eb20f3668b0f08ea2:0.0):5e-09,((c18ee49e53f4a16def1d4bfef5f85bbe:0.0,d3d9ff9c5a32af82c53a2922fd8a009e:0.0):5e-09,3b6e0c05629e1e22d997286f705c8be1:0.004362195)0.927:0.004307363)0.907:5e-09,(49ccf4bb3034aeebfbbf53a93ac66ad5:5e-09,6e631a06b07f63553b3f73cd2b1349bb:0.008737536)0.847:0.008622245)0.484:6e-09)0.864:0.00433442,b1a92acc5f568b2616adf0a6d0e7274c:0.008803369)0.906:5e-09)0.898:5e-09,(7a36e61e494cd3a3d01a7d28fa7117f2:0.004307335,(cd82a730ce04330572cdf6add840f4ec:6e-09,(52a2baa504dc998141ccbe6f75e2c365:0.011477484,(27b0395931409b2ca1f5345fb1bddd43:0.008672896,7ace17e59cf56aaa24b473f2107f03fe:0.004346196)0.517:0.005102656)0.821:0.005095913)0.903:5e-09)0.865:0.004346191)0.943:0.008682853,((c1138c7b59204f9301f21b1a8ea25933:5e-09,a469c319b3ab4d68827b7022b06a60c9:0.005739148)0.818:5e-09,d0f57ae2a67f063bd64cf5500a14e066:0.004346177)0.925:0.017396505)0.970:5e-09,((0690dd709ab994436bfee8bef75fb086:5e-09,((655662f71ba3995b0e3ac8ed62b20b5b:0.0,89a35c3702097eb9943cef36118ff283:0.0):5e-09,(((570b06cdfcc4d87ce7f3dcf6f113c5b5:0.004309117,d9ddf2417b672086a12303a815464a69:1e-08)0.868:0.004319512,cbc2d48c347729de77629020f352784b:5e-09)0.967:0.013141114,b021e462c13785b8b7a719136ff3f0e8:0.004307317)0.924:5e-09)0.911:0.008696388)0.857:0.004319513,2044766341227e8a140bfb52797aeaf8:0.01466099)0.939:5e-09)0.272:5e-09,0d499bc8b3a71930bdbe5476fa88403c:5e-09)0.921:5e-09,(ed1412425c7c2287248eb5e25ba2cda2:0.0,7ef4e9d60805e0d6bafc7612e4df033b:0.0):0.004345253)0.139:0.004333343,6133156e2d4f68460d41fbd4a15d17cd:5e-09)0.480:1e-08)0.871:0.032857715)0.736:0.004757957,7da22931a026bc8c3abc9e537c2d3664:0.014639906)0.993:0.050932479)0.844:0.021989373)0.861:0.004367735)0.759:0.004252915)0.931:0.013669104,8460d749c54a4dd2cde6dd7c7388d686:0.022357443)0.764:0.006544853,(5b62dff45b231cf71a1dd6b90fcba440:0.024923072,8ed314126fe22cbf3f45f64e859ff87e:0.004275118)0.786:0.020153092)0.073:0.024344336)0.364:0.02735574,(1347c9d98adae1a8c06f752b1a60e29c:0.004308985,(eee51411773368fb320cc4fe8a7bbd23:5e-09,(8780df23cab82cedba054169c3e6f14f:0.004307334,6e2caa2846962b2161adad28a0d65bc1:0.008748915)0.518:0.00870569)0.621:0.008892311)0.886:0.036450354)0.483:0.01967457,((((79666e804f151dcb4318c345ed104d87:0.002879573,(d80072309ff587c9619b9be29537c8fe:0.0,52ef4e5fd1f06bd01003c5f0591376b1:0.0):0.002879392)0.905:0.002880132,(((5fd6259070faf60bc7cec825b2cc4b3d:5e-09,(d0dfca3214da865d5e1fbdddb80f655b:0.004362194,535b3288d5734f0d765e97e5ca95e822:0.004307324)0.875:5e-09)0.865:5e-09,9d3fcfe488e023da4ce2c112be85a5e1:0.023245304)0.873:0.004362208,3abe45ade058af8f01e8f9171b45fbbb:0.004346168)0.677:5e-09)0.948:5e-09,((12241964adb2fcd335eef7e90dd0f65b:5e-09,3670b792f1dffdb85c63206d54e5f395:0.008657798)0.864:0.004314924,((cd94a92eba6a3fea80df4b7238245b3d:5e-09,40ff0bb7a36f1fe70190e361aa85ab2e:0.0178233)0.954:0.013261927,1e59a6802123a2aeeaf35549231b043f:0.008698869)0.870:5e-09)0.909:5e-09)0.000:5e-09,(720d5f9b735597f8e2d39d025f2c9748:0.0,a417a5a7190a34b6621068caeeb098c9:0.0,ab709216e43cacfceb24b1f7456b102a:0.0,cf5c8a5e17cab1feee91dae67a73d800:0.0):5e-09)0.956:0.072605178)0.850:0.015575742,783c418d2624f480884993e7b05c6ced:0.06535605)0.866:0.020322708)0.736:0.004966803,((f225f56a9815a8245b4e1cf61419709a:0.05068133,(3c2ac57e57f0335dbcfd3b7c54601e39:0.008639345,5807a22343c3fd0377b1fe8189fb0f9d:0.004325093)0.978:0.04604172)0.850:0.013223753,((((b6103f75b679299f67f1c1b53035ce16:5e-09,5e6668be48a48fc80acacb3671c4fe57:0.008640754)0.849:0.004362222,3bce0208aa7e8ce46408746f978e90e8:5e-09)0.865:0.082338151,((5053cfd965418d1429522f0796e74859:0.059527931,5559d4fe29e08af46b67f475f79edc3a:0.043358509)0.799:0.006562664,72c8f45618d20ccd9ceba3ba717ad39a:0.027410884)0.924:0.012962641)0.985:0.028036871,(dcd6edc1c229baf06ccaa93af885e70a:0.0,2b51a5bd253fc232b54cc6e94f5ecd79:0.0):0.056609022)0.932:0.017499465)0.534:0.013789426)0.862:0.009100653,(((39b5d5152aaceb0c4c52a10197f92917:5e-09,((e62a051cddf9921940101e7efad79d09:0.004340045,(7aa9b311707f81239687a5308a74bf56:0.013141164,3675e365f007f50a4c398895e3d2c79f:0.02205322)0.071:5e-09)0.863:0.008678558,(308d800ac0ca185b23a6d2a38462758c:0.008844635,94da9119a085ee48bad68fbd59d5ce3f:0.008802144)0.811:0.004310454)0.792:5e-09)0.916:5e-09,((5f081b849fa96322f8da106cb5057c7e:0.004319558,be9aff890b9bbb12ea72635b46cb78bb:1.1e-08)0.640:6e-09,9ae2e812a12febd11fd0dd28ad337fbd:0.008666632)0.938:0.008876243)0.985:0.02246088,((349b56d21f3242e46606359083d88ffd:6e-09,4ccef2e5857b02bd8616a99aec2ab55e:0.017459165)0.933:0.013311082,4677b34d513335b3abdaf2ee428c71c2:0.004346174)0.903:1e-08)0.848:0.031349339)0.735:0.003353227,((efa205ff9971931d7ac08d34dca57d21:0.016925448,(b47e60b510f34804ff146a3be1cc6a22:0.061031414,(82630510c00fa0e21bdc2f8704a073a5:5e-09,9fac98fe351e8d3f5d86c8e708fcb48c:0.040456886)0.934:0.013161725)0.722:0.006809303)0.751:0.02520952,24bdf0efc84cfd7963c49827ded6a12c:0.032434643)0.891:0.028873878)0.888:0.01527871,((((28ec94c7391c98c4743552f8a7aa3588:0.054395684,(3bba85c19de069321911deb780b7787a:5e-09,7e84d9bac8af6270cc8965b3902c5181:0.004306033)0.625:0.026508004)0.091:0.020846466,(((84151e07909352f917074acfca502d6f:0.004314943,(5756a576ead848381c478553ccc84551:0.017355733,80857a3b4f1506a37366b583aca45d90:1e-08)0.924:0.008682812)0.723:5e-09,d45a0deb59c21cb51dc73b6a64d0edce:6e-09)0.855:5e-09,((9d1a36a40e9a36368f524998d24ee3af:0.00578832,(((005981a038ef7eba33c2040e52b9766f:0.005868451,(6d17a73adfb2cef70014c57198832c5d:5e-09,d267e6541fddb4b36f5346cbecaac48a:0.008652725)0.931:0.005866786)0.935:0.005867131,(c2e2234bbc52495972c6f1b83d72fdd0:5e-09,7bc2da1ebc340d6c39079ff1f4674fea:0.004346179)0.150:5e-09)0.939:0.008656346,1e69f70ac80d3630dab57743ab6e8a29:6e-09)0.855:0.017532546)0.527:5e-09,1f1e7aa8252685b950c84286e17724db:0.026629815)0.707:0.00434623)0.989:0.053904936)0.800:0.057137706,(8bcce921d38d3076026d27dc58279e77:0.004325822,3ea3294a3b70e91b2d701d908550bfd1:0.004318459)0.822:0.087276828)0.819:0.019816994,((((b158e58dd489c672f709dcb0963abdb2:5e-09,(1f878f615fcfc8d7bd381a7841ac1e41:5e-09,((f6df2e81cafaadfce60614a09faca7cb:0.004362223,eb222da2a8dd5e4e7040e1d13bd9dfe7:5e-09)0.978:0.022359519,d8264276a0301fe25e0c7720d5a5a48c:5e-09)0.322:0.03961532)0.936:0.008726923)0.850:0.008618332,f7b724fb4275fdac4516e794f90452cd:0.009078198)0.748:0.004534447,((((bf5f4f4da286a3c774d31edb1b6cdf32:5e-09,((e52a5d6f0e2560fe327b2f502dd5a024:5e-09,8f09bac714c02dc9415770271349dc99:0.004325823)0.930:0.004319527,28bf309c1e9c187c3d735c19be6b56d1:1e-08)0.935:0.008772118)0.239:5e-09,(a969769a23c7151eb73cd0e49edd0a10:0.004362198,((18d277635ea7f90b0f41feeb74792ba1:0.0,b2169de7b5980a96680c0a9cff5fbe7a:0.0):5e-09,(54a5c36422e8d387b6ee3d55c2742166:0.004346173,(7b5afc21508102a6c81750cd6ebfd8f2:0.0,dc5030eb18fe395a50b8235f2e583dbd:0.0):1e-08)0.868:0.004362206)0.392:0.004319515)0.108:5e-09)0.922:0.00431952,((9977d541a8302a9ae18d149b33354f85:6e-09,(65222874c6abba1ac46976534b026449:0.004362183,(38bfbd3a2cf83da8fe03cea0f6b4f5f3:5e-09,2c8921fcb56c25fd9ae8f47c713ff70c:0.013127118)0.944:0.008696411)0.159:1e-08)0.000:5e-09,(31abef2f0d2bf06a79c49cb18ecdd25b:0.004319544,((d269a2365f5e0c51faad3d4c14e17278:0.0,064adc0178077427f1b5ae6466e533e0:0.0):5e-09,(f59eb777bfe41f27f84f114609d558ce:5e-09,6f595ea2f20753a876a45d9a5ae7c86f:0.004346186)0.927:0.004314959)0.924:5e-09)0.955:0.008727668)0.898:0.008634516)0.774:0.004089451,25d1281b498195ad79b6394c9658036b:0.017863568)0.876:0.008827969)0.926:0.013779227,(8784c0536fabeeb47636eafbf288e523:6e-09,(f83453d75d1a8594f08df2e48997a073:0.008820859,0e37606c473a0d3e570c379897bae26a:1e-08)0.874:0.004346182)0.768:0.088797641)0.825:0.02114827)0.113:0.011448401)0.609:0.028200776)0.891:0.009663953,(((((3e6df77215986634980e2adbd40a7663:0.004318979,(((eaf6dc604e283120c00da01d8da910bd:0.0,461f8f7cd00ec2cc29bf94bd013c266b:0.0):0.004394882,afd39bf6f9d19aa3e478e66ac52bbab3:0.004377476)0.791:0.004411817,f8a5c4a4d552ee6c314aeaa76bc38831:0.013127355)0.880:5e-09)0.317:5e-09,((631250b55c547cb1529044e9dd0b9761:0.021978136,f2dc8b393592d28c2c51e60f3b4ec447:0.004346221)0.382:5e-09,27774773b9da5d96285aa3f34cb28024:5e-09)0.958:0.013176897)0.967:0.017613254,(((((((6848843e079c67f554c0d9a974191055:5e-09,891019e319f5d8d088ed4f9379fd63ef:0.008705717)0.846:0.004346173,19a823dcef54485fc913bfb0cfb8e3dc:5e-09)0.081:5e-09,(805e27b4878487eb5513322790f642b9:0.01767439,fcd256b87f1e8d151209bdbaba0a9a9d:5e-09)0.869:0.004342578)0.923:0.008709745,aa160fd00de68ab655f6c08544eff10d:5e-09)0.909:0.004313474,d0099ee91dbd9830ee9ca81d0ee85747:5e-09)0.894:0.004343505,b524bdb0093f4363f6dcc957c3bc0cab:5e-09)0.904:0.008685762,((44d822d623a7b10d502efeb23073de98:0.00887617,7633c2cafb25b504dfe19b022419a95c:5e-09)0.891:0.008728159,e5fb0ad9fabc3f5051f7d497a544a7d4:0.004320073)0.799:0.017525285)0.000:5e-09)0.394:0.031097142,(03af51e75c7ee46771685036b7c12f28:0.004321973,(b2a2557b5e241ddd6e2ed9720399dd32:0.013127612,((f9a6d4fb4aca5eb74acb2c747c6fbd9d:0.009952219,807bed7a58c25b6ef2b5c55447838ee2:0.00978434)0.911:0.012473884,((((42935adcf8c329f53b74ec4819cf97a5:5e-09,(08d4714d09b407b7b4846f8beb3d14ce:5e-09,(12dfd066380cb7292ad21010fbd15d8e:5e-09,b757da9aab56247367c4be7bb9cd0a8a:0.008645378)0.852:0.004314963)0.768:0.008732244)0.926:0.004346176,83a3cf508d0a229d48dc18e5194e02b5:0.004319546)0.757:5e-09,((43c789141467f598b4e6815bdafd23bd:6e-09,((1ae66a2427886363a237f1ef4987a5f1:6e-09,01f4e073eced6560d4cb5066f358c42a:0.004314927)0.732:6e-09,754cde8e37519fa90d455c14e227a5c0:0.004346188)0.934:0.008727644)0.943:0.008696411,9b3f551ace0ff57ae86ec5e1041cdcdb:5e-09)0.929:0.013162711)0.806:0.0044003,((f418f1ba5d44599cb52c570feff3b9f9:5e-09,((((22c383c9fdb30566c8e9af8a8bb8c794:0.004319526,847725e1e048b126e6a58cd8f8243968:6e-09)0.971:0.031092262,7c2b975f4d0ef244673dba3e2ae29117:0.004362232)0.807:5e-09,(a6f362f0ec7c28e012edbd9423287250:5e-09,38865cd18251f90fdacefd4287330191:0.008665736)0.903:5e-09)0.915:0.004319521,1f6959db333506ec51902d506e390136:0.008698928)0.112:5e-09)0.902:5e-09,(3dd1b69f4c092cda48be33fc692e27e9:5e-09,812545cb5f8137fe4db83d0937dfec76:0.017876888)0.476:0.017685607)0.859:0.013211237)0.736:0.022312191)0.760:0.004311928)0.000:5e-09)0.361:0.017462212)0.959:0.028972435,((((3f444541ef6c4b739a6512a3876b3dc9:5e-09,(6c903116ef03b19c21ec58c63da4af6d:0.004325836,4649cd8e3f7206bfdf44e375cd468cc1:0.004314927)0.836:0.00867716)0.980:0.01661261,(((095ed7e9279e39d614efeebee3315ced:0.004346197,e9449808577cd210f839fad6afb32ec8:5e-09)0.918:0.004346163,f5517050bd59d1e7dfa20d7f5fc36353:5e-09)0.435:0.033375653,(((637692d345e50506895bb091eb252a85:0.051732016,dbce235480c8b305de66b9c8f8573f3b:0.004325811)0.721:0.00431156,(fd85567aba862bc4b5cae656e394a048:0.0,e1ac35abf0676af1681f88ca047d9a2c:0.0):1e-08)0.000:5e-09,fada8a7d34d1ec1cefc0e01e21f114bd:0.010744264)0.848:0.062239955)0.759:0.019655845)0.889:0.012694373,(8d4d2ca77bf7c6847b0ebd4ac0980e50:0.00430296,8c01eb1c551e931a4476618d236957ad:0.008613588)0.984:0.072934073)0.341:0.001948095,(((((((e05e89d3919010e4fa04a304895d1d82:0.0,c467913887f161cd5423d62263c5812f:0.0):0.00436222,(11a99c6654c888cf981d47b1e9a13a43:0.004334429,393796827f77b318845e782f2d9ca74d:5e-09)0.990:0.022441323)0.331:5e-09,8051b49463d0554d902f27eaa3ea7a50:5e-09)0.932:0.013140427,((((b94769eb72718a0c512ade94384e3902:5e-09,791f0ed8a409fb8503b19c49c2badb67:0.004307326)0.808:0.004896326,7c27647b0ec30c20744500495f610ff7:0.00487208)0.829:0.008812939,b60f29b02df67fd54776d8fb48baa533:0.017385112)0.990:0.022685148,5aa505d7273112616b5b814e0796ea02:1e-08)0.931:0.01762038)0.762:0.004479288,((((e802a10800ef3ec688f588b50db0ca5c:0.004379995,((f08ba61b25f99b913b2f6819900a992e:0.002195383,145a9337f6237221981ff58564a5b342:0.006788173)0.893:0.02676101,de1b72ce8123b02a176db139c5717f5d:0.030889317)0.863:5e-09)0.942:0.008813287,((((((f0b6a95cfa37b7a3d3ffcd3fda2b3f04:5e-09,(867abad3852b604e9b96f8a4dcd03c65:5e-09,958795a878ae3f13d4b694eb94b0d2a5:0.013051865)0.447:0.008757581)0.907:0.0086939,efa2ac1a837167e91402176dac824fb7:5e-09)0.858:0.004361354,0d08403e1ff08634fd536ffbd170750c:5e-09)0.943:0.008755232,d6bbce74b98d4b611239498516bab93b:1.1e-08)0.927:0.008689629,((22c077d651738ae6bfd2819f92a1849b:0.008283653,((2c2bc20516929dacb086f9afc9fdfb6a:0.00436218,((6716aacf36bd62c113e4db938363cf3a:0.004362205,67145bc55fe02f2269295a04874c66b7:5e-09)0.848:0.004309115,((((9fe5eb2f5155ff5b331f513f348669c0:5e-09,db95761a8aaff0b4abbc5b8b926a9086:0.00881294)0.914:0.00289209,376e8470cbd85144d18f34071d14991f:0.002892425)0.914:0.002895084,11158ae6c76527041857f7d17283d1f8:0.004359594)0.953:0.008703133,(9551681bc5f9ea8cfff4c12f5cab0103:0.004362388,(4355388fcc6f6f1fdc781412bd0c3f1f:0.004362204,(619c3de5eeb611ade520111aaeba53df:0.0044204,(7f96f8488eff0cf859eb24470bfd850f:0.00286969,e2cfd562df921e811dfcaf2dd47a3e47:0.002868751)0.784:0.002953717)0.802:0.004414515)0.360:0.008703894)0.052:0.008680612)0.954:1e-08)0.836:0.00872552)0.938:0.008689575,c2960cc0f8476eed1cedbd100a120699:5e-09)0.769:0.002423234)0.747:0.002376138,ba703b45c1bb67be19af247dfe427733:0.004435647)0.899:0.008820906)0.959:5e-09,4e2f1cabf04693cc4b10854fdf92e54d:5e-09)0.957:5e-09)0.978:0.013241654,(7fb06d35dad6ded159a22762fc2f6714:0.004346174,ef01c52252f2682043f7cd668db5035d:0.004314948)0.960:0.0132781)0.421:5e-09,78d51bd155c298ad2b2f6590751cd87a:0.00868946)0.866:0.022577031)0.871:0.013408832,(9ab114a23968e85b044ac656e51775db:0.0,32f853714a852ee9fe3f333224dcbf72:0.0):0.008818804)0.887:0.009852301,((8fa255cf1df429f551ae6ad4f1119614:0.0,16dc6df99882aa8689c22d63b627048a:0.0):5e-09,3f474eae8a9c23cd8a2944318066c32d:0.00875755)0.955:0.017231636)0.740:0.024356955)0.816:0.021206415)0.924:0.025244692)0.751:0.007557197,((479917aed67614520a9326ad251aee5c:0.084881986,((((b4dff88bea3b609481803b0e5001a77f:5e-09,(685c3f01d0150013e91f92ad0647c28e:5e-09,578a3135c1efaeccc59eb72a9fa81fc7:0.004309125)0.930:0.008727678)0.589:6e-09,(8fb04b080ed1f9936da6e8d3f2be08d0:5e-09,999e7806b23a27b7759c33ac170411f7:0.00432586)0.879:0.00434618)0.860:0.013602794,((((653eba838d02faf12e005975d17bfd25:5e-09,(ec7ea5550e7468116ed19fddc0995abb:0.022375034,f021f4832a90c7159b1265079308c0d5:0.008781112)0.765:0.004316676)0.710:0.013464508,(1a12a3dae30fc31bc6ae86e8d881c280:0.017412589,(a1abbb783e676257c610405a95986f56:0.008820856,(fdfdf08b72e4aa76fe05b9234ced0dbb:5e-09,a3f2cec3e341a2a4dd8beccff1fe2cfb:0.004319528)0.891:5e-09)0.849:0.017549522)0.029:1e-08)0.768:0.004349288,(d2211cb4cceaf8e8dde7175afa751520:0.00874492,6cc471e914c6af03587844d53a47bca9:1e-08)0.742:0.041926579)0.892:0.016114295,(((160aaa85622d6213d2de8522828969ce:0.004343521,d587e0e5c79051f6bf28ed04850b6618:5e-09)0.186:0.004333895,913e48d9e2caae8fdb73d2822a52a26b:0.013386707)0.675:0.026023363,(((d8288eee2ba33433f30f65ca42dedead:0.004334462,((aad12d128d47b829c381e6e205b93ad5:0.004314935,cb7995231915847110e8742bcc3c19b9:0.013065841)0.888:5e-09,90ef7e1320796fcb956e05b22a6edb4f:6e-09)0.883:5e-09)0.765:0.004229879,ac1318d8bdbddbaca24a9769e5181a3d:0.013296752)0.784:0.004471774,((826a8245b2ad0d17770dcfcfd57af23e:0.0024459,(c240343a6c5b2742abb380c240098546:0.004309718,e48c76ef650b3dcfd1a72242031be9b4:0.004332221)0.917:0.024214419)0.874:0.008236616,(((c750cc73b5e26c8c40dd8ae436083781:5e-09,(833de2be791c88969d3fb4769f3ac90a:5e-09,(2ffa8e849b891ac39da1e77529618983:5e-09,398f7c01a6e9faf428df436327ddcb37:0.004319555)0.366:0.004308388)0.918:0.004318985)0.919:0.004314948,(0b0bb3f0ae1130444c5a9aaaaf60f9f8:0.008669287,((9e6d05e95e4326904c8105ec47fbe0df:0.0,1bd67d24dce45a9aee0ad7aaf2b08cfb:0.0):5e-09,(((13ccd9b842f20d9a6e9530973bee5bab:5e-09,92434fc13ec4c8dcf05a665a92645f51:0.004309105)0.880:0.004362208,aff2352fa85e42671d5cb8611010a8d0:1.2e-08)0.927:0.008813194,((30c43b3aa1f539826ac31acb87c07c69:6e-09,(014dc748758152a58b50bcdc52979757:5e-09,f4169eeaec179dd7ae10bd8a70c877fb:0.004311571)0.854:0.004362195)0.145:0.004346211,(((f5a0f8706517672628fb62471c7f3415:5e-09,6017d2395351bd1fab97e4a4e9ea27f5:0.008642582)0.883:5e-09,0f64641476f3ae2271ec5c0186638a9c:0.01320266)0.844:0.008820779,424cf14700e834549d092652dc17143f:5e-09)0.862:0.00436219)0.246:0.004334572)0.516:0.004320393)0.847:0.004314928)0.955:0.013464323)0.947:1e-08,eff02537cd149d6be9ef02739369db0d:0.021763075)0.778:5e-09)0.882:0.004322341)0.735:0.015003652)0.779:0.00754998)0.859:0.026701984)0.940:0.025139069,(((((((((((((c00c33564d9d83fb10bc4dd4ebe0d880:0.004362208,7e7b1130572adc47a0d2b3b4bd9d91a5:5e-09)0.153:0.004347033,(51f473feb7b77a9d3981f2fc91a5b28a:0.008758701,((16469cc40587771b7602fa59352c70ab:0.004346205,e5701abae521c279d3c45df09d57b2db:5e-09)0.857:0.00434618,(5dfde665e5cd22d6ecaf0db1c1bc5de3:0.004346178,(70ddbac79b665eb7541524514fa5bf60:0.008795205,b28e44f332897bb004aa84204fef25e7:5e-09)0.197:0.008755104)0.080:5e-09)0.378:1e-08)0.853:0.004327347)0.760:0.004381212,((c02d957ab998c0044dffd0599b34c123:5e-09,((5ea47811a8275ec5dadade92ce4f0434:0.004455523,(53dea13789525eb193a16be467c22c9b:0.004396937,144594468816b8c87f51830e4ea0eb1b:0.008733291)0.756:0.004320402)0.881:0.008959884,a3adceb226cc1a72d88f61bf5ea8fbf0:0.008753652)0.626:5e-09)0.956:0.008674037,c19f9bf9e8da88abe9866f4d00a41c94:5e-09)0.772:0.004423327)0.909:0.008999231,((6bb10a1adf54f27f4ee15d1768533bb9:5e-09,(4fb42d957338020c8c1208cd00e86a56:5e-09,8750b0a90af928f883b002d94836a57e:0.017402015)0.899:0.004319536)0.611:5e-09,14a36392a340b04afa22a15e4cf057ca:0.004334453)0.908:0.035648874)0.930:5e-09,53169d440d44694ff6a68f74213320bb:0.021752389)0.771:0.004312461,(1360be1162c2045d342368fdfd677e95:0.010104789,45841504d8f886073a1a1069d6c3caec:1e-08)0.745:0.03454876)0.757:0.004247863,(((((2477fc108dd14c3df98e263151bbd575:5e-09,f736bb568f9479e68e4bd1a8c0f96c48:0.045632379)0.905:5e-09,535ca0dac39bdeb29aff47605017e9f9:0.036251791)0.845:0.004342385,b8678a099c70b95f3bfb7b338cb16ee3:1e-08)0.951:0.008705209,d86fe94043449b00e1a1893a416f92f0:0.00435933)0.701:5e-09,(86610b92c6fe08140453eea21ac2f677:5e-09,((f965169563792920c2949e79426c2eb2:0.004325863,da89bd0990ad2868dd732fe25dd5f0dd:5e-09)0.869:0.00434622,(57450993437a06afb8b7fe45130863be:5e-09,350b0110790e6ff4fed17cd9c84a9189:0.004325838)0.879:0.004334438)0.544:6e-09)0.831:0.004310571)0.858:0.022134668)0.765:5e-09,((b888b8ca683b5f9bd0944cc9780ce105:0.012912121,(((((a830caebda581b0cdb26f08195713e7e:0.008744833,913463f34c729fc351476b52abc515ed:1e-08)0.802:0.004336079,(6ffe6bde365142ca943dd219d588fb95:0.004874942,bab23db4844b5c2375c05488a5244e39:1e-08)0.343:0.00870624)0.602:0.004365205,(((((((76822b42d8e32618bd2462467cbf9157:0.004319478,cc3f6a3f7730d77406eb9e208f02a14e:5e-09)0.859:0.0043142,(a07502d409329c1fbb54d1c037cfd53c:0.004325786,554841ea06a8395996925f3c13c67b04:0.00864456)0.261:5e-09)0.108:5e-09,6268236980c841b6896ce955b33a6cb4:5e-09)0.791:5e-09,(9f475994a778639167c51d545e14d35b:0.026450931,(d09f68e39decfeab1f8932c9e6bd266c:0.004874926,e6e50094a36a75437d87728f4e9f0d46:5e-09)0.038:0.008757588)0.822:5e-09)0.925:0.004331815,189e5f6d655f267fd3e33539b63b8c8a:0.00431957)0.930:6e-09,1e35340b00aa3700065e736507968736:5e-09)0.884:6e-09,(e965f918cdea0e27cc14ffc37b7ce8ef:5e-09,(5fd71e08398c36b85d0984b97582c0b4:0.004319569,((81302874b018cf9169b8886163123b87:5e-09,09bf4a67f0a1adaaa9c4f10c07f5c098:0.004325843)0.930:0.004319548,(5e91c08749688980ba118988c5e0b879:0.0,bb737fdd91e65e85ff8e24d77b07b21f:0.0):0.004325862)0.768:0.004877245)0.891:0.004325835)0.867:0.004319527)0.000:5e-09)0.000:0.030454651,((bdb910ceb6dc7d9bbbb9f069e04143ec:0.004319531,c99433bcfcc540167c0c5601bb195325:5e-09)0.855:0.004334413,(6ff22cc275c122f0c6ec22a088e58873:0.0,761fe843593663b7d860cca16d066430:0.0):1.1e-08)0.886:0.005823268)0.495:0.082431426,2ef6e4e62813fdf7c2f8edc5bfc59a1f:0.035294623)0.926:0.024644325)0.963:5e-09,((32b0e088e6f8a0ffe66c477886b55b2d:6e-09,(c930d70f8a31c67c8267c1070ca9df56:5e-09,70005bdde108af52adfdf7122321b5db:0.008728654)0.944:0.008706492)0.769:0.037842523,(4965fd6ccc35f746fcb8fb5b564cc144:0.004325851,ed85745f9b6ef92570ab639e9b22a376:0.013129792)0.863:0.02993515)0.769:0.007294418)0.582:0.018176311)0.783:0.004215015,(((((((((((92c4c226a21b38307613de2fc95f55b5:5e-09,(5d864af8d683876a207c74fc0ed5da47:0.004319514,(1e3187e2afe1d70c1072fd3775d02caa:5e-09,(3e137e4b9a0242d759885af5b0b1b823:0.004314946,4cfe76f5436de3d80119906e9869d93a:0.004304367)0.895:5e-09)0.895:5e-09)0.679:0.004307319)0.923:0.020716831,9948c2de83db1ac282c3497321eb7a08:0.015359677)0.774:0.008850217,((((94fc67af03b13d1ed756bfde36149768:5e-09,a1386bafa50866869055ab2070232803:0.004307315)0.837:5e-09,(0fb771e620ae07a6568b8978a61ad441:5e-09,f344f26cf00db9133c7fa5cc072bbad6:0.004334445)0.935:0.008696458)0.787:0.004331634,f5581563d528928b690c2aa77435f6b3:0.008674017)0.898:0.008853812,(4034bbbdd68d37ef11d47b1476831728:5e-09,((2f60e75f7230c7735ce18732a41c2d8e:5e-09,(354ffa41dfd40b0c82f0ca15faa832cd:5e-09,81b750e461c4c19b71bb69a7be144baf:0.004334423)0.874:0.0043462)0.907:0.008705686,(02db073b7455b1c83dd3729557ca5c9c:5e-09,(e348dd0f8b01220a2d4fc152bc8feb4e:0.004418632,(9eec0e14de710083fe62f2baa12fc490:0.009030905,(7d590b2caa2ebf22f55cc9b5e1ddc996:5e-09,(2375651bfe93f0f2e90bb08b39666ecb:5e-09,2dfc9c18ef55440af0d29281e20db73e:0.004319524)0.870:0.004325863)0.381:0.013077009)0.947:0.0337634)0.772:0.004318812)0.910:5e-09)0.926:0.008698871)0.961:0.013293645)0.864:0.017609987)0.756:6e-09,(((((280baf6980eaaba7af3824b1f2d6f695:0.017580468,af4b9ef7648234ab4375ca98b0b81ccc:0.004324734)0.842:0.004334132,aa9c7e95326225072d52cb08a32cd6bb:5e-09)0.898:0.00884793,((945b4aeb06f65748d6b88fd77d2d7fe6:0.004348537,(30657d14130f33163ffc16e6ef9e7156:5e-09,(1f67e5e3daffc2ecbc3c535ee0b26e2b:0.004346208,a8a89a90da5416ac7b47951a89ba7706:0.017434243)0.727:5e-09)0.836:0.004340697)0.785:5e-09,6e1a96c78a815770b607618c7518e396:0.054995285)0.783:0.035631962)0.769:0.004341824,0644e4ca2f44e05c7e4547667531aa8a:5e-09)0.939:0.013393544,(5227a0d4d70016b0490ee2b61f89e6ed:0.009216469,((7a00364cedfd47ae39cc0e46cecaf831:0.01064052,((((ad4db7a139d3fd19f38897fa9dee062f:0.013040832,915096f7a944ee575f3c29658fc916ef:0.017715049)0.912:0.008727682,ae1296a72210ed715126fa22557b2616:0.008697728)0.501:5e-09,4cd636158ba73bf315e486c52a77e63f:5e-09)0.913:0.008669256,701a7ad1a0da29ae48757fa5d3b7bb88:0.008646045)0.871:0.011576846)0.829:0.012059893,(6a709fb1b6447097ff92640d5ade1522:6e-09,0f2b3803325223d8ed9697f81aa6df69:0.004325811)0.991:0.041842537)0.865:0.014119744)0.842:0.008452216)0.794:0.00880239)0.627:5e-09,((((06252b0222589da093900f55b6e6a3c5:0.01328673,(0f86116fc894194f6b9fc85912b8c214:5e-09,(a645496a823fe4125199dd231603fb4b:0.004344117,baccb9795819a6a44355d8b42c16bc7f:0.004343633)0.788:0.004346764)0.929:5e-09)0.744:0.004052313,((822357382959ab4e260e7456fe1a1edd:5e-09,(d24ae625d40c4cf5e9c69db88bfc7b8a:5e-09,(3586202917c00169f97005a5814e08ca:0.014006805,(f57359613d46f21ce54a5cec8bc9fd87:0.0,f2fb506b715e9f72bbf15ddf58f3542e:0.0):0.032791111)0.854:0.031593939)0.457:0.008844442)0.957:0.013177688,bbd6c125bbaa0f901221b020967e1f39:0.013163041)0.775:0.037929399)0.744:0.004396784,53ee0d86fae1ce9f780c63feb4bdb819:0.0135873)0.952:0.027661668,34996e8480991e6b993c1f407bcd5203:0.008711349)1.000:0.052635598)0.791:0.012346999,ae62a5ecc19690e51b940062c7657e57:0.135428694)0.536:0.015619301,(e817674f33acc2bd99f61f1272b37e59:0.012225593,((((038cda24080464defef44077e55d614a:5e-09,(((2c30bcf0c3caf77ba858facca91c1bfe:0.004355803,(04f961da2e3dd508848bd529f621374f:0.004329437,(a22859df45eafeae3c58ed66be705638:5e-09,(d107e93760239507c8cf523d625b274b:5e-09,b79add6bd2c9329ce98744210edfabe2:0.004325838)0.922:0.00877548)0.863:0.00433625)0.694:6e-09)0.863:0.008703626,(38515ff57f2c567e2da7d4e338a944a6:0.004331044,ec74d905e596faed1edb46a76ca81f8f:0.008755139)0.388:6e-09)0.826:0.004357974,((f88ff3e97d9522ccf31333d5ed927bb0:0.008682832,b57744bd30af9f7a4d538d0aba27596b:0.008656484)0.940:6e-09,859d63ced6550bf4ada1b43364a2e6d9:5e-09)0.917:5e-09)0.888:0.004334455)0.839:0.004310308,(179cea2f75ce04d1d57bc50822fe51fd:0.004361682,256b8b4468777043438365ce80afc21d:0.004335185)0.000:6e-09)0.832:0.004322441,((11f63e800d538ce61113253faf0f0363:0.017476704,54f5aab9558589955ca67a394a0d1176:0.030769526)0.769:0.013352503,(((e583c466bec1e423da089cb4a74e64c2:0.008738949,58623e4dbeb0df6dbddd0e1ab2212f3c:0.004319557)0.922:0.008680248,1bfa5c0bbafb3a1bff066a17234ff32e:0.008743228)0.896:5e-09,20ad5b343a158e617aa2f39adbf005b6:5e-09)0.877:1e-08)0.920:0.008662262)0.385:6e-09,((847ef1a2b17a1c61035475b56d24122d:6e-09,7fef7ac5a114bcf4f5171add33caac2a:0.017533017)0.540:5e-09,f49dc311cc90bf6f36f1cc81671dacb4:0.008716776)0.751:0.013087766)0.908:0.016506581)0.734:0.031422786)0.743:0.005175523,(8c7c5292ba7cc2c96a16b2cc00240118:0.228566499,090b3b98aaa50d0b5b090429f813a75a:0.047627889)0.859:0.014262997)0.895:0.014560361,(97ed7ab42e4646c6d3d99d804ca58d9b:0.008911854,(ba0e30d2f1852c05d09039f17215ed94:0.00396752,0ea914a7a0db493ce92343cec14a1c4a:0.023027635)0.949:0.102367335)0.841:0.05064323)0.852:0.011585689,5796c7c887cf8ab6b8696db9bdebd9d8:0.137198399)0.882:0.011391669,(((((((((((c65f71f28cc9999e519c52375f3adb5a:0.004298322,(95e04b6c06def03260e1aa2893d4514a:0.008844455,c2eba29897435c6a56ccab3f98c0b4da:5e-09)0.798:0.004420132)0.909:0.013369284,231f904fabe6cfa4946cf2adc8b943c2:0.032168611)0.756:0.004594,(345222cb43a3b20adf24781989066a89:5e-09,fa2d8337da84d098aade0b59d0cc4172:0.008684363)0.850:0.008738691)0.795:0.004305226,41e5bc031ec39bb5adaa116d99c2ac61:5e-09)0.937:0.008707129,(((dccd9d04a86d18323c2c10f5f35852cf:5e-09,c507526998cc377fd3f0439795e5b0ed:0.004307364)0.798:0.006314168,(909f3b5ca78551ccc9e0ece36da14a62:0.004293274,94cfc07561cc5b4ba40d4e65dbcd7e1b:0.013218362)0.764:0.011181017)0.741:0.008838526,(e78573854a781b04ea3490997465c56e:0.004326277,(541ec62b0f90585ad0169ee26ccab743:0.013291127,(251b84415ac4fcbc21189f2339d85390:5e-09,(7b9e87970fa8ecba1ce37d4bac96ad3c:0.004362196,04897b86514d3f55b3be6f00248846a0:1e-08)0.904:0.004307334)0.887:5e-09)0.840:0.00432426)0.273:0.020386026)0.779:0.019399236)0.297:5e-09,77bcc2ce6070f7eb26a3cae0f81c5877:0.013075515)0.774:0.004427334,(9a906c9d6fcde3d7e172b52cce2fc8da:5e-09,(075563b8663590415cd093ab3e438c68:6e-09,f09b20fb3a4932cbc16254abdb17253c:0.027858021)0.396:0.026434926)0.889:0.013174699)0.902:0.00899401,((ff62416148b94a9513169743531c187c:6e-09,169afd42012848e1c318733e2f2da11b:0.004325819)0.783:0.004698273,(((2ae925aa0c68dd9195e74b1537d78444:5e-09,((3724243b6a0df7a4ee4ee7611a3e7f50:5e-09,dacffc92393e59420b0f66e3423be55c:0.004307326)0.851:0.004325858,483936d96232b50f4788b667daf47111:1e-08)0.881:0.008636627)0.912:0.004308969,((8dd97e6d07e6bbfe6eb6a4ae6a17f315:5e-09,((7ed99333103503fa838eb50fff5cc63e:0.004319531,002d3ccf003694cfa3b54d4eeebe8186:5e-09)0.881:0.008672294,((80a305cdd00e92a1ec31e49726e5c579:5e-09,(94c379d5d74376ec097b3490b9fcafbf:0.004325832,e0bc0f3c9c6d3dfcea3765a351a1549b:5e-09)0.869:0.004309123)0.853:0.004325819,(c95cca03ee2f7bc72bc6405be7ad7a43:0.004334415,(be7711a6d4c7844adaf2fa730e7ecb26:0.005143563,((c43fb4f235b51b69872317bbbfcc7f0e:0.004309138,f24aac29a4d200287d00f6f061e36c4f:5e-09)0.865:0.004325822,(f5b36d223324383df303174975ce46d5:0.004365997,d5d959e6e6cb636fd4585e0239ec553d:0.004333734)0.865:0.01310267)0.915:0.011632986)0.809:0.005143278)0.000:5e-09)0.331:1e-08)0.925:0.013045514)0.785:6e-09,(2d76baa1ae156745d64c215ed04588e2:5e-09,31ee38e274dd7e1c164436c013c0a45a:0.004346171)0.777:0.004325845)0.181:0.004344436)0.828:0.008522838,1923cfa35bd6b803f216f8d32e4f79fa:0.008872512)0.523:0.004403843)0.762:0.003917005)0.779:0.004449881,6ebdf56ec093f5d9b3b6323fef8999d0:0.045687838)0.804:0.004360216,((737a5b3828bbb8aca22429742fe6359d:0.076058674,(eaf22fd636c980cfb8be8219def0d6da:0.023176962,(7fae0a4914d95fd2426aa8a2ea9ef487:0.008672908,7b922bd11ea3f2de8a1d01bc0314871f:5e-09)0.000:0.050867293)0.692:0.030802885)0.202:0.022600039,(a0458c72fdc25aa374a08c6b75fd597a:5e-09,7f136827dd6600ce16a4cd56be8f07c9:0.017541307)0.925:0.013099856)0.585:5e-09)0.908:0.008591846,((55b35e0d44cc327b6e23a12858516dd6:0.038254539,(((365bc413ed3cf82d8737939b5581c3cc:0.018171338,05723073b5734c274f8339e61a11c333:0.013185426)0.915:0.01367312,(9588df37086ca355e6f3409b326a0941:0.010016691,8fea6fb414f3973c60bb3d9c9b396391:0.019135055)0.802:0.007641198)0.739:0.004490032,9ed5741f5b8447d90203419acf1c6317:0.035247458)0.871:0.027195556)0.303:0.004618764,(2899612d084dff709dc7a2973a7121f6:5e-09,((986b60b5d93ff4cd5e8b1aa5dd7ccbf1:6e-09,(65e2fe387bfdf0fa880811cceac1d59e:5e-09,86fd40c29c6274d3a603534a4d9ac649:0.008665611)0.861:0.01305191)0.622:5e-09,(61053649a3a9d144f11a7d8be751e6dd:5e-09,(fdc98ace23a34dc8e3a4dfc4f2e9e6b6:0.004312436,((201eb3d186e0d7e9e832c7917c41fe10:0.004334426,(4e698980a1fd95b77c3133a5782ca96f:0.004325813,((((5a8d53b822d1dc5470d325f7025ac98a:0.004311569,990eaa1d1994966afcaf85172672f59c:0.004311569)0.942:5e-09,(618e7c552492acfedd137da7ca1c364d:0.004306015,639f43b6957b5dd9917c45e2d789fa99:0.004319532)0.900:5e-09)0.000:5e-09,(((((d85e2247f4a1aa7cd09f3f677735df9b:0.00431493,(870ccba6f57c09c9e942abf7825e2bd5:0.00431493,2180a9e887b872aeb92553f94f2b6c7a:0.004334433)0.000:5e-09)0.915:5e-09,(a97198f980c709455dd703157603e3db:0.004319532,(f4a5985aa7469f8ab4e7bb229e2f4c3d:0.004319532,42ab2625c5341426cf0c835328cf7894:0.004325827)0.048:5e-09)0.938:5e-09)0.000:5e-09,((88fbd2f252d889d9ac6b4cace1621cf7:0.004305061,a19dbea4c80586b0053311ad59532462:0.004325832)0.930:5e-09,((435c568d94d5b7fac9da4260d8bc288d:0.00431493,47cb13cc769087c5639bd8f48fce273a:0.00431493)0.505:5e-09,bb37a34d6926480fe1c59ec942961b17:0.004311569)0.943:5e-09)0.000:5e-09)0.000:5e-09,((((((8e319db90aa77edd0c30b7e81638a7f0:0.004305061,d2c01f42cf136eeb108a5e499e749037:0.004309115)0.249:5e-09,06d567fe2ece3d9a10dc5fcd4d8589e4:0.004303856)0.843:5e-09,((((132eb711791ecc6d2c6f89eaee0f5b2f:0.004303856,(161f054d0435c822ad139e157ac2a6bd:0.004304364,a488f83b5388f0d0ac50f1ec197124fd:0.004305061)0.233:5e-09)0.957:5e-09,((2df6c60d04848a0d68bb0d559aad98aa:0.004304364,8bde40015da9f71c861a1c7c415a92fb:0.004311569)0.396:5e-09,b2e6fc39d6428e428653ba6e03d9deb1:0.004303215)0.915:5e-09)0.000:5e-09,(((bbae168fe59f3d55af144a65fae162d1:0.004303017,(027cc759f58181fe985cc4ef18fb5175:0.004303856,e13de6f58a11e9fefe91f1d3ddbf3399:0.004303215)0.183:5e-09)0.224:5e-09,(((0acd1d3a564dfe11f530a9badd895d2d:0.004303215,2035a8660e59a6bb83a019e7245fde90:0.004303485)0.922:5e-09,((afa6f7e2b41a680aa95dc64bbf11a1ed:0.004302768,d3341ce9d42337633419069de2b1caab:0.004303215)0.917:5e-09,((bc3e64beb71ce40a96db713bb4a8b3d4:0.004303017,(03286b0634c34a105309daf19a01c664:0.004303215,df3929c1aa3f88fa6273b418518f1a63:0.004303017)0.000:5e-09)0.893:5e-09,(((a2f224434dc52b1ed01773ba68a193b4:0.004302873,(ae6b59c71afbef4fbc63dd7fe9a83b01:0.004302873,4e4f73eb6fda5286027c18f45b124c43:0.004303017)0.147:5e-09)0.386:5e-09,((((42ee616c4b63be13f8e9639731740b5f:0.004302768,48a5289e69d23b6af4fea9117802135b:0.004302768)0.955:5e-09,(e2652386e75419ca9e539c6ee1e564e7:0.004303017,4eb8551e9a0cc30420c02d2a819fd60e:0.004302768)0.933:5e-09)0.000:5e-09,92b46a775163fe9fc9066d6edc18c601:0.004302873)0.000:5e-09,(3e3268fa1ea7de6380c7de701f81e96c:0.004302873,(e7f1ba2919cb364a2f5516fc1472f058:0.004302873,42a0b439f41b8f5e1f3a33166b2f08c3:0.004302873)0.000:5e-09)0.000:5e-09)0.000:5e-09)0.000:5e-09,48392a1b8c50fcd4769cd1ee41f11ab1:0.004303017)0.000:5e-09)0.000:5e-09)0.000:5e-09)1.000:5e-09,((868e749f26a730dd61b9d7f099ae6063:0.004303856,64e3fcc3cbc2bd7bfef1386f5f107383:0.004303856)0.000:5e-09,4f12674372cbfd4b4b8cd91e043dba5a:0.004303856)0.998:5e-09)0.000:5e-09)0.000:5e-09,((83fe9b09371cb434c989b7c752e7ad1d:0.004309115,d7a558dd123aa3a9419a294e432a7970:0.004309115)0.945:5e-09,(50beccf63b31fd569fb4846252d55244:0.004303856,0b856cb7ff4f527480139077227e4cbc:0.004307323)0.889:5e-09)1.000:5e-09)0.000:5e-09)0.000:5e-09,(efe5be27fa6625cb52a365baabae6ee3:0.004306015,7dbab11d51c21e2510558fcea00de4d2:0.004306015)0.943:5e-09)0.000:5e-09)0.000:5e-09,((95963a2c57543dd51002673a905e8cdd:0.004306015,676b107a2da541a24537cd71262a98d8:0.004311569)0.000:5e-09,61f287ba261170fbec90293640996cd0:0.004306015)0.909:5e-09)0.000:5e-09,(4ea6063ac6b464f5301133e0e18870d1:0.004303215,(bc6d20ed66d83ae60ce437ea6544aae8:0.004305061,23d7ccba1e73aa0d4165223331819252:0.004311569)0.420:5e-09)0.915:5e-09)0.000:5e-09,(28a9a66d5725b69d2707fa6ca4695b75:0.004305061,(df5518e072e476811f801517399d7a6f:0.004306015,da843b6c37436a78e13a0ba13ac5d8fd:0.00431493)0.267:5e-09)0.919:5e-09)0.000:5e-09)0.000:5e-09,(6a330b1ee5c35e7006c702fffefacd32:0.0,f107d95eb568e1884ecf619570c9f5f9:0.0):5e-09)0.000:5e-09)0.995:5e-09,(d09fab3f509d9ef14293e1fc899ee61e:0.004311569,cb95238ebe34adccfe15ad0dfb0c4278:0.004314925)0.899:5e-09)0.897:5e-09)0.779:0.013112367)0.892:5e-09,ab00049d53c5335d987842af727ab57b:5e-09)0.907:0.004346211)0.774:0.013011166)0.871:0.004332528)0.991:0.032009315)0.912:0.013115986)0.761:5e-09)0.878:5e-09)0.960:0.013339376)0.790:0.004409179,(528d52e9d0c0a264583753a67d6da33c:0.052129869,((((c3a82dde7855af56b337ead128f1a51f:0.004275856,((31f61f3664dc752b5bc95c4022e37d85:0.004334413,fc2042ee48f31764d9fbb839b71d3520:5e-09)0.893:0.008727656,(6569131f0bce9da712dbd6733f79434c:5e-09,c6c379bb82deb3931553601ddc15b6d5:0.013259912)0.865:5e-09)0.201:0.008811925)0.931:0.013320116,(7c761a077c5db23eda9f65dfc46d46d6:0.0,2707ca30f01ee8e07aa645b208068852:0.0):5e-09)0.252:0.00875761,cf55e98c35cbf99a4d3336ac0b58477c:1e-08)0.952:0.01324064,fcb292b6b833cff429c751d2b084079d:0.004362185)0.754:0.008817093)0.825:0.004386702)0.228:5e-09,(((d5b079b212dad24f87b9ae37dd6a4dc1:0.002884246,99976ad3bf0aaf083d055e2f3208712e:0.002885101)0.926:0.048270004,ced24ab406579297e800c2f35e262572:0.016472542)0.896:0.015321468,((((4cf4fd02fdd37f4390cfc5c57a91305c:0.022431719,(((((3e55bd6335c9e302cdae8872751aafd6:5e-09,((((((f6af927ffd3f6ce2822555c9fec28ea8:0.008696425,38a438c0ac980ee192378b94dd688973:5e-09)0.883:0.004334451,(((40d2d701df6c421e208ba7971bafb2bf:5e-09,a37d1051d9aee86a2dbe557a8da916e4:0.004346213)0.865:0.008757583,(1552ec8731eca7b1e9c14c0a1111f410:5e-09,(8c4cabe11dcdb4267580ca78c7e9cb1b:0.008727625,(a3e1c5ef29dd66ea1dd5735378a10de4:5e-09,76b06893fea4b3af7988ff3e6946104a:0.00432584)0.872:0.004314946)0.883:0.00432586)0.952:0.008812919)0.960:5e-09,(((d8b253da31cae9272be8c76108df2c79:5e-09,(6838e2952a386515c8150fce04bd0815:5e-09,(5bd4d104b379f15ff0b754d2feb0aa22:5e-09,d408d6711ab05cdbe712334af15be3b7:0.004325837)0.865:0.004334437)0.857:0.004325862)0.859:0.004325167,ded31af921b46af76e2bf1d8aa8cf756:0.008639909)0.924:5e-09,90a9d4d5f86538db13546b1af5a3c12d:5e-09)0.567:5e-09)0.904:5e-09)0.913:0.00431956,f9af888ad29f36b45bed6b8040e1513b:6e-09)0.882:0.013147413,(d3f91dd2f8e03e272362cb77276b159c:5e-09,4b0ba7b8704e36a750fa41ed7b1aaa46:0.013004543)0.928:0.004345412)0.891:0.004334465,(((d9d980e45e7118c91301ed3c168b9af7:5e-09,(03fe7410c5db673a859529ab139111c3:0.004325837,(81757909db9081f5c6d8163202f0018d:5e-09,((f4ee7b5e25440ce70f6787ca14c0c720:0.004334435,0b263d8b38c732e9e370c7f1d6e48347:5e-09)0.859:0.004346182,854ba57a3f5ef9820cc0b02600414f24:0.005760437)0.868:5e-09)0.871:5e-09)0.866:0.004325835)0.856:0.004346185,((((ff89f465bc34d53198a8bcedf522c73f:0.0,0ef9c50eaed2ad6a6a59165737e3120b:0.0):5e-09,((b37f297bdeec2e801fb763dcf63129eb:0.0,b6a11c1d4f350a8e55dd459d8bfd0a17:0.0):0.004325829,(((a7169bcdeb455242621613a0e228009d:0.0,8fc300240ccd2ad81fdf6e32f0e10c2b:0.0,81a5bf5ba087ed0badeb827e660a3ef3:0.0):5e-09,((d486989d8288fb6575b2415561c26748:6e-09,(fcbac5351296a020a371b35eb62bad5c:5e-09,((96dc135866b672a1825bbfe54d7ea108:5e-09,699b509f561a36e76797ef6c045a9d42:0.0043462)0.915:0.004325859,c68c29d09b76c6738c7e138485cb0638:0.004334439)0.000:5e-09)0.925:0.004325849)0.871:0.004334423,7aa4c118a6a3a8747b5881c23ee27f44:5e-09)0.850:0.008652071)0.915:0.002893475,a9ca9bae927b5b242b6bc665fadd606e:0.0028939)0.915:0.002894187)0.887:6e-09)0.902:5e-09,8064bf76723584a4b6fd72a35373bdb0:0.004325828)0.467:5e-09,e98dde1246e9906c8a68f4461acd3b46:0.008674243)0.854:0.008672039)0.093:1e-08,df6485f0c59f870ffa34796e56205884:5e-09)0.929:5e-09)0.850:0.004319525,(((((31de871bad103340eaac73b2383506fe:5e-09,(5dce6a28c2cbe21f6f7c61270d871428:0.004325819,e2c2378854d7ebe603930132eac4804d:6e-09)0.955:0.008656498)0.834:0.004346221,((5ecd2fb12b74d17e7153bf89a7565d69:0.008803321,(b428b9a4b2f4844a09bd92de3db23578:0.004325839,(30339d4c01d7e1f5f59b4c145cf32395:0.0,6b7958854a29714783a20032dbb992d8:0.0):1e-08)0.947:0.008812965)0.884:6e-09,ebc2e1ded1370175f27d05d5970d00b5:0.004325814)0.933:1e-08)0.856:0.004314929,ec30ea29a925f7e73c47ed5962707026:5e-09)0.256:5e-09,f76621bb55459e63e2e2e4629c79e8ce:0.00434619)0.886:0.004325814,(((3f0b0108af3848e5b83c520c3fc0da88:0.0,a70e2eac902b22265f65aca69436f110:0.0):5e-09,d7b83522e2c05ea02fd26caa2ce2a384:0.004307325)0.568:0.004334453,881e83221791aa24a0085fa22dab4ac7:0.008666879)0.873:0.004325824)0.449:5e-09)0.938:5e-09)0.880:6e-09,((((15f891b6cffabbd9b88a78496e8c3ff9:0.004303222,a5e3cfb18eb2fd335108bf5b8d60b739:5e-09)0.933:5e-09,92280cb27b0a97b2163a1e187b675c0c:0.014454875)0.231:5e-09,(0acfc8aa39adf718d8317042a741de7e:0.0,0991b2995509039217b6ed4919b77e9f:0.0):0.008696667)0.780:0.004346194,((03efb30a84f7e8510f9a24b3eda2b942:0.004355081,(3b44d1945a2407d9ab7532d922449c28:5e-09,(8635f4deabdf5269a43072d7ed4fdf3c:5e-09,((6d2d187f44fa7f751e8ca227b27335e6:5e-09,51f2b0208e1b3b7b40966ea15f026006:0.004325847)0.873:0.004346182,(47d7f8c32ed54f155df486c8ed42e11b:0.004327693,(84fc440976b1af2f954ca43e0e6ddc43:0.005833197,((229893dcc8195e1674f68fd41c9c780c:0.008844458,cccf5b5cc45509502b2e2d6c260b52a4:5e-09)0.880:0.00432582,0307d969bd88d249990b08a196244860:5e-09)0.895:0.010165797)0.953:0.005838437)0.860:0.004336016)0.225:6e-09)0.925:0.008651647)0.422:0.004328033)0.812:0.00440398,(3e74a56d5384c6bd3a3caeb387a4662b:5e-09,(77aa4f5a0d1b3e5c50290c954fc2cd61:6e-09,(2e629dfd314aadfa95355a789c7ba9c1:0.004311574,93d782a2c5e9d347b0a88860ced992b9:5e-09)0.951:0.013174613)0.107:0.008664939)0.904:0.054458757)0.888:0.008770877)0.895:5e-09)0.755:5e-09,(6a9e6cd156ec3e7ca51f4912bfe49614:5e-09,((d04db31eb1abae895d806b53ef3e6d33:5e-09,(6696a9b327fc53e2858a3ca41510cf1b:0.004334462,(7bae376e41b6259952179d259f069c1e:5e-09,55dc51d062e8fc16a9863e5831c81e7e:0.004325836)0.900:5e-09)0.892:0.004346187)0.850:0.004319547,014e6e175d22a556bf7a9a0b75bc090f:0.004319568)0.880:5e-09)0.914:0.008696402)0.771:0.002423995,fae3c93543a974ece7d51f2d4538fced:0.011164057)0.857:0.008365259,(((((e03351e546181b12c5653f3de1cd281d:5e-09,(((0adf8c41227d7022f3d2d6910f8723e7:6e-09,bcca122e399b6a18bcf6742c8231803b:0.004346196)0.790:0.004457088,457491634b8821dc5deb9c84592ee131:0.026593076)0.771:0.004281125,e5e203e12ca12350c7b572c4a4785850:0.004325871)0.922:0.008757627)0.864:0.004325822,((1b3c67522907883afc52bd7415d547b3:5e-09,8e87d3c99c3a33fa612a1773ae4a47ee:0.004325832)0.000:0.004334455,3a7f8612996a03368630807c6c7496ce:0.004334441)0.888:1e-08)0.845:0.00432127,b1cadab26ba6e395791a95a27785597a:0.008698642)0.763:5e-09,(((d0a646335a9017e835a496eb52a8718b:0.0130979,a8dc74019928284b93cc5a5f1a6d34b8:0.008672041)0.839:0.004334432,061cc3fd68a078dfc17c89dd4e7c1d57:5e-09)0.365:5e-09,007c81fbc3d42fd3506145af7939c1b0:0.008757582)0.862:0.017509306)0.772:0.004409159,b5c2b8e85719fcbe422a51acbea711d8:0.043051491)0.747:0.004286655)0.892:0.017795298)0.782:0.004384837,8c1bbc5d6de17fe12a8c79361008525c:0.041093164)0.869:0.008869332,bf4d0e54817278f92bc9a406ba83d736:0.060434501)0.771:0.004459294,053ec00702bdbce799b514405610a386:0.04448229)0.776:0.008859853)0.786:0.004521186)0.955:0.013419651,((((978676c771c403130460e1e004347be3:5e-09,7a5f6278ec04ad6bfaca69a5541bfd73:0.004309127)0.532:5e-09,((((769d22f7e1936c7143ad1296fdcba971:5e-09,(209278f6a62f438b297c5f2dfc285f06:0.013320378,(((081432aa78080cbd9570800e938e256c:0.013165688,(07177098478e66fe30a841017bccd6f3:0.004309127,4cbab50c646c332c026c7e4bd556b1de:1e-08)0.913:5e-09)0.899:0.00872476,(68dcb051543b40c92375b62558e18e2a:5e-09,((910fac3719b0ef56d45a1c7c9f9628b0:5e-09,(63690bc6cee0f56eac66b73c7a28a24f:5e-09,5515c9151ad46515dbdc2b5f2a9ec808:0.004334418)0.848:0.004314935)0.892:0.004346213,(94b83bff57b4cc34e52e84c260e34ac2:5e-09,(30a52460d8040e31a8b72059c554acb3:5e-09,ecf2d9aad26b93bac931a8ac61cf4ac8:0.00434621)0.941:0.008705726)0.286:5e-09)0.935:0.008757547)0.948:0.011559199)0.783:0.004327792,f3fa5ce15414840a15c0ecb93c1916f4:5e-09)0.914:0.004314973)0.884:0.008789545)0.873:0.00892075,(bd2e8be2b97c2d972e783d74fb619ca2:5e-09,(25c589922ea255f8e19263c688ffa548:0.004319524,(374858225232925f2108ab8e0ae74d52:0.004305063,2796cf13b3b6f3f18360a5d9cfedc580:5e-09)0.411:5e-09)0.863:0.004346211)0.944:0.017737898)0.832:0.007222139,0e6957233618067f227cc13344f9ccc1:0.007229699)0.976:0.021997604,(((3dc26169fe4ca6715fbc369f14d30970:0.004319555,8a0e9ff63492cc6d89994c745e264f81:0.009193158)0.846:5e-09,06f249e121d0aa52f0a23d83a77224e5:5e-09)0.903:5e-09,82d2a1d3e460fe47a72178417c62d640:0.004314917)0.230:0.026913931)0.830:0.004334428)0.953:0.013252158,(acb2a387e4bee8caef7a7834991556e7:0.022417563,(403dfc165160746fb090d924a8e2f0a6:0.004326539,(((((2c8389e6a6a5ec47a0ecf0f4e80ba461:5e-09,f4e68e97dd9a78bdfa6f29b217bae699:0.012991798)0.295:0.002881413,5bee943a632bc1f70b103c3098523116:0.002880986)0.901:0.001424806,907dd77a928e1fe3c66057ead6e2deda:0.002879507)0.905:0.002880589,747f74728f508c91b2f65b08b3a327af:5e-09)0.458:0.00434624,28a8dd3d1170ec213244ccd3ea0a8cb4:0.004334906)0.571:5e-09)0.887:0.026908022)0.877:0.009120764)0.754:0.005141625,((edc6bb00178f28a87b11f77bc16fc975:0.00438734,3ab485dcc1ab25266314a8abb4e87786:0.017874573)0.916:0.023996747,f6f01218bd4f56f5da5173eafc1bfecc:0.048735455)0.776:0.008533853)0.735:0.003545691)0.773:0.004955251,(692a9a209000003f08efa3e1c10fa90c:0.070886121,59a8f850cb4ffd6921a1c5ac8b72ea3c:0.008282125)0.857:0.008804995)0.677:0.00652509)0.885:0.038905858)0.848:0.036983261,1707a4d230faddd971ecef35f93797cd:0.087239778)0.863:0.041675728)0.922:0.023776662,((eb9c42bd97ba3523017636ce23b899a0:0.073681078,(dfcdce84208020cece26cf4868337050:5e-09,((7c1481fbaddf5332b2ef7a7718f214b5:0.004346208,((ffe08044f040d3b5dc86bf788143529b:0.00866302,((ca2bad374ec7b2c28267c18fe19bf9e2:0.004346193,9182b3cb5d6fc19b4bf22feebedefb16:0.004307339)0.912:0.004311564,50a967f7893e3649588e03969f7c0249:5e-09)0.326:6e-09)0.818:0.009562725,((((f49eb77e628c1a9e99f59c5c519b02e6:0.008696462,e21fa9d9bd1c0d59c49f6a1d0dc984c1:0.034438432)0.868:5e-09,242747999a0efa2af7c35d81a84c814c:5e-09)0.986:0.017749033,(a42ffaf2853953e0a7569078d1fa3f62:5e-09,5ac8c1e09645d78d9b35241935496855:0.013059772)0.898:0.004325845)0.391:5e-09,(2aa2b4ddd58fc2611346472923fd840f:0.0,b72b44c2ec72eb1fec4e1c43bbf616d0:0.0):5e-09)0.909:0.03626074)0.880:0.081968414)0.994:0.032054225,((a788c6aaa644e4e6f027474d83af9dbb:0.021930435,((7da7a5e843342bd8175b794788829e93:0.0,dc42d93e9afd855a8c2dc4e245f58e60:0.0):5e-09,((((afdc8747b5eede3b010c086b7d3eab60:0.004314934,d643b91ab6f902427c1bd0aa9fd56a6d:5e-09)0.335:5e-09,(5bca2174bb74406abf9149eddc508f07:0.004325824,((6d993785c7ff18de322448d57ddc8674:0.00867157,((4911eaa3c90fb7ef24ef425e4ed73caf:5e-09,4b51d6965de5ac9ebdd457ed46b51eb5:0.008812947)0.846:0.004314918,8011e38986becd891823b6401bbfea27:5e-09)0.472:5e-09)0.885:0.004325831,6dae3a367a0ffbd2d9fb1b61423982a0:0.004319537)0.806:0.008696394)0.900:0.008682881)0.942:0.008696459,971d0e49db63b608c7b3fdbdb06d2c7a:5e-09)0.452:5e-09,b207c1f5ef4d506bc9aa377c827d0b9b:0.008812981)0.822:0.004362188)0.919:0.01785808)0.790:0.004344332,0c5fa028ed19406f5e670db03f379806:0.013198733)0.904:5e-09)0.921:0.008817412)0.862:0.204427736)0.978:0.063333798,(c47cd667ed029c4f8ad2568119dbd9f3:0.057162997,((((d13d89cfe9d7c7350210526a06de9fe2:0.0,ed91568c176d898115e96ad145ae0367:0.0):5e-09,058dddcd5b728ac53b36594e9819107f:0.004280407)0.900:5e-09,9adbc1132a0abbbcb820944f2450a2f4:0.025952066)0.792:0.004289288,((9529f862fe73b4a67787b415b4ea27ce:0.0,b922a1140b9116b3df491d230a3941d4:0.0):5e-09,(a29188b3f5b4035bc0c9943f8ff788e2:0.004283465,18261333fbc3442c7a176a91eaca6d2d:0.00428171)0.889:6e-09)0.909:0.008677276)0.000:0.045582658)0.999:0.105021709)0.856:0.030769905)0.741:0.006230011,((((((((1795baf7f3e1cce754a1d2c4bd9bffeb:0.0,f961a86eba7aca18bfec60c94c6b3867:0.0):0.01205043,709277b5387c886d89a24c33260c44ba:0.001518024)0.935:0.027332219,922b0f40c213542d81b39f6ce62cb7c0:0.078138682)0.999:0.096224725,((6480f581c066311ebe0cf69b4b60b8fc:0.020962769,(2ce3cdb99201ebd4b858ed9829e48ca0:5e-09,c7ab077572b2166d3d77cd6d0b8d0b50:0.004362217)0.915:0.041951301)0.878:0.025667481,((a1ead593592668884153453e253c1953:5e-09,f7cc86cf9cb565099c5ef1d87a0a0be2:0.022402142)0.890:0.022326789,(e951a8ec3dd2e953abf8adeb9316e189:0.004311564,8b22d34bb93f8f84cce23a388ee57570:1.1e-08)0.466:0.009460547)0.804:0.011584649)0.789:0.030682553)0.000:0.019665967,(((efe0b7bc726fba56f8292acff8b4f0ee:6e-09,2c5a25002b3c52285aa9e37ea2673675:0.017762114)0.977:0.069369863,(4e2a6186a16013957e5cbbf229170f75:0.004481138,f35b008b3bc9b85856bbd257daf435b7:0.004266947)0.869:0.041254153)0.994:0.053896887,11ba73c9478a99aef2f0dc33e75ebf93:0.041062186)0.915:0.062843343)0.962:0.033401378,(4e3d3a2d810c283be2eb94ff2350bc3a:0.078024125,5df4e9e0e425680836c8bcb35b28629e:0.036944427)0.942:0.115562638)0.742:0.006049326,(a73669163f5e764f250d4a3f76996d74:0.035034078,67871b823679393895cba6624b4eb3cf:0.098133041)0.791:0.07142094)0.928:0.038951129,((((((((57b0d157bcbbd55619260b1cb1f9b64d:5e-09,6d61bdcf83a4ffa93819226d3905f3b2:0.004563041)0.897:0.14264984,(8d278be881c77f270f9250ee0f55ff8a:0.078317121,((((2d9955c3a81ae2f996d97f53f9b03c55:0.00457183,380e407ee1a81c5823b5117227798905:0.009351921)0.192:0.009166715,545919e8f2ecfcc8c75208dbb0007973:0.02320141)0.784:0.004558368,((5e439f1e2c079a29843805166d4fd0fc:0.004578761,3e98b51e0c27b6c45224d81d80be2e69:6e-09)0.903:0.004578757,(2ea3a3a448d402a1071473ab560046ec:5e-09,1a02c921f50f62342e2ef0b3e9468ff0:0.004571818)0.198:5e-09)0.770:0.011341068)0.908:0.0277035,4a63378fdbf63db7d0ad1172abfef8d3:0.039456691)0.000:0.026777341)0.000:0.020514882)0.926:0.026370529,((((5c4a41480593ed9ce2004a1e9c80419a:0.014013048,decaa2023612e858f2615927663210e1:1e-08)0.854:0.031784255,((7db663e684aa45ffa165fbeb533d5a84:0.009134865,((a7b5dd5e9796d47eb038c531246886c7:0.0,d6f5da1dd23476e3280f1573555325b3:0.0):0.009187648,(3bf498e342908aa7f50e9d5fcc7e13a3:5e-09,(bafa9c247a4320d6fed16d552d28fd3f:0.004588244,(1eaba4006ce17c073596baee41eb3dc3:0.004578761,53d033aa7c10478e9be7f99cd31962cc:5e-09)0.433:5e-09)0.955:0.018440264)0.857:0.004522497)0.402:0.004515728)0.803:0.004500464,3aa616d8714d4a5bfe6e4fa65a943978:0.018206159)0.781:0.027577561)0.799:0.041244904,((ca37a49e65a5c343161796bf104d4bde:5e-09,62cec1336a6aa4fc3eab345822b5ca22:0.004560337)0.964:0.018591828,b9107484fca499169abc91dc5ecb4b3f:0.041471345)0.000:0.004920078)0.911:0.01560853,d8dd04d1a79682e71ac0b68895194b6f:0.074337423)0.833:0.052507631)0.864:0.020888946,(cea66bd65c296b323f8df299de1033c3:0.046872041,a77be269de1232ef54d2d818c67d8820:0.115341412)0.998:0.221990139)0.620:0.098606423,((2f7430548e9f41962937383693233324:0.009190388,d8a5fb1193a60150b64be36c1437f3ac:1e-08)0.999:0.265651977,((fa1f2b35cb1b0d9a91a0efad3c7df304:5e-09,(99d15d9025f6c7b45090a997c7ee1f10:0.013865997,34c47900eb91ff9cf0f8f78cf8852b79:5e-09)0.598:0.004585887)0.925:5e-09,(cf4fb6f0eeb3df799bd55a2ccb2bcbb9:0.004627195,2fe5ff57d7dd44ea0cf1b9824eff7179:5e-09)0.860:0.013896158)0.918:0.025437347)0.989:0.264439607)0.896:0.037384178,(eeb032a175e8fc575c0fe47a1577666e:0.102501983,f30443b7c792205396d804914f0d1822:0.199363662)0.998:0.184595933)0.822:0.021365167,((((((((a902ff371f2f8acc01490f2e9711e80c:6e-09,(e985a0380efa664183de3131a1799a77:5e-09,b0b397aff5ab986e483cbf750be339c1:0.004566751)0.244:0.004571822)0.927:5e-09,9cbfc852bfecc655e8c68ab383c8a2c4:0.028541103)0.805:0.019184684,((227b5a33775bb4b3659c27a9fd95429e:0.014202337,((d961edcc9cd16144775337bd6a5ab31a:5e-09,fba11c77536c56982cc1cb5fe8586b07:0.004571818)0.937:0.009211544,(ac6b492d3cbbec644a7b23d6d6522819:0.0,4dcf9100ba894ad0a733a3ca774993c6:0.0):1e-08)0.817:0.023683077)0.957:0.019771052,(cc084f746e64334ad5487f8914a7b143:5e-09,3dbd716f0e8b3a24320f4af341bd5f07:0.004578757)0.799:0.04974571)0.930:0.019300839)0.900:0.019510056,(((bf5c6fe905294cef9e4618892e9553d1:0.019183352,((8eea19a7730e12b1b6191b35763bc700:0.011349296,1da11976ad165cdf25fdbc92e436a1b6:0.018162892)0.720:0.019508771,((8dfa93f9d530148c8d2586ff83faee20:0.004703781,ee66f4053c0a0033291a15dc21c345e8:0.004611543)0.930:0.014429113,b2ebe5391f48ec0fc1d2a5f1cab41e70:0.009497959)0.879:0.020700145)0.973:0.050653931)0.961:0.17692637,((a2a01acb0a45b491556838cceeae5f1f:1e-08,c60026187f6c054077a768584882397c:0.016402459)0.908:0.029251322,(e7696cf8f901c7bacc609be5dd756728:0.024497152,(e26afdec21214f3efcba5f5e43b8a5b9:0.01155077,e0165e81fcca4bf49e41b552178bd71d:0.012339859)0.956:0.043545262)0.774:0.029428734)0.996:0.136094492)0.856:0.017501142,((((f8f3469c07c7a9edf3e29a14ea158062:0.004578762,95cbf0612b6b93b541b7c14093ea61fe:5e-09)0.899:0.059035605,((7602f5759e1911346478ce55435ff5a0:0.229424329,(658868396b9e3c38b6c6d15b5bab0204:5e-09,1a2d65064146ae569229ed570c77c5ed:0.004580681)0.789:0.07124692)0.315:0.125986226,a4ec99b13de862f8aee19bfd710f1120:0.065010092)0.920:0.073020423)0.907:0.016226431,(((cbe1c211cb1440f2958cc60ab185959d:0.004699525,cef4d05066d4e916bb448ec6a9b9e8a9:0.02861586)0.917:0.018664466,5894926d4aae8e1e0697774e8aeeb771:0.009252311)0.919:0.014362942,(((f5a1f422cdcadecc079dccd347ada561:0.004578762,272f4e8cba9cf8719bf42a3690c52210:5e-09)0.859:0.00919177,(f1ee43df183121c08949ff984c528217:0.004526285,413d4dfbec9d9b90cc52a0426aad7883:0.0184324)0.790:0.004607896)0.917:5e-09,9505c193ae8c07e7aa480e152839b536:0.014066437)0.761:0.008943413)0.856:0.009689163)0.889:0.014154694,(((d3e8a75f02739c39096584cb333e8749:0.023474065,(4d3865a0c86ff9970594fe255877949f:0.00460256,(74e14f06f05b8b72cd7fedf27c776a9c:0.0,b7db0db5dab66485bdb4bdd9fc0c219b:0.0):1e-08)0.398:0.045710161)0.812:0.010333593,(f183eef5d1a532569572bed9e48987a9:0.024722415,(((752962bdcfee474b5f72abad3bfdc0c7:0.009343137,5876e3653a88acd74dd40bf8a8d0f7e7:0.004602575)0.846:5e-09,(30cedd2bc83c7e43fb318dee1a7ecc77:5e-09,(5253a2e83bd09de7f5cccd1d4181f822:0.0,e5adbbfe0b9057999f33b9de1ec80140:0.0):0.004601202)0.899:0.009252828)0.447:0.017571229,3d6397f0fccb208972b2b62066bf0d8f:0.046143033)0.056:0.009643122)0.769:0.028189136)0.757:0.0056327,(bcbb8148f7bab63c335e369d92a023f3:0.077820268,(c7a2573fd529a31058718281e8d173b8:5e-09,(d89aeab3a706400c95b77699a687cfdc:0.009405361,0256ec73fec316d9bffd4d32f36791ec:0.004573967)0.387:0.004679833)0.946:0.043404616)0.948:0.038315683)0.754:0.008055823)0.000:5e-09)0.745:5e-09)0.852:0.009431444,(((((6087cea0eac0f8dc0ec13e437cc773ea:0.111012866,((((a349dda17d9e103817d725f310b62e77:0.0,6971e5708add00fbb4781db3ad5fd67b:0.0):0.004567502,(651bf8842b36dc1f3c1648c37b0511ae:0.004581062,4a558a87f0e470b2c2e5acf0ce89e293:0.004582056)0.815:0.004607644)0.885:0.008755005,(bec3ba2dda29e48f28b9db1af76cf968:5e-09,((0425f88a58202277543786fade77cd90:0.014028866,(f34ac3a9dcfc20fafbc58115e409355e:5e-09,(7f9ca7d1d1a904517f06ed85783b8978:0.004578762,95cc27a567f97150c0eca22e16816333:0.004560337)0.871:5e-09)0.983:5e-09)0.951:0.018566707,02bac261e78fbe8c8b09bba94f0765b9:0.002465235)0.740:0.002393183)0.789:0.002598929)0.789:0.002598599,(603bafac0feefa2d89c775eef715c2ac:5e-09,fd8b6a2bb80458f94d2879c7859242eb:0.009133496)0.000:5e-09)0.857:0.057711861)0.812:0.012347479,((52c1550abdd57ab13718407f49a0d72b:0.004553618,e3c862b157a9a80d9e6e86e42a0d9cbd:5e-09)0.999:0.079268795,43f74d48d0019e1cd010e35799cc946f:0.04575291)0.934:0.035390338)0.717:0.004169535,(((b080e922ff764e451b5e6654f5838517:0.015954166,8517af1073c72274091e657f7b54ac27:0.009189442)0.881:0.014932061,(((((e0780d2ecea497b6f5266075fb25c637:0.0,ef57c6ef01c77ad1545adcbd94151161:0.0):5e-09,(a5966713699ac5235f54b24dad877597:5e-09,((((((8f0b82e78694354f312e9f6d69a0aa38:0.0,5f1830963217edddc01282026d42dc1a:0.0):5e-09,a11dd957b230c21ae005c1f54d5c775f:0.004563049)0.884:5e-09,ebd2ace910423340d51c3c688b4e0872:0.011347921)0.652:0.004601192,(6e101bf54c9b0822e59a6f524da03502:5e-09,394a01b6c981760922083c2c40dd94bf:0.006087828)0.860:0.004620485)0.890:5e-09,(5493d0b28a0fc7c4053dd94dd07910d8:0.0,8da0979ec775d2731ac811894b916e1e:0.0):5e-09)0.875:5e-09,db3a9fc703419bf9a00fe909c0ea7cf2:0.004578767)0.389:0.00456304)0.876:0.01842427)0.853:0.004578758,9cccfe56dd2c1246adac46cb9a7d1994:0.004578766)0.924:1e-08,((84d571b546421055f0bdd79864a814e2:6e-09,(0e47d727c605307fc49088683cf83ff0:0.0,1373a6c01b8828d518a1bedad23ba07c:0.0):0.006087741)0.422:0.00457876,e8d30f670fe1f65e3b4e69e152700457:5e-09)0.903:0.015295558)0.000:5e-09,(d6d623269ebe91fb2e5fb47e905b38da:5e-09,((cc93a682303cb5ccb215f0cfb598a921:0.004620486,2f8726fb3ec6858a3c26ff55d7ee1514:5e-09)0.901:0.004588247,(b41db78eab355eb610fad19923766856:5e-09,899d4fbcf1c685a2c5daad03920b7d12:0.004578759)0.228:6e-09)0.887:0.009221669)0.861:0.009221683)0.860:0.013354995)0.938:0.10827187,989c7b66a7301ee45e10ebde644cd489:0.160882181)0.940:0.046750762)0.835:0.013682145,((((bdab266cc4958b2c506e2c003ecd8bc1:5e-09,0142f6599548b8c51af948e77fdf28dc:0.014261659)0.846:0.004555867,(6e2c4c6b727db1195cbf7e6d690c4779:5e-09,(efd4e453c7741b8f39f3530569382267:0.0,6ebb77f39ed3921d85ec1a662cf82094:0.0):0.009186371)0.912:0.004555109)0.905:6e-09,((((((4453cb651a8781e047b99c045d35d6cf:5e-09,(4ff0b088b2eed1e096ab82fee50413c7:5e-09,52e9dbddbcf9cf136dad0fddd8cdc346:0.004578759)0.916:0.009211547)0.004:5e-09,c06864e7e87d9b8ec68e01d4cb6c2862:0.004578767)0.865:0.009266422,(((41d7a7df72d583c8689d92d46ebe9854:0.0,a0bbb2deee14303b454d85844678a845:0.0,3402c39e1e6ba4a55f89b1e83313447b:0.0,84f5a4b1b33aaad6034f38be8c9b4b7f:0.0):0.011278999,(e0a76e5a840bd7e88f0f4734c1da16f0:0.014028811,(((d71ae117dfe65f7a21950a86164e1365:0.009218694,(e27f6c791b4eab1e82ca534af9de439d:5e-09,679ae88b9625891d3df3200368c4bec5:0.018408737)0.778:0.004563554)0.786:0.00458454,(d66ddf2ec7a1debc9af0d961c378e874:0.004578759,043a3763efc1ab6ca358e5c3bb303513:5e-09)0.876:0.004620495)0.869:5e-09,4c4ea6f9c9979d23881ac4e064873f75:5e-09)0.967:0.00918638)0.910:0.011384268)0.437:0.004512821,ba3c4b0d1de39eb3b6cc15e5bf57c8dd:0.004699679)0.961:0.01914638)0.472:0.00937967,(60d8a558187c9a271a3a16b751011891:0.009204041,28d1ea7def8f492158bf9932746ce13d:1e-08)0.579:0.023544107)0.892:5e-09,(e48a0df69c19d24beefcab903e08dd0f:5e-09,((b567f4b7105ddb1422a9196b0fffb7c1:0.009155775,7ad8a64eae72a9b8af70bbfbd2730bf5:5e-09)0.915:0.009378211,c857d0fcac0168335f9c23d7d0d7c6bb:0.00456675)0.577:5e-09)0.925:0.004555869)0.885:0.009655371,(((a9b3433d10f11691297d95295f0ec701:0.0,e6d4b45f69011e1db835f1018011e098:0.0):5e-09,654493e2ea4d06b81d53f6468a20e998:0.004571826)0.910:5e-09,53658583246ac5211c78d3389ea65094:0.004601194)0.815:0.092620734)0.915:0.0137507)0.969:0.039078964,(1b5222bcf9e935b1e6e0532621f561bd:0.00921685,e85b79129cbc073728de26fe0003c7b9:0.009157914)0.991:0.109621565)0.783:0.025908454)0.712:0.023217779,(9048de2c7df3cc9ae89dd8655de51654:0.054452641,d5fd9e1f42e947b4e4317723ba0be0c6:0.066686208)0.934:0.035535551)0.675:0.019775299)0.000:5e-09,((((((b530d01d1ba160f215502c395f4fe828:0.004830969,2af11ac0dc96c08060710fdd312bd84b:0.028414004)0.863:0.013765253,(((38c925f60bb65cc42c333054e3ca7510:0.004620473,57c82a5103d58ce3d52228d877219d1a:5e-09)0.882:0.004601193,((0a4e4c32fe6701fb6bba23b296562579:0.003032117,0d73aebfb6978c0d7275a84f84a456bc:0.003033924)0.917:0.003031918,24aa511e07dcd75479f64bbf0f76b5f4:5e-09)0.801:5e-09)0.949:0.006094024,08c685ad23c1473fc08a77218d63a663:0.006089622)0.949:0.030455469)0.670:0.004885549,((((((e9915c529b4896f541a58c21bae20101:0.0,1d029f80706989d81ca1ad6fd92ad14c:0.0):5e-09,(86139a1ee9bac8b2c1b42bc211462c3c:0.004578757,58455241084557984557c22827b6b439:5e-09)0.913:0.009187877)0.877:0.009171424,((((4c9fcbda59e887ccbba44c4027369ec6:5e-09,3d5e7f645b0f0ba580d3b664be0aa5fe:0.019114054)0.856:0.018530528,(1c9c4bf9408227752f7cb31a5ae2825a:0.009277118,((((09ada5dc546d134a04bbc61b7cb6ce31:0.0,ad6b6a41b5b8b1de4bb3bd273ad6e8ee:0.0,7d742bba65623060e46a14f9b92b40b6:0.0):5e-09,7e8730f954ff3dc4a8d82d607dedebf7:0.004555106)0.497:5e-09,((f3df2454bb301b5603f2b771bfa23a53:0.004588242,7b18d62fecb8b2a08028e9b01cabecfd:5e-09)0.931:0.009371945,(((((((9cec038a8d04f9f56b58706d62efb5bb:5e-09,d0761d05b23f66b32b033496f3d30bcb:0.028081369)0.890:0.009171435,e613c49262499af6606a34b0c83ff215:0.004578763)0.788:0.004599717,0223ef770c222d2c322d8391c7dfb5ee:0.009327392)0.833:0.008704445,4d499d2e4b774ba40d197ce8381ac6f3:0.026364384)0.787:0.0025909,05f9653f967805ce4d3f6337febf0fbb:1.1e-08)0.880:0.009392068,94ffe221987d325ad9ce7ebf16d14bbd:0.01392199)0.783:0.004633367,a86c9f728a133a95e6510c9b3d7d572e:0.009318364)0.756:0.004635339)0.897:5e-09)0.685:5e-09,(8d265340a606ed02600f0a1b9da61d8c:0.004578761,72b46e94d0ea1e311cbdb5febfb33b55:5e-09)0.099:0.009159898)0.882:0.009293792)0.763:0.009609038)0.926:0.014945148,(766405e3f88d2f6b483656c73deb73be:5e-09,941519444a062331e1ef73f287e29ada:0.004578766)0.759:5e-09)0.768:0.002489023,(((c789695f5461c5043f3b7b5360b6ee7e:5e-09,(ee3800c27eda11bd93fdfded315d0dcd:5e-09,((bfb758aa28184610485715737a961d56:5e-09,a3913641f00a07ff76bdb9aa57b8dbbf:0.004571826)0.949:0.006092036,46eb8f1bcc767e9d7e39a8dd16e49023:0.007744544)0.949:0.00609282)0.418:0.00457876)0.771:0.004632419,((((((((d4bc501f11c23672330d98bbe4f98336:0.009334319,((e7b60d28ce77c5b0cf68c6d940a2b8ca:0.004579001,8aa00c3f135d06eb93fcb258b0f82cd6:0.012191225)0.000:5e-09,(4421c93251da6f24668e624a2a1806ef:0.0,cd34c0c692f826dd799ad221fa26f2a3:0.0):0.004578999)0.762:0.004574081)0.774:0.004651947,(d70df3ac8de1848fdc85b2e230fba209:5e-09,b7f9e6f5a92134430762e78d9a32ca45:0.0046205)0.770:5e-09)0.617:5e-09,171f846bdbc593324339fd424856565c:0.009202385)0.968:0.014138942,((08b7082340d489c0bd8b081be5332051:0.024080949,(c4c0686a336868c005ffe36427b12694:5e-09,596b171fe9b58f26e11e0f98bb1d65a6:0.019113833)0.901:0.02538653)0.777:5e-09,06146566a7143ba499b022af4837836e:0.033821035)0.898:0.009570092)0.907:5e-09,f16325e5530aa77435566caafdecb65a:6e-09)0.859:5e-09,(a7c1c1e07fcca92bd19b8d2198034fbd:0.004602421,(bfc17ddf63ef0c6a700466d6838f780e:5e-09,(cc5ade103bd6c5746c643fffa3ff0d4d:5e-09,(0c40a132f69b701c82c7069b4967d0c4:5e-09,bb79f51e2c9de1fac19697962b7e542f:0.009343201)0.908:0.014088469)0.841:0.004621049)0.854:0.014035761)0.877:0.009472551)0.844:0.004601193,(d115369db3a038b6c07cf33ada38dca9:0.004588243,dd04995ad5b4bcd423c8f8efd85b1817:5e-09)0.240:5e-09)0.849:0.004620561,b2bb2775c13fbb68b1feeadcdd40e212:0.004602283)0.122:0.026048148)0.784:0.004605371,(((((e6979b97baacba19b8cc8f84137b7bf3:0.0,8c35f0eb836986f62fa0fd60b5e1fa93:0.0):0.004653165,4f623021e3c23ce5e8bf3cceaf3cfd7a:0.004556517)0.930:0.0062994,(71e14e4cea46b78381343785cec8a733:0.004571823,65360176a2b17c07b52bd3b431dc0793:5e-09)0.921:0.0060602)0.000:0.002973695,(3b6f411d5c43ae745bddcc39f05166d2:5e-09,dc5a1f8cc2c3b8b13ecca8ac192c8e57:0.01391822)0.949:0.00609891)0.949:0.006094703,f3ccbc282daf76bb450f3c1b3af9e340:5e-09)0.432:6e-09)0.158:0.002489495)0.939:0.013776732)0.348:5e-09,6a31154fe5b06292b01807bf94adf60d:5e-09)0.910:5e-09,2473c188cffea6acaa90aeb91a767404:0.009220474)0.888:0.032672383,((04d8eeca3b55c490fad3ee58a8043c93:5e-09,((d5a1ef535342f5bf0456954a404014c6:0.004601192,67eb03ca6c38fe2519e1125868fac7e3:5e-09)0.750:0.002404949,d1bd9c51efb87ffd97f11aeea75500f5:0.002373187)0.860:0.057338852)0.883:0.009207548,(62f4944342cc51cfdc441b42b82e9cb3:6e-09,729b7868f6f5a1d50bc6e809e214a40b:0.063391688)0.916:0.017740942)0.898:0.009216864)0.952:0.02917625)0.895:0.021084364,(e1de329a330a5378aa4f987619a2bbb3:5e-09,((086cc900054d3ddda798c5984982b671:5e-09,dc1986e26ee872b9f15844ea56582ff0:0.023968662)0.497:5e-09,c57e577c7b4cdf2af912ab20048278ab:0.023183646)0.875:0.018404517)0.935:0.094207268)0.544:0.050217531,e83e5dc2e6f61378d374ab7b75a71533:0.173514719)0.856:0.029634361,c4459cf74490b7e647bac62cdf0a2a98:0.056430511)0.843:0.018019973)0.890:0.017396467,((1d0682f1b5940fb840d892e18375fc50:0.013865245,cc02621fc6d69be702acd04dc2e1647c:0.020016615)0.445:0.004381332,(c67795475d491b8d098cf67741c3242f:0.075972833,9b1e336a57c6ba1b0df58cffa443503d:0.008719856)0.589:0.010170124)0.911:0.107705693)0.875:0.026806078,((((288b8c09d17e82caa057a7cdd9420e88:0.188237018,(((3f0d06b8c1b5e61b424af5b55ee3496d:0.024163903,((((((d1f00c6a54d53cdbc1d8211bd9eaeea1:5e-09,102f60ef5eed3be75bae43cd000c98cc:0.004578763)0.981:6e-09,(95e25fe646cc70a64e5a1a923c9651c7:1e-08,8831ab8114438adc06d1e1489c248163:0.004601199)0.984:0.018643293)0.960:0.018618705,bffbcb58184abaea7e1080b5d41454a3:1e-08)0.247:0.014207,(b8d52536f6cefa5105bae6a60cb7401d:0.009252828,d73b0ebe39d851badeeb48825060a882:5e-09)0.894:0.009211548)0.324:5e-09,4cf9490af23af672d19005d40819f32a:6e-09)0.856:0.032580908,((5852fe03d36e19976bae1e0416935367:5e-09,55221c27739a619ec307f19252473eab:0.004558368)0.850:0.004601193,810f3e921682704d5800145353946f69:5e-09)0.797:0.02882265)0.782:0.04482239)0.599:6e-09,c873733a1c472c123f8063297a02c773:0.0295758)0.997:0.057952896,(f7d8e67aa124c1f365287f61df37cb16:6e-09,e0bbc34de330cc2c9388c623d1410fe1:0.028212527)0.656:0.084146441)0.453:0.018421107)0.720:0.036089327,ee825eb7faf8aa9c9cc52ea3b4b5e499:0.177688776)0.667:0.008036542,((((f2bc83c181b91d44196914b224efd9b8:0.009342286,(21a7623e31b2274ac8fb40235c783d6f:0.00457675,4be55f6cb294b5d020ae23085acc8a93:0.009267818)0.811:1.1e-08)0.779:5e-09,((6707975d9e6202487906646a18080816:0.004642116,c0472180bbcab9af411a166d6baea7cf:5e-09)0.838:0.004624162,84e2f01ecf81e87caf422a69cc7c80b3:5e-09)0.144:0.004899695)0.999:0.094463256,(((176a44fe95228bce048b29ff223f7453:0.004642121,(7d9a851611622311a26b21ba0694e4e4:5e-09,bec75d0465e9e4c7f5ba1d8acd14633a:0.009209274)0.885:1e-08)0.780:0.00499414,feb10f98c095a762049723112345191e:0.018415486)0.973:0.025355608,df2a5a781956cd8aceac86b0e52f7373:0.003405244)0.822:0.060239425)0.801:0.016394077,(d098a47a1e54baa05a2e49cf8380bd41:0.031063044,(((((36035bcb5982969fa98b5bcdef79b99f:0.020125496,68d63362fef3c225d0c6ac9afed17bb5:0.015276991)0.972:0.046875212,05397d39d28970467a446edcc39c919b:0.076403595)0.865:0.017595399,37b6d03c6e6080e19857dd3db579c4d9:0.039666002)0.738:0.005523913,213089a7bcf17a7c100a4dc3893c296b:0.014189095)0.883:0.013867296,(((((ba7db6bc0952d1f4345dde51399065ff:0.01976738,60db1b6a0ae2250945bf830de8d0dc1d:0.046874143)0.885:0.013835835,(((96d83fdfeb785c729c65fad75987e912:5e-09,(df733386ab204ab41e2a24c47b6314fc:1e-08,9438b6d1593e6a0e5d014ff2e0b22921:0.018630602)0.897:0.009295936)0.940:0.009257144,77b688cb1338e583cb5b4c7cf025d8a7:0.009334665)0.861:0.009238389,(dc44860e71dd6521db27d26d99ab3ae8:5e-09,(6f13dad0bd5b939678eada7438100855:5e-09,(((f9e24f1777685531a0f36f8fb21cb3d8:5e-09,be698440d8b74b5ef5e0e7c6deb69b27:0.018708806)0.973:0.020448326,660e61e8ac6a6987b3bd9dfb03a36c19:0.006476011)0.854:0.012699884,bc2a9bccfe57d55a59d4d5ed7b767c9e:5e-09)0.983:0.01884298)0.954:0.019036738)0.216:0.004861647)0.861:0.054608898)0.681:5e-09,((f69afd54235ab39d1ac67e42057b14d0:0.029008221,((((4b70a9eaede9d3a69100bce93d3eeb76:0.009261139,(267ac7d87996c8de0dc6a886f350af32:0.004624156,83bf2d8310e592ab55803b399a25a9eb:5e-09)0.771:0.009366706)0.780:0.005675473,2075fa8f757531790127d480f5d74225:0.012315515)0.789:0.005512537,(((((a669a2cd4e6a828e2f61be512d505a18:0.014481534,((3c832941cc7111c0e8205034fc42aae0:5e-09,(17a6c11329584317f7aaa6cfdb296ada:0.002594048,e5f874bca3ac1088e39f4da639b4d710:0.004131357)0.914:0.008801167)0.764:0.004671814,f5a94e02243dee830cfd4f8f4ab241bc:0.023810972)0.845:0.009260854)0.882:0.009715101,(920c003540f4629ed7ee2370db3c9558:0.004431632,01ac82804c40c21d4ec33c341d315214:0.009630423)0.936:0.014500233)0.084:5e-09,b7288113225c44dcfe5dba0dfc165268:0.004600641)0.017:5e-09,(0be06716dc82de4c0b9b7174dc3d00f8:0.038052811,f4b58647e4696bbf4bf3c9fcd40ce360:0.063699898)0.995:0.024104716)0.864:0.0046027,(9653a59d5054054d18160d0ab492d8f5:0.003296885,(db67220bba208a5c787d5079dbb9619f:0.004642134,a82bb2bc32ee934173b6757467ff5190:6e-09)0.952:0.034672183)0.872:0.02077849)0.717:6e-09)0.905:0.009324043,(787ea6e9cd21386a8ac9a99f95d706ca:0.020153843,cc1d44ec82aa1d708fc2d66d01facba2:0.035612272)0.844:0.018089321)0.844:6e-09)0.837:0.009736837,(f032af8243d195eb3ff61633b8f87cb3:0.018871644,efa652f44be9c10f8eea2d9b5f5dc8e1:5e-09)0.577:0.009231864)0.929:0.02869352)0.769:0.007198898,007dad51588788ca84b1dccf95dfcc80:0.018366471)0.783:0.007399967,95769f8583356b83f1386e9c04650db3:0.019130142)0.762:0.005242996)0.208:0.039929767)0.907:0.0463048)0.872:0.271829988)0.914:0.02920022,(((((76ca4540dc439f40c7c97e426f6433e6:0.306292267,dac3456871cc7a73820900ebc181adea:0.09759659)0.830:0.0197943,((((7a3a50d319c0f8975de97e46e52b8e42:0.014220277,d01a66dbb5020fef8cbb30c2e44f8ae9:1e-08)0.864:0.038930641,b1961d2ec811c384c3baed98127c23da:0.049964077)0.741:0.053598622,((4032506f0f2e0932d748e1593544d005:5e-09,9c624825f6468d1be438dc6abb0a18a2:0.005180684)0.921:0.004614098,d8c2834719533ad76ea08a6a4fb66c30:5e-09)0.799:0.010901149)0.570:0.003980363,((178681651fadc0b8019a6dfba600d7a3:0.033091444,(287b7338baab2119bfedbeff8366a41a:5e-09,58f5c32df9538faebcb229ea915c2d80:0.004588622)0.948:0.037886746)0.928:0.035212581,a2f0eabc9ce3ec76b22d47b219a09fe7:0.015959097)0.000:0.018722332)0.693:0.059629681)0.700:0.016383824,((((((a1efac70883a2469cad702dfee3f5485:5e-09,(69fe0655721b5e9410b2a2a969fa43c6:0.0,5e301f77b78181286f42e00aed5c6719:0.0):0.018682873)0.835:0.004683345,4fbd7c450975e3085e5c9a4daab5989e:5e-09)0.922:0.004669812,(718d35cc69d299bb323a754704829094:0.0,6e186846c5b911a3666793f363a44600:0.0):1e-08)0.205:5e-09,((((3d8ba86097b7deafeb21e1b566b65b28:0.00468335,(18643300087033364afbfe1c6b70e246:0.004647365,7c159f3fcd60ae3df1a2cd65eaeb2dd2:5e-09)0.884:0.009322493)0.849:0.004701818,(bca7ea50a00417ec0d498e7cfa915092:0.0,76de9a90d309241f6d1e81f2d3457c98:0.0):0.004652668)0.892:5e-09,47e25a57e8dca52a2fafe9fc124b07a1:0.009273137)0.000:1e-08,f7a7cf44e0e62b793acfc69fb436aba9:0.005045625)0.779:0.005266431)0.768:0.121566346,8bdfb47119fa5444f47c19e642b32967:0.026425054)0.836:0.036544453,9ecfdb873cdf9dd82f5f41fbb620d333:0.07804426)0.904:0.02816685)0.950:0.042586477,(((c3307c6b9d3ec5103ac5b1c7336e7854:0.018999074,354ffb8b3e7fcb87f370fca0ad21e15f:0.082263226)0.999:0.067034922,(((((0fde295b58884407fdb3265766ba5609:0.019346372,((ea24bae6209c3f65518ec4a22045522b:5e-09,(((8a088944c7ee678d898c5fd4897bbc8d:0.009338,(15982c84eea8ca55a876eaa8028af0e9:0.006189914,1ea27fdd524b95a4838c009723df4ff7:0.025184198)0.944:0.006195722)0.973:0.01419422,f50cdfa9e350fd1707aa5fabc617a716:0.013981533)0.746:0.02120029,(ad6d36f5aafb3ade1fdff0cb6d5a53a5:5e-09,9adb54ec4b774be063fae3de237b3c06:0.009338012)0.661:0.004659901)0.800:5e-09)0.849:0.009386408,(7ef4a4149ca38ed45159efcc40628d6e:5e-09,f0bcba0caafd993fd5242b075984df16:0.004652661)0.786:0.05337049)0.861:0.009356918)0.844:0.009382522,(62784832bf33e0aed24a2eb65788ec63:5e-09,19ef8481a9fab6fbc5e0d1b7264537cc:0.009482408)0.924:0.023524633)0.458:5e-09,ba756b7cc232b99b91a516416bd2a409:0.009290861)0.894:0.068138498,((((((((c22ac5efbf6003021c3014c06695478a:0.027233796,((d9ef585d5d5a3e6cf196eff76b75dbf9:0.009186378,(4552a4c0954d411f38a5c67a196abce8:5e-09,28eba36e1a2f3de2fc679c03a6f5a17c:0.004572834)0.832:0.009158717)0.816:0.008367063,7cb5c63c5bdebf3803d98191bf1ec6d9:0.010308593)0.888:0.022659622)0.746:0.024919318,e5c4b837caafa202b18a442f52e92418:0.038488764)0.648:5e-09,(dc3a2fffa61491a6723c54994c85876e:5e-09,(fa03547d4feb41538dd87b9f29eaafa3:5e-09,8c1a404c3412715dc86ef2c2d8dc2556:0.004571825)0.948:0.009186363)0.916:0.013762875)0.863:0.009253268,9c665ff308f6aea1097656077aecebd6:0.013925228)0.810:5e-09,(b8b8f86655c4ecab16f515aa234b5a7d:6e-09,0c7921ea0f334dbea02cead9a0562bc7:0.033673641)0.977:0.018630564)0.854:5e-09,(((f4c4903398f7b653cbca4609eac01a65:0.004611967,d2d409c4c5d678b36999528d9d964749:0.009184509)0.336:5e-09,(0c1fe21dc3b5d5ff083c3d0ece28577e:0.009201329,8106981248446e2e29a68c397f018267:5e-09)0.514:0.009232406)0.778:0.009196506,((8353c8584f5d255330960f97e38c92a2:0.004588241,d0a113d25688deae23b8a41e87d974a6:5e-09)0.096:5e-09,(b5bb203554b85f0bb3005fbaf4f60b3b:5e-09,8d411a9a44fb2bc3e16b9cd239d70d1e:0.00455692)0.889:0.004588243)0.930:0.009205481)0.614:0.009165761)0.269:0.043241763,(((4337541aa6f2f9735654c2586ebf76c6:5e-09,be1766cb41c70126a4fc1aca03e2885e:0.004588243)0.842:0.004579869,baea89a73b925f2bd3b6177114bfc1e3:0.004579915)0.433:5e-09,62d2e480f12984a4f1b4a7090742eb1b:0.01855957)0.942:0.009265234)0.369:0.033470858,(((5283ce55e0f81d77d25c1e210f4ec8af:0.041777694,((30a1ae6d5357340075896c0ec74476c0:1e-08,d02399ab6a50a73732e4125c0e38a3ee:0.004563951)0.559:5e-09,((e81e973f21490af72c9ab96e015023ff:0.0,2f86d118e4f88e313204c5b91840d0a0:0.0):5e-09,5f59dea874b5cbb74abf81db261b37c4:0.004553457)0.854:0.004580121)0.895:0.078428862)0.753:0.033617724,(7cd07dbc5218b0106162aeb406b6137a:0.04955717,((17505e531cc5b15d6f7601da5377974d:0.048790868,5849226ee9aaa55a480184efff0411f1:0.041224025)0.886:0.018108536,((8ccc41a98b5027895ceb185a9329e338:0.009197974,(b7ae6a580481b5420d34a4d823a0bf1c:5e-09,b85425d32ecac166838b86d093cce377:0.004571824)0.884:0.009489548)0.943:0.019087908,8b765cf3e415d1d0fda7717b3b99781d:0.004571834)0.628:0.027172862)0.842:0.015631089)0.939:0.021346929)0.968:0.03135813,6b05ef31b1ed49110baf2355a16be3a2:0.036943118)0.865:0.015169491)0.684:0.045637755)0.903:0.015749955,(((ade2263e3a62c2c7522a029d27df2971:0.031664755,(38b887fd5548268f8b02a026ce6a5d5f:0.181986442,dfa16633bb43eac3deb1ed285e0a49d4:0.087207628)0.945:0.026599034)0.857:0.014023217,cc9f99ea084cd6135a94a19c3fd01c03:0.020445056)0.890:0.015668778,(((8e21c7373e284ae23d03999f5382f11e:0.009186364,6dfbf32e2182a6244d09538d75d23970:5e-09)0.467:5e-09,(ff5d1de288084e3ee424f070d4994a7a:5e-09,de33100a0842028f9f9d2fef297b08ee:0.004578757)0.868:0.023040402)0.941:0.030091819,fc01145042a8958cc9d0329f0744a289:0.115742718)0.749:0.027637839)0.610:0.042509135)0.437:0.010110892)0.238:0.007613376,((((((((f0e83445e9d3dc9833817419e0db7660:5e-09,8a8769a125290d9838fb3df34da51c0a:0.004588241)0.977:0.039009295,(8edc26fa9b3a0abc1fa5617354825379:0.009975689,36792602f2265dc094766af777badd97:0.018202725)0.951:0.028566985)0.803:0.010722029,((45155c20f869eb86428540b1a3aab39c:0.002749418,(7360e57b4b77507826004f5af9fde057:5e-09,86a9edf4eb9e47ac9b4afc29b4e5a59c:0.004620481)0.743:0.001961145)0.991:0.048909867,(((((((((fa94db4c9bf0ac7b2877bd943bf7a1d2:0.004568369,a22472ba984122ffb1cde73120a8a265:0.004620492)0.257:5e-09,2f1f70785f5e674f322ff6298cc4f45c:0.004562046)0.888:6e-09,f5970a2d9ba0606eea9bf0c4962c1616:6e-09)0.887:5e-09,fd7d88a8c3419ff33d87da8cbccaf938:0.013815837)0.637:5e-09,(a5e73a14b9b1fbdddefaf681f30f7603:0.009171819,(9c6eedb3772644cae78d88459542b43d:0.0,e6d21fcdc57355ea102b53b7ecff1da3:0.0):1e-08)0.951:0.013853794)0.839:0.004601193,0b2647a610d300a56e01e3a85e4c1dd0:1e-08)0.594:5e-09,(45cb84a06a3722e00036652c70a44e33:5e-09,((756d8f6e18b3311b00d8bf0e559e3e27:5e-09,((c40d321d83935ac7ac896edad463212b:0.004578759,c0f1bcc58ff48dbd3aeed58ab15a6679:5e-09)0.853:0.004563044,(cada8b8d3fb526bac5fee3bb08e3f14c:0.013730294,e34f373bb59b6a20ccd03b37bbf49005:5e-09)0.775:0.004601198)0.874:5e-09)0.879:5e-09,ab23e7995a24ce39b5c036467fd3841d:0.004566753)0.848:0.004579446)0.847:0.004617089)0.943:0.014140485,((455ba50f712d2d0f5087379780205f57:0.024378771,c6069538981badb15252e43ceb9a471f:0.014003393)0.762:0.00459846,3c9729e61a5a02951293bb628fca95ee:5e-09)0.774:0.004478758)0.871:0.04453433,(((7eaafe07d80b16a97dc2e6502023f02f:5e-09,(f5aa14563fb95941ababc76a0f459583:5e-09,((((a0ff22adaa77e049afc5e2de9d0d87e4:0.014403207,(1a5922b457c64181cc67d9c391084c23:0.004578759,3d8664d959e446de152a50cd486325d7:5e-09)0.795:0.004540295)0.795:0.004745324,(01ddb8e738d84fc77b5b7fc5b2e69a5c:0.018633065,e4c2e8f1152b9822f12308c60c0d1246:0.004578765)0.917:1e-08)0.914:0.004558383,(((((((((5986b53a68757cbba76d67fa8e1537a4:0.022055808,2b43c1d81ac62af8c8ff1e49f632afe7:0.02188673)0.854:0.016105019,((3d9159e1d3057ce1244c4364e220bac2:0.004561494,(c5867e08fa450549c06065583f3bcdf0:0.014259561,(2f765901ad5506996672e1246e43c367:5e-09,(7c1a8da5e4bd972b91122f5d7d39588e:0.012852679,25a91cd3e1d3f40747a4edd337ecacf2:0.007262901)0.879:0.012906667)0.835:0.009350144)0.174:0.009403563)0.777:5e-09,9ec24d4560742a14791cbcff38d46cb3:0.023758167)0.963:0.00922267)0.734:0.009357204,b6eb50af0c6d0e68d69c7375969ae61b:0.023420177)0.889:0.009376424,((76a9e34379b1bb77b6f1ba049c52eac3:5e-09,8d7fb56330eabe11095f7e802544d08c:0.004578758)0.883:5e-09,(5e00375844e78e6647881e32e7ff9f89:5e-09,a0a328402b1a5d8e145ce1c2472be321:0.023679216)0.887:0.028774098)0.407:0.004693666)0.787:0.004517192,(((839875d40a208a5a95d2e62885ce9b34:5e-09,357aa51e1fc160747e016f4b158dbd47:0.004587107)0.932:5e-09,(b8928af791f204eac077768f63ca69b9:5e-09,3704ceebb820434e94e3f27fd049379b:0.013984557)0.912:0.009211546)0.787:0.004615576,((((a9ad1c6b7da0c2201c968d76b06d9d9b:0.00306463,((((a13434e0f7994f7fccfe04d4161decbc:0.0,7642dd2a4a9b8da527ace6e91dfe1d4e:0.0):5e-09,cb42106ea7437f3363dbd7e578522104:0.004620484)0.914:0.004566752,18d094cebcf64c402b0fcb11bd035f64:5e-09)0.883:5e-09,(3b101dba91b6d472dba72256e396ea23:5e-09,(c3d83122b1e0ed0434b05e2bc224c0be:0.004592972,(998f42970bc46fa4967e719d6e44bb4a:0.023495414,(2dafa164210bffa10e7df8639b9bff0d:0.003063665,5e9c4d926747e24d815d7d3bd330bc53:0.003065789)0.914:0.003061647)0.514:5e-09)0.917:0.004578306)0.873:0.004578762)0.914:0.003065132)0.914:0.003065361,(81007ee6609674e47347b2637f78f93f:5e-09,9f304147ebbc92143e68856293f5c6a0:0.004578765)0.902:5e-09)0.942:0.009211571,(((b9a7bc494af97fbf4fd9c90eb5e1934e:0.009341187,(1df1b80b2ac2caee6b1489caf8d24973:1.1e-08,b07f90cee801c4fd23650e22229079e4:0.023234623)0.891:0.004618801)0.681:5e-09,6270d3d1e7262c6595b495d471560060:0.004575716)0.864:0.004583211,67939338a4752e7a8b43bd447825e02b:5e-09)0.269:5e-09)0.765:0.013959794,((ca93a92010b7e7a780b787d5614c8667:0.0,8b2e4b0d8be925fbdd72f1143f712d16:0.0):5e-09,(f16fe3676298b8a5a302747d0d186678:0.004578758,(decc57845b2ed28de53c3a4d645c6c72:0.0,e3a8d55e8dd5d1697f01bf63b8e29b18:0.0):0.009235721)0.753:1e-08)0.905:1e-08)0.850:0.018518175)0.786:0.0046022)0.749:0.004686422,(95be51483983e53f0c771a73d250170f:0.00457876,9fdf4554e15021b9b4ab81067f8c9013:1e-08)0.878:0.009449508)0.941:0.01437004,0a7a7c8429ca976abb9f4a09036e4f96:5e-09)0.801:0.009361276,((f37a54063c6572a29ff4f54125cafd70:0.009798291,(a51def3c18e45dee6ed6d349e172d932:0.019142744,((1bdc7a439ae8ec6947076bb24516cf8a:0.009497638,010178bb4be48a10327fa1f6b5279a68:0.009347389)0.733:0.004937704,((3db5747c341f731bb3e43f4de45ddf74:5e-09,b0fe20bb07f0bb34c7a6ead1c5c71360:0.004588247)0.817:5e-09,b9e44a87ec2d16ea5f9306f6fc0f3d0b:0.014000315)0.562:0.009518615)0.862:0.023494929)0.745:0.01360764)0.498:0.004479266,(2c514c85ed8ea41efbed0146d762b744:5e-09,18566bbceca8de9520c4dd28005cb438:0.004578762)0.914:0.015956375)0.760:0.004191578)0.869:0.009356902,c62eab1885cac1a50f47211586a01422:0.014010605)0.394:5e-09)0.836:5e-09,3b6fb38877a2ecbd23cc849411c4b276:0.009378178)0.962:0.009167452)0.914:0.009208381)0.798:0.002587531,(03f6bced1f9ae034ab88b761f621ebdb:0.014416925,(72ed5e124d7aad600c36d9bc9645ebd3:5e-09,(((a9e3a12341deb7c28e85c0cd6ba10217:5e-09,daa6423b9aae94eb523c0de529e9d10f:0.009157516)0.785:0.004474382,0a43d62c70cd61859d40b8a54675af0b:0.032409161)0.785:0.004721614,((b4f330a5d0630bd4b1d7b30f8c04695a:0.00462409,(aa0284053471ccdec857a598f22a447e:0.025499759,(028a089d7937978261f2c0c7ffe586dd:0.003574557,((501963cae158227cdefa9aaab5769c30:0.00921154,(72a67ca1854c8a40dc6d1f8fd58edb64:0.014088527,c3bf79e4cc77d37a3bdda6f14913ccb2:5e-09)0.748:5e-09)0.876:0.013129248,(5ed0587dfb2e6b43ba137a83980852dd:0.020515593,423db88338a000fd2507171d0c39eabf:0.00823071)0.575:0.00955666)0.968:0.032202075)0.750:0.004352554)0.934:0.045386658)0.877:0.009251302,(0603aa2c6bc5c100c7ba8d28b3a64c1b:0.004560448,(266a0c1e1238f5d565e1a952463ceceb:5e-09,a89ae0f8c9276f01345bebc7cddfcfec:0.004590062)0.864:0.004580857)0.662:0.009236269)0.921:5e-09)0.875:0.009377674)0.675:0.009553242)0.838:0.008576413)0.798:0.041219971,1c53a2a46406d09c71f01d29c20a30d0:0.058112934)0.934:0.009816406)0.861:0.0111233)0.861:0.011289609)0.877:0.010946313,((((6e539678b0c419f24c02c9e9b19fea4f:0.000777085,(807b0a766b5b7ee111decaf5954994ed:5e-09,(99e3988685cbf2057f848167c434b748:5e-09,965e91f85f28832745b6643f43e36649:0.004558371)0.922:0.004588245)0.338:0.008853728)0.285:0.009176755,5ae73e302fee3de635213c11eea62617:0.004623929)0.915:0.014962251,(((((f46174e404ea0d0636c30d584d6fc1c4:0.00472991,0956d7e466af1cfaddf5fda26151967b:0.004523242)0.945:0.019530507,((7ea969429e34b5936fb2a92b727d633f:0.004731779,c4c54a4ef5fe437f7c45d0d14b1f0d9c:0.013799701)0.785:0.004445489,(a3f20c8f29a2a454270788e16c2d7723:0.01880229,(2d1f48147ad48b10c5eb28583da96942:5e-09,9ba56b95f931063fa179cd2e5243b2f6:0.00918944)0.732:0.002336487)0.740:0.021619801)0.873:0.009827719)0.753:0.004798893,(81c120beb8037070fdc4b9dccbcdba86:5e-09,fc29930a7b59ea4b20ecbcc1ae1b4bd9:0.009167004)0.889:0.014088461)0.925:5e-09,(882d4d114fc2daeb2cc520e1bec2d9ec:0.0,6a84f9c38222698e7e4690cf38d50cb7:0.0):5e-09)0.738:0.004660619,((5f92d3e5e9655465cc387c0eac0e5199:0.0,92b93953e933d26153ed066be51fbdd8:0.0):0.004588243,70f276d57109628a3ca903fa44d5d4a6:1e-08)0.952:0.033099764)0.616:0.00407403)0.953:0.020069592,((e1f8193cd1ceae9c92a82a718d45958d:5e-09,d4e5827c55b8528966dd7f939fdc5342:0.004588242)0.869:5e-09,((cb4b572083eefba92f0d91391d630129:0.0,3c1d811777a466c754737174f865453e:0.0):0.009554103,de8cafeb15d065d6e9a776bbece254e4:0.038501704)0.817:0.009223901)0.879:0.013521173)0.862:0.009926821)0.722:0.003714745,(17789930a6475b7499474e79fd09e359:5e-09,(((6b44e06f0a170cd80aaa82139d5582c3:0.0,59b5abd235cf83f3f604911c097761a2:0.0):6e-09,8ce593b401cc6f7ac9943ec33af2291d:0.004588243)0.958:0.013926702,((dd03c095aea3e32bb30e5db20550ce3d:0.004555869,(((b55bfa9e3646deda3866cbc054aaf63a:0.004555866,82411898f680c13a5d70c5f683644e18:1e-08)0.845:0.004620786,((82ed57e61263a53d73e58c1187cc009f:0.004620488,62ffff2ec5086a0bf99772591e2a0bf2:0.013717328)0.872:1e-08,b52b9c6fd0dda2328e831c5d2d9c7d75:0.004601196)0.862:0.009161622)0.270:0.004588871,((69305a70ab3dc211810d2797303f94a8:0.0,43c1dd99d4fc4c5d2b2fece3b504318b:0.0):5e-09,9406d6d2a594935af3083ee00fa6f2b3:0.00457876)0.244:5e-09)0.859:0.00462055)0.886:5e-09,4632a52c8a6776053a5576485226d8a4:5e-09)0.912:6e-09)0.838:0.004588245)0.290:0.033404516)0.971:0.030028027,(((((((feb935e419c2dee4e31f7f7252d4ee65:0.0,3b96945028ffab801fb5d7a8caf5f257:0.0):0.012744987,(((fe90b51a97eba65e48c068a467f578d4:0.004588246,ede5325ef0e955dba7d5b77f6fa46cc3:6e-09)0.753:0.004804902,61abd45bfcd9b7686eaf81403ac0e5e9:0.004403743)0.837:0.015446185,(52ba172a5702d6d16ea743fed5cacf28:5e-09,(24c66f9f6641ec918891ba2876664873:5e-09,((abbeec4b3f6ade0265589c3822bda58e:0.009297749,(7de44f8a0767f4919d97ff054b005148:5e-09,(103051aac465f6c23fe600761ab0de5b:0.003031828,35e16c32664ffa8698682468ff2c7dd2:0.00305026)0.918:0.003032748)0.716:6e-09)0.864:0.009271143,b32b830756e43af68ac23a4f88d98118:0.009154712)0.887:0.009280234)0.856:0.00460492)0.759:0.034959555)0.470:0.030189398)0.928:0.015886125,(e2a93b34cdc327fc1166b47e8c9904b6:0.024631433,((d8bf895a09d3fd95e69a9d606eb803d9:0.004683617,764987c4983cde64c2b1b783e10ec0dc:0.033104176)0.816:0.009283482,((72eec6153b2e1c324876ab390d77b22e:0.004848022,(eee82d012653abe7c931d1b03860fe9c:5e-09,d9b7b3645215cbebf10c2ac43d7c34be:0.004556918)0.983:0.024010899)0.784:0.00281661,0a972639dbfd899b679f97cabfcb9ba6:0.007626309)0.917:0.022131914)0.000:0.004396001)0.915:0.01405821)0.831:0.007970257,((((647449bf6ba5133a1200ac051007348a:0.009359479,(14814ca6e3fe047914f6b0968d8db975:0.004608509,(6ec6abad33b579d85d5b7619b85c8a75:5e-09,fb111258bb31be1f2f20828bbf952f4b:0.004558363)0.853:0.009183737)0.784:0.004681227)0.762:0.004214204,(14440f7fe5cf77d86389d0bd531f5c2b:0.02350779,((((((2c019ec69d3c9041bb4c1c88817ebd23:6e-09,(eb9d5cd44f930bf0865785fd46d307ba:5e-09,(7cb2807ed16fc007554d7dfd9b26d484:0.004588243,c77ee597ce3fd01c26e12118227e78ad:6e-09)0.898:0.042301232)0.858:0.004578767)0.901:5e-09,6ee157f03c4d3b0c280dfe1404bf02c0:0.004601198)0.906:0.004588243,8caebff91f762213491a3e2335e32315:1e-08)0.940:0.009332427,((123b7f9a4d5a42e33cd73a23149f15a2:0.004553615,34fa12dfb373a1e0ed85ac3b648e85ed:5e-09)0.904:5e-09,fadfc2fe5aba60ddccb5fef782bdd3fc:0.044786202)0.880:0.025312343)0.933:5e-09,dceed9fcfc600d105a2e2190220daf3a:5e-09)0.782:0.004622439,(((63dd133729b920264c6bc53642972cc1:0.004566748,(a3511201d768726ab287814a1bbe32b2:5e-09,8bd44389e62fc5fe710b920472eadc18:0.014117453)0.860:5e-09)0.918:0.00457876,913d832b2bd7db15435361041b5ea114:6e-09)0.135:5e-09,(201102a3ebd25a1f7df702ca3bb4460b:0.004661283,1275e5f59f8b8bded556e260592de518:0.010796073)0.769:0.011401077)0.790:0.004549865)0.883:0.014479826)0.885:0.009668213)0.779:0.004929341,((((((((d68563677c36d5c368c94b7f15ae9cf9:5e-09,(85248ca35faef7441a627372656e7140:5e-09,((b14001914b74c3ab14a0e6b7bbc3e6d6:5e-09,6b9ece944053fea09fe8c7bb7c64abe7:0.009175425)0.952:0.013844262,aa9e9a6901d382d110199b10621f6979:0.004566752)0.895:5e-09)0.886:0.009186363)0.075:5e-09,d596bbef596a0931ad2ba5a3278c769a:0.009166629)0.937:0.009211545,((((((((3af0f433352dc8e5f97e0e31e9412a12:0.018396598,(6f276b76bc198148539b2a152f44e52b:0.008020386,(((((69020983eb539c485f2aae222317259c:0.004578759,3135bc6df299a3191656abc602079d47:5e-09)0.876:0.004588246,88fbca2406ea5761a690f3b6175152b8:0.004578762)0.894:0.035826163,(((5f9d9db0f651e04cfada73565d3088f3:5e-09,(916dc9db026d12beab07536baed38745:0.018491563,(88d48f513e784121ace02fe49bbef658:5e-09,420ef2c6e5aa897fc11950ee439d0b2e:0.004601194)0.954:0.023342581)0.324:1e-08)0.911:1e-08,(a1f63b6a890733af11a63c7454471177:0.009224938,((((30bb60f6a1ae08e8ff2b896e49f46fe3:0.004566749,cc8b43a6305b6cbdb1b87f2a8d6c3352:0.009283538)0.919:5e-09,d56a5d48a088a70da023e063fb4e1dda:5e-09)0.935:5e-09,(b993e0eea9cb129e2e300bb86dac3493:0.014054804,(0fa8f80e7ba892e2ec52157157d86c55:5e-09,59a72a04cb44455d7f9908d19a4780eb:0.004571825)0.947:5e-09)0.356:0.01391549)0.945:0.014050145,((b5f9dcb9da2d97d6551e07cbcda55b11:5e-09,(1a26e485e1efc3d5448a28929ce67743:0.004567741,((((ca0e5b237fcebba1a3df53fffbdd715d:0.0,6c9d50f45aac58ba4858d780cb51383f:0.0):5e-09,((c5cfe0e672c26ba95fd184643f521f35:5e-09,((207863c789f9c4728dd0492121f49e5a:5e-09,(3835c68f446b37282500e9ccb1ef259d:5e-09,3f7ccd149275976e03b8a90f7305a2fb:0.004588243)0.865:0.004571824)0.904:5e-09,(8a28c02ed5434692cd884f93da45e522:0.003049223,(96a0908a7466842a276e9b88f4c70c7c:0.004578755,906ef4dde00472d5f6df25f5d40dc9a2:5e-09)0.929:0.003048175)0.929:0.003049776)0.458:0.004566745)0.858:0.004589701,(f01070010bbaff53f6a1ff2818a95c41:0.004588243,f85e71c737d1c507120c084e96c888cd:1e-08)0.808:0.013875159)0.887:5e-09)0.907:5e-09,c842987c488baea2a7d90d9dce91cf00:0.009235708)0.779:0.010570641,9f8ad9f0aa8ffa6d72b7532a45b7da24:0.002612274)0.794:0.002609405)0.907:0.004580839)0.842:5e-09,((e2e4e9dab15713d2ef9c9ab0cfd9b683:0.013835039,((3d863744a32338c79bd03851a12f38a1:0.0,8f0bb8b38066da3db4a9e089a5a8ef3a:0.0):5e-09,e9014acba11702de0fb2f606e54d5aae:0.004578761)0.865:0.01584416)0.016:1.8187e-05,(((17eb0679e6c2f40bcb39fb827e295fef:0.00305452,215c8eaa6829693f6c04c6e7d3b8ecc4:0.007657763)0.917:0.003057492,e73ef3908e2fcbb69b764021683f60d7:6e-09)0.490:5e-09,(cbb075b05fd799f995a8ec1743956147:0.004537713,(8234951b0bed6f9b10d6711d6dc81dec:0.00164374,be4b6e33b9c1af6d83c57f1957cb8eb1:0.017677273)0.915:0.018664484)0.589:0.009458916)0.856:0.004733647)0.876:0.009368605)0.871:0.018795669)0.799:0.004603331)0.835:0.009208263)0.896:0.004573374,((ebf958637a009b196acca4fdbdf22236:0.0,a47e031db1c13ff0aa29f4ab6fe04d4a:0.0):0.00461826,c0fd153342648300d9ae2579255888ef:0.004583916)0.799:0.032538686)0.629:0.032295842)0.742:0.008062083,((((7d6c556736faf9a09cb52a4a1af9651e:0.0,de3ba83cff424d4abc8ad564f27e6ae2:0.0,26cf19c23a432727dd640202d2572007:0.0):0.004578763,938f393a66b5582ee09f4563f3dfc192:1e-08)0.956:0.009211538,(a375dc6c88646c1e91f307190e63be9c:0.018612246,(51c6cb136182408219e22c7622404834:0.006683206,767bba6658ab4192197a1b8425d1f12e:0.013284784)0.881:0.032553048)0.873:1e-08)0.835:0.018524176,((263696ce0f8d6d81eaca95f372e78cbc:0.0,2cc4af879a3c9ad0e6a6bd17d2ddbde2:0.0):5e-09,(((28c86934686acbf6cd0949785f180825:0.009212405,(c40c3f89e2e5c0d3634f893401ebba61:5e-09,c81184b90b47cfbce8ed148c47865a2b:0.018877233)0.910:5e-09)0.941:0.00918636,e71f16bc6d24ecfaca128075058255a6:0.004560343)0.155:0.009175428,(((((30acc6a68cbe3204d2e3dd754c2650f5:0.004566748,5b83f9f1338955ee060f4a466b3f61db:5e-09)0.870:0.004580159,77df6570b56f3cb32822b78f326fee75:5e-09)0.411:0.004561193,c3aa2177495c97851e24fc4cda83f49c:0.004580282)0.864:5e-09,((7591f84c80f89d88ecfe4b06dd7316aa:0.0,673aa828bb4ad0c23667a133c698c6eb:0.0,ba1f2e192429c3c4d8036923e884ec2c:0.0,7382168e51af98ce1ffb96053699ea73:0.0,0c1fa81590cffae0c3e9186abb3a36b6:0.0,44c9900ab4e5c7b9151852a598447829:0.0):5e-09,4d055cf1ca81891d01dce7c08f3344c7:0.004566752)0.855:5e-09)0.871:5e-09,((b5129ed6e2f814a07e66b17e967dc52e:0.004578759,97b062bc66524f26e695235df7d9582f:0.009225448)0.857:0.004578758,247a9a19050392fdd553ae1c9f7d6dcd:6e-09)0.914:0.009253135)0.953:0.009186363)0.954:6e-09)0.940:0.013974775)0.756:1e-08)0.923:0.018424102,841d6f6004673debb01d19455a16268f:0.035162835)0.881:0.021266414)0.338:0.016475564)0.933:0.028162774,((cce6af475addf6d911b2d8c7a9a7a534:0.042955051,(acb317bd02f6145e251201caff445450:0.003047701,1a7a59e2f294f382b06f31afe0f07a54:0.007638108)0.922:0.026653586)0.886:0.009253365,a4e90aaeaacb4c983e829d2d5eee10ff:0.0232777)0.000:0.00767279)0.771:0.009791477,9d8ad6b8c7a388391cbb35a153f8ec93:0.053405854)0.876:0.010576204,(((c32c17154e450679214bfbf411909dd6:0.004563046,03b3358897f96697afc64222ff046dab:0.013809973)0.858:5e-09,967a604772f404595bf07b0dd8587656:5e-09)0.895:5e-09,((f600314cbf2e6ef33a8fdae34da55306:5e-09,(5c68b8908e4dbbc1b106f50084e1f64a:5e-09,e8436e47d64424372a6c686a9fcff796:0.004556927)0.956:0.009186363)0.880:0.004578757,33f2872aec058641ab5a912fc6dbbfde:0.018432994)0.856:0.004586734)0.429:0.009237346)0.000:5e-09,(edd30ea46700d97d9c5eb0e8775b8ab7:5e-09,(((bffca78eec5df752c06ea3155f009990:0.004571819,(8328ad7be48131f98e50d21d3601a7ff:0.0,80e389785482f3a4db85711a1a95c187:0.0):5e-09)0.629:5e-09,5aa7d4d0072111108f0f4b78c9a69ee8:0.009160061)0.958:0.014088522,162734b3d02fff9e998aea10c383007e:0.00924432)0.463:5e-09)0.901:0.018663993)0.896:0.016520654,(69769cb4740bbf7b23f2d4b04a04f039:0.023948874,(c88cad2ae71e22d41d866325087b4b5b:0.01406018,((739ccf0486db0b7a1f85f1d6ac4d714c:0.009167435,(c7d7ec7e6ba316ddb1b5ee6b2f7b4119:0.0,c56ad5fdc0b37b48ede17ec874f8d7ed:0.0):5e-09)0.854:0.004620473,aa2b52f2410c3a7aac85315b3508533a:0.013833996)0.960:0.024231631)0.959:0.029084259)0.898:0.017325143)0.903:0.031578807,12dd551273491ddb290d52bc8700973d:0.050419385)0.840:0.014570737,(8e1fa6ce22e6d6b99be6f9b5fcad153b:0.018745535,06c6117877738caf7898d470c8bbd032:0.028877677)0.847:0.010775231)0.890:0.013507648)0.000:0.004579588,((((e4e40fd3375ca2f97956d1e77676f364:0.004425765,5d3bf67ca009a1e86d578c5df773c128:0.009614233)0.919:0.019157336,((((13094d5e4c09c0c56c7f9850055f1b11:0.009376402,(9bc07a4e6b4b8f2e2574d61185e93c20:0.009173964,c53804f99296ca6968057cf35550e6a6:5e-09)0.846:0.004575085)0.912:0.009256617,(7f6bd06f62668287029b7c78e68bd539:5e-09,((89bd66a00fa8a15ec69ed5a16a8c2016:0.0,f390d4f7fb87da308d4802bd29809f29:0.0,dd7203ac28961b07f63a53d0927b0818:0.0):0.004602555,99e5fd4f2495d9f6a2069c820f03e26b:0.009135684)0.143:0.009182571)0.954:0.027771445)0.666:5e-09,((cffa6f8598351b5efa0bc3499455a9ea:0.0,2959b2ddb3305c3425b69fe2bb56c507:0.0):0.018585522,1e0c0da1727c9e611aed4b4b2a063acf:0.028676893)0.911:5e-09)0.543:5e-09,4c4bce15cd3635590486327c91a75ee3:0.014005785)0.388:0.018690004)0.987:0.018759103,((((ad8dac0e92d18d7b79332389dde70253:5e-09,d2ff5eeba2b65ef2eeb1b55cc8f3ba9f:0.009175429)0.861:0.004566758,eb482ce541efa8477ca501a4701361e9:0.037701771)0.989:0.028523839,(52471a19d7bc66d7c9b6862e6a0e8857:0.00457876,0492a79395a64e5f22935c4490fc31c9:0.00457876)0.000:0.018426476)0.666:5e-09,597acf0ab35093bdde520177a185c347:0.018341972)0.409:0.009190437)0.802:5e-09,((50cd0274513ef57449c8fe58032c04cd:0.023384425,7ffc8f8789347e3b691997c0095198c0:0.018413879)0.929:0.013980017,(((03a0e31b910965f94ddb4af252756e0e:0.004598548,2f19ac5d3bf73fc4099c50fe9e78126e:0.004601108)0.813:0.004608796,((8230755aa9d2f7cb5cb4b3943a5fb8c7:0.023376495,b0894791b72fd3666891efb007f89647:0.01383616)0.143:0.004578766,ad9b3aef67939f9042a5060c1c6f7eab:0.01373577)0.794:1e-08)0.790:0.009974625,2de6bb4409cdf6c25ee8b6a2cbe0e6b4:0.023931088)0.357:0.021323354)0.893:5e-09)0.844:0.00921358)0.129:5e-09,((((52b7f8984dc62828ed16b0813767bae8:0.0,cb6632ba4f4d7aedd026e36fc669678e:0.0):5e-09,41503dec5b56f09e90f55ec994ddf21d:0.004578758)0.547:5e-09,((d6ea1f1077aa4d229c97aeae660abaec:0.009204879,(040f4b83a014a406154e299626af6835:0.008922711,70d19de4d9fcb5ecc468f3122b4d8f7b:0.023740195)0.938:0.019299742)0.846:5e-09,(83558a4bf8add4d3baac5359ea547370:0.004571817,ef5105ed8a19735604290cbc352ab83f:0.028475934)0.827:0.004626218)0.978:0.014060575)0.762:0.004549027,(((((5464a2cc50c031523d6f612cc06e3fb9:0.003039755,(3ed0b632027c7b4933f5a52ad44bd2ae:0.041962195,ab25f0ebe4274d391512d85e58943ef9:0.013863447)0.846:0.003040644)0.917:0.003040772,55726d02c8d7c82d34ca911d5aa705e7:1e-08)0.938:0.00921423,((7e3c3641876af717643c020e005074f0:0.0,d324d2a3515cf01c084d08787c9fa3d1:0.0):5e-09,(8c6d7d21d049a115aa6d054741f84824:0.004588243,(8315e08bc4b9c542d58847a9cd137466:0.018721105,(((b23b4e28eb98a15458ed9164608bebdf:0.0,55639d6680079d494738d72238fe115a:0.0):0.003050523,68bea65cc05dab40a400c0c5a8b12be4:0.003050587)0.922:0.003047936,f1911b56cee5d9267a5a0a861c572b29:0.00920133)0.562:1e-08)0.835:0.004571808)0.424:0.00455773)0.917:0.004574176)0.917:0.004578411,(d3f2c8b36d61f0cb8bb207f809895886:0.004588245,(cee6932d62951876a35615de9e0dd543:5e-09,4479830df8a883aa2997024fadc88b52:0.004571826)0.860:0.004588241)0.952:1e-08)0.742:5e-09,(bbe19ec0589f383111f7b14b31196a4c:0.003040717,f12870f2df4535194be648d6962307b2:0.003041102)0.917:0.003042532)0.893:0.009283861)0.901:0.009287245)0.863:0.004596809,(b1ffc85c3613ced72d18353012e430bf:0.043822237,(646a17c089c7277588147634404be148:6e-09,(cb54753a52234ef5387c30602dc2254d:0.009180889,7e2661dd4dd869aa38e6ee2a51a2553c:0.030252437)0.811:5e-09)0.903:5e-09)0.840:0.032862764)0.000:5e-09,(((ca60f62bf21f6ca56d056c538ff0fd2b:0.004588253,d326bbb64c756840cdf8e484f2ea7652:0.009318065)0.459:5e-09,((((((da9e0b7dcd13078c97c04b43ef5abcb6:5e-09,(4bfc55151d78609ded0296a481c489e0:5e-09,f83f97ae6b18429fbbc2f6bb3f77a487:0.009306284)0.135:0.009252832)0.791:0.004668281,((11ca854292e61cf17736c6cc04af0db3:0.0,f3ad1fff0c221d810083480ba0e18edc:0.0):0.013963354,(9a42924dde413be6f979e3a2a3b6eae1:0.009250544,af4d6aca1c01c79581ea1a6739f9f2df:0.009245103)0.779:0.00456946)0.786:0.009139405)0.868:0.027953639,75d03491fe31c0772336352a3fa78fd7:0.028338104)0.760:0.004686668,(((3ed6e56a29e58400d8643f193f26b5d9:0.009368696,37ca46218222722aa72a7e802bab8371:0.014098284)0.823:5e-09,4cc92acb1df0a9473b79d1ea7224a3d6:0.00923124)0.945:0.013943177,(((ec8244e64ac1a06bee0586e8b15c2c38:5e-09,(((c54457da359c4f563f914ba02f31e1e5:5e-09,((9f1477f54eced089033bad6630d4ce0d:5e-09,f126868209130849eab149039c91168c:0.004601198)0.910:0.009319711,((79b6731ec134f1bdf9e0822f58b21e73:5e-09,(((13898bfab2fca6d9c99918bd15950f7a:0.0,4f79c1393f31347da592520eed6e5404:0.0):0.004578756,9220a67cd134bc9946c6bf2efd5677db:1e-08)0.841:0.004620452,727813d0e35241186cfa51881b2dfdba:0.01852633)0.495:0.004581115)0.888:0.009295881,87d991a5e42077cfb89ce70e8504a678:0.009226758)0.762:0.004588392)0.798:0.009215512)0.450:5e-09,0f1757efdfa4e0063aa67d00979ce3c0:0.00915058)0.764:5e-09,((d53e59e92eb37b67e7bd24d82ce5b642:0.013796978,(d613cae3b9910a7942dc8c545b6d67f3:0.002598958,(f969ef6b8f16e1607c45cc4244316db6:0.004578757,(ba2bfb7adb156c91fc409dd3040e890a:0.0,b8f54d29824427941d0635007d137309:0.0):5e-09)0.857:0.013351666)0.789:0.007201772)0.378:5e-09,(603fd7b5e1832faad283a18f777bb96e:5e-09,51e4ac263129c15a747f0491cd7ce97c:0.019072598)0.373:0.009275296)0.857:0.009196798)0.996:0.029106733)0.363:0.009609737,((5e3144cf830a4efd8b322d1854398578:0.003818361,ff1f6552774f856e581daa4a5d39b42b:0.015114194)0.842:0.010133871,(291713113d06d0a68de25a552b310a23:0.0,ed66a7b84acd6d6f22cf27912517f1e5:0.0):0.005552288)0.767:0.014693246)0.852:0.009142157,((84960286ebfc5bf495046251f4b88bd7:0.032555463,de9e77ea58c70d33692fdde6ea5af866:1e-08)0.921:0.013669315,da53adaa8890936f9c434dea3185f18d:0.007251212)0.749:0.011635924)0.859:0.004579596)0.767:0.015606111)0.892:0.009454817,(((bafbcb3d3bdb4cb7b3375e50ee43033b:0.004571827,(fea9a73729c41bce1bf030ad95251537:5e-09,8334b5bc6a7f44374f9f41931c6526a3:0.004601195)0.888:0.004578766)0.856:0.004601191,(((227e42f06bcc22c6e0bd6aa5cfa295e9:0.0,21f8cc7e38845d6e9f1c59426bb41d8c:0.0):5e-09,(9c6c1e588a7af938e99bbb500cfa78aa:5e-09,a41d967e97b5a6e331173bab846605d9:0.004571823)0.306:0.004563046)0.889:5e-09,(33b53216d10d92c8f0d5e6762d3f1ed7:0.004620473,(((65e8c60dfeac0b0749762a6c9a734754:0.00921154,30248d5f67fbffb764be5be30bf8dabe:5e-09)0.855:0.02197631,(((d9ae8d272ac8a085448a85e29cada314:5e-09,d7e42acaf8beef5768639f3239811727:0.009217921)0.859:0.004578757,1061269448070f68125dee3187cf4365:0.004571828)0.942:0.009378206,(a3bbb6f70e6c32cb887327eef42c427b:6e-09,ccb263899660ccc834e35a3726041257:0.009252841)0.914:0.009211549)0.884:0.035899651)0.739:0.003904271,((((562594547eda6fb4e2ca99ae4df65633:0.032365761,16f2d30cdb0679cd4d74b95f203fd85d:0.004578763)0.914:5e-09,(2be56245865cf25b8da63e182daf8b51:0.0,21b39e89a7b3d1187c925449ef5cd921:0.0):5e-09)0.883:5e-09,(((024799f6a3a7ddb75ac2e87dc97a6bd6:1e-08,dfdf05b909162c878c3e4884cffa3d8a:0.00928737)0.942:0.0140776,b6d42061d13eae035924582750a4f723:0.009149957)0.409:5e-09,(e1875bb9e543f56908608d1cbc58d5a9:5e-09,ac71606f95a5b4ecf1a42bbf1c415e22:0.0091809)0.916:0.022874441)0.839:0.004562149)0.333:5e-09,(b9d3526191c764539ffdf7356e9aa523:0.004563055,((e8af9ad8cba60f316534419e4746c734:0.013776618,(a117969a926bdc003f6f144b9c94db95:0.007039663,(748f180245204d8702acebbe29dad4f4:5e-09,((688352d8f43f20a2467a77257067af4f:0.006136459,697b7c83fa487d47887372c5e062e78b:0.006132421)0.906:0.005522823,0ced0bb4e0dfe0091eafe3df13b162c2:0.007160081)0.757:0.002582119)0.879:0.021066369)0.851:0.016305323)0.901:5e-09,5ecd0d4308d02038f859a5ee7440455b:5e-09)0.893:0.004579746)0.948:0.013765125)0.881:0.009184696)0.800:0.009255534)0.764:5e-09)0.925:0.004571821)0.858:1e-08,(f8f1c4a3b1d7af8bf47be7a537b650e9:5e-09,(15ea73cf7e5d3c230a005b83e44aeb94:0.023748209,98d986841a4c494299883fa99a20e552:5e-09)0.827:0.004601193)0.771:0.033973852)0.780:0.004539824)0.777:0.004626,92c37457f8ed797b255bac12bc38b0bf:0.049201292)0.453:6e-09)0.896:5e-09,((48f2982051c592068058bfa778ad9c5e:5e-09,(8c4a10c82a9c0e44a6aa0b4633a3ec50:5e-09,2512e34610762289b994fb44c385cddd:0.009179953)0.315:0.004620479)0.946:0.014008335,(c8ac39b9a4eabd9fc2c8a0420ae9dd98:0.014001715,((7d97726054bd49602f47019fe3e0db91:5e-09,(((397ea356c19515b299810e59b322bd45:0.018487427,((db1369c36ada93bce7612465422e98d3:0.0,0f45280aa434b87ee297a67a00a71b97:0.0):0.004560337,(42e136776249f7cc0980e8dc1a45fbeb:0.0,eaa5affc9a58cc0e5670b268e514665d:0.0):5e-09)0.758:0.002432405)0.758:0.002416341,7047b1c491c8b364448275d58b71b5fd:5e-09)0.846:0.004563043,(32b04b49c435b81081a210c6aff2dd80:5e-09,9796fe7298847cddba3751e47e2a11fd:0.004555868)0.791:5e-09)0.883:0.011166181)0.885:5e-09,(174437440b87b0111cc8ddd9f75aef8e:6e-09,869fb3d88ed25efb45628a700f0fe2bd:0.009191584)0.979:0.018682426)0.741:0.013992255)0.724:0.004712345)0.773:0.004543995)0.965:0.013921136)0.806:0.004864752,((((577fae8db86ab38f2b27815f1f0ea5a6:0.00925284,(5a6cccbd24115276906e925ec8056be0:5e-09,129b66c569bd76e998e2ebe79b3f9fbf:0.004588252)0.876:0.009139098)0.911:5e-09,f962c85fbad0a54e1495972bf6d29bcd:6e-09)0.919:5e-09,8b63e856163a4380c0b3d6aa65888261:0.004560345)0.874:0.00982984,((5c7efb16bc98732254198caeb4f7b6f1:6e-09,a178367c2c655123d6369305e2cbb502:0.004578761)0.915:5e-09,(ad6d5a2d5bd567d432960565812ad365:0.004578757,26732ef39127b4cac3435fd310ef9efd:0.009127101)0.000:0.023164243)0.759:0.004049705)0.997:0.056497592)0.000:5e-09)0.792:0.027929596,(9aabdfc7da1d77b648c6575cae1f52a6:0.039937614,417bf65446de85ebb8ad8206ea9231f5:0.009457449)0.901:0.033968711)0.000:5e-09)0.877:0.009837935,((((8abe65e98f0792ec3548abe897ac6a90
[truncated: 254,579 more chars]
