# Supplementary material for: Invasive vegetation affects amphibian skin microbiota and body condition
Source: PeerJ. 2020 Feb 19;8:e8549. doi: 10.7717/peerj.8549 (PMC7035873; doi:10.7717/peerj.8549)
Supplement: Supplemental Information 1 [file peerj-08-8549-s001.zip › PeerJ Supp/collab_analysis_soil_updated.R]

##16S rRNA Microbiota Analysis Tutorial on Soil Samples
##12-3-2019
##by Obed Hernandez-Gomez
##-------------------------------------------------------------------

#If this is your firt time opening R, run the following code to install the packages needed for the analysis in this script. Once you install the packages, do not run the following code as the packages should already be installed. 

#install ape a phylogenetic analysis package
install.packages("ape")
#install ade4 an ecology analysis package
install.packages("ade4")
#install ggplot2 a figure generation package
install.packages("ggplot2")
#install GUniFrac a package used to create UniFrac distance matrices
install.packages("GUniFrac")
#install lme4, nlme, and MASS which are three statistical packages
install.packages("lme4")
install.packages("nlme")
install.packages("MASS")
#install vegan, picante, phyloseq, and phytools another set of phylogeny/ecology packages
install.packages("picante")
install.packages("vegan")
install.packages("phyloseq")
install.packages("phytools")
#install indicspecies a package used to identify which ASV's are associated with categories.
install.packages("indicspecies")

#Now activate your new packages. You will have to run this code everytime you open R.
library(lme4)
library(nlme)
library(MASS)
library(ape)
library(phangorn)
library(phyloseq)
library(GUniFrac)
library(data.table) #natively installed in R
library(picante)
library(vegan)
library(ade4)
library(ggplot2)
library(phytools)
library(indicspecies)

#Now we are ready to upload the data. First, set the directory to where your data is located. My set working directory code is listed as:

setwd("~/Desktop/QIIME2_Tutorial_2/R/soil")

#You can also change the directoy in R studio by clicking the "Session" menu in the tool bar, click "Set Working Directory," "Choose Directory", and selecting the folder your data is located in. 

#We can now upload Data to R. 
#For some reason R does not like numbers in the column names; thus, we have to upload column names independently and add them to the columns of the ASV table in R

#Uploads the ASV table
asv_table<-read.table("collab_soil_tilden_new.txt", header=TRUE)

#Uploads the Column names
col_names = read.table("collab_soil_tilden_new_col.txt", header=TRUE)
#Extracts the community data and assigns the row(Sample)/column(ASV) names. 
data = asv_table[,6:9572]
rownames = asv_table[1]
rownames = as.matrix(rownames)
rownames(data) = rownames
col_names=as.matrix(col_names)
colnames(data)=col_names[1,6:9572]

#collects the metadata and makes it executable in R
meta = asv_table[,1:5]
rownames(meta)=rownames
attach(meta)

#View what is in the metadata. This command will open another tab in R studio.
View(meta)

#uploads the rooted ASV phylogenetic tree that we generated in QIIME2
tree = read.tree(file = "soil_campus_tilden.tre")
tree = midpoint.root(tree)
#Now we can run some analyses!
##--------------------------------------------------------------------
#Next, lets evaluate for differences in alpha diversity between soil from the eucalyptus and native oak sites.

#Calculate alpha diversity values
phylo_div = pd(data, tree)
#Phylo_div has two columns, one for phylogenetic diversity and one for ASV richness. You will need to extract the data from phylo_div. 
#Faith's Phylogenetic Diversity is a measure of the number of tree branches represented in the sample
faith = phylo_div$PD 
#ASV richness is the number of ASV's present in the sample
richness = phylo_div$SR

#Turn off the package phangorn before you run the next step. It also has a function called diversity which does not work the same as the one from vegan. If you don't have phangorn installed do not worry and skip this step.

detach(package:phangorn, unload = TRUE)


#Shanon Diversity Index is a measure of community diversity that incorporates the abundance of species in the sample.
shannon_index = diversity(data, index = "shannon")

#Run linear mixed models on alpha diversity where alpha diversity is the dependent variable, habitat type is our fixed independent variable, and site ID is a random variable.

#test for differences in alpha diversity
#check for normality of data
shapiro.test(faith)
shapiro.test(richness)
shapiro.test(shannon_index)
hist(faith)
hist(richness)
hist(shannon_index)

#Run linear mixed models on alpha diversity 
#alpha diversity is the dependent variable
#habitat type is our fixed independent variable
#to account for site variation, we are including site as a random variable

lm_faith = lmer(faith ~ Habitat_Type + (1|Site))
lm_null = lmer(faith ~ (1|Site))
anova(lm_faith, lm_null)
plot(Habitat_Type, faith, ylab = "Faith's Phylogenetic Diversity", xlab = "Habitat Type")

lm_rich = glmer.nb(richness~ Habitat_Type + (1|Site))
lm_null = glmer.nb(richness~ (1|Site))
anova(lm_rich, lm_null)
plot(Habitat_Type, richness, ylab = "Richness", xlab = "Habitat Type")


lm_sh = lmer(shannon_index~ Habitat_Type + (1|Site))
lm_null = lmer(shannon_index~ (1|Site))
anova(lm_sh, lm_null)
plot(Habitat_Type, shannon_index, ylab = "Shannon Diversity", xlab = "Habitat Type")
alpha = cbind(meta, richness, shannon_index, faith)

##--------------------------------------------------------------------
#Next lets evaluate for differences in community composition between soil from the eucalyptus and native oak sites.

#Calculate unifrac and bray curtis distances. Distance matrices denote the dissimilarities between all samples.
#This step may take a few minutes.
unifracs = GUniFrac(data, tree)$unifracs
#Weighted UniFrac - evaluates phylogenetic-based differences and weights these by the abundance of each species. Abundance based.
dw <- unifracs[, , "d_1"] # Weighted UniFrac
#Unweighted UniFrac - evaluates phylogenetic-based differences. Presence/Absence based.
du <- unifracs[, , "d_UW"] # Unweighted UniFrac
#Bray-Curtis - evaluates abundance-based differences only, not phylogenetically based. Abundance based.
db = vegdist(data, method = "bray")


#Test for effect of habitat on clustering of samples using PERMANOVA (adonis) test. To ensure that variation by site is accounted (random variable) we restrict permutations to the site level. http://cc.oulu.fi/~jarioksa/softhelp/vegan/html/adonis.html

adonis2(db ~ Habitat_Type, strata = Site)
adonis2(du ~ Habitat_Type, strata = Site)
adonis2(dw ~ Habitat_Type, strata = Site)

#Calculate beta diversity dispersion (i.e., heterogeneity)
st_db = betadisper(as.dist(db), Habitat_Type, type = "centroid")
boxplot(st_db)
st_dw = betadisper(as.dist(dw), Habitat_Type, type = "centroid")
boxplot(st_dw)
st_du = betadisper(as.dist(du), Habitat_Type, type = "centroid")
boxplot(st_du)

db_st_lm = lm(st_db$distances~Habitat_Type)
summary(aov(db_st_lm))

du_st_lm = lm(st_du$distances~Habitat_Type)
summary(aov(du_st_lm))

dw_st_lm = lm(st_dw$distances~Habitat_Type)
summary(aov(dw_st_lm))
#Resulting values are 1) F - F-statistic, 2) R - a measure of variation explained by independent variable, ranges from 0 - no variation explained to 1 - 100% of variation explained and 3) p-value of statistical test. You can test multiple factors at a time (ex. adonis(db~Habitat_Type + Species))

##--------------------------------------------------------------------
#Let's visualize compositional differences via a NMDS plot. We will be using the phyloseq package https://joey711.github.io/phyloseq/plot_ordination-examples.html

#Convert data (ASV table) to an otu_table object
otu = otu_table(data, taxa_are_rows = FALSE)
#Convert the metadata to a sample_data object
meta2 = sample_data(meta)
#Merge otu table, metadata, and phylogenetic tree into a phyloseq object
phylo_obj= phyloseq(otu, tree, meta2)

#Generate ordination for unweighted UniFrac and plot NMDS
phylo_ord = ordinate(phylo_obj, method = "NMDS", distance = "unifrac", weighted = FALSE)
#Plot the ordination. Color points based on habitat type and shape of points based on species id.
plot_ord = plot_ordination(phylo_obj, phylo_ord, color = "Site", shape = "Habitat_Type") + geom_point(size =2)
#View the plot
plot_ord

#Generate ordination for weighted UniFrac and plot NMDS
phylo_ord = ordinate(phylo_obj, method = "NMDS", distance = "unifrac", weighted = TRUE)
plot_ord = plot_ordination(phylo_obj, phylo_ord, color = "Site", shape = "Habitat_Type") + geom_point(size =2)
plot_ord

#Generate ordination for weighted UniFrac and plot NMDS
phylo_ord = ordinate(phylo_obj, method = "NMDS", distance = "bray", weighted = TRUE)
plot_ord = plot_ordination(phylo_obj, phylo_ord, color = "Site", shape = "Habitat_Type") + geom_point(size =2)
plot_ord


##--------------------------------------------------------------------
#Finally we will be evaluating which ASV's associate with either habitat type. We will be performing an indicator species analysis using the package indicspecies: https://cran.r-project.org/web/packages/indicspecies/vignettes/indicspeciesTutorial.pdf

indic_analysis = multipatt(x = data, cluster = Habitat_Type)

#To visualize the significant species run the code below. Depending on how many ASV's are assigned to either category, you may not be able to visualize the entire list. 

summary(indic_analysis)

#To write the results in a tab-separated file that you can open in Excel, run the following code:

write.table(indic_analysis$sign, file = "indicator_species_results_soil.txt", sep = "\t")
