# Supplementary material for: Invasive vegetation affects amphibian skin microbiota and body condition
Source: PeerJ. 2020 Feb 19;8:e8549. doi: 10.7717/peerj.8549 (PMC7035873; doi:10.7717/peerj.8549)
Supplement: Supplemental Information 1 [file peerj-08-8549-s001.zip › PeerJ Supp/bd_result_r.txt]

Sample	Type	Site	Habitat_Type	Species	p
OHG.101_S1	skin	E3	Euc	Batrachoceps	0
OHG.103_S3	skin	E3	Euc	Batrachoceps	0
OHG.105_S5	skin	E3	Euc	Batrachoceps	0
OHG.107_S7	skin	E3	Euc	Batrachoceps	0
OHG.109_S9	skin	E3	Euc	Batrachoceps	0
OHG.111_S11	skin	E3	Euc	Batrachoceps	0
OHG.113_S13	skin	E3	Euc	Batrachoceps	0
OHG.115_S15	skin	E3	Euc	Batrachoceps	0
OHG.120_S20	skin	E2	Euc	Batrachoceps	0
OHG.122_S22	skin	E2	Euc	Batrachoceps	0
OHG.124_S24	skin	E2	Euc	Batrachoceps	0
OHG.126_S26	skin	E2	Euc	Batrachoceps	0
OHG.128_S28	skin	E2	Euc	Batrachoceps	0
OHG.132_S31	skin	E2	Euc	Batrachoceps	0
OHG.134_S33	skin	E2	Euc	Batrachoceps	0
OHG.163_S47	skin	N3	Nat	Batrachoceps	0
OHG.165_S49	skin	N3	Nat	Batrachoceps	0
OHG.167_S51	skin	N3	Nat	Batrachoceps	0
OHG.171_S54	skin	N3	Nat	Batrachoceps	0
OHG.173_S55	skin	N3	Nat	Batrachoceps	0
OHG.175_S57	skin	N3	Nat	Batrachoceps	0
OHG.179_S60	skin	N3	Nat	Batrachoceps	0
OHG.181_S62	skin	N3	Nat	Batrachoceps	0
OHG.43_S199	skin	N1	Nat	Batrachoceps	0
OHG.45_S201	skin	N1	Nat	Batrachoceps	0
OHG.47_S202	skin	N1	Nat	Batrachoceps	1
OHG.49_S204	skin	N1	Nat	Batrachoceps	0
OHG.55_S209	skin	E1	Euc	Batrachoceps	0
OHG.57_S211	skin	E1	Euc	Batrachoceps	0
OHG.59_S212	skin	E1	Euc	Batrachoceps	0
OHG.61_S214	skin	E1	Euc	Batrachoceps	0
OHG.63_S215	skin	E1	Euc	Batrachoceps	0
OHG.65_S217	skin	E1	Euc	Batrachoceps	0
OHG.67_S219	skin	E1	Euc	Batrachoceps	0
OHG.69_S221	skin	E1	Euc	Batrachoceps	0
OHG.72_S224	skin	E1	Euc	Batrachoceps	0
OHG.73_S225	skin	E1	Euc	Batrachoceps	0
OHG.78_S230	skin	N2	Nat	Batrachoceps	0
OHG.80_S232	skin	N2	Nat	Batrachoceps	0
OHG.82_S234	skin	N2	Nat	Batrachoceps	0
OHG.84_S236	skin	N2	Nat	Batrachoceps	0
OHG.86_S238	skin	N2	Nat	Batrachoceps	0
OHG.88_S240	skin	N2	Nat	Batrachoceps	0
OHG.90_S242	skin	N2	Nat	Batrachoceps	0
OHG.92_S244	skin	N2	Nat	Batrachoceps	0
OHG.94_S246	skin	N2	Nat	Batrachoceps	0
OHG.95_S247	skin	E3	Euc	Batrachoceps	0
OHG.97_S249	skin	E3	Euc	Batrachoceps	0
